# Supplementary material for: Functional validation of transposable element–derived cis-regulatory elements in Atlantic salmon
Source: G3 (Bethesda). 2023 Feb 8;13(4):jkad034. doi: 10.1093/g3journal/jkad034 (PMC10085797; doi:10.1093/g3journal/jkad034)
Supplement: jkad034_Supplementary_Data [file jkad034_supplementary_data.zip]

Archive with 18 entries (18 files):
- Supplemental_files_legends_G3-2022-403942.docx
- Supplementary_File_1_G3-2022-403942.xlsx
- Supplementary_file_10_G3-2022-403942.fa
- Supplementary_file_11_G3-2022-403942.fa
- Supplementary_file_12_G3-2022-403942.fa
- Supplementary_file_13_G3-2022-403942.fa
- Supplementary_file_14_G3-2022-403942.fa
- Supplementary_file_15_G3-2022-403942.fa
- Supplementary_file_16_G3-2022-403942.fa
- Supplementary_file_17_G3-2022-403942.fa
- Supplementary_file_2_G3-2022-403942.zip
- Supplementary_file_3_G3-2022-403942.zip
- Supplementary_file_4_G3-2022-403942.zip
- Supplementary_file_5_G3-2022-403942.zip
- Supplementary_file_6_G3-2022-403942.zip
- Supplementary_file_7_G3-2022-403942.xlsx
- Supplementary_File_8_G3-2022-403942.fa
- Supplementary_File_9_G3-2022-403942.fa
