# Supplementary material for: Functional validation of transposable element–derived cis-regulatory elements in Atlantic salmon
Source: G3 (Bethesda). 2023 Feb 8;13(4):jkad034. doi: 10.1093/g3journal/jkad034 (PMC10085797; doi:10.1093/g3journal/jkad034)
Supplement: jkad034_Supplementary_Data [file jkad034_supplementary_data.zip › Supplementary_File_1_G3-2022-403942.xlsx]

## Sheet: supplemtary_table_1
Element_type	Target_sequence_ID	Primer	Tm	Accesion_Number	Target_TE	Fragment_Length
Whole_TE	TE_SsalEle0180_Fw	TATCGATAGGTACCGGCCAGAGTTGAACAATGCTCTCTG	60	GCA_000233375.4	ID=Ssa_Repeat_622966	1712
	TE_SsalEle0180_Rv	GATCGCAGATCTCGATGACTCTTCACCTCCCTCACTC	59
Whole_TE	TE_SsalEle0351_Fw	TATCGATAGGTACCGCAATATGGAGTTGGTCCCCC	56	GCA_000233375.4	ID=Ssa_Repeat_1760438	1218
	TE_SsalEle0351_Rv	GATCGCAGATCTCGAAACAGGCCTGGAAAGGGTTTAC	59
Whole_TE	TE_SsalEle0401_Fw	TATCGATAGGTACCGGATTTTTGCTTTGTGTAGAAATGT	53	GCA_000233375.4	ID=Ssa_Repeat_1760485	1250
	TE_SsalEle0401_Rv	GATCGCAGATCTCGAGGAACGTCTGTCCTCAACA	54
Whole_TE	TE_SsalEle0709_Fw	TATCGATAGGTACCGTTCATAGCCCTTGACTTATTCCA	56	GCA_000233375.4	ID=Ssa_Repeat_3546399	1579
	TE_SsalEle0709_Rv	GATCGCAGATCTCGACAGAGGAGCTGACACTATGTCA	56
Whole_TE	TE_CMV_Fw	TATCGATAGGTACCGGGCATTGATTATTGACTAGTT	50	AY738231.1	CMV	410
	TE_CMV_Rv	GATCGCAGATCTCGACATGGTAATAGCGATGACT	51
Whole_TE	TE_Elovl5b_Fw	TATCGATAGGTACCGGAGAATGAGGTTAAGGTTAGCAAA	54	GU324549	Elovl5b	718
	TE_Elovl5b_Rv	GATCGCAGATCTCGAGTGCGTTGTAGTCGGGACA	58
TFBS-motif	Motif_SsalEle0180_Fw	TATCGATAGGTACCGTCCTAACTGACCTAAAACAGGGAAT	59	GCA_000233375.4	ID=Ssa_Repeat_622966	170
	Motif_SsalEle0180_Rv	GATCGCAGATCTCGACTCACTCCCCTGAGAACCTC	59
TFBS-motif	Motif_SsalEle0256_Fw	TATCGATAGGTACCGACCACTCCTTTATTGGGGGTG	60	GCA_000233375.4	ID=Ssa_Repeat_376305	257
	Motif_SsalEle0256_Rv	GATCGCAGATCTCGATGGGAATCTGTTGGATGACTG	58
TFBS-motif	Motif_SsalEle0351_Fw	TATCGATAGGTACCGTATGGAGATTGCATGGCTGTG	58	GCA_000233375.4	ID=Ssa_Repeat_1760438	165
	Motif_SsalEle0351_Rv	GATCGCAGATCTCGAGGCCTGGAAAGGGTTTACATA	58
TFBS-motif	Motif_SsalEle0401_Fw	TATCGATAGGTACCGGACCATTCCTCTTTACATTTCAGC	58	GCA_000233375.4	ID=Ssa_Repeat_1760485	239
	Motif_SsalEle0401_Rv	GATCGCAGATCTCGACCAATTGAAGCTCAACAGAAGTTGG	61
TFBS-motif	Motif_SsalEle0709_Fw	TATCGATAGGTACCGCCTGAACGGTTTCCTTCCGC	59	GCA_000233375.4	ID=Ssa_Repeat_3546399	209
	Motif_SsalEle0709_Rv	GATCGCAGATCTCGATTCCAATGCCTCGCAAAGGG	61
ATAC-peak	Peak_SsalEle0180_Fw	TATCGATAGGTACCGAAATGTCAGGAATTGTGAAAAACTG	57	GCA_000233375.4	ID=Ssa_Repeat_622966	630
	Peak_SsalEle0180_Rv	GATCGCAGATCTCGATTTCGGGGTGGCAGTAGAAA	59
ATAC-peak	Peak_SsaleEle0351_Fw	TATCGATAGGTACCGGAAGGTGCCACGTTGAAAGTC	60	GCA_000233375.4	ID=Ssa_Repeat_1760438	440
	Peak_SsaleEle0351_Rv	GATCGCAGATCTCGACTGTCCCGATAACCTCGACC	60
ATAC-peak	Peak_SsalEle0401_Fw	TATCGATAGGTACCGCTTCAACAATAGACAAACACAGTC	58	GCA_000233375.4	ID=Ssa_Repeat_1760485	581
	Peak_SsalEle0401_Rv	GATCGCAGATCTCGAAGAGCATAATGGTTTGGGGC	60
ATAC-peak	Peak_SsalEle0709_Fw	TATCGATAGGTACCGTCACAGCCATTAAACTCTGCAAC	60	GCA_000233375.4	ID=Ssa_Repeat_3546399	961
	Peak_SsalEle0709_Rv	GATCGCAGATCTCGATGACATCACGGTGCAACA	60
Vector	TE_pGL3 vector_Fw	GTGAATCGATAGTACTAACATACGC	56	U47298
	TE_pGL3 vector_Rv	GGAGAATGGGCGGAACTG	57	U47298
