# Supplementary material for: Functional validation of transposable element–derived cis-regulatory elements in Atlantic salmon
Source: G3 (Bethesda). 2023 Feb 8;13(4):jkad034. doi: 10.1093/g3journal/jkad034 (PMC10085797; doi:10.1093/g3journal/jkad034)
Supplement: jkad034_Supplementary_Data [file jkad034_supplementary_data.zip › Supplementary_file_10_G3-2022-403942.fa]

>DTT_SsalEle0401#DNA_TcMar-Tc1
------------------------------------------------------------
------------------------------------------------------------
------------------------------------------------------------
------------------------------------------------------------
------------------------------------------------------------
------------------------------------------------------------
------------------------------------------------------------
------------------------------------------------------------
------------------------------------------------------------
------------------------------------------------------------
------------------------------------------------------------
------------------------------------------------------------
------------------------------------------------------------
------------------------------------------------------------
------------------------------------------------------------
------------------------------------------------------------
------------------------------------------------------------
------------------------------------------------------------
------------------------------------------------------------
------------------------------------------------------------
------------------------------------------------------------
------------------------------------------------------------
------------------------------------------------------------
------------------------------------------------------------
------------------------------------------------------------
------------------------------------------------------------
------------------------------------------------------------
------------------------------------------------------------
------------------------------------------------------------
------------------------------------------------------------
------------------------------------------------------------
------------------------------------------------------------
------------------------------------------------------------
------------------------------------------------------------
------------------------------------------------------------
------------------------------------------------------------
------------------------------------------------------------
------------------------------------------------------------
------------------------------------------------------------
------------------------------------------------------------
------------------------------------------------------------
------------------------------------------------------------
------------------------------------------------------------
------------------------------------------------------------
------------------------------------------------------------
------------------------------------------------------------
------------------------------------------------------------
------------------------------------------------------------
------------------------------------------------------------
------------------------------------------------------------
------------------------------------------------------------
------------------------------------------------------------
------------------------------------------------------------
------------------------------------------------------------
------------------------------------------------------------
------------------------------------------------------------
------------------------------------------------------------
------------------------------------------------------------
------------------------------------------------------------
------------------------------------------------------------
------------------------------------------------------------
------------------------------------------------------------
------------------------------------------------------------
------------------------------------------------------------
------------------------------------------------------------
------------------------------------------------------------
------------------------------------------------------------
----------------------------------tacagtggcaagaaaaagta-tgtga
accctttggaattacctggatttctgcataaattggtcatcaaatttgatctgatcttca
tctaagtcacaacaatagaca-----------aacatagtgtgcttaaact---------
------------------------------------------------------------
------------------------------------------------------------
------------------------------------------------------------
------------------------------------------------------------
------------------------------------------------------------
------------------------------------------------------------
------------------------------------------------------------
------------------------------------------------------------
---------------aataacacacaaattattgtat-tttt---------------ctt
gtctatattga---atacatcatttaaacattcaca--------gtgtaggttggaaaaa
gt----------------------------------------------------------
--------------------------------------atgtgaacccctaggctaatg-
acttctccaaaagctaattggagtcag---gagtcagctaacctggagtccaatcaatga
gacgagattggagat-------gttggttagagctgccttgccctat-aaaaaa------
-acactcacaaaatttgagtttgctattcacaagaagcattgcctgatgtgaaccatgcc
tcg-aacaaaagagatctcagaagacctaag-attaagaattgttgacttgcataaagct
gg-aaagggttacaaaagtatctctaaaagccttgatgttcat-cagtcca-cggtaaga
caaattgtctataaatggagaaagttcagcactgttgctactctccctaggagtggccgt
cctg-----caaagatgactgcaagagcacagcgcagaatgctcaatg------------
------------------------------------------------------------
------------------------------------------------------------
------------------------------------------------------------
------------------------------------------------------------
------------------------------------------------------------
------------------------------------------------------------
------------------------------------------------------------
------------------------------------------------------------
------------------------------------------------------------
------------------------------------------------------------
------------------------------------------------------------
------------------------------------------------------------
------------------------------------------------------------
------------------------------------------------------------
------------------------------------------------------------
------------------------------------------------------------
------------------------------------------------------------
------------------------------------------------------------
------------------------------------------------------------
------------------------------------------------------------
------------------------------------------------------------
------------------------------------------------------------
------------------------------------------------------------
------------------------------------------------------------
------------------------------------------agg-ttaaga--agaatc
ctagagtgtcagctaaagacttacagaaatctctggaacatgctaacatctctgttgacg
agtctacgatacgtaaaacactaaacaagaatggtgttcatgggaggacaccacggaaga
agccactgctgtcca---aaaaaaaacattgctgcacgtctgaagtttgc--aaaagtgc
acctggatgttccacagcgctactggcaaaatattctgtggacagatgaaa---------
------------------------------------------------------------
------------------------------------------------------------
-----------------------------------------------ctacagttgagtt
gtttggaaggaacacacaacactatgtgtggagaaaaaaaag-gcacagcacaccaacat
caaaacct------catcccaactgtaaagtatggtggagggagcatcatggtttggggc
tgctttgctgcctcagggcctggacagcttgctatcatcgacggaaaaatgaattc----
--------ccaagtttatcaagacattttgcaggagaatgttag----------gctatc
tgtccgccaattgaagctcaacagaagttgggtgatgcaacaggacaacgacccaaaaca
cagaagtaaatc-aacaacagaatggcttcaacag-------------------------
------------------------------------------------------------
------------------------------aagaaaatacgccttctggagtgg------
------------------------------------------------------------
-----------------------------------------cccagtcagagtcctgacc
tcaaccc---gatttgagatgctgt---------------------ggcatgacctcaag
agagcagttcacaccagacatcccaa------------gaatattgctgaactgaaacag
ttttgtaaagaggaatggtccaaaattcctcctgaccgttgtgcaggtctgatccgcaac
tacagaaaacgtttggttgaggttattgctg-ccaaaggagggtcaaccagttattaaat
cc-aagggttcacatactttttcca-ccctgcactgtg-----aatgtttacacggtgtg
ttcaataaagacatgaaaacgta--taat--tgtttgtgtgttattagttt-aagcagac
tgtgtttgtctattgttgtga-cctagatgaagatcagatcaaatt----ttatgaccaa
ttt-atgcagaaatccaggtatttcc----------aaagggtt----------------
-----------------------cacatactttttcttgccactgta-------------
------------------------------------------------------------
------------------------------------------------------------
------------------------------------------------------------
------------------------------------------------------------
------------------------------------------------------------
------------------------------------------------------------
------------------------------------------------------------
------------------------------------------------------------
------------------------------------------------------------
------------------------------------------------------------
------------------------------------------------------------
------------------------------------------------------------
------------------------------------------------------------
------------------------------------------------------------
------------------------------------------------------------
------------------------------------------------------------
------------------------------------------------------------
------------------------------------------------------------
------------------------------------------------------------
------------------------------------------------------------
------------------------------------------------------------
------------------------------------------------------------
------------------------------------------------------------
------------------------------------------------------------
------------------------------------------------------------
------------------------------------------------------------
------------------------------------------------------------
------------------------------------------------------------
------------------------------------------------------------
------------------------------------------------------------
------------------------------------------------------------
------------------------------------------------------------
------------------------------------------------------------
------------------------------------------------------------
------------------------------------------------------------
------------------------------------------------------------
------------------------------------------------------------
------------------------------------------------------------
------------------------------------------------------------
------------------------------------------------------------
------------------------------------------------------------
------------------------------------------------------------
------------------------------------------------------------
------------------------------------------------------------
------------------------------------------------------------
------------------------------------------------------------
------------------------------------------------------------
------------------------------------------------------------
------------------------------------------------------------
------------------------------------------------------------
------------------------------------------------------------
------------------------------------------------------------
------------------------------------------------------------
------------------------------------------------------------
------------------------------------------------------------
------------------------------------------------------------
------------------------------------------------------------
------------------------------------------------------------
------------------------------------------------------------
------------------------------------------------------------
------------------------------------------------------------
----------------------
>C100_775148-779741
ta-------------------------------------ttgaaattgaacttcag----
------------------------------------------------------------
-----------------ttcatgaaaatatactgctcaaca-------------------
----------------------------------------------aaaataaagggaac
actaaa-ataacac------------------atcctagatctgaatgaatga-------
-------------------------------------aataatcttattaaatacttttt
tctttacatagttgaatgtgctgacaaca-------aaatcaca--------------ca
aaaataa-------------------------tcaatggatatccaatttatcaacccat
ggaggtctggatttggagtcac--------------------actcaaaatt--------
----------------aaagtggaaaaccacactacaggctgatccaacgtt--------
------gat---------------------------------------------------
------------------------------------------------------------
------------------------------------------------------------
------------------------------------------------------------
----gta-atgtcctta---------aaacaagtcaaaatgaggctcagtagtgtg----
------tgtggcctccacgtgcctgtatgccctccctacaatgcctgggcatgctcctga
tgag-------------gtggcggatggtctcctg---agggatctcctctcagacctgg
actaaagcatccgccaactcctggacagtctgtggtgcaacgtggcgttggtggatggag
cgagacatgatg------------------------------------------------
-----tcccagatgtgctcaat---tggattcaggtctctggggaacggggggccagtcc
atagcatcaatgccttcctcttgcaggaactgctgacacactccagccacatgaggtctt
gcattg-----------------------------tcttgcattaggaggaacccagggc
caac--cgcaccagcatatggtctcacaaggggtc-------------------------
-----------------------------------tgaggatctcatctcggta------
---------------------------------cctaatggcagt---------caggc-
-----------------------------------------tacctctggcgagcacatg
gag-------------------------------------------ggctgtgcggcccc
ccca--aagaaatgccaccccaca--ccatgactgacccaccgccaaaccggtc------
-----atgctggaggatgttgcaggcagcagaacgttctcca----------------cg
gcgtctccagactctgtcacgtctgtcacgtgctcag-----------------------
--------------------------------------------tgtgaacctgctttca
tctgtgaagagcacagggcgccagtg-------------gcgaatttgccaatcttggtg
ttctctggcaaatg-------------------------------------ccaaacatc
ctgcacggtgttgggctgt-----------------------------------------
------------------------------------------------------------
------------------------------------------------------------
------------------------------------------------------------
------------------------------------------------------------
--------------------------------aagcacaacccccacctgtggacgtcg-
----------------------------------------ggccctcataccaccctcat
ggagtctgtttctgaccgttt---------------------------------------
--------gagcagacacatgcacatttgtggcctgctggaggt----------------
------------------------------------------------------------
--------------------------------catttagcagggctctggcagtgcttct
cctgctcctcctt------------gcagaaaggcggaggtag-----------------
----------------------------------cggtcctgctgctgggtt--------
------------------------------------------------gttgccctccta
cggcctcctccac----------------------------------gtctcctgatgta
ctg------gcctgtctcctg---------------------------------------
-------------------gtagcgcctccatgctctgg---------------------
------------------------------------------------------------
acactac------------------------------------------------gctga
cagacacagca---------aaccttcttgccacagctcgcat-----------------
------------------------------------------------------------
------------------------------------------------------tga---
------------------------------------------------------------
-------------------------------------------------------tgtgc
catc--------------------------------------------------------
----ctggatgagctgcactacct------------------------------------
gagccacttgtgtgggttgtagactccgtctcatgctaccact-----------------
-------------------------------------agagtgaaagcaccgccagcatt
caaa---------------------------------agtgaccaaaatatcagccagga
agcttag----------------------------------gaactgagaagtggtc---
-------------------------------------------tgtggtccccacctgca
gaaccac------------------tcctttattgggggtgtcttgctaa---------t
tgcctataatttccacctgttgtctattccatttgcacaacagcatgtgaaatgtattg-
------------------------------------------------------------
---------tcaatcagtgtttgcttcctaagtggacagtttgatttcacagaagtgtga
ttgacttggagttacattgtgttgtttaagtgttccattta---------------tttt
tttgagcagtgtaaatagctagccagctacttaaccctgttgcctaaagct---------
------------------------------------------------------------
------------------------------------------------------------
------------------------------------------------------------
------------------------------------------------------------
------------------------------------------------------------
------------------------------------------------------------
------------------------------------------------------------
------------------------------------------------------------
---------------aacgttataagcagccagctag-cttcatctggctaatgaggctc
gaccggaccgggttatgtgttgtgaagctagccaca--------ataaggattagccaca
atagtggaatttgtggttttccttcaaaatagaagtttgtcattgagagtgatgcaaatg
aatacaaatagtagaattatgccatacttttattttgaaggctaaccgcaaagtccact-
attgtggctaatccttattgtggctagcttcacatagatgggtccgaccaccattaatca
aataaggactgtctt-------gtaaattagggttattttagatgat-----------ga
cacctagctagatagttagctagct-----------------------------------
--------------------------------aactagaattgttgacttgcataaagct
gg-aaagggttacaaaagtatctctaaaagccttgatgttcat-cagtcca-cggtaaga
ctaatagtctataaatggagaaagttcagcactgttgctactctccctaggagtggccat
cctg-----caaaaatgacttcaagagcacagagcagaatgctcaatg------------
------------------------------------------------------------
------------------------------------------------------------
------------------------------------------------------------
------------------------------------------------------------
------------------------------------------------------------
------------------------------------------------------------
------------------------------------------------------------
------------------------------------------------------------
------------------------------------------------------------
------------------------------------------------------------
------------------------------------------------------------
------------------------------------------------------------
------------------------------------------------------------
------------------------------------------------------------
------------------------------------------------------------
------------------------------------------------------------
------------------------------------------------------------
------------------------------------------------------------
------------------------------------------------------------
------------------------------------------------------------
------------------------------------------------------------
------------------------------------------------------------
------------------------------------------------------------
------------------------------------------------------------
------------------------------------------agg-ttaaga--agaatc
ctagagtgtcagctaaagacttacagaaatctctggaagatgctaacatctctgttgacg
agtctacgatacgtaaaacactaaacaagaatggtgttcatgggaggacaccacggaaga
agccactgctgtcca---ataaaaaccattgctgcatgtctgaagttcac--aaaagtgc
acctggatgttccacagcgctactggcaaaatattctttggacagatgaaa---------
------------------------------------------------------------
------------------------------------------------------------
-----------------------------------------------ctacatttgagtt
ttttggaaggatcacacaacactatgtggag---aaaaaaag-gcacagcacaccaacat
caaaacct------catcccaactgtaaagtatggtggagggagcatcatggtttggggc
tgctttgctgcctcagggcctggacagcttggtatcattgacggaagtcaaaagtcatag
tcaatcgatcaataatacaataatacttttagaaaacatgtttatttttaatttacaatc
tttttgt----------------gaaacatcacagcacagttggaaaaatatatggaaaa
tagaaat------cccaaatggatggtgttaagag------------------------a
ta----------------------------------------------------------
------------------------------gatgggaggggttgaatggagctg------
------------------------------------------------------------
------------------------------------------------------------
----------aa-----------------------------------------------g
ggtgggattaataacaa---------------------caagataactaatgtaaaaca-
---tatataggg-----------------tcagaacctttgtgg----------------
---aagaaatagatgggaggggttgaggtta-gaggaaggagtataac------------
---caaactaaatataactattgta-aaatatactgtgtccataaaatgtacatagtatg
tataaactggaagtagaagccaaa------gcattgttgtgctata--------------
-------gtttactccaatta-ggggaggggaggtaggattagaaagtaataaagaaaaa
tat-atttaaaaaaaaagataaatttatatgttggaaaagcattccgggtgaagctggtt
gagagaatgccgagagtgagc--aatgagctgtcgcccactcttagctatgatgtg----
------------------------------------ggcgtgccccgtcaatactgg---
------------------------------------------------------------
------------------------------------------------------------
------------------------------------------------------------
------------------------------------------------------------
------------------------------------------------------------
------------------------------------------------------------
------------------------------------------------------------
------------------------------------------------------------
-----------------------------------ggcccctccttttcagcctgtacat
----taatgatctgccttctgtctgtactgggtc-----------tgaagttcaaatgta
tgcagatgatacagtgatat------------------------atgt------------
-------gcat-------------------------------------------------
-----------------------------------------------------gcaaaga
gcaaacaacaagct--------------------gcacaagaactcactact--------
---------gtaatggtccagg--------ttacaaagtggctcagtgactc--------
---gtgtttgcatctcaa-------tgtggaaaaaactgtctttatgttcttcacaaaga
gggca---------------acagatgctactgagccagatgtctatgtgtcaggggaga
-------------------------------------agctccaggtggtatctgatttt
aa----------ctaccttgg---catcacacttgattcc--------------------
-----aacctctcttttaaaaagcaggtgaaaaa--------------------------
-------------------------------tgtaactcaaataaccaaattcaacctag
ctaa-------------------------------------------------tttccga
tttattcgaaatt-----------------------------------------------
------------------------------------------gtttgactacagaggtag
caaa---actgtacttcaaatctatgatacttcccc----acttaacatactgctt----
---gactagttgggcccaagcttgctgtacaacat-------taaaacctattcag---t
ctgtctacaaa-caggctctcaaagtgcttgataggaagcccaat--------agccatc
atcac-tgttacatcctcagaaagcatgagctcctgagt---------------------
-tgggaaaatc-----------ttgtgcaatacaccgacgcatgtcttgtatt-------
ccagatcctaaa---------------------------------------tggcctggc
tcccc-ctccacttagtactttagttaaacagaaaacccaaacatatggcagcagat---
---------------------------ccacaaggtctgccatg----------------
---------------agaggtgactgtatagttctg------------------------
------------------------------------------------------------
-----------------tggttgaaaat------------------------tagccggc
tggctaaaa----------ccggcacttttactgaaacgttgattaatgtgcact-----
gtccctgtaaaaataaaataaactc-----------------------------------
---------------------------aaactcaaggcatcaggtggct-----actttg
aagaatctaaaatatattttgatatgctgaacactttttttag--ttactacatgattcc
atgtgtgttat--ttcataatt--------------ttgatgtcttcactattattc---
------------------------------------------------------------
-----------------------------------------------------------c
acaatgtagaaaatagt--------acaaataaagacaaaccttgtaatgagtaggtg-t
gtccaaacgtttgattggtactgtatat----atttgcctgaaaaatatatggggggatt
gga-----------------------------------aa-----tgatgcagacaatta
cattgaggaag-gtacaatccatctgcaatagtaaagctgatcaaccccctaaaaaaaa-
-----------------------aa-----------------aaggaaaaaaattat---
-------aatggctggatcgggg-------------------------------------
---------------------------tgaagaggc------------------------
--------gactcctggatgctggccttctaggcagagttcctctgtccag------tct
caacgtca--a-------------------------------------------------
---cagtgaagaggcgactccgggatgccggccttc------------------------
------------------------------------------------------------
-----tag----------------------------------------------------
-----------------------------------gcagagttcc---------------
----------------------------tctgtccagtct--------------------
----caacgtcaacagtgaagaggcgactcctggatgccggccttctaggcagagttcct
ctgtccagtctcaacgtcaacagtgaag--------------------------------
------------------------------------------------------------
-----------------------------aggcgactccgggatcctggccttctaggca
gagtt-----------------
>C1009_21803-28791
------------------------------------------------------------
------------------------------------------------------------
----tcggacttg---------atttgct--ccggtcttggtcttggtct----------
-----------------------------------------------cgctttaggtg--
---------ttctc--aatcacaacactgctgaaatgtct-tgagtcaata---------
--------------------------------------------------------agta
ttcaatc-----cttttgttatggcaagcctaaataagttcaggaggaacgtttttgctt
aacaagtcacataataagttgcaatccgtct-ggattattgcaactcgctgttgg-----
---ctgggctccctgcctgtgccattaaacccctacaactcatccagaacg---------
-----------------ccgcagcccgtctggtgttcaaccttcccaagttctctcacgt
caccccgctcctccgctctctccactggcttccaatcgaagctcgcatccgctacaagac
catggtgcttgcctacggagc--------tgtgaggggaacggcacctccgtaccttcag
-----gctctgatcagg-------------------------------------------
-------------------ccctacacc--------------caaacaagggcactccgt
t-----------------------------------------------------------
------------------------------------------------------------
-----------------------------------------------------catccac
ctctg-------------------------------------------------------
------------------------------------------------------------
------------------------------------------------------------
------------------------------------------------------------
------------------------------------------------------------
-------------------------gcctg------------------------------
----------ctcgcctccctacctctgaggaa------gcacagttcccgctc---agc
ccagtcaaa------------act------------------------------------
----gttcgctgctctggcaccccaatggtggaacaagct-ccctcacgacgccaggaca
g--------------cggagtcaatcaccaccttcc------------------------
---------------------------------ggagacacctgaaaccccacctct--t
c--------------------------------------------aagg-----------
--------aatacctgggataggataaagtaat------------ccttctaacccccct
taaaagatt------------------------------tagatg---------------
ca-----ctattgtaaaat--ggttgttccactgga------------------------
------------------------------------------------------------
------------------------------------------------------------
----------------------------------------------------------ta
ttata------aaggtgaa------------tgcaccaatttgtaagtcgctctggataa
gagcgtctgctaaatga-------cttaa------------------------atgtaaa
tgtaaatgtaaatgcatggactgattttgaatga-----------------------cta
cctcatctatgtaacccacacatacca--------atcctgtaagg--------------
------------------------------------------------ttcctcagtcaa
gcagtgaatttcaaacacaga--ttcaacca-----------caaagaccaggagg----
------------------------------------------------------------
-----ttttccaatgcctcacaaataag------------------gacat-------tg
aattgaatggctg--tgataggagaaaactgaggttttatcaacaacattggag------
------------------------------------------------------------
--------------------------------ttactccacattaactaat----taaca
gagtgaagagaacatgcatcctgtgtgcaacaagg-------------------------
------------------------------------------------------------
------------------------------------------------------------
---------------cactacagtaatactgcaacaaat---------------------
------------------------------------------------------------
------------------------gtggcaaagcaaataactttttgtcctaaatacaac
atgttatgtttggggcaaa-----------------------------------------
------------tccaatacaacacattattt----------agta--------------
---------ccactctccatattttcaaac-atagaggtagctgcatcatgttatgggta
tgcttgtaatcgttaaggactggtgagtttt-----------------------------
-------tcaggataaaaaaaagaaacagaatggagctaagcagagggaaa---------
------------------------------------------------------------
-------------------atactagaggaaaacctggttcagtctgctt----------
---------------------------------tacaccagac-----actgggaggtta
attcacctttcag-----------------------------------------------
-------------------------------caggacaataacctacaacacaa------
------------------------------------------------------------
------------------------------------------------------------
------------------------------------------------------------
----------------------g-------------------------------------
------------------------------------------------------------
---------------------------gccaaatctacgtggcaagaaaaagta-tgtga
gccctttggaattacctggatttctgcataaattggtcatacaatttgatcagactttca
tctaagtcacaacaatagaca-----------cacacagtcagcttaaactaatatcaaa
tttcaaatcaatctaatttatttatatagcccttcgtacatcagctgatatctcaaagtg
ctgtacagaaacccagcctaaaaccccaaacagcaagtaatgcatgtgaaagaagcacgg
tggctaggaaaaactccctaggaaaaactccctagaaaggacaaaacctaggaagaaacc
tagagaggaaccaggctatgaggggtggccagtcctcttctggctgtgccgggtggatat
tataacagaacatggtcaagatgttaaaatgttcataaatgaccagcatggtcaaataat
aataatcatagtagttgtcgagtgtgcaacaagtcagcaactccagagtaagtgtcagtt
ggctttttcatagccgatctttgagagtatctctaccgctcctgctgtctctagagagtt
gagaacagcaggtcggggacaggtagcacgtccggtgaacaggtcagggttccatagccg
caggcagaacagtggaataacacacaaattattgtat-tttt---------------ctt
gtctatattga---atacataatttaaaaattcaca--------gtgtaggttggaaaaa
gt----------------------------------------------------------
--------------------------------------atgtgaacccctaggctaatg-
acttctccaaaagcttattggaatcag---gagtcagctaacctggagtccaatcaatga
gatgagattggagatggttagagttggttagagttgctctgccctgt--acaaa------
-acaatcacaaaatttgagtttgctattcacaagaagcattgcctgatgtgaaccatgcc
tca-aacaaaagagatctcagaagacataag-atttagaattgttgacttgcaaaaagct
gg-aaagggttacaaaagtatctctaaaagccttgatgttcat-cagtcca-ctgtaaga
caaattgtctataaattgagaaagttcagcactgctgctactgtcccaaggagtggtcgt
cctg-----caaagatgactgcaagagcacagcgcagaatgctcaatgaggttaagaaga
atcctagagtgtcagctaaagacttacagaaatctctggaacatgccatga--------t
cttatcccgggatttattg---tcaagagaccattgcgggaaattcaaaattcaaaactg
caagaatctaataatttcaatttctcaaacaatcaactatttctcacaatttgaaagata
aacatctcctaaatccaaccacattgtccgatttcaaagaggctttacggcgaaagcata
aagttaggttatgttaggagagtacattgaaaatagctgtgtgtaatgttttgtcaattc
aaagacaggcgtcaccaaaagcggataaccagctagaattatgcactaacctttgacaat
cttcctcagatgacactcctaagacattatgttatacaatacatgcattttttgttccat
caagttcatatttatatccaaaaacagcattttacagtagcggtgaaattccgatttttt
tctctctcaaatgcttccggtgaacaacgttacaaattacaaaattactattcgataaca
ttggtaaattataatattgtcattctaatattcatagtttaacatttcgtaaatgctact
gcattgccagatttcaaaataactttactgggaaatcacaatttgcaataaaccggttgc
tgtgctaagaacaataggctaggctatacaggttagcaccatcttgtaaccatgtaatat
caaaattactattgtcaatattcccttactttgattatcttcatccattggcacttccag
gaatcccatgttcacaacaaatgtggtttctttcaacaaagttcataattgatgtcccaa
taactccaagttgttagcgcttcggtaggctactaaaaagtagcgtgggggggggagtca
cggcgaaaagtacaaaaaataatctatttacgttcgttcaaacatgtcaaacgttgttta
gcatcaatctttagagccatttttaacgtgaaacatcagtaatgtttcaacccgacctct
cctgtgtcttgaaaaacgtctttgaaaaatgtatcgcatcacatgatcgcgcaggtgcag
caaataatgaagtgacgacatcccagggaggtcaacttcccttccttgtcatccggtctc
tgttgatcatagacgcttcaaacaactttataaagatcgttgacatctagtggaagccgt
aggaagtgcgaaatgaatcctttctcactgtggtatctaataacaatgacaaaaaaaaag
tagtacagccacaaaattatttttttttctcaggtttttgcctgccatatgagttttgtt
atacttacagacaccattcaaacagttttagaaaattcagagtgttttctatccaaatct
ggtaataatatgcatatcctagcttctgagttggtgtaggaggcagttaaaaatgggcac
atatttttttcaaaattctcaatactgccccctagccccaacagg-ttaaga--agaatc
ctagagtgtcagctaaagacttacagaaatctctggaacatgctaacatctctgttgacg
agtctacaatacgtaaaacacgaaacaataatggtgttcatgggaggacaccacggaaga
agccactgctgtcca---aaaaaaaacattactgcacgtctgaagtttgc--aaaagagc
acctggatgttccacagcgctactggcaaaatattctgtggacagatgaaa---------
------------------------------------------------------------
------------------------------------------------------------
-----------------------------------------------ctacagttgagtt
gtttggaaggaacacacaacactatgtgtggaggaaaaaaag-gcacagcacaccaacat
caaaacct------catcccaactgtaaaatatagtggagggagcatcatggtttggggc
tgctttgctgcctcagggcctggacagattgctatcatcgacggaaaaatgaattc----
--------cctagtttatcaagactttttgcaggagaatataag----------gctatc
tgtcctccaattgaagctcaacagaagttgggtgacgcaacaggacaacaacccaaaaca
cagaagtaaatc-aacaacagaatggcttcaacag-------------------------
------------------------------------------------------------
------------------------------atgaaaatacgccttctggagtgg------
------------------------------------------------------------
-----------------------------------------cccagtcagagtcctgacc
tcaaccc---ga-ttgagatgctgt---------------------ggcctgacctcaag
agagcagttcacaccagacatcccaa------------gaatattgctgaactgaaacag
ttttgtaaagaggaatggtccaaaatccctcctgaccgttgtgcaggtctgatccacaac
tacagaaagcgttttgttgaggttatcgctg-ccaaaggagggtcaaccagttattaaat
cc-aagggttcacatacttctccca-ccctgcactgtg-----aatgtttacacggtgtg
ttcaatacagacatggaaacg-------t--tgtttgtgtgttattagttt-aagcagtc
tgtgtttgtctaatgttgtga-cttagatgaagatcagatcaaatt----gtatgaccaa
ttt-aagcagaaatccaggtaattcc----------aaagggtt----------------
-----------------------cacatactttttcttgccacagtac------------
------------------actgaagttgcttaccaagaagacagtgaatgt---------
------------------------tactgcataagcggagttacagttt-----------
----tgacttaaat-------------------ccatttgaaaatctatggcaagacctg
aaaaatgg----------ttgtctaac-----------aataattaacaatcaatatgac
---------agagcttgaagaattgtgaaaagaataa-----------------------
------------------------------------------------------------
-------------tgagta---aatgttgcacaatcc------------------aggtg
tgtaaagctgttagagaatta-----cccagaaagactcacagctgtaatcgctgccaaa
ggtgattgtaacatgtattga----ctcaggggtgtg--aatatttattgaataa-----
-----------------------------------------tagtgttttttttatgttc
aaatttttcttttgacattaaccgt--attttgtg------tagatcaatgaccccaaaa
aaatgacaattcaatccattttaat-----------------------------------
-------cccacaacagaatgt--------------gaaacagtttctgtagatcctgta
actgtttt----tca---------------------------------------------
-----------------------------------------------ttccaagaacaga
tg--gatattcat----------------------ctgcttaggcatt------------
-------aatcatgcaaa-------aaaaaacattt-----tgtattttttttggcatag
cttcagt-----------------------------aagat-------------------
-----------------------------------tcaaacctatgatcttctgttctct
a--------------tccatg---gaattagattactgcaccaacaggatggagctggca
cgccatgtttttataactcataccaaag---------------ctgttcattttagtcta
ttcaaacagac-------------ctcgttttaaaagaaacaagca--------------
-----------------------------cttattaagatcagg---------------t
gtagtgtcttcctaccacagaaagaaacatggttctcagaacgttatgcgctagctggg-
------tatccttgcaccattttacacaatg-----------------------------
----------tagtgtgaaaggtt------------------ttatgcaaa---------
-------ataacagtaggacaa--------------------------ccacgctctaag
aaacatatg--------------------------------gttctcagaac-----gtt
atgtgctagctgggg---------------------------------------------
-----------------------------------tgt----------------------
------------------------------------------------------------
------------------------------------------------------------
-----------------------------cactgactgactgtagtgggagaaaagttat
ga--ga--cta----gtgtgatgatcccaagatggtgggtccataggattagtatggaat
tacaactcgagttatgagaccagggacttagtgaagggatcccaagatggtgggtccata
gaattagtatggaattacaactcgagttatgacatataatataatcacagctggttcctt
ttcattctg---------------------------------------------------
--------------------------------------aagac--------ttcaaactc
ctggacggagagattgg--------------------------ttgggtttg-ggtcact
aactactgctggctcgtgaatagtg----tgcacaacaaac--actacagaaaggaaatt
attcactataaagtgcatttctatcagaaactttgtctgaacttttta------------
-----ctttgcttgtctgttttaaaggagttgattgacgctgtaatgctggtttcttatt
ggtagatgtgttgatggatgctgtaatgctggtttcttattggtagatgtgttgattgac
gctgtaatgctggtttcttattggtagatgt-------------------------gt-t
gatggatgctgtaatgctggtttcttat------tggtagatgtgttgcttgt-------
-----------------------tgctgg---------------------tttcttattg
gtagatgtg----ttgatggatgctgtaatg---------ctggtttcttattggtagat
gtattgattgacgctgtaatgctggttttttattggtagatgtgttcaattgaagct---
----------------gtaatactactctgtgataggt------------taatggattg
actgagtgtaaatcttgt---ctctgataggtggatgccgtcatgccatttgggtgcctt
gccctgcgggatgggcggaacttagacaacatctatgatgtcaccgataagtatg-----
--------------------------------aga--------------------tggga
caagtccttaaagcgtaagcgtcatttacatatat-----------aatcagtaaagacc
at---------------------------------------agtcattactgctatacct
tcatatgatcagtaaagaccatagtcatta-------------ctgctattccttca-ta
t----------------------------------------------------gatcagt
aaagaccatagtcattactgctattccttcatatgatcaataaagaccatagtcattact
gctattccttcatatgatcagta------------------------aagaccatggact
gctatt------------------------------ccttcatatga----------tca
at-------------------------aaagaccatagtcattactg-------------
-ctattccttcatatgatcagtaaagaccatagtcattactgct----------------
----------------------
>C102_1435640-1441366
-------------------------------------------aagtggactccaa----
-------------tcaaattgtagaaacatctcaag------------------------
---gatgatcaaa---------ggaaacaggatgcacctgagctcaatt-----------
------------------------------------------------------------
------------------------------tagagtctc-----ataccaa---------
--------------------------------------------------------agag
tctaaataattatgtaaataaggt------------atttctgtttttaatttttaatac
atttttaacatcgttttcgctttgtcactatggggtattgtgtggagattgcttagaatt
gttatttactt----------------------aatcattttttta--------------
---------------------ataaagctgtaccgtaacaaaatgtggaaaa--------
---------------------------------aagtcaaggggt---------------
------------ctgaatact--------ttccaaaggcat--tgt--------------
-----------------------------------------atataga------------
----------------gactgtttagtg--------------ccaaaaataa--------
------------------------------------------------------------
------------------------------------------------------------
------------------------------------------------------------
------------------------------------------------------------
---------------------------------------------------------ggg
gttaaatacacgtacaa-------------------------------------------
------------------------------------------------------------
------------------------------------------------------------
-----------------aaaataacaaatg------------------------------
----------tttcctgagctttctta-----------------------tatc---gct
cagatataggacagacacttcaggacaa-acttcctt--taca-----------------
---tttttgggggactatctgttccatgtagtgaatctgt-tattcaatgcgtttaaatg
g--------------gctaatagcagtaaggccaaa------------------------
---------------------------------aatacttttcatcaaataattttgtat
------------------------------------------------------------
------------------atatttttttatacttcaagggtcttcaaattccaaatcaaa
tagcaaaat------------------------------gatcat---------------
tggtatgaccttcttaaaa--caattccatatagt-------------------------
---------------------------------ttagtagaaccccaggctt--------
------------------------------------------------------------
------------------------------------agacagggcttagactcttatggg
taatc------agtttattaatgtgccacacctgtcaggtggatggattatcttggcaat
gaagaaatgctcactaa-------------------------------------------
cagggatataaacaaatttgtgcacaaaatttga-----------gagaaataagctttt
tgtgcgcgtatggaacatttctgggat--------cttttatttcagctcatgaaccatg
ggaccaactactgcatgttgtgtttatatttttgttcagtgtagcaaatatttgatttaa
tttattttattttacctttat--ttaactaggcaacctttat--ttaactaggcaagtca
atctac-----------ggggatatacatttttaag----------------------gt
tatattcattaaaagccttcaatgagaggcaaagtgatgttgtacagagaatattcataa
actggcatagaaaggttgtttaaagg--ttgtgaacctgtactaggtcagtttgg---tg
a--------catt---------------cagagggtgccagagtgacccactt-------
-------------------catgaggtaaacacaccacacccacacttcgt----taggt
aagctatactgagagtctgggccttcagaaaaacaggttcactctga-------------
----------agcctttgaaggtcagagtgtgcagctattgtcacccacaccttatttat
ataggctttatttgtgt-----------------gcgtgttcaggtcagttacagtttct
ccatctacaaagctctaccaaaataaagtgtgctgctgttctccac--actgacatgagt
ttctcaacctgtcctgagcactctctctactggtttagtcccaaactggtagcaggcgtg
catctgcattagtggaggctgctgaggggaggacggctcataataatggctggaatggag
caaatggaatggcatcaaaccat---------------agct-----gtgttcgaatact
catacaaaccttactaactgtactatttgtga----------tgtaaattgagtaaatag
tat-gcttattggtcaaactat--ggatatagttagtatggcaaaagtt-----------
-cccagatgtcgtactgcattagtcaaaatacgaagtatacgagcagtggacactatttc
cgtacttttagggcccataaatcaattcttcagaaa------gtgggcgtggcttcatat
cgttttcagatttgaggaaa----atg------------------gaagaaaatgtgcag
tcc-aataagagcggatacaaatt------------------------------------
-----------------cattgctttaactaattatgacaaat-----gttaagaaaatg
ttgagcaatgtaacaaagtaatgacttttcaag----t----------taccttacacgt
ta-----------------------tgttggctgacaatttgctagctatgctatcctta
tgaactac-----------aaagc------------atattaca-gcagtatataccagt
atgttagctagctacctaa-----------------------------------------
-----------------------------------------------cgttaattggcta
ctaatacatcaaacttgccagta-------------------------------------
------------------------------------------------------------
---------------------------tattaaatacagtggcaagaaaaagta-agtga
accctttggaattacctggatttctgcataaattggtcatcaaatttgatctgatcttca
tc-atatcacaacaatagaca-----------aacatagtatgcttaaact---------
------------------------------------------------------------
------------------------------------------------------------
------------------------------------------------------------
------------------------------------------------------------
------------------------------------------------------------
------------------------------------------------------------
------------------------------------------------------------
------------------------------------------------------------
---------------aatgacacacaaattattgtat-tttt---------------ctt
gtctatattga---atacataatttaaacattcaca--------gtgtaggtgggaaaaa
gt----------------------------------------------------------
--------------------------------------atgtgaacccctagcctaata-
acttctccaaaagctaattggagtcag---gcgtcagctaacctggagtccaatcaatga
gacaagattggagat-------gttggttagagctgccttgcccc-t--ataat------
-aaactcaccaaatttgagtttgctattcacaagaagcattgcctgatgtgaaccatgcc
tca-aacaaaagagatctcagaagacctaag-attaataattgttgacttgtttaaagct
ggaaaagggttacaaaagtatctctaaaagccttgatgttcat-cagtcca-cggtaaga
caaattgtctataaatggagaaagttcagcactgttgttactctccaaagaagtgcccgt
tctg-----caaagatgactgcaagagcacagtgcggaatgctcaatg------------
------------------------------------------------------------
------------------------------------------------------------
------------------------------------------------------------
------------------------------------------------------------
------------------------------------------------------------
------------------------------------------------------------
------------------------------------------------------------
------------------------------------------------------------
------------------------------------------------------------
------------------------------------------------------------
------------------------------------------------------------
------------------------------------------------------------
------------------------------------------------------------
------------------------------------------------------------
------------------------------------------------------------
------------------------------------------------------------
------------------------------------------------------------
------------------------------------------------------------
------------------------------------------------------------
------------------------------------------------------------
------------------------------------------------------------
------------------------------------------------------------
------------------------------------------------------------
------------------------------------------------------------
------------------------------------------agg-ttaaga--acaatc
ctagagtgtcagctaaagacttacagaaatgtttggaacatgctaacatctctgttgatg
agtctacgatacgtaaaacactaaacaagaatggtgtttatgggaggacaccacggaaga
agccactgctgtcc----aaaacaaacattgctgcacatctgaagtttgc--aaaagtgc
acctggatgttccacagcgctactggcaaaatattcggtggacagattaaa---------
------------------------------------------------------------
------------------------------------------------------------
-----------------------------------------------ctacagttaagtt
gtttggaaggagaacacaacactatgtgtggtg-aaaaaaag-gcacatcacaccaacat
caaaacct------catgccaactgtaaagtatggtggaaggagcatcatggtttggggc
tgctttgctgcctcagggcctggacaccttgctatcatcgacagaaaaatgaattc----
--------ccaagtttatcaaaacattttgccggagaatg-taa----------gtcatc
tgtccgccaattgaaactcaacagaagttgggtgatgcaacaggacaaagacccaaaaca
cagaagtaaatcaaaaaacagaatggcttcaacagaagagtatggagaaaaataaataaa
taaataaaatgtatgaaatgtattcattcactactgtaagtcgctctggataagagcatc
tgctaaatgactgaaatgtaatgtaaatgtaagaaaatacgccttctggagtgg------
------------------------------------------------------------
-----------------------------------------cccagtcagaatcctaacc
tcaacct---ga-ttgagatgctgt---------------------ggcatgacctcaag
agaacagttcacaccagacatcccaa------------gaatattgctgaactgaaacag
ttttgtaaagaggaatggtccaaaattcctcctgactgttgtgcaggtctaaactaca--
-----gaaaagttcatttgaagttattgctt-ccaaaggagggtcaaccagttattaaat
cc-aagggttcacatacttttcccacccctacactgtg-----aatgtttacacggtgtg
tt-aataaaaacatgaaaatgt---taat--tgtttgtgttttatttgttt-aagcagac
tgtgtttgtcaattgttgtga-cctagatgaagatcagatcaaattc---ttatgaacaa
tctaaagcagaaatccaggtatttca----------aagggtta----------------
-----------------------catacttttttcttgctaaatatgc------------
------------------tatctagctaact-----atccaatgtttattgacctga---
-----------ttaaccctgtaattattagtttatctaagtggtttagt-----------
----tgttgtgcattctcaatggacattctggtgctttcgtgaattcgc-----------
---tatgg----------ctatct-ac-----------tccgatttcagagcactctgcc
---------tgagtgtaccagagcgcagaataactgat----------------------
------------------------------------------------gaatttacgaac
gctcaacacccgttgaata---tggccggctgcaatc------------------atcag
cataataaagtaattaaattgtcg--gccagcagcagttattacagtcaccaacactgtg
gataacatgaaaactacctaaccatctcaggcgagcaaaatggcttagagtgagg-----
-----------------------------------------tgttctcttatttgtgttc
ag---tagtaggtaatgttagcctgttagcttggg------tgcttgactgccgccagga
ggccagaaaatctagggaaatgaat-----------------------------------
-------gcgagagccgaacgcctgaatt-tacaaacggataattcataaaaatctgaca
atgttctg----aaa---------------------------------------------
-----------------------------------------------ttacgtaaatgcc
tagcggccttcgg----------------------gtactccagatta------------
-------gaacataccaa-------aagtcataaaatgtctagctatgtcacgacttccg
ggccaag-----------------------------tgttcctctccttgttcgggcggc
gtttggtggtcgaagtcgccgaccttctagccatcgctgatcctcttttcattttccttt
ggttttgtcttgtattgtatc---acacctggttccaatc--------------------
------ccattcgttacatgttatgtat---------------ttaaccctctgttcccc
ctcattgtccttgtcggtgattgtttgtttgtaagctatgtgcaagatatgtt-------
-----------ctggtgtgcgccgggttttgtacccacttttattattt--------tgt
atattttggt-------------------------tttcagagtttttgagcacttatt-
------aaactgctacattttataccaagttcgatctcctgcgcctgacttccctgcctc
ataa-----atgctataacttcaa------------------tttctcaaa---------
-------catatgactattttacaccatt-------ttatagatacacctctcctg-aat
tgaaccacgatttcaaaaaggcttcacagcaaaagcaaaacat-----------------
------tagattatgttaggaga--gtaccctgccaaaaaaatcacat------------
-tgccattttcaaagcaactagcatgcatcacaaatac----------------------
------------------------------------------------------------
------------------------------------------------------------
-----------------------------ccaaaacacagcaaaatgcagcactaacctt
tgatgatcttc----atcagatgacactcctagggcattatgttata-------------
------------------------------------------------------------
------------------caatacatgcattttttgttcgataaagttcatatttata--
tataaaaac---------------------------------------------------
--------------------------------------agcat--------tttacatcg
gcgcgtgacgttcagaaaa------------------tattttcc---------------
------------ctcaaatgcttc---------------------cggtgaatcagcgct
acaatttacaa---------------------------aattactattcgaaaacat---
------------------------------------------------------------
------------------tgttaaaatgtaatattgt-----------------------
--cattcaaagaatt----------atagat-------------------------ta-a
catctcgtgaatgcaaccgcattgccag------atttaaaaataactttact-------
-----------------------ggga-------------------------aatcacac
tttgcaata----aacaacgtggtatgc--------------------tcagaaaaata-
-----------ggctagg---------cgatacatgttagcgccatcctggaaccatc-t
aaaatcaaatatactattgtaaatattcccttacctttgattatc-----------ttca
tcagaaggcacttcc--------------------------------------------a
ggaatcccaggtccacaacaaatgtagttttgttcgaaaaagttaataattgatgtccca
atagttcc------ttcttgttagcgcgtcccga--------------------------
----------agg---ctactcataatgtacttgt-----------cgtcacgaa--tgt
gc---------------------------------------aaaaaatata---------
------------tatttacgttcgttcaaa-------------catgtcaaacgttg-ta
taa-----------------------------------------------------cata
aatctttagggcctttttcaaccagaacttcaataatattcaagg----cggacgattgc
attgtcttactaaacgattcaga------------------------acaaaagggttcc
catgggcgcccgcgtcatagtagtaa------tggccctccccctgtgaccaacttccca
agcctctc---tttgggtcagtttcta---ccatagaagactcaaac-------------
-cactttgtaaagtctgttgacatctagtggaagccttag--------------------
----------------------
>_R_C102_10140987-10146388
------------------------------------------------------------
-tataagttaaatccagtttgttatgtttccttgccatgata----ctaatgagtatcgc
gttactggtagggtc--tcagccctaatacactgctcaaaa-------------------
-----------------------------------------------aaataaagggaac
acgtaa-acaacac--aatgtaactccaagtcaatcacacttctgtgaaatca-aactgt
ccacttagga---------------------------agcaacactgattgacaataaat
ttcacatgctgttctgcaaatggaataga------------------------------c
aacaggt-------------------------ggaaattataggcacttaccaagacacc
cc----------------------------------------------------------
----------------caataaaggagtggttctgcaggtggggaccacaga--------
------------------------------------------------------------
------------------------------------------------------------
-----------------------ccacttctcagttcctatgcttcct------------
----------------ggctgatgttttggtcacttttgaatgctggcggtgctttcact
cta-gtg-gtagcatgag-acggagtctacaacccacacaagtggctca-----------
------------ggtagtgcagctcatccaggatg-------------------------
----------------------------------------------gcacatcaatgcga
gctgtgg----caagaaggttt-gctgtgtctgtcagcgtagtgtccagagca------t
ggaggcgctacc------------------------------------------------
-----aggagacaggccagta----------------------catcaggagacgtggag
gaggccgtagg------------------agggcaacaa---------------------
-----------------------------------cccagcagcaggaccgctacctccg
cctt------tgtgcaaggaggagcaggagaagcactgccag------------agccct
gcaa--aatgacccccagcaggccacaaa---------------------tgtgcatgtg
tctgctcaaacggtcagaaacagactcc-------------------------atgagg-
-gtggtatgagggcccgacgtccacaggtgggggttgtgcttacagcccaacaccgtgca
g----------gacgtttggcatttgccagagaacacc--aagattggcaaattcgccac
tggc--gccctgtgctcttcacag--------------------------------atga
aagcaggttcacactgagcatgtgacagacgtgacagagtctggagacgcccgtggagaa
cgttctgctgcctgcaacatcctccagcatga------------------------ccgg
tttggcggt-------------------------------gggtcagtcatggtgtgggg
tggcatttctttggggggccgcacagccctccatgtgctcgccagaggtagcctgactgc
cattaggtaccgagatgagatc-----------------------ctcagaccccttgtg
agaccatatgctggtgcggtt---------------------------------------
-------------------------------------------------ggccctgggtt
cctcctaatgcaagacaatgctagac----------------------------------
---------------------------------------------ctcatgtggctggag
tgtgtcagcagttcc---------tgcaagagaa-----------aggcattgatgctat
--------------------------------ggactggcccgcccgttccccagacctg
aatccaattgagcacatctgggac----------------atcatgtctcgctccatcca
ccaacgccacgttgcaccaga---------------------------------------
-------ctgtccaggagttggcggatgctttagtcc-----------------------
------------------------------------------------------------
--------------------------------aggtctgggaggagatccctcag---ga
gaccatccgccacctcatcaggagcatgcccaggcgttgtagg-----------------
---------------gaggtcatacaggcacgtggaggccacacacactact--------
------------------------------------------------gagcctcatttt
gact------tgttttaaggacattacatca--------------aagttggatcagcct
gta------gtgtggttttcc---------------------------------------
-------------------actttaattttgagtgtgac---------------------
-----------tcca---------------------------------------------
-------------------------------------------------------aatcc
agacctccat-------------------------------------gggttgataaatt
ggatttccattgattattt------ttgtgtgatttt---gttgtcagcacattcaacta
tgtaaagaaaaaagtatttaat--------------------------------------
------------------------------------------------------------
-------------------------------------------------------aagat
tat----------ttatttcattcagatctaggatgtgttgtttaagtgttccctttatt
ttt-ttgaccagtatatttaggtc------------------------------------
-----atgtcaaatcgagattttatttgtcacatgtgccgaat-------acaaccggtg
tagatcttagagtgaaatgct---------------------------------------
-------------------------tccttacgagccgttaaccaacaatgcagagtaaa
gaaaaag----------------------------------ttagaaacgtcctaaa--t
aaacgaaaggaa----------atattgtaaaacagt---taaaataata---------a
tcacggggctatataaaaagttgt-accggta-ccgagtcaatgtgcagg----------
--ggtatggggtaattgacgtaatatgtacatgtaggtaggggtaaagtgactgcataga
taataaacagag------------------------------------------------
--------------------------tagcagcagcaaatggcaagaaaaacta-tgtga
acctt---------------------ggcgctccggtcatcaaatttgatctgatcttca
tcgaagtcacaacaatagaca---------------tagtgtgcttaaata---------
------------------------------------------------------------
------------------------------------------------------------
------------------------------------------------------------
------------------------------------------------------------
------------------------------------------------------------
------------------------------------------------------------
------------------------------------------------------------
------------------------------------------------------------
--------------gaata--------atttgtgtgt-tatta-------------gttt
gtctatattga---atacatcatttaaaaagtcata--------gtgtacgttgggaaaa
gt----------------------------------------------------------
--------------------------------------atgtgaacccctaggctaatg-
acttctccaaaagctaattggagtcag---gagtcagctgacctggagtccaatcaatga
gacaagattggcgat-------gttggttcgagctgcctttccctat--aaaaa------
-acacagacaaaatttgagtttgctattcacaagaagcattgcctgatgtgaaccatgcc
tca-aacaaaagacatctcaggagacctacgttttaagaattgttgacttgcataaagct
gg-aaatggttacaaaagtatctctaaaagccttgatgttcat-cagtcca-cggtaaga
caaattgtctataaatggagaaagttcagcactgttgctactctccctaggagtggccgt
cctg-----caaagatgactgcaagagcacagctcagaatgctcaatg------------
------------------------------------------------------------
------------------------------------------------------------
------------------------------------------------------------
------------------------------------------------------------
------------------------------------------------------------
------------------------------------------------------------
------------------------------------------------------------
------------------------------------------------------------
------------------------------------------------------------
------------------------------------------------------------
------------------------------------------------------------
------------------------------------------------------------
------------------------------------------------------------
------------------------------------------------------------
------------------------------------------------------------
------------------------------------------------------------
------------------------------------------------------------
------------------------------------------------------------
------------------------------------------------------------
------------------------------------------------------------
------------------------------------------------------------
------------------------------------------------------------
------------------------------------------------------------
------------------------------------------------------------
------------------------------------------agg-ttaaga--agaatc
ctagagtgtcagctaaagacttacagaaatctctggaacatgctaacatctctgttgacg
aatctacgaaacgtaa-------aacaagaatggtggtcatgggaagacaccatggaaga
agccactggtgtcc--------aaaacattgctgcacgtctaaagtttgc--gaaagtgg
accttgatgttccacagcgctactggcaaaatattatatggacagatgaaa---------
------------------------------------------------------------
------------------------------------------------------------
-----------------------------------------------ctacagttgcgtt
gtttggaaggaacacaca---cgatgtgtggag---aaaaag-acacagcaccccagcac
ccgaacatcaaaaccatcccaactgtaaagtatggtggagggagcatcgtggtttggggc
tgctttgct---------------------------------------------------
------------------------------------------------------------
-----------------------gaaattgaatgataaaataggacaacgacctaaaaca
cagaagtaagtc-aa--------------caacag-------------------------
------------------------------------------------------------
------------------------------aagaaaataccccttctggaatgg------
------------------------------------------------------------
-----------------------------------------cccagtcagagtcctgacc
tcaaccc---catttgagatgctgt---------------------ggcatgacctc--g
agtgcagttcacaccagacatcccaa------------gaatattgctgaactgaaacag
ttttgtaaagatgaatggtccaaaat---tcctgaccgttgtgcaggtctgatccgcaac
tacagaaaacgtttagttgaggttattgctg-ccaaaggagggtcaaccagttattaaat
cc-aagtgttcacatacttttccca-ccctgcactgtg-----aatgtttacactgtgtg
ttcaataaagacatgaaaa--------------------tgttattagttt-aagcagac
--tgtttgtctattgttctga-cctagatgaagatcagatcaaatt----ttatgaccaa
ttt-atgcagaaatccaggtctttcc----------gaagggtt----------------
-----------------------cacatactttttcttgccactgtatgtgtgtgg----
agttaatatgcgtgtttgtttcc-------------agtgtagtgtatgtggttagt---
-----------ccagtgagtgtacttggagcctgtgcaagagagtcagtgca------aa
aacctataatagatgagaataaaataagggtgccaatgcaaatagtccagttagcca---
---tttga----------ttaact-----------------gttcagcagtcatgtctt-
-----------ttggggtagaagctgttaaggaacctttt------------------gg
tccaaggcttggcgctccggtaccgcttgccgt-------------------gcggtagc
agatagaacagtctctgcc---------------------------------ttgggtgg
ctggagactttgacaatttttctgc-----------------------------------
---------------------------------ccttgccctactagtatgacag-----
-------------------------------------------------tccctctactt
----gtcatagccacttttgtcctccagtgtgtc-----------acagctttggatgtc
aacaatacaggcaagaatgtgataa-------------------cggt------------
-agtggcacag-----gactttcacaccggagtgcgtggctagtgagggtgatgtggggg
ggctatta----ttacccctcacactgtcccgtcaccccatgccccaattaagacggaga
gagaacaaaaacac---at-cgacttccagttccacacacattttgttcatcataattcc
ctcatccacttaatgatgatggaagaatt------agcccaaagagtaatgcccaggatt
ta-ttattgctttgtc----------------tggttggttgttgtgtatcagggatata
ttcaacctccc--------ctggagttaacatggtcagctcagactc--agagaaaacag
ccata--------------------------------------------agcctgactta
------------gtgtactca---gggcttagtggacaca--------------------
------catctgctagggcgggcccaatgagagg---------gccttgaccccatgtca
ccctaaagcttt---------------------agttactaatcatttatgcatacatac
a-----------------gtgccttcagaaagtattcacacc------------ccctga
ctttttccacattttg--------------------------------------------
------------------------------------------------ttgtgttaccag
ctac-----cagatttttaggtca------------------ctggcctacactca----
---gctcagtggaattatgtttattgaaatgtttc-------------------------
--------------------caaattaattaaaaatgaaaagc---tgaaa---------
------tgtctcgagtcaataagtattcaaccccttagt---------------------
-tatggcaatc-----------ctaaataaattcacgagtaaaacttcgctca-------
acaagtttgataagttgcatggactc---actctgcaataa--------------gtgtt
tacct-----catttctgtaccccacacatacaattatctgtaag----------gtcca
caaagaccaaggaggttttccaataactcacaaagaaggggaca----------------
--------------tattggtagat-----------------------------------
------------------------------------------------------------
------------------gggtaaaaat-----acattgaataaagcaattgtacact--
tgtgcaaaactact----------------------------------------------
tttttagcagggat------------gtgctgatctacggtgctctgctccacctcgtac
ctatgactgcagcacagcc--------atgctaaaaaggtcgttt---------tgcaca
accttgagtgtacaatggcttttctacaatgggttacaaa-----tgaaataaaaacgtt
atttttgataa----------------------------------------atatat---
------------------------------------------------------------
------------------------------------------------------------
-tcatatgctatttc----------atccatca--------------atgaaaatata-g
gcctagtcccaacatctgtttctagcca------agccatcagttatgttgccagagaca
caat-------------agtgaagtattt--------------------ctgttctatat
ctatggaca------caacccagtcgtt--------------------tgtgctaaatg-
---------------------------ttccgtttccatgctggctggcaacactct---
-------tatcccttgcttgcta-gctagccaactacggctaacacagt-----------
--------cgcgtca---------------------------------------------
--------aactgtgcaggaagaacaacccaaaatgactcaaaccaatgga-------aa
ctgtgttg--aaatgatagtggatctacattcatacagtttcttgactgggtccagctcg
caaaaaaataatc---gaaatgaaagctagacagtc--------agggagctttgacaat
tta---------------------------------------------------------
------------------------------------------------------------
----------------caaaa-------------------------------aaatatgg
atagaggacactattttcacac--tcactgttctcaccct--------------------
------------------------------------------------------------
--------------------------------ttcccttttgcctctattttagttt---
---------------------------gagcagtggaaatgtgcagaggcagtgaaacag
agacagtccatgttgtccta----tgagcaggcagaatgttgttctgcaccgttgtcctg
tcctcctgagctatgagtgacc
>_R_C102_10746490-10751303
------------------------------------------------------------
---------------------------------------------aagcacaatgctcgt
tttttttc---------tcactgcgcatacactttccat---ctgcaac----acccaga
gacagcgttacttatgcggtatcagaaagctcatgtat---------acatgaacaaagc
tgcaatactgacatcaacaaagagtaaaagccaatttaagcttgctccgaaaatgagttc
cacaggctacaagtgaagacagacacatcgtggacacaatgtccttatacaattccgagg
tgcacattgaagatattggaagaactaca-------cattta-----cttttcgtcagcc
aacaagatgagtaggcctaac-----------gaacagcaaaagcactagcctatgtcaa
tctactatcccctatagta-----------------------------------------
----------------caatagttgacctattctat------------------------
------------------------------------------------------------
---------------------------tctgtgcaataaat-------------------
-------------------------------------gaatattccaaacatagcctggg
acagttggggatacatagatcccgaatttaatacaaccactagcatcaaaaacatttttt
ttacgca-atgtggctg------acgcaacagatcagaatgtttagcgttaaaatg----
------ttgatcaactattaggctatttcttcacattataacgcatcgatgcgcacacag
c-----agtaggctataagcgcgaatgttccattatgctgggcatcattcacaagtatag
gctaa------tattgtcaccc-atcagattgctctttattttggtattcgta------a
aaaaaaattatg------------------------------------------------
-----gggtggatcagcttta----------------------atattgtggatagattg
ttgctcttcttgatttaatctt-------gtcttcacatatactaaataatgtaagtgtg
aaattag----------------------------ttttgatttagaatggaccatcatg
cacttg----tttcgaaacaggggcagcaggggaa-------------------------
--aaa-aacatcttctgtgcacttaaatagtgaatggaggatgcttttcccgtg---gtt
tattttcatgccagccaggtaggct----atactcctgttgtaatgataagcaatgtgct
taacattagaaatgttgaga-----aataaatgtatttct-agcctatagaaagctgatg
ggataagcctaattaccgtgactatttgactgccttcaggtgggacggtaatacagtcac
cacaacagcccgaggcgcagcaca--caagggctaatatagcac----------a-----
---ctgttttacagggctactgtggcaggtattgtaaagcagttcagtaaaaaaaaaaag
tattgtattgaagtgttaggcctacaccaatact--------------------------
--------t-----------------ttttttatggaactgctttacataacttgcccca
atagccctgtatctgagga----------------------tttcttctatatataaggc
tactgaaaatgtaagacgtgtc-----------------------------ccaacctta
cattggatccctacc---------------------------------------------
------------------------------------------------------------
------------------------------------------------------------
------------------------------------------------------------
------------------------------------------------------------
------------------------------------------------------------
----------------------------------------acctaagagcctcatgctca
cctacaagttcctccatggct---------------------------------------
------------------------------------------------------------
------------------------------------------------------------
----------------------------tgccccctccttctgtctctgttcctcagact
tggacttctcaccttt--caaatacaaaagcgatgagtttgac-----------------
-------------aaaattgcatgtgactttgtagaagtgaggaaacacatt--------
------------gag-------------------------gatcaagttagttgatacca
taca------ggccttgtttcatttgagcca-----------------------------
---------gcccaaaaaccgtc-------------------------------------
------------------------------------------------------------
---------------------------------------------------------aag
------------------------------------------------------------
-----------------tttctcttcacacaaatacttcactg-----------------
------------------------------------------------------------
------------------------------------------------------------
------------------------------------------------------------
-------------------------------------------------------agcac
cag---------aacggagtacacagacacattaaaacatagct-atatttaatttcaac
tgt-ataatgcatacatatgatta------------------------------------
gtttaaataattcatctgaatacaatcaatg---gtactgaactcccatggaatcattta
catacacatttatttgatttc---------agtgaccaatgaaagacaaaaacaaatcac
caga-----------------caattcccaatgtctttatttctgtaagagtgattgatg
attccgtcccttccagctatttgccgttaaatcatatattaaaaaaaataagacaat--a
aatacagctggacataaaatgagatgtgtacatagacgagcactgatactctagtct---
-------------------------tcaaatattatagtttctgaccagt----------
-----------tagacaacctctctcacacacacacacgaggacacatggacgttgcaaa
cacaggcccatgttgctgtagga-------------------------------------
-------------------------tcgggtatgtacagtggcaagaaaaagta-tgtaa
accctttggaattacctggatttctgcataaattgg---------------------tca
tctaagtcacaacaatagaca-------------------gtgtgtaaact---------
------------------------------------------------------------
------------------------------------------------------------
------------------------------------------------------------
------------------------------------------------------------
------------------------------------------------------------
------------------------------------------------------------
------------------------------------------------------------
------------------------------------------------------------
---------------aataatacacaaattatggtat-tttt---------------ctt
gtctatattga---ata---catttaaacattcaca--------gtgtaggatggaaaaa
gt----------------------------------------------------------
--------------------------------------atgtgaacccctagtctaatg-
acttctccaaaagctaattggagttag---gagtcagctaacctggagtccaatcaatga
gacaagattggagat-------gttgattagagctgctttgccctac--aaaaaaaaaaa
taaactcacaaaatgtgagtttgctattcacaagaagcattgcctgatgtgaaccatgcc
tcg-aacaaaagagatctcag-----------attaagaattgttgacttgcataaagct
gg-aaagggttacaaaagtatctctaaaagccttgatgttcat-cagtcca-cggtaaga
caaattgtctatacatggagaaagttccgcacggttgctactctccctaggagtggcctt
cctg-----caaagatgcctgcaaaagcacagctcagaatgctcaatg------------
------------------------------------------------------------
------------------------------------------------------------
------------------------------------------------------------
------------------------------------------------------------
------------------------------------------------------------
------------------------------------------------------------
------------------------------------------------------------
------------------------------------------------------------
------------------------------------------------------------
------------------------------------------------------------
------------------------------------------------------------
------------------------------------------------------------
------------------------------------------------------------
------------------------------------------------------------
------------------------------------------------------------
------------------------------------------------------------
------------------------------------------------------------
------------------------------------------------------------
------------------------------------------------------------
------------------------------------------------------------
------------------------------------------------------------
------------------------------------------------------------
------------------------------------------------------------
------------------------------------------------------------
------------------------------------------aggtttaaga--agaatc
ctagagtctcagctaaagactgacagaaatctctggaacatgctaacgtctctgttgacg
agtct--gacatgtaaaacattaaacaagaatggtgttcatgggaggacaccacggaaga
agccaccgctgtcaacaacaaaagaacattgctgcacgtctgaagttcgc--aaaagagc
acatggatgttccacaggactactggcaaaatattctgtggacagatgaaacatttttac
atttgacattttagtcatctagcagacgctcttatccagagcaacttacagtagtgaatg
catacatttcatactttttttttttgtgtactggccccccgtgggaatcaaatccacaac
cctggcgttgcacacaccatgctctaccaactgagccacagggaaagctacagttgagtt
gtttggaaggaacacacaacactatgtgtggagaaaaaaaaatgcacagcacaccaacat
c------------tcatcccaactgtaaagtatggtggagggagcatcacggtttggggc
tgctttgctgcctcagggcctggacagcttgcta--------------------------
------------------------------------------------------------
------------------------------------------------------------
------------------------------------------------------------
------------------------------------------------------------
------------------------------------------------------------
------------------------------------------------------------
------------------------------------------------------------
------------------------------------------------------------
------------------------------------------------------------
-------------------gcaaaattcctcctgaccgttgtgcaggtctgttccgcaac
tacagaaaacttttggttgaggttattgctg-ccaaaggagggtcaaccagttattaaat
ccaaagggttcacatactttcccca-ccctgcactgtg-----aatgtttacacaacgtg
ttcaataaagacatgaaaacgta--taat------tgtgtgttattagttt-aagcagac
tgtgtttgtctattgttgtga-cttagatgaagatcagatcaaatt----tgatgaccaa
ttt-aagcagaaatccaggtaattcc---------aaaagggtt----------------
-----------------------cacatactttttcttgccattgtacgttttgta----
------------------------------------ggtggagtctgagtggaaggg---
------------------------------------------------------------
-----------gttctttttcattaagctggccagatcgagggaacgagtcttccgc---
-ctttcgt----------cctggc-----------------ggtgagcactagtttgttt
gtgggattatgctagatacaagcccagaggtggaggaatacaggacagtatagctgaagg
g-----------------------------------------------------------
-------------------------------------------------------gtgtg
ctacaggttgtgcttaggcctcagg-----------------------------------
------------------------------------------------------------
------------------------------------------------------------
----cccaaagccctcataggcctccagtagata-----------ccaaccaaccacacc
aacagagca---------------------------------------------------
-------acaa-------------------------------------------------
-----------------ccagaacttgtccggcgacacagtac----------aaaaata
gaggtcaataaacgaa----tgaacaccgcatttacacaagcgaatttc----ccctcct
tccaagttgtttttgttaaagaattgtgc-t---atgataagaaagtgctc---------
---ttcctgacagtta----------------ccgttagcaacagcgaatgtctgaaaaa
aatga-------------------------------------------tttaaaaaaaaa
tcaga--------------------------------------------caccacattta
------------ctaaacata---gaatttacctgctcag--------------------
------cattcaagtaaaccacaaagtcagacag----aacacatgatggtaacacttca
aacagaaggtcact----------------------------------------------
------------------ttcagccaaaaagtcactgaaaacaaccaa------gtacaa
tttcctcccattgt----------------------------------------------
-----------------------------------------tctcagatttcaccgatac
ttaa-----------------ataagtgaatttcag------tgaactctaaaa------
---cctgaacaaagccaaaagcaagtgttcgttag-------------------------
------------tacgtctcacacctgctcgaaaacaaaacgt----atatt--------
------tctctctaacatattcctttgagacactgtttt---------------------
-tggtgcagcc----------------------------------tttgcaca-------
gtcagtacagtgattcctctggaata----------------------------------
------------------------------------------------------------
-------atatgtacttattgaaca-----------------------------------
---------------------gtttgtacagtggccagaagg------------------
------------------------------------------------------------
-----------------------------tggcgctatgact------------------
acagcaaaggaaagaggattcagcaggtt--------ttggggctggaagtgagtca---
--------agaggaaaagtggagtagata-------------------------------
------------------------------------------------------------
------------------------------------------------------------
---------------------------------------------------ttgctc---
------------------------------------------------------------
------------------------------------------------------------
-------------------------acacacac--------------acgattaactg-g
ccccgctctttcccttcatccatcacaa------cttgccgtgtcatgcatagacacaca
cga--------------accgatacaaacaaccacaaa-----------ccgaagcaccc
ctgtccaaaca-------------cacattagtgtgtccatgcgtgcctcatacagaag-
---gttgtgttgacgatcagt---------------------ggaaccagaaagccc---
-------gatcac-----------------------------------------------
------------------------------------------------------------
--------aggtgcgtggggggttctacgcagaacagttaaga-----------ggttta
ctgtgtcc--a-------------------------------------------------
---cggagcaaggaccaataagagatctagttttacaggtac------------------
------------------------------------------------------------
------------------------------------------------------------
-----------------------------------acaaaaccct---------------
------------------------------------------------------------
----cttctctgacagtgggggg------------------------agagagggctatt
tttcatatgaaaaagattgacaagataa----aaatacagccgatggaactcaggtc---
---------------------------agaacgggagcagggctagtggctggccagca-
------------------------------------------------------------
-----atgagtcctgagaggag
>C102_10816195-10821601
-----------------aaactgagcaatcagggttga----------agggccgaa---
-------------------------------------------gggaactcgatggtcac
tctaacagagtgaccatcaagaaggacaaccat---------ctgtggccagacggaagc
cactcctc---------------------------------------agtaaagggtatt
tggagt-ttgcca---aaaggcacctgaaggactctcagaccatgagaaacaa-------
------------------------------------------------------------
-----------------------------------------------gattctcttgtct
gatgaaa-----------------ccaagattgaactctttggcctgaatgtcaagcgtc
acttctgg----------------------------------------------------
------------------------------------------------------------
------------------------------------------------------------
------------------------------------------------------------
--------------------aggaaacctggcaccatccctacggtgaagaatggtgatg
tttttcag--cggcatggactgggagactagtcaagatcgagggaaa-------------
-------gatgaacaga---------tcaaaat----acagagagatccttgatga---a
aacctgctccagagcgctcagg--------------------------------------
------------------------------------------------acctcaaactgg
ggcga--------------------aggtttaccttccaacaggacaatgacc-----ct
aagaacacagccaagacaacgcagcgacgctccc------------------------ca
tccaacctgaaagagcttgag---------------------------------------
------------------------------------------------------------
------------------------------------------------------------
------aggatctgcagagaagaatgggagaaactccccaaatacaggtgtgccaggctt
gtag--cgttatacccaagaagactcgag---------------------gctgtaatcg
ctgccaaaggtggttcaacaaagt------------------------------------
-actgagtaaagggtctgagtacttatgtaaatgttatat-ttcagtaggatattttttt
a----------ataaatttgcacacatttctaaaaacc--tgtttttgctttgtcattat
gggg--------tattgtgtgtagattgatgaaagatatatttttaattcattttagtat
aag-------gctgtaacaaagtggaaaaagtcaaggggtctgaatactttccgaatgca
ctgtatacagggtaaagttgataatttcataa------------------------caag
gacaacaat-------------------------------cactttttctacctgcactg
gacggttgaagcaggaggaaaagaaaccttccaatcg--------------gtcttaacc
cattttgagcagaaattctatatgcatatattcattatgctatatcatagctcatttttg
gagataaatactgattcattactacctcaaactcttggaacctgcagaaatgactaatta
gtaataataataatttgtacatttgtacagcat----------------tatagaagaac
aatcttagtgcataaaatacaagtaa------------------------------aaaa
aatcacatttatactgaacaaaaatagaaacagaacatgcaacaagttcaatggttttac
tgagtta-cagttcc---------tataaggaaatcagtcaatttaaataatttcattag
--------------------------------gccctaatctatggatttcacgactggg
tacagccatgggtgggcctgggag----------------ggcatagacccacacacttg
ggagcaaggcccaccctctgc---------------------------------------
-------gggtccagccagt-cagaatgattttttcc-----------------------
------------------------------------------------------------
--------------------------------cccacaaaacagctttattacagacaga
aagactcctcagtttcatcagctgtccgggtggctggtttcag-----------------
---------------acgatcctgcagg---------------------------tgaag
aagccggacgtggag-------------------------gtcctggggtggcgtggtta
cacg------tggtctgcggttgtgag--------------------gtcggttggacgt
act------gccaaattctct---------------------------------------
-------------------aaagcgacattggaggtggc---------------------
------------------------------------------------------------
---ttat------------------------------------------------ggtag
agaaattaacatttgattccctatcaacagctctggtggaca-----ttcctgcagtcag
catgccaattacacgctcc------ctcaacttgaca---tctgtggcattgtgttgtgt
aac--aaaatggcacattttag--------------------------------------
------------------------------------------------------------
-------------------------------------------------------agtgg
cct----------ttaattgtccccaacacaaggtgcacatgtgtaatgatcatgctttt
taa---------------------------------------------------------
---------------------tcagctactaggtatgccacac-----------------
------------------------------------------------cggtcaagggga
tggattaccttggcaaaggtgaaatgctcaataaaagggatatatacaaatttgtgcaca
aatattg----------------------------------agagaaataagctttt--t
gtacgtatggaacatttctgggatcttgtatttcagc---tcatgaaacatggaacc--a
ccactttgttgcgtttatatttttgttcagta-taggaccgtcttgaaag----------
--ggagggatgcacttcccatattctgtcaat-------------tggtggagtta----
------------------------------------------------------------
--------------------------cacccacttacagtggcaagaaaaaata-tgtga
accctttggaattacctggatttctgcataaattggtcatcaaatttcatctgatcttca
tctaagtcacaacaatagaca-----------aacatagtgtgcttaaact---------
------------------------------------------------------------
------------------------------------------------------------
------------------------------------------------------------
------------------------------------------------------------
------------------------------------------------------------
------------------------------------------------------------
------------------------------------------------------------
------------------------------------------------------------
---------------aataacacgcacatt-tttttt-ctct---------------ctt
ctctatattga---atacatcatttaaacattcaca--------gtgtaggttggaaaaa
gt----------------------------------------------------------
--------------------------------------atgtgaacccctaggctaatg-
acttctccaaaagctcattggagtcag---tagtcagcaaacctggagtccaatcaatga
gacaagattggagat-------gttgattagagctgctttgccctat--aaaaa------
---actcacaaaatgtgagtttgctgttcacaagaagcattgcctgatgtgaaccatgcc
tcg-aacaaaagagatctcagaagacctaag-attaagaactgttgccttgcataaagct
gg-aaagggttacaaaagtatctctaaaagccttcatattcat-cagtcca-cagtaaga
caaattgtctatacatggagaaagttcagcactgttgctactctccctaggagtggccgt
cctg-----caaagatgactgcaaaagcacagcacagaatgctctatg------------
------------------------------------------------------------
------------------------------------------------------------
------------------------------------------------------------
------------------------------------------------------------
------------------------------------------------------------
------------------------------------------------------------
------------------------------------------------------------
------------------------------------------------------------
------------------------------------------------------------
------------------------------------------------------------
------------------------------------------------------------
------------------------------------------------------------
------------------------------------------------------------
------------------------------------------------------------
------------------------------------------------------------
------------------------------------------------------------
------------------------------------------------------------
------------------------------------------------------------
------------------------------------------------------------
------------------------------------------------------------
------------------------------------------------------------
------------------------------------------------------------
------------------------------------------------------------
------------------------------------------------------------
------------------------------------------agg-ttaaga--agaatc
ct--cgtgtcagctaaagacttaaagaaatctctggagcatgctaacatctgtgttgacg
agtctatgatatgtagaacaccacacaagaatggtggtcatg------------ggaaga
agccactgctgtcc----aaaaaaaacattgctgcacgtcggtagttagc--aaaagtgc
acctggatgttccacagcgctactggaaaaatattctgtggacagatgaaa---------
------------------------------------------------------------
------------------------------------------------------------
-----------------------------------------------ctacagttgagtt
gtc---------------------------------------------------------
------------------------------------------------------------
----------------------------------------------------attt----
--------tgcactttatcaagacgttttgcaggagaatgtaag----------gctatt
tgtccgctaattgaagctcaacagaagttgggtgatgcaacaggacaacaacccaaaaca
cagaagtaaatc-aacaacagaatggcttcaacag-------------------------
------------------------------------------------------------
------------------------------aagaaaatacgccttctgga----------
------------------------------------------------------------
------------------------------------------------------------
-------------ttgagatgctgt---------------------ggcatgacctc--g
agagcagttcacaccagacatcccaa------------gaatattgctcaactgaaacag
ttttgtaaagatgaatggtccaaaat---tcctgaccgttgtgcaggtctgatccgcaac
tacagaaaacatttgcttgaggttattgctg-ccaaaggaggttcaaccaattattaaat
cc-aagggttcacatactttttcca-ccctgcactgtt-----aatgtttacacggtgtg
ttcaataaagaaattaaaacgta--taat--tgtttgtgtgttattagttt-aagcagac
tgtgt-------ttgttgtgaccttagatgaagatcaaatcacattt---ttatgactaa
ttt-atgcagaaatccagatatttcc----------aaagggat----------------
-----------------------cacatactttttcttgccactgtatgtactgtacaca
aa----------------------------------ggtatgatgtgtatggcaagac--
------------------------------------------------------------
--------gtgtgcataattaggctaaggttgccattagtaaaccatgagtttcact---
---ttcag----------cccagt----------gcaattttctcagcgctcaggactc-
-----------gggaggcctaaagtaaaaagggcttagt---------------------
---------------------------------------------------cctaagtgt
aattaatgtgtcctgcagatgttgccttatgctccgcaggactgcagtagtctagacaga
ctggctgctcagcgtacggccttg--cttagatccaggct-------------gattaaa
actggtatttg----------------tacattttatcatgttctggtttcaagt-----
-------------------------------------------ctctcatgactctcttt
----ccccttgctattttttgctcctgataagac--------------------------
------------------------------------------------------------
------------------------------------------------------------
------------ttctccctctcactgactcggcctccaaagc----------acaaagg
gaagtctgggttat---atgtatctgcttgttgaacagacaggttgatt-------tgct
tccagtagggtaatgcacactaaatggttagatagggaccaattactaataatcatggcc
tatttaaagacctatt----------------tgaaaatgtatgcttttcctgtagaaca
tgagcactgtg--------caggtaggtacatttacattttagtcat--ttagcagacgc
tctta-----------------------------------------tccagagcgactta
------------cagtagtga---atgcatacatttcatc--------------------
------attttttttgtactggccccccgtgggaatcgaacccacaaccctggcgttgca
cacaccatgctg---------------------gcgttgcaaacaccatgttctaccaac
tgag--------------------------------------------------ccataa
gtattttcgagccctgtggatgaaag--------aagcgacatagagtacaata------
------------------------------------------------gtgtagtaaaag
atgctggggaagacctttttatcaactaggccccaagtaggcctgaaatagtccta----
---gctataggtggttgtgagcagtcatttgcttt-------------------------
------------tacgtggttgaattgctctgaagataaacat---agaattttgctttc
cctattcccttctggtcataaattattcttaccacaatt----------------ttcct
ccaagataatt-----------ccagacaatttagctagctggggttagtgcc-------
cttaccccaaccccctgcccctacacccaacactgctgagg--------------ataat
tagctgtttcaaattgtatttccttcatgtagaataaactgtaagaatgtacactatgca
cagagctggctgtagcctattaggctggcgcagggctctggaat----------------
---------------attggtgcctgtacagtagac------------------------
------------------------------------------------------------
------------------tagttcattc--ggtgcaatgaatgctgtagccttggccg--
taagcaaagcaactggccatcagcagtatatttgaagtggagactgataggctgtcggac
attccagcaaggattaaggggattggatgctgttgctgagtttgctggttttactggcct
gtatggaaagactgcaggc--------tttgtgaccgggtctagc---------tagcga
ctaaccggttcagtgttctttgtttgaagtcagtatcaacttattttgaatagagaaatg
atttatattga----------------------------------------ataacca--
------------------------------------------------------------
------------------------------------------------------------
-----------------------------------------------ataaggatacata
agccatttccaagtattgttagttgctacttaacagtcactagagatgctgctcgacatt
tgg---------------------------------------------------------
-------------------------------------ccataagtggctgattccaagg-
------------------------------------------------------------
----------------------------gtccagcatccctcaccctgt-----------
--------cacagtaaag---------tgatta---------------------------
--------caccaggcaggcagagtggagagcaatatttctcctgatgggc-------ta
cagtggca---------------------cttctactgt---------------atatta
tataactgtaaccgaatccctggaaaccagccgcat--------aggggtgtgtgtgtgt
gtgtgtgtgtgtgtgtgtgtgtgtgtgtgtgtgtgtgtgtgtgtgtgtgtg---------
------------tgtgtgtgtgtgtgtgtg-------------tgtgtgtgttgcag-ca
gcagggtgcacaaccacatgattccgcctgca---gtgagtctcc---------------
------------------------------------------------------------
----tgtctctagtcattgcata------------------------atgcaagctggcc
gatagtcagcagcaaccctacactgcag----cagttgcagctgtgtagctaggcactcc
tgtccctcagccatatcaca----------------------------------------
------------------------gagagagagaaactaggcccagtgtttttccatagc
tcctcct---------------
>_R_C102_11304464-11309645
------------------------------------------------------------
-------------------cacaaaaaaatatcatatcaaat------------------
--------------------------gcataaagtacct---------------------
------------------------------------------------------------
------------------tggtatacctttgtgcttcacatgcatggggaa---------
--------------------------------------------------------atgg
ttcaaacaggatatcctgcctgct------------------------------------
-----------------------gccatggttacagacactattctgagttccaattcag
acattcct------------------------gaaccccaccactccaaataagttaatt
aattagttggaatcgcacatgagaaaatcgagtcttaccttcactctaacaatttctaac
---------------------------------aatccaagt--taacctgtaaacatga
ataatcctgtagtatatccactctaacatcgtgctacaggt--caaccccagcccttaac
tgccaacaatgaaaaccaagaaatgagctctatgccagcatgcttcca------------
----------------cagtgataaatgagtttgtattgtctgccagcccggcttcctgc
t-----------------------------------------------------------
------------------------------------------------------------
-----------------------------------------------------agcccag
gtcagt-c-cttattaa---------------attaccaatgtatttaatgt-------c
ttaaatactgat------------------------------------------------
-----tgatgaatgagc-------------------------------------------
------------------------------------------------------------
------------------------------------------------------------
-----------------atgccaaatgaaggactc-------------------------
------aaacagtttggtgttcccgta-----------------------tgt-------
------cagatcctttcagactgatattgacatcgaa--ttgaa----------------
-ctaaggtgtaaaactacct----------------------------------------
----------------ctgacggaaatcaagttttata--ttttgaaattgtggtcct--
--------------------------------gtgacataacattgaaaaaaataggtac
t------tgtctgactataaggataacaacaaatctgagtcacaaatta-----------
--------taacgctgacatttacgtatgtaagtaag------------catttcacagg
aaggtctac-------------------------------acctg---------------
ttgtactcggcgcatgtga--taaatacaatttgt-------------------------
---------------------------------tttgatttgatgtgtatttctttgtaa
tggagggggacaaattaaagaatacttc---------------aaagaaaggagcattta
aagtcatctcacatttttgcctttggtc---------------------tctccaagcat
gtttttttttcaaagactggacaaac-----------------tagagcagtttgaaaaa
gaccggaggcatgttgaa------------------------------------------
------------------tgattgtcagccatgc-----------aaataatcacactta
cttgcactccatgagtttgctttggataaggcaaattaccatttgaaaatgag----ctg
aaaaacact--------------------ctgggcaacaagcttacattatgaatttcag
ctatttcaccacagctacaataaataaccatacacaaacgcttacaaacgtacacgaaca
cacttc---------catctacaacatagctcagaa------------------------
------------------------------------------------------------
--------------------------------gtttttgaagatgacctgcccaa---gc
attgccttgcatt---------------taaggtcagtgatgatcagtttctg-------
---------------------------------------tctgaagagtgaaacattggc
actgtatatcgtgaa-----------aacaaa--------gtccccctcaatttttcttt
tgatgatgcttcttatctttgtctgaca-------------------atacgttactttc
aaa------atccaaaatcagtcggtttaggtgcttaattggtgatactacaatac----
-------------------atgggaaaatagttattcatgacacagctactgagttaaac
tcatcctc----------------ctcttcagtttcagcctcaacc--------------
------------------------------------attcctcctcggggaggatgcttc
aagaacgtactgct-------------ggttgttgcttagaac---gatgtttagatatg
tatactgtttacataatgc------ctgaagttttcc---tctgtggccaaagtctgggc
tat-atggaacactttccat----------------------------------------
----------------------------------------taaaaaacagaaaaacaaga
agtcgctgagctaggacgaatgtat-----------------------ctacaatgctgt
tat----------ttctcacagttatgtctgtccagacctgacctaaaaggcattatttg
cat-tacagttggataaataagct------------------------------------
--------gactaaccccatcttaataaacacttacgac--ac-----ttaatatcatcg
tatgcctgtcagtgagctgtcttggctgtc--------------------ctcctgttct
tc-----------------------cggggctttgttttggcttgaatttgtggattaga
aacaact----------------------------------atg-ctgctttttaat--t
aagtgtggttatcccttgaa----------gtaaaat---tactgtcgtt---------a
ggatgaaacaacccaa------------------ccaaacaacgttccgaaaatgtgatt
cttaaacaaagggcttgacactgcatggatgtatgag--------ccatagagttagtta
gatga-------------------------------------------------------
-------------------------ctcatcatatacaatggcaagaaaaagta-tgtga
accctttggaattatctggatttctgcataaattggtcatacaattagatctgatctaca
tctaagtcacaacaacagaaa-----------aacccagtctgcttaaact---------
------------------------------------------------------------
------------------------------------------------------------
------------------------------------------------------------
------------------------------------------------------------
------------------------------------------------------------
------------------------------------------------------------
------------------------------------------------------------
------------------------------------------------------------
---------------aataacacacacattcataaag-tttt---------------ctt
ttctctattga---atacatcatttaaacattcaca--------gtgtaggttgggaaaa
gt----------------------------------------------------------
--------------------------------------atgtgaacccctaggctaatg-
acctctccaaaagctaattggagtcag---gagtcagctaacctggagtacaatcactga
aacgagattggagat-------gttggttaaagctgcactgccctat--aaaaa------
-acattcacaaaatttgagtttgctattcacaagaagcgttgcctgatgtgaaccatgcc
tct-aacaaaagagatctcagaagacccaag-attaagaattgttgacttgcatgaagct
gg-aaagggttacaaaagtatgtctaaaagccttcatattcat-caatcca-cggtaaga
caaattgtctataaatggagaaagttcagcactgttgctactctccctaggagtggccgt
cctg-----caaagatgactgcaagagcacagcgcagaatgctcaatg------------
------------------------------------------------------------
------------------------------------------------------------
------------------------------------------------------------
------------------------------------------------------------
------------------------------------------------------------
------------------------------------------------------------
------------------------------------------------------------
------------------------------------------------------------
------------------------------------------------------------
------------------------------------------------------------
------------------------------------------------------------
------------------------------------------------------------
------------------------------------------------------------
------------------------------------------------------------
------------------------------------------------------------
------------------------------------------------------------
------------------------------------------------------------
------------------------------------------------------------
------------------------------------------------------------
------------------------------------------------------------
------------------------------------------------------------
------------------------------------------------------------
------------------------------------------------------------
------------------------------------------------------------
------------------------------------------agg-ttaaga--agaatc
ctagagtgtcaactaaagactgacagaaatctctggaacatgctaacatctctgttgacg
agtctactatacgtaaaacactaaacaagaatggtgttcatgggaggacaccttggaaga
aatcactgctgtcc----aaaaaaatcattgctgcacatctgaagttcgc--aaaagagc
atctggatgttccaaagctttactggcaaaatattctgtggacagatgaaa---------
------------------------------------------------------------
------------------------------------------------------------
-----------------------------------------------ctaaagttgagta
gttcggaaggaacacactg---tatgtgtggag-agaaaaag-gcacaaaacaccaacat
caaaacct------catcccaactgtaaagtatggtgaagtgagcatcatgctttggagc
tgctttactgcctcagggcctggacagcttgctatcatcgacagaaaaatgaattc----
--------ccaagtttatcaagacatttttcaggagaatgtaag----------gctatc
tgtccgccaattgaagctcaacagaagttgtgtgatgcaacaggacaacgacccaaaaca
cagaagtaaatc-aacaacagaatggcttcaacag-------------------------
------------------------------------------------------------
------------------------------aagaaaatacaccttctggattgagatgct
gtggtattacattttttttatacattttagtcatttagcagacactcttatccagagcga
cttacagtagtgaatgcatacatttcttctccatactggtcccccgtgggaatcgaaccc
acaaccctggcattgcaaacaccatgctttgccaactgagctacacggcatgacctcaag
agagcgattcacaccaggcatcccaa------------aaatattgctgaactgaaacag
ttttgtaaagaggaatggtccaaaattcctcctgac------------------------
--cagaaaacgtttggttgaggttattgctg-ccgaagtagggtcaacctgttattaaaa
cc-aagggttcacatactttttcca-acctgcacagtg-----aatgtttacatggtgtg
ttaaataaagacatgaaaatgta--taattgtgtgtgtgtgttatttgttt-aagcagac
tgagtttgtctattgttgtga-cttagatgaagatcagatcaaatt----ttatgaccaa
ttt-atgcagaagtccaggtaattcc----------aaagggtt----------------
-----------------------cacatcatttttcttgccactgtaa------------
----------catgtttgggtcctctaacta-----actctatggtatgagccattt---
-----------caactctgtaggcctgtggtctaa-------------------------
---------------------------------gtctggaatgagcactgtgatggt---
---ggtgggtggagggactcattc-ggtgttgactccaagttagaactgcacatctgcc-
-----------acaaagttggagtggaaaaggagaaattaac--------------aata
t-------------------------------------------------------acat
gatcagaaaacattgtcca---tgaaatgggtacattaaatgttttaggaaacagaatca
gtctttccaat--------------------------------------------tcata
gcaaaagtgtgagattagaaaaggaa------------gactactaaaataacagaaca-
----------------------------------------------------ctgcattg
----ttattgattaactt------------gtaa-----------ttaattaaactgcag
aaatatatattgtggaacattacgttaacattcaggccgttccagttttttttcctagca
gagtctaaaagaggttttcctcctccctcatcttctttgttagtcctgtctccagcttct
agacagg-----------------------------------------------------
--------------------------------------------------tgtgacggcc
tatgagcctgaat----------------------------tggattg------------
-------cactgtatccg-------tgtgaatagcaaggtggtggaagaaaaaaaaagag
tattgctcaa--------------------------aagcccatttctcatctgtcctga
tgatc--------------------------------------------cgtttacttgc
tgagtctctgggatgaattcagatatcctgagcacaaaat--------------------
------gaagagtttcc---------------------------cagcttccagatt---
-------------------------tggaggtaagcaaagtttaagctacagtaccaaac
taatgccagattgatta------------------------------------------a
atggttgaggacaaaaacagcaggg---------------gtgagtttctgatccctgca
acagtgcaactatag---------------------------------------------
---------------------ttc------------------tctggttta---------
-------cactgggatctgtcattagactcccatgacactatgaagagcatttttg----
----------------------agagaaacacccaacgctgtc-----------------
------tgcaataagttattaagactgtaaatactata----------------------
-------cttt-----------cataacaaacaaatat----------------------
------------------------------------------------------------
------------------------------------------------------------
-----------------------------tttaattacagtagg----------------
----gtaattatagtgtgtgtagactttttttgg--------------------------
------------------------------------------------------------
--------------------ctatggtt--------------------------------
------------------------------------------------------------
------------------------------------------------------------
---------aagcataacatcatgtctttgtcacagatccattcc---------------
-----------acagtttgttttc---------------------tgaaatgtaacacag
actgtaaataa-------------------------------------------------
------------------------------------------------------------
------------------------------------------------------------
------tgtttgttt----------accactg-----------------ctaaat-----
-------taaaccttatttgtttgaga---------------------------------
------------------------------------------------------------
------------------------------------------------ttataaacacaa
at----------------------------------------------------------
------------------------------------------------------------
------------------------------------------------------------
-------------catagcgatggcaattcaagtccaataaggcctatcttaatcccccg
ttgactta--aacagttcacttaaagagtccaaa--------------------------
----------agt---gctgccatacagtatttaa-----------cagggttaa-----
------------------------------------------------------------
---------agaaacaaacaaagataaact-------------gactgtatacttta-gg
agaataacaattctgtc------------------------------------cattgga
aaaaataacaatatttctcgtc------ttcttgcatatt--aattcttatcagtgcgat
gaataatcctgctctttctgaag------------------------aagagaga-----
--------------------------------cagacagccccactttgagctgtcattg
taa--------------------------------------ttaactgtcttcactca--
acaatgggcttg------tatctctcaaaagaggatgcttattaacgcatagacattat-
----------------------
>C102_12030174-12035797
-------------------------------------------aacgactgattaa----
-------------tgatgttcgaccatctgccaaag------------------------
---caaggtctgg---------gcaagca--atgcacctgttcttggtc-----------
------------------------------------------------------------
-----------cct--ggctaaaccactgatcaaatctc-----actgaaa---------
--------------------------------------------------------agca
ttgtgac-----tgtgtgccaagg------------actttgtggctggctcttttgttc
tctgaacacattggttttctgttcccagtgt-gtttgttgtgccctcactgccaataacc
gttttattctttctgcatccaccatcaccgacatgttatgcttttatgaat---------
-----------------caccaaagagtggtacagtaaacggatactagatgtctga---
---------------------------------aagtcaaaatgtagtacagtacaatgt
tatgtgattgtgctagtaact--------tttgaaatgaat--tatctctagaccttaag
-----aagataatcagagg-----gagtt--------tagggtataaa------------
----------------ggtagtttcatt--------------ctcaggagagctcttgtc
c-----------------------------------------------------------
------------------------------------------------------------
-----------------------------------------------------tggttgt
tgttgt-t-gtgag----------------------------------------------
--------------------------------------------------------tttt
gttgaacggagaagtac-------------------------------------------
------------------------------------------------------------
------------------------------------------------------------
-----------------agtattgtacaca------------------------------
----------tttgctagtctcctccagaaacc------atgttacttgctctt---aca
ttggtaaaacgtcaagacttcata------------------------------------
----ttttgcacaattagcaaaccaacagaacaactaaat-tgtacgacaaatctgtgtg
g--------------caagcttgctatacaaataaa------------------------
---------------------------------acatgtattcaggggatgactttctgt
c--------------------------------------------atga-----------
--------aagacccacgataaaggattgttattgcctggttatattatttaaagtgcat
taggcaatt------------------------------tatcta---------------
cagaatgttattataaaag--atgtacctcactgta--------------cctc------
----------------------a----------ctgatacaattattgaata--------
------------------------------------------------------------
------------------------------------cgattcatttaaatatcctattta
ttttg------aatttgtt------------ttatagaattattcaggtatattgtaaac
aaatgtatatttaataaatacatttttac------------------------agctttg
cgtgaataacagtatatgctgtgatttgatatga-----------aatggcttattctta
tctcgctttcccaaatctcttttgcct--------cttccatctgagcttggg----tca
gtacaaagtacacactgttatctgtcatattatcttaaaaacatctattatcaaagtctg
gcattgtgatttatccacaat--ataatttaccccacactatcacaaaccagaaaaagaa
aactcctaaaaagtgcgggaagaacatatttatgagtaatgttcttatgcggccatttgt
ttctttttttttttgccttcaaggcaagctttagttttaggagactaagga-------aa
agcggggtggttggatgattgagatgacttgtgatatcatatatcacttgggaag---aa
g--------cggt---------------tctagaggcccaaagtgatgaagta-------
-------------------gaccattaccctctcctctgccctcagctagt----taata
atacaattacaagctgtgggctgatcctaaaatcaaaaccgtgctg--------------
------------------------------------------------------------
-----------ttatac-----------------tctggtccacaccactgctgttgttc
tcctctccttcctcctatcaaaataaaatggcatgcagt---------------------
------------------------------------------------------------
------------------------ggaagaaaaaggctagttcaatattcaaaaagtggt
acaaagcatttgcacataagcaa---------------agtt------------------
--tgcacctcatactagttcaacttattatca----------agcaaaaggaaaacattc
aaa-gaaatctagtctggatgttgagaaacaacaaagccagcaacatta-----------
-gcctaaggttggttacagagggagaaaata-----------------------------
-------atagaacagataaatgagtccttttgggacatgccagtaatgagactatatgt
cttcctctagctgttgtgac----agc------------------tacagagatatacat
ggt-gaggatgatgatgccacattacctgagagctttgtcttccctagttcttcacctgt
gtatgattatcaaatcaaattgtatttgtcacatgcgccgaat-----acaacaggtgta
gtagaccttacagtgaaatg----------------------------------------
cg-----------------------ttcttacaagcccttaaccaacaatgcagttttaa
------ga-----------aaaat------------gtgttaaataaaaaatagataagt
aaaaaagaaaattaacaaa-----------------------------------------
-----------------------------------------------taattaaagagca
gcagtaaaataa------cagta-------------------------------------
------------------------------------------------------------
---------------------------gcgaggctacagtggcaagaaaaagta-tgaga
accctttggaattacctggatttctgcataaattggtcatgaaatttgatctgatcttca
tctaagtcacaacaatagaca-----------aac--agtgtgcttaaact---------
------------------------------------------------------------
------------------------------------------------------------
------------------------------------------------------------
------------------------------------------------------------
------------------------------------------------------------
------------------------------------------------------------
------------------------------------------------------------
------------------------------------------------------------
---------------aataacacacaaagtattgtat-tttt---------------ctt
gtctgtagtga---atacatcatttaaacatttatacatcatttaaacaggttggggaaa
gt----------------------------------------------------------
--------------------------------------at------------gctaatg-
acttctccaaaagctaattggagtcag---gaatcagctaacctggagtccaatcaatga
gacgagattggagat-------attggttagagctgccttgccctat--aaaaa------
-acactcacaaaatttgagttcgctattcacaagaagcattgcctgatgtgaaccatgcc
tcg-aacaaaagagatctcagaagacctaag-attaagaattgttgacttgcataaaggt
gg-aaagggttacaaaagtatctctaaaagccttgatgttcat-cagtcca-cagtaaga
taaattgtcaataaatggagaaagttcagcactgttgctactctccctaggtgtggccat
cctg-----caaagatgactgcaagagcaaagcgcagaatgctcaatgaggt--------
------------------------------------------------------------
------------------------------------------------------------
------------------------------------------------------------
------------------------------------------------------------
------------------------------------------------------------
------------------------------------------------------------
------------------------------------------------------------
------------------------------------------------------------
------------------------------------------------------------
------------------------------------------------------------
------------------------------------------------------------
------------------------------------------------------------
------------------------------------------------------------
------------------------------------------------------------
------------------------------------------------------------
------------------------------------------------------------
------------------------------------------------------------
------------------------------------------------------------
------------------------------------------------------------
------------------------------------------------------------
------------------------------------------------------------
------------------------------------------------------------
------------------------------------------------------------
------------------------------------------------------------
----------------------------------------------ttaaga--agaatc
ctagagtgtcagctaaagacttacagaaatctctggaacatgctaacagctctgttgaca
agtctacaatacgtaaaagacgaaacaagaatggtgttcataggaggaaaacaaggaaga
agccactgctgtcca---aaaaataccattgctgcacatctaaagtttgc--aaaagtgc
acctggatgttccatagc-ctaccggcaaaatattatgtggacagatgaaa---------
------------------------------------------------------------
------------------------------------------------------------
-----------------------------------------------ctacagttgagtt
gtttggaaggaacacacaacactatgtgtgaagaaaagaaat-gcacagcacaccaacat
caaaacct------catcccaactgtaaagtatggtggagggagcatcatggtttggggc
tgctttactgcctcagggcctggacagcttgctatcttcaacggaaaaatgaattt----
--------ccaagtttatcaagacattttgcaagagaatgttag----------gctatc
tgtacttcaattgaagctcaaccgaagttggatgatgcaacaggacaatgacccaaaaca
cagaagtaaatt-aacaacagaatgacttcaacgg-------------------------
------------------------------------------------------------
------------------------------aagaaaataccccttctggagtga------
------------------------------------------------------------
-----------------------------------------accagtcagagtcctgacc
tcaaccc---gatttgagatgctgt---------------------ggcgtgaccttaag
agagcagttcacaccagacatcccaa------------gaatattgctgaactgaaacat
ttttgtaaagaggaatggtccaaaattcctcctgatcgttgtgcatgtctgatccgcaac
tacagaaaacatttggttgaggttattgctg-ccaaatgagggtcaaccagttattaaat
cc-aagggttcacatactttttcca-ccgtgcactgtg-----aatatttacacggtgtg
ttcaataaagacatgaaaacgta--taat--tgtttgtgtgttattagttt-aagcagac
tgtgtttgtctattgttccga-cctagatgaagatcagatcaaatt----ttatgaccaa
ttt-atgcagaaatccaggtatttcc----------aaatggtt----------------
-----------------------cacatactttttcttgccactgtat------------
------------------atacagggcgt---accggtacagagtcaatgtgctgg----
----------------------ggcaccggttagtcgaggtaatggagg-----------
----taatatgtac-------------------atgtaggtagagttaaagcgactatgc
atagataa----------t-----------------------------------------
-------------------------------aaacag-----------------------
------------------------------------------------------------
-------------agagta---gcagcagcttaaaag------------------agggg
tggggcaatgcaaataatctg-----ggtagccattttattagctgt-------------
--------------------------tcaggagtctt--atggcttggggtagaagctg-
----------------------------------t-----ttagaagccttttggaccta
gacttggcgctccggtactgcttg------------------------------------
---------------------ccat-----------------------------------
-------gcggtagcagagagt--------------gtaata----------atgcagca
accagcat----cca---------------------------------------------
-----------------------------------------------ttatgcagagaga
ga--gatagtga------------------------------------------------
----------aatagaga-------aagagagagag-----agacagattgagagcaccg
ctccgac-----------------------------agtgtcaccc--------------
----------tgacctttcccagcatcccgccatctctgtcctgctttcctccgctccct
-----------------catt---acaccaggtta-------------------------
------acctttcccataagcttccaat---------------ctatccatctacctttc
ctcagactga--------------------tgagggtaagtgcaaa--------------
-----------------------------tgtgactacttcaat---------------t
ctacttccat-------------------------ttgcaaactaacggaatacattgg-
------cctctttgagttattttagggaatgagg--------aaatgtctaacgtggaac
gtaa-----tgggtataaaaaaac------------------tgacacaaa---------
-------ataggagagaaaaaatgggcat-------tggtgaatgtgccaaccttgtaga
taggatatgaaacctaaaaataaccggaaaacaaataagacatgtctaaagc-----gtt
taagtcaaggtgagggcagtgga--cagtcgtgtctgaggaataa---------------
---------acaacttggccaacaaaattaccagctgt----------------------
------------------------------------------------------------
------------------------------------------------------------
-----------------------------ccctcacagcctatagtgaaacatggaccct
ca--gatcttt----gtccagggacactcgtgaaacatatccctaagactcatctactgt
agcagtgccactaacactcc------tttaacaccagagccacatgacagcaatttccta
g---------cgagtggctaatttatttgagacttgtcaaataaaaatgacagtaacagt
gatcagtgg---------------------------------------------------
--------------------------------------gacct--------ttcaggctc
ctgggtgagggtttgagag------------------tccttcctaggactg-aagggct
a---actctaaactgaaatagctca----tggagaacagag--attgataaggaagtact
ttgagcttcaatggctgtagctgtttgaaccaaagactacttgctacagggaaacacaag
aaaacctttatttg-------taaggaagttga---------------------------
-gtctttgtgtgggaggataataatattctgttctgt------------ctctcaccact
tccatacagtaaattgcttgtcatggcatat-------------------------tt-g
cacttccagccagccacaacattaggag------aggcaagtgtatctcaacc-------
-----------------------tagagt---------------------gtggctgtgc
atgggtgtg----aagatccaggagaga--------------------tcatgaatatac
ctcttaattatagctgta---------tagtgtttgtgacaacatctaagtaaatcta-g
caaaaataatgacctcataataagactcttttgaaggtggtaatcaagagaaattgactg
tgaagaggcacatctcgtacagcatgttgattaccagtcttgaaattgctcaggtacaaa
gggggctgaagtcggaagtttacataaactagttttaatgactccaacctacgtgtttca
acctctccacaaatttcttgttagcaaactatagt--------------------tttgg
caagtcggttagg---acgtctactttgtgcatga-----------cacaagtaattttt
cc---------------------------------------aacaattgtt---------
------------tacagacagattatttca-------------cttataattcactg-ta
tcaaaatt---------------------------------------acagtgggtcaga
agattacatacactaagttgactgtgcctttcaacagcttggaaaattccagaaaattat
gttatggctttagaagcttctga------------------------tagggtaagtgac
gtcatttgccaagacctcagaattaaaatt-gtagacctccacatgt----------ctg
gttcatcc---ttggtagcaatttccaaacgcctgaaggtaccacgt-------------
-tcatctggacaaacaatagtacgcaagtataaacaccatgggaccacgt----------
----------------------
>C102_12374643-12380190
cagcaatc------tttaagttataccacagattctca-attggattgaggtctgggcat
tgactaggccattccaagacatttaaatgtttccccttaaac----cactcgagtgttgc
tttagcagtatgc---------ttagggtcattgtcctg---ctggaag-----------
------------------------------------------------------------
-----------------gtgaacctccgttccagtctcaaatctctggaaga--------
------------------------------------------------ctaaaaacaggt
ttccctcgagaatttccctgtatt------------------------------------
------------tagcgccatccatcattcc-ctcaattctgaccagtttcccagtcctt
gc----------------------------------------------------------
-----------------cgatgaaaaacatctccacagcataatgctg------------
------------------------------------------------------------
------------------------------------------------------------
-----------------------ccacccccatgggatggtgttctca------------
----------------gggtgatgaaaggtattgggtttgcgccagacatagcgttttcc
tt--------------------------------------gatggcca------------
-------------------------------------------aaaagctacattttagt
c------tcatctgaccat---------------------------------atgtttgg
ggtgtt-t-tttaataacagat-ttaatggtcctccttgggatgttcaaagt-------t
tcaaatattttt------------------------------------------------
-----ttataactgatctgta----------------------cttc-------------
------------------------------------------------------------
------------------------------------------------------tccaca
actt------tgtccctgacctgtttggagagctc-------------------------
------cttggtcttcatagtgccgct-----------------------tgc-------
ttggtggtgccccttgcttagtgg------------------------------------
----tgttgcagactcgggggcctttcagaacaggtgtatatatacattgagatcatgtg
acagatcatgtgacacttaaagtccacctgtgtgcaat--ctaactaattatgtgact--
--------------------------------tctgaatgtaattggttgcaccagatgc
a------ctcataatgctcatggggctgacatcgctggtccaaatgtcagtcgtgaagct
aatagcagtgacgctcatgtatgcgagtgtcaacaac------------actaactccgg
tagggcaac-------------------------------atctgaaaaatagtgtgtac
cggggctcgaccagtcggc--gaaagccaacatca-------------------------
---------------------------------tccacgacagagcacggttgattgtca
---agggcaatggattccattatcttgg---------------cgttaatgga-------
--------------tttcgccttagttgtctc-----------------gcttaaatgtt
cttactctttcaaatgactgctggac-----------------ttgaacttgtttagttg
ttgaaagtgtgcacttagtatttttctgcttttgttctgt-gtattttttgcggtgtcat
tacgtcagctacctacatt-----------atat-----------aggtatgcacatcag
-----------------------------------ctttgacgtcggtttttcgcgtcgg
cgttaaactagacatcatgccgat----------------gccaatgttggcatttttag
ctaatatcgtccgattccgat------------------------------------atg
cacacc---------aatatatcgtgcacccctagtg-----------------------
------------------------------------------------------------
--------------------------------ttgttcataataaacatccccaa---ag
gtttaccagacac---------------catggtcattgaggg-----------------
---------------gattttaaacacagaaatagaatgcctaatcttatca--------
------------------------------------------------cttctattttct
gaccaacagatgttttattaattctata-------------------ttcctataattct
ata------gtgtgaaatctatcatgtcttattattattttgtaa-acatttatat----
-------------------ttgatatgcctatagtcgatgtctgtgcctgcgtggaaaac
taatctgt----------------ctgttcaacct-------------------------
-------------agaggct----------------------------------------
-------------------------ttagttttttgcaaggac---tgcgtctcaataca
caacatccgccgatgtcgg------tttaccccatct---gcagtggaaacaggcagctc
tacagcggagtgaccccattatggaaagctgagactcacggctgttttg-----------
-gtctacgacaagcttcacgggactcgtttg-----------------------------
------------------aagtcagtccctttggca--tgccaa----------------
----ctttgtttttcttcca----acg------------------aaaacatctgtcaag
ttcgaacggtttaagccagaaaca------------------------------------
--------aaatcaccccactatggaaagc-------------------tgagactcaca
cgaacgggtcagctgttttgctctacgacg--------------------cccacaagct
----------------------------gaacccgtaggagtctaagacgatatctacaa
agctaac----------------------------------ata-tagaattgtt----t
tattatggtcataagatggaccagctatttttaggac---ctctgtaggt---------a
tccccaaaaaacatat------------------acaaatgatttggtgaaagattgaat
ttgaccttactgctattagccgagagaaacacattga--------ataaaacat------
------------------------------------------------------------
----------------------------------tacaatggcaagaaaaagta-tgtga
accctttagaattacctggatttctgcataaatgtatcataaaatatgatctg-------
---aagtcacaacaacagaca-----------aacacagtgtgcttaaact---------
------------------------------------------------------------
------------------------------------------------------------
------------------------------------------------------------
------------------------------------------------------------
------------------------------------------------------------
------------------------------------------------------------
------------------------------------------------------------
------------------------------------------------------------
---------------aataacacacaaagtattgtat-tttt---------------ctt
gtctatattga---atacataatttaaacattcaca--------gtgtaggttggaaaaa
gt----------------------------------------------------------
--------------------------------------atgtgaacccctagtctaatg-
acttctccaaaagctaattggagtcag---gagtcagctaacctggagtccaatcaatga
gacgagattggagat-------gctggttagagctgcctagccctataaaaaaa------
-aaaaacataaaatttgagtttgctattcaccagaagcattgcctgatgtgaaccatgcc
tcg-aacaaaagagatctcagaagacctaag-attaagaattgttgacttgcataaagct
gg-aaagggttacaaaagtatctctaaaaaccttgatgttcat-cagtcca-cagtaaga
caaattgtcaataaatggagaaagttcagcactgttgctactctccctaggagtggccgt
cctg-----caaagatgactgcaaaagcacagcacagaattctctatg------------
------------------------------------------------------------
------------------------------------------------------------
------------------------------------------------------------
------------------------------------------------------------
------------------------------------------------------------
------------------------------------------------------------
------------------------------------------------------------
------------------------------------------------------------
------------------------------------------------------------
------------------------------------------------------------
------------------------------------------------------------
------------------------------------------------------------
------------------------------------------------------------
------------------------------------------------------------
------------------------------------------------------------
------------------------------------------------------------
------------------------------------------------------------
------------------------------------------------------------
------------------------------------------------------------
------------------------------------------------------------
------------------------------------------------------------
------------------------------------------------------------
------------------------------------------------------------
------------------------------------------------------------
------------------------------------------agg-ttaaga--agaatc
ctagagtgtcagctaaagac--aaagaaatctctggaacatgcttacatctctgttgacg
tgtctatgatacgtaaaacactaaacaagaatgatgtttatgggaggacaccacggaaga
agccactgctgtcc----aaa---------------------aagttcgc--aaaagagc
acatggatgttccacagcgcttctggcaaaatattctgtggaaagattaaa---------
------------------------------------------------------------
------------------------------------------------------------
-----------------------------------------------ctaaagttgagtt
gtttggaagaaacacacaacattatgtgtggag-ataaaaag-gcacagcacaccaacat
caaaacct------catcccaactgtaaagtatggtggagggggcatcatggtttggggc
tgctttgcagcctcagggcctggacatcttgccatcattgacggaaaaatgaatta----
--------ccaagttaatcaagacattttgcaggacaatgtaag----------gctatc
tgtccgccaaatgaagctcaacagaagttgggtgatgcaacaggacaacgacctaaaaca
cagaagtaaata-aacaacagaatggtttcaacag-------------------------
------------------------------------------------------------
------------------------------aagaaaatacaccttctggagtga------
------------------------------------------------------------
-----------------------------------------accagtacgagacctgacc
tcaaccc---aatttaaaatgctgt---------------------ggcatgacctc--g
agagcggttca-accagacatcctaa------------gaatattgcttaactgaaacag
ttttgtaaag----atggtccaaaattcctcctgaccgttgtggaggtctgatccgcaac
tacagaaaacgtttggttgagtttattgctg-c-----------caatcagttattaaat
cc-aagggttcacatacttttccca-ccctacacagcg-----aatgtttacac--tgtg
ttcaataaaaacatgaaaacgta--taat--tttttgtgtgttattagttt-aagcagac
tgtgtttgtctattgttgtga-cttagatgaagatcagatcaaact----ttatgaccaa
ttt-ctgcagaaatccaggtaattcc----------aaaacgatac--------------
----------------tgagccaattgtgcgccgccctatgggaatcccaatcatgg-cc
ggttgtgatccagcctggattcgaacca--------gggtgtctgtagtgacgcctc---
-----------tagcactgagatgcagtgctttatcccgctgcc----------------
-----------ccactcgcgagcccaactcatacatgaccaaaaataaa-----------
--tcaaaa----------tgaagt-atggtttgaggtgtctgaaatgc------------
-----------atctgagagatataggaaagcatcag---------------------ga
acaaaaaaataaattaaaaaaaggttgctggctgcttaccctccatggtcctggtgtaga
actttccgaaggc------------ctcgtctttggggatgtctgggtagaggaagcaga
gtgggttctctgggatgttcccagctgccatcaccttgta--------------------
------------------------------------------------------------
------------------------------------------------------------
----gttgcggatgatttcaggcagagagatgac-----------agacagcttcttctt
ggcataaggctccacagcatggaat-----------------------------------
-------acag-----gcgtatctgtggaacatgggtgacaggtacagttgaagtcagaa
gtttacat----acaccttagcca-----------------------------------a
atatatttaaactc---ac-tttttcaaaattcctgacatttaatcctcgtaaaaattcc
ctgtcttaggtcagttaggatcaccactt------tattttaagaatg------------
-------tgaaatgtc----------------agaataatagtagagaatgatttatta-
-------------------------------caatcatcacattccc-------agtggg
tcaga--------------------------------------------agtttacatac
------------actcaatta---gtatttggtttttggt--------------------
------aattgtttaacttaggtcaaatgt-----ttcaggtaaccttccacaagcttcc
cacaataagttg---------------------ggtgaattttggcccattcctcctgac
agagctggt---------gtaactgagtgaggtttgtaggcctccttgct---cgcacac
gctttttcaggtc---------------------tgcccacaaagtttctatag------
----------gattgaggtcagggct----------------------ttgtgatggcca
ctcc-----aataccttgacattg------------------ttgtccttaagcca----
---taactttggaagtatgcttggggtcattgtc--catttggaaaacccattt------
------------------------------------------------------------
--------------gccactaagctttaacttcctgactgatgtcttg------------
-agatgttgct-----------tccaatatatccacataattttccttcctcatgatgcc
atctattttgtgaagtgcaccagtcc---ctcctgcagcaaagcacccccacaacatgat
gctgc-----cacccctgtgcttcacg---------gttgggatg----------gtgtt
cttcggcttgcaagcctccccctttttcctccaagcataacgat----------------
----ggtcatt----atggccaaac-----------------------------------
------------------------------------------------------------
------------------agttctattt-----ctgtttcatcagaccagaggacatt--
tctccaaaa---------------------------------------------------
--------------------------------------agtacgatctttgtccccatgt
gcagttgcaaatcacagtc------------------tgtctttt---------------
------------ttatggcagttc---------------------tggagcagtggcttc
ttccttgctga---------------------------gaggcctttcaggttatgt---
------------------------------------------------------------
------------------------------------------------------------
-cgatataggactcg----------atttact-----------------gtggatata-g
atacttttgtacctgtttcctccagcat------cttcacaaggtcctttgct-------
-----------------------gtttttctggg------------attgattttcacct
ttcgcacca------aagcgcgttcatt--------------------tctaggagata-
-----------gaacgcg---------tctccttcctgagcggtatgacggctgcgt---
-------ggtcccatggtgtttatacttgcgtactattgtttgtacagatgaac------
----atggtaccttc---------------------------------------------
--------aggcatttggaaattgctgccaaggatgaaccagacttgtggagggccacaa
tttttttg--aggtcttggctgatttcttttcat---------------------tttcc
catgatgtcaagc---aaagcgatactgagtttgaa--------ggtaggccttg-----
------------------------------------------------------------
---------aaatacatccacaggtacacc-------------tcctattgactgaaatg
atgtcaattagcctatcagaa-------------------------------gcttttaa
agccatgacatcattttctgga------attttccaagcc--------------------
---------------gtttaaag------------------------gca----------
--------------------------------cagccaacttcatgtatgtaaacttctg
acccactgga-------------------attgtgatagagtgaattataagtgaaat--
aatctgtctgtaaacaattg----ttggaaaaagtacttgtgtcatgcacaaagtggatg
tcctaaccgacttgcc---aaa
>C102_13373005-13379065
-----------------acgatagacagctgcctctga-ttaggaaccatactcgg----
-------------ccaaaacaaagaaatacatcacatagaatgcccgccccacaccctgt
tctaacaaaatag---------agaaataaaacgtctct---ctcaggt-----------
----------------------------------------------------caggg---
-----------cgt--gacagtacccccccgcaaacctgaacctatagggg---------
--------------------------------------------------------aggg
tccgggtgggcatctacccatggt------------------------------------
------------ggcggctccgcttcggggc-gtagcccctgctctgcccactgatccct
acgctttt------------------------gtgccaccggaccgtggat---------
-----------------cgtcggagaaccggaccgtagatcatcgccggaggct------
------------------------------------ccgggctgcaggccctcaggaggt
tccgggctggggaccgtcgctgcaggttccatgccatgaat--catcactgcaggctccg
cgccatggatcaccactgg-----aggctttgtgccatggatcatcaa------------
----------------cacaggcttctta-------cgtggagccggaacaggtctcacc
g-----------------------------------------------------------
------------------------------------------------------------
-----------------------------------------------------aactggg
gactgt-c-gccggaaa---------------ctctggactgggaactgtca-------c
cagaggcctgatgcgt-------ggggctggcacaggtggcgccagactggtaacatgca
cctcagggcgagtacgg-------------------------------------------
------------------------------------------------------------
------------------------------------------------------------
-----------------agagcaggaacaggacaca--ccgg------------accgga
ccggagagactcattggaggccgggtg-----------------------cgtg---gag
caggtacaggtggagccagactggtaac-acgcccct--caggg----------------
-tgagtacggggagctgact----------------------------------------
----------------cagatggcaccaaactgata------------------------
---------------------------------acacgttcctttgggaaaaatccgtgc
a------tcctccacca--------------------------acgcaa-----------
--------caacgctcccatatctatcttctcctggattgactctggtcccctcctcagg
tccgtcgac------------------------------tgctcc---------------
atgtgccccccccccaaaa--aaaataaatgtatc-------------------------
---------------------------------ttggggtttctgtggccttccttcc--
----------------------------------------------------cgacttcg
tagctgtccctccttcgctgcttccgcctgcttccctggcaggctcttgtctcctgccac
tattccttccaaagtccaggatatactcctccta---------------atcttctcaaa
agtccactggtccatac-------------------------------------------
cacgctgcttggtcatattgtga-------------------------------------
---------------------tgggat--------cttctgtgacggttgttgtaggatg
aagcggaccaaagtgcagcgtgattatcgttccacata----------------------
---------------ttttat--tgaactgtgaaact----tcgcaatacatacaaaata
aact----gaatgaacaaaaacaacaaaccgtgacg------------------------
----------------------------------------------aagagttatcatac
acttactcagaatcaatctcccacaa--acccaggtgggaaaaacacctacttaa---gt
atgatct-ccaat---------------tagagacaaccatgaccagctgcctctaattg
gagatcatcccaaacaaaacccaacatagaaatacaaaactagaacataacaacatagac
aatctaaactagaaa-----------aaaaaaactgtcacgccctgacctactctaccat
agaaaataacagctttctatggtcaggacg---------tgacaggtgcatcttgcttga
acg------attcaaga-----------------gtaactgttggtgagttattat----
-------------------atgctaaaataagaccttgttgggcag--actcaccaaagc
tacatgcc----------------------------------------------------
-----------------------------------------agcagcaggagaaggagag
aaaaacatacagctttcatctttcctctgttgttcttcagga-----gtctttagatctg
tcttccaacaatataaagtgcatcatcaaagactccc---tttatatggtgggattatgc
tat-gtccaacaattacaacat--------------------------------------
---gtactgtaagtctatgtaggtctacctcttatatactttaaatgtgcagaaacattc
tgaaaccaaccatttcacaacccaa-----------------------gtagcacaatat
cat----------gagacaaagttatg------------------aagagcaatagattg
tgg-agtagttgctcacctgattg------------------------------------
-----------------tacttcct------------------------ttagatgtgtg
ttgagctctcttttactttactttcctctc--------------------cttctctttt
ta-----------------------tacagcataatatgctaataaagctgctatctatg
agtcactt-----------gtgtg------------agataatg-gcaatatttact--c
aggtttagtagttccctta-----------------------------------------
------------------------------------------------------------
------------------gccta-------------------------------------
------------------------------------------------------------
---------------------------ctcgatatacagtagcaagaaaaagta-tgtga
accctttgggattacctggatttctgcatatattagtcatacaatttgatctgatgttca
tctaagtcacaacaataggca-----------aacacagtctgcttaaact---------
------------------------------------------------------------
------------------------------------------------------------
------------------------------------------------------------
------------------------------------------------------------
------------------------------------------------------------
------------------------------------------------------------
------------------------------------------------------------
------------------------------------------------------------
---------------aataacacacaaacaattatacgtttt---------------cat
gtctttattga---atacatcatttaaacattcaca--------gtgtaggttggaaaaa
gt----------------------------------------------------------
--------------------------------------atgtgaacccctaggctaata-
acttttccaaaagctaattggagtcag---gagtcaactaacctggagtccaattaatga
gactagattggagat-------gttggttagagctgcctagccctat--aaaaa------
-acactcacaaaatgtgcatttcctattcacaagaagcattgcctgatgggacccatgcc
tcgaaacgaaagaggtctcagaagacctaaa-attaagaatttttgacttgcctaaagct
gg-aaagggttacaaaagtatctctaaaagccttgatattcataaagtcca-cggtaaga
caaattgtctataaatagagaaagttcagcactgttgctactctccctaggagtggccat
cctgcagtccaaagatgactacaagagcacagtgcagaatgctcactgaggttaagaaga
atcctagtgtcacggttgtcgtcgggaaaggaggaccaaaacgcagcaggaatgtggatg
ctcatcttgatatttattgaaaccaagaaaaca-----------ccaaaataacaaacga
cgaagaac--------------tcacgaacaaccaa------------------------
------------------------------------------------------------
------------------------------------------------------------
-------------------------------------------------------acagt
cttgtaaggctcacacacacaaaacaagagacaatctcccacaaaca-------ctaaac
caaacacatacccatatataggactctcaatcagaggcaacgagaaagcacc--------
-----------tgcctccaattgagagtccaaccccccattaaccta---------aaca
tag-----------------------------------------------aaatacaact
aactagactaaacatagaaatacattaacaaggaa-------------------------
------------------------------------cagtgcccaaaaaccccagaatac
ctaaatca----------------------------------------------------
------------------------aatacccttctacaaaaaacac--------------
------------------------------------------------------------
------------------------------------------------------------
------------------------------------------------------------
------------------------------------------------------------
------------------------------------------------------------
-------------caccccgaaccacataaaacaaat-----------------------
----------------accctctgccacgtcctgaccaaactacaataacaaataa----
-------------------------------------------------------ccctt
atac--------------------------------------------------------
------------------------------------------------------------
------------------------------------------tgg-tcaggacgtgacac
ctagagtgtcagctaaagacttatagaaatctctggaacatggtaacatctctgttgaca
agtctacaatatgtaaaacact-aacaagaatggtgttcatggaaggacaccacggaaga
agccactgctgtcc----aaaaaaaacattgctgcaagtctgaagttctcaaaaaagtgc
acctggatgttccacagcgctcctggcaaaatattctgtggactgattaaa---------
------------------------------------------------------------
------------------------------------------------------------
-----------------------------------------------ctaaagttgagtt
atttggaaggaacacacaacactatgtgtggagaaaaaatag-gcacagcacaccaacat
caaaacct------catcccaactgtaaagtatggtggagggagagtcatggtttggggc
tgctttgctgcctcagggcctggacagcttgctatcatcgacggaaaaatgaattc----
--------ccaagtttatcaagacatttagcaggagaatgtaag----------gctaac
tgtccgccaattgaagctcaacagaagttgggtgatgcaacagaacaacgatctaaaaca
cagaagtaaatc-aacaacagaatggcttcaacag-------------------------
------------------------------------------------------------
------------------------------aagaaaatacgctgtctggagtgg------
------------------------------------------------------------
-----------------------------------------cccagtcagagtcctgacc
tcaatcc---gatttaaaatgctgt---------------------ggcatgacctc--g
agagcggttcacaccagacatcctta------------gaatattactgaactgaaacag
ttttgtaaagaggaatggtccaaatttcctcctaaacgttgtgcaggtcttatccgcaac
tacagaaaac---------------------------ggagggtcaaccagttattaaat
cc-aagggttcacatactttttcca-ccctacactgtg-----agtgtttacacggtatg
ttcaataaagacatgaaaacgta--taat--tgct--tgtgttattagttt-aagcagac
tgtgtttgtctattgttgtga-cttagac----------tcaaact----gtatgaccaa
ttt-atgcagaaatccaggtaattcc----------aaaaggtt----------------
-----------------------cacatacattttcttgcaaatatactttttgaag-ca
gttgctttctcagatctgtattcaaatagtt-----aaacaaaagtagttactttct---
-----------cagatctgtatttaaatagcttagaaaagtagt----------------
-----------caatttcactgaataatttttactttccacaaagcacagttaaaac---
---tatag----------ttatcc-atggtctgctctgttccacatgtggacattccac-
-----------atcgggacagagtgtgtaatgatcattttaa--------------gata
tcaaaccctcaacagaacaactacatgtagtctatattttctgtggaggtattgggtaat
acttaatataggctgtata---tgacttgtatttgacttatcatgtataaactgaacttg
ctcagtgcaatggtcatgtttcag--gccatcacctggctaatcacatgtta--attatg
tcaaacataaataataaataaatgct------------aactgtttggaaaaaag-----
-----------------------------------------cacaactttatttctgtta
----cttcttgacagtttcaatcatgtgcattga-----------ttagtacaattaatg
gactgtacagtatacagtatggtag-----------------------------------
-------acagaggatgtgtctctcagttgcattggttggtggtgcagcaataggcatca
atgtcct-----------------------------------------------------
--------------------------------------------------tgttgcttcc
cagcagcatgcattctgacatcttcatgc------atctcttgaagta------------
-------tgagatagctg-------tggagagagagaagcgagacaggataaaacaccag
acacagaagac--------------------aaaccagcatattttcttgattggataaa
gcaaa--------------------------------------------cgttttcctta
gacgtcaatcaaaaggatcca---atatttggtgttttac--------------------
------aaattggttac---------------------------tgatcctagggttaaa
cacagtaaagtgcctagtgaagggatatatacagatgaaactcagggaatactgcctagt
aaaggggataatagatacgtacggagtgggggcttgaataacaccgtgc--------cgc
atgtgtcatggtcaaaacggcaggt----------ctccactgtgtttctgcagcctttg
ccaacacaacggttgcatttcagacc----------------------ctctcctggaga
aaac-----agaagaacagcatta------------------tctctgttg---------
-------tattggagtgtgtctggttatc-------cattgtgtagact-----------
---------------gggagactggagaataaagaatggagat-----------------
------gagaataagcaagcaagctttaatctggtacatgtgtttatt------------
-tggcattgtc-----------cctgtcaaataaagac----------------------
------------------------------------------------------------
------------------------------------------------------------
-----------------------------atgaaataagatgaa----------------
----gaccttg----atgggcagactcaccaaag--------------------------
------------------------------------------------------------
--------------------ctacatgc--------------------------------
------------------------------------------------------------
-------------------------------------------------------cagca
gcaggagaaggagagaaaaacatacagctttcatctttcctttct---------------
------------tcgggagtcttt---------------------tgatctgtcgttcca
acaatagaaaa---------------------------aaggcatcaccaaaaactc---
----cctct---------------------------------------------------
-------------------------atgcggtgggat-----------------------
--tatgcgatgttca----------acaattg-----------------caacatgta-g
gtccacgtaagtctgatttatttgaaat------gtgcagaaacattctga---------
----------------------------------------------------aaccaatc
atttcacaaccccagtagcacaatatca--------------------tgagacaa----
---------------------------------------------------agttatt-a
ggagctgtagatagtagagtagttgctcacctgattgtacttcct-----------ttag
gtgtgttgagcttcc--------------------------------------------t
tgactctcctgtccttctccttctccttttatacagcataatatgctaat----------
----------aaagctgctatctatgagtcacttg--------------------tgtga
gatattgggcaat---gtatttactcag-gtttag-----------cacaaacag--tgc
cc---------------------------------------tatgtctctc---------
------------tgtaaataaatggaaatt-------------cacggatttcacga-ga
caaaggtttgcagtgtcgtgttccatactg-------ggacattc-cacattgggacaga
gggttaagagaa----------------tttcgaaacatt--aaagctcaacaaaacaac
tgactggtgtgcaaagtttatgt------------------------aagaggtggtatt
g--------------------gatga------tgaatcatcttatgtaaacaagttctta
tgacatttagacatatgttgaaaccag---gaacaaaagattaaaatatcattttgca--
atactgaatgtatttcattgccatttgaactgggctccagccacatgcataccaatgata
cagaagatgagtaga-------
>C102_13386893-13392049
ttttatccagacaaaccagtttacccaagatgtgtacacatataatagaacacaaa----
------atgtattaacacacattcatacttt------------gcttacacatcttttgt
tccttcaatttcttag-ttaagctctgtgctttgtgcctct-ctggagt-----------
---agccttgtactaatg-------ataacacagtaataaattacttatataaaataaat
actgaaatagtagc--aaggaaaactaa--------------------------------
------------------------------------------------------------
------------------------------------tattcaca----------------
------------------------------------------------------------
------------------------------------------------------------
------------------------------------------------------------
------tgtga-------------------------------------------------
------------------------------------------------------------
--------------------acattagatttcatcgtctaggccacaa--catatccggg
gcactcacgcacacacaaac--------------acacacacacacacaccgcgttttga
gag-gtacacaactaca-------------------------------------------
--------------------------tccagcgagcactgataagtcaaaatggtcatgg
ttcataagtgtacattcaaataagacatttggtgt-----------gttcaataagctac
aatacagt-tatataacagtct-----------------------------------tgt
tcagagattataaagacgttct--------------------------------------
-----ccatgtataaattatggggctacacattggctgcctcccaggctttgacacaatg
tctggagtccc--------------------tttgccagatgctatccatttggaatctc
tctttctctctctgtgtctctttcctcactttcccttcttctctctgtgtctgacaggcc
cact--gattccaacacaaacagacacatcctctcccctcctctcac-------------
------tcccctctctactatactcccccttgctggggaaagctctccgtttcc---tcc
ctccttccagtgctttactcagtggcct-ccatcctaatgatagggacta----------
-tcacaataaaaaaataaaa----------------------------------------
----------------atggaccaagttttaaaggccta---------------------
-------------------------cctcttagtaaaacaatgtttgtgtgacc------
-----gtgctacagtatgtcctaattatttacagattatctt----------------tg
tgagcccatatgtccagtttctctgtcaaaga-----------------gcttcattggt
agataaaggcag--------------------------------tattgatgccacttta
tcgccatgtagttgagtaagttagtgcacattcccag---aagagctgtaaa--ttattc
cactggtcgagtcagtcacatc-----------------------------ccatgtctg
gg----------------------------------------------------------
------------------------------------------------------------
------------------------------------------------------------
------------------------------------------------------------
------------------------------caactcatgtgctgttggacctgaccctac
--------------------------------aacctaactcctgtgctgttggacctg-
----------------------------------------accctacaacctaactcctg
tgctgttggacctgaccctac---------------------------------------
--------aacccaactcctgtgctgttgtacctgac-----------------------
------------------------------------------------------------
--------------------------------cctacaacctaactcctgtgctgttgga
cctgaccctacaaccca-------------------------------------------
---------------actcctgtgctgttggacctgaccctacaacccaact--------
------------------------------------------------catgtgctgttg
gacctgaccctacaacctaactcatgtgctgt---------------tggacctgaccct
aca------acctaactcctgtg-------------------------------------
-------------ctgttggacctgaccctacaacctaa---------------------
------------------------------------------------------------
ctcctgt------------------------------------------------gctgt
tggacctgaccctacaacccaactcctgtgctgttggacctg-----accctacaaccta
actcctgtgctgttggacctgaccctacaacctaact---cctgtgccagggt------a
aatggtacaaactgcctcatgg--------------------------------------
------------------------------------------------------------
-------------------------------------------------------aactc
tgt------------gtagagagtaaacactcctaaatgtaatc-atcttccccttgtcc
tgt-agcgagcagctgtacaagtaaaa---------------------------------
gccatcataggacaacacagtgcagtctgtg-------------ggagacagtggacctg
tcggcccgccacttggttttcctcttcttc---------ttcaggctcctctctggaatc
tgtt--gcctgggtgtgagagagagagagagagagagagagagagagagagagagagaga
gagagag------------------------agagagagagagagagagagagagag--a
gagagagagagagagagagagaaagagagaaagagagaaagagagaggctctcatagg--
------------------ttttgtatcaaaca-gacaaaccttctctaaataatctgtgg
tggtggtaacatacctgattactctaactaactcgtggaacgccttgtcaacattcatgg
ctgggtccttagcacttgtttcaatgtaagctatctgtaaattaaaaagctcagaattga
gtatggagatcaaacaatgtctg--tagattacatacagtggcaataaaatgta-tgtga
acactttgaaattacctgtatttctgcataaattggtcatacaatttgatctgatcttca
tctaagtcacaacaataggca-----------aacacagtgtgcttaaact---------
------------------------------------------------------------
------------------------------------------------------------
------------------------------------------------------------
------------------------------------------------------------
------------------------------------------------------------
------------------------------------------------------------
------------------------------------------------------------
------------------------------------------------------------
---------------aataacacacaaattattgtat-tttt---------------ctt
gtctatattga---atacatcatttaaacattcaca--------gtgtaggttggaaaaa
gt----------------------------------------------------------
--------------------------------------atgtgaacccctaggctaatg-
acttctccaaaagctaattggagtcag---gagtcagctaacctggagtccaatcaatga
gacgagattggagat-------gttggttagagctgcctagccctat--aaaaa------
-acagtcacaaaatgtgcatttgctattcacaagaagcattgcctgatgtgaaccatgcc
tcg-aacaaaagagatctcagaagacctaag-attaagaatttttgacttgcataaagct
gg-aaagggttacaaaagtatctctaaaagccttgatgttcat-cagtccatcagtaaga
caaattgtctata-------aaagctatgcactgttgctactctccctaggagtggccgt
aagg-----aaaagatgactgcaagagcacagcgaagaatgcccaatg------------
------------------------------------------------------------
------------------------------------------------------------
------------------------------------------------------------
------------------------------------------------------------
------------------------------------------------------------
------------------------------------------------------------
------------------------------------------------------------
------------------------------------------------------------
------------------------------------------------------------
------------------------------------------------------------
------------------------------------------------------------
------------------------------------------------------------
------------------------------------------------------------
------------------------------------------------------------
------------------------------------------------------------
------------------------------------------------------------
------------------------------------------------------------
------------------------------------------------------------
------------------------------------------------------------
------------------------------------------------------------
------------------------------------------------------------
------------------------------------------------------------
------------------------------------------------------------
------------------------------------------------------------
------------------------------------------agg-ttaaga--agaatc
caagagtgtcaactaaagacttacagaaatctctggaacatgttaacat-----------
------------------------------------------------------------
------------------------------------------------------------
------------------------------------------------------------
------------------------------------------------------------
------------------------------------------------------------
------------------------------------------------------------
------------------------------------------------------------
------------------------------------------------------------
------------------------------------------------------------
------------------------------------------------------------
-------------------------------------------gacaacgacccaaaaca
cagaagtgaatc-aacaacagaatggcttcaacag-------------------------
------------------------------------------------------------
------------------------------aagaaaatacgccttctggagtgg------
------------------------------------------------------------
-----------------------------------------cccagtcagagtcctgacc
tcaaccc---ga-ttgagatgctgt---------------------ctcatgacctc--g
agagcggttcacaccagacatcccaa------------gaatattgctgaactgaaacag
ttttgtaaagaggaatggttcaaaattcttcgtgaccgttgtgcaggtccgatccccaac
tacagaaaacgtttggttgaggttatta-----------------aatcagttattaaat
cc-aagggttcacatacttttccca-ccctgcactgtg-----aatgtttacacggtgtg
ttcaataaagacattaaaaaatg---------gtttgtgtgttattggtttaaaacagac
tgtgtttgtctattgatgtga-cttagatgaagatccgatcaagtt----ttaggaccaa
ttt-atgcagaaatccaggtaattct----------aaagggtt----------------
-----------------------cacatactttttcttgccaatgtatatgtaaagttca
cacattcactcacactgtgttta----------ctagccatctccttcccctgatcactg
ggtattttacgtaagtgcagcagatccactttgttggccacaag----------------
--------aaccataggaaaggattccctaaaaaaataaggaaaataataatgaata---
---aatga----------------------------------------------------
--------acgaatggatggatggacggagtaataaatgcgtgaacgcatggataactga
atgaatgaatgactgttgtcctggctacggcca-------------------ccagtggg
aagttaagtcgtaaatccc------------------------------------accgg
tccttcaccctgaggatgagttgat-----------------------------------
---------------------------ggaagcggtccacatgttcaaagctggccttgt
ctgtgacagagaacacgatgaggaacccgtctccagtcctcatgtactgttccctcatag
----cactgaactcctcttggcctgctgtatccagaactgcagagacagacacatgcacg
atcagacaggtcacacatataacatctacactgag-------------------------
------aacag-----------------------------tactatgaatgatcctggtt
attcataa----atatgtgtaactgtgtgctgatccctcacatcta-------acaatgg
cagcacaataatgttatccttttttctccttataacagaacattcaatcttg--------
ttcttcagtacattacaaaggt--tatttctgggaaaacgacatagtacttt--------
---tggccagattaac----------------aggttgggctttttatttgtaatgtatg
tgctatctataaatccatttaccatccaatatgacccactgggcatcaatctcagtgtgt
ttgaggtaggagtcct--------------------------------------------
------------cgatggtgg---ggtcgtaatcagggac--------------------
----aaagatcttctgaaagaactgaatggtgag-----agcactcttccccactcccc-
------------------------------------catcccccaccacgaccagcttat
acgtgggga-------------------------------------gattgtcgctggga
acagcgctcgttg-----------------------------------------------
------------------------------------------------ccatagtgacag
ctat------------------------------------gctatacctggaac------
---acagagggaagacggaagatggtgtatgtctg------actgatgccatttag----
------------------------------------------------------------
-----------------aatgggctttttgcccctctcttactctggg--caaaaatact
tgacaaaaatc-----------acaaatgaaatggcacaggtaatagcgaggt-------
aatagatcaatacaaatcttaaatta---atattataaaag--------------cagag
atcct-tctttttcactgcaatgcatagaaaacacgatca--------------------
---------------------------tcacaatgtttatcttc----------------
---catccctt--acatagttgcttcctcactgggc------------------------
------------------------------------------------------------
------------------------------------------------------------
----caaaacagta----------------------------------------------
------------------------------------------------tcattcttatgc
tggaaaacccacacttttt--------tcactgaaaacatcaaacactcaaacaaggctg
aggtctgtactgtagctgtctattccttgtctgctggatc-----ttcactgacgtactt
aagtcagggaa----------------------------------------ttaccc---
------------------------------------------------------------
------------------------------------------------------------
-------------------------acccacacacac-------gccatgagtaagca-a
acccagcctgcagctccatacaatggca------ctggtctaacaggatggggtcacaca
gagagttcttccttcctgcagtcaacaatggcaggaag-----------tggaaggttta
ctttctcagtg-------------gatactgtagcctgcatccctggccagagcaggaa-
---cggaacccaaatgcctgt---------------------ggaaattacaggccctcc
agaacaatattgc-----------------------------------------------
------------------------------------------------------------
--------agccagagaatgggacaagggccgaccaaccaata-----------acaatt
ctcagtcg--a-------------------------------------------acctgg
ggcctggggagaccttattctggggggtacttctttgggttccaagaggtatcac-----
--------at-----------tctctagggcagggaaacgttttttttaca---------
------------taaaaggctgtaaaaacaccaggaaatcagctccaagtgattttaatg
taataagtctgttcccaagtattcccacgcataatagagagttacacgtgatctcataca
aatgttagcgagttattaaatgactgttttaggcaaacattata----------------
--------------------------------------------tctatttggggttctt
gtgga---------------------------caatttgttgtctacaaatgatttgtaa
ttatgttcca------------gcccccgaccaccagctcaagtacaaatcgtcccgcg-
-------------------------------gctgaatctagttgatgatccttgctgta
gagt------------------
>_R_C102_13814290-13819655
-------------------actgcccaatgagctctca-gtggaggagagagccgg----
------ggctgctggtgtgttttgaaaggtt-------------ggatcttgagcattgt
gttcagggagtcactaatgtgcgtgtgtactgtgggctc---ctgggggcggaagtgagc
cacgcttttgatcaccttcattccaataactcaagcatagattggttaaaaaaaataaac
atctaatttggcac--acagaaactagaggccatgagtaacttggtcaaaaag-------
-------------------------------------aaaggcaccaattggccagtagt
ctcacttaaacccacttaaa----------------tattcgcc---gacctgtttgacc
tagagac-------------------------ttgaaatgtaggtgtctttc--------
------------------------------------------------------------
----------------ctcatgctgaacaaatttgcgtcaaggacccataag--------
------------------------------------------------------------
------------------------------------------------------------
-----------------------gtccatcaggatagattttcctcca------tcttgg
acattttggaaaacctgaaaaacgtattctcgtgacccataagtccacagaacaccaagt
ttg-gtatataggcccatggtgcatcacttaacttagtttgagaaacgcttggttggtta
ag------agatggctgaggtattgatcaatc----------aggaaatcagattttaca
t------gtccaattacaaaataaatccttt-----------------------------
-----------------------gttaatccacttcacaatggcttatcaac-------t
tgaaacattgtagggtcatcgcagacattaccac--------------------------
-----gatgaaccatgttaag--------------------------tttggattatgta
atgataatgct------------tagaataatcataaaaaatctt---------------
----------------------------------ctcatgaactaaaagtcagattcagt
ccca------aaagagtatgagaaaataacattga-------------------------
------tgcattcacagaggcccattatcagcaa-----------------------cca
tcactcctgtgtttcaatggcacgttgt-gttagctaatccaagt---------ttagca
ttttaaaaggctaactgatc-----attataaaacccttt-tgcaattatgttagcactg
g----------ttaaaactgttttctgattaaagaagcaataaaactg-------gcctt
ctct--------aggctagttgag--tatctggagcatcagcatttgtgggttc------
-----gattacaggctcaaaatggccagaaacaaataacttt------------------
------------------------------------------------------------
--------------------------ctttt-----------------------------
----------------------------------------gaaacttgtcagtctattct
tgttctgagaaatga---------------------------------------------
------------------------------------------------------------
------------------------------------------------------------
------------------------------------------------------------
---------------------------------------------------aggctattc
catgcgagaaattgc--------------------caagaaactgaagatctcatacaac
--------------------------------gctgtgtactactcccttcacagaacag
cg-caaactggctctaaccagaat----ataaagaggagtgggaggccccgatgcacaac
tgagc-------------------------------------------------------
--------aagaggacaagtacattagagtgtctagtttgagaaa---------------
---------cagacgcctcacaag------------------------------tcctca
actggca-------------------------gcttcattatatagtacccgcaa---aa
caccagtctcaatgtcaacag-----tgaagaggcgactccag-----------------
---------------gatgctggccttctaggcagagttcctctgtccagtg--------
------------------------------------------------tctgtgttcttt
tgcccttcttaattttatttattttgg--------------------ccatttttattgg
cca------gtctgagatatgtc-------------------------------------
------------------------------------------------------------
------------------------------------------------------------
------------------------------------------------------------
-----------------tttttctttgcaactctgcctagaaggccagcatcccggagta
gcctcttcactgttgatgt------tgtggctggtgt---tttgcg--------------
------------------------------------------------------------
------------------------------------------------------------
-------------------------------------------------------cgtac
tat----------ttattgcagataaa--taggaaattacatttacatttacattttagt
cat-ttagtagacactcttatcca------------------------------------
gagcgacttacagtagtgaatgcatacatttcatacatttaat----------ttaattt
catgcatttttttttgtt--------------------gtactaagtgaccccaaacatt
tgaa---------------------cggtagtgtatatatttttaaacctgtgaaaaaca
tattctc-----------atgaaccataggaccaaatgacaaatcaaatgagttttt--g
acaaatccaaaatctgattttacgtgtccatttaaac---cactgtaaatctactccaca
gtggcctatcgacttgaaatgtgtcttcactatcatggatgtccctaaga-----cgaac
catactgaatttggttttgatatctgaaaaat-------------caaggaaactattaa
caacattctttgcatatgtaacgct--------------------aacgctcaaa-----
--atgatctgcaatcatcttctcctcatgaaccatacagtggcaagaaaaagta-tgtga
accctttggaattacctggatttatgaataaatttgacataacattttatctgatcttca
tctaagtcacaacaatagaca-----------aactcagtgtgcttaaact---------
------------------------------------------------------------
------------------------------------------------------------
------------------------------------------------------------
------------------------------------------------------------
------------------------------------------------------------
------------------------------------------------------------
------------------------------------------------------------
------------------------------------------------------------
---------------aatagcacacaaattattgtat-tttt---------------ctt
gtctatattga---atacatcatttaaacattcaca--------gtgtaggttggaaaaa
at----------------------------------------------------------
--------------------------------------atgggaaaccctaggctaatg-
acttctccaaaagctaattggagtcag---gagtcaactaatctggagtcgaatcaatga
gatgagattggagat-------tttggttagagcttccctgccacgt--aaaaa------
-acactcataaaattagagtttgctattcacaagaaacattgcctgatgtgaaccatgcc
tcg-aacaaaatagatctcagaagacctaag-atgaagaattgttgccttgcataaagct
gg-aaagggttacaaaagtatctctaaaagt-------------cagtcca-cggtaaga
caaattgtctataaatggagaaatttcagcactgttgctactctccctagaagtggcctt
cctg-----caaagatgactgcaagagcacaatgcagaatgctcaatg------------
------------------------------------------------------------
------------------------------------------------------------
------------------------------------------------------------
------------------------------------------------------------
------------------------------------------------------------
------------------------------------------------------------
------------------------------------------------------------
------------------------------------------------------------
------------------------------------------------------------
------------------------------------------------------------
------------------------------------------------------------
------------------------------------------------------------
------------------------------------------------------------
------------------------------------------------------------
------------------------------------------------------------
------------------------------------------------------------
------------------------------------------------------------
------------------------------------------------------------
------------------------------------------------------------
------------------------------------------------------------
------------------------------------------------------------
------------------------------------------------------------
------------------------------------------------------------
------------------------------------------------------------
------------------------------------------agg-ttaaga--agaatc
ct--agtgtcagctaaagactaacagaaatctctggaagatgctaaaatctctgttgacg
agtctacaatac------------------------------------------------
------------------------------------------------------------
------------------------------------------------------------
------------------------------------------------------------
------------------------------------------------------------
------------------------------------------------------------
------------------------------------------------------------
------------------------gtaaactatggtggagggagcatcatggtttggggc
tgctttcctgcatcagggcctggacagcttgctatcatcgacggaaaaatgatttc----
--------ccaagtttatcaagacattttgcaggagaatgtaag----------gctatc
tgtccaccaattgaagctcaacagaagttaagtgatgcaacaggacaacaacccaaaaga
cagaagtaaatc-aacaacagaatggcttgaacag-------------------------
------------------------------------------------------------
------------------------------aagaaaatgtgccttctggagtgg------
------------------------------------------------------------
-----------------------------------------cccagtc--agtcctgacc
tcaaccc---ga-ttgagatgctgt---------------------ggcatgacctcaag
agagcggtt--cacccgacatcccaa------------ggatattgtggaaccgaaacag
ttttgtaaagaggaatggtccaaaattcttcctgaccgttgtgcaggtctgatccgcaac
ta-aagaaacgtttggttgaggttattgctg-ccaaaggaaggtcaacctgttattaaat
tc-aagggttcacatactttttcca-accttcactatg-----aatttttacaccgtgtg
ttcaataaagacattaaaatgta--taat--tgtttgtgtgttactagttt-aagcagac
tgtgtttgtctattgtcgtga-cttagatgaagatcagatcaaatt----ttatgaccaa
ttt-atgcagaaatccaggtaattct----------aaagggtt----------------
-----------------------cacatactttttcttcccactgtatgtc-------ag
agtcactccagattttgtattta-------------gactcattacatcagtctttaatg
gtttttgcattcaaatatggctgcactgtacctatagatgcaagttagcacatattctaa
agctaaaaatacttctcaatgttttcactgattgaacataaagaaagatagtcccta---
---catga----------tagagt-gc---------------------------------
------------------------------------------------------------
------------------------------------------------------------
---------------------ttgctttttgttatcca--actgatattgtcctttctca
ccctgtggaccccgatcattgctg--cttgcagctatatt-------------tttccaa
aatg-----------------------tacaaattgtcaactttcccgacaatga-----
------------------------------------------tttatcacctacctacac
----cttgtacctgcaccagtttttcaccttgaca------ttgagcattgacacacgtt
catcaaatataaaatcacagtgtaa-----------------------------------
------aacag---------------cagaattccatatctggtgaatttcaaaatagat
agctaacaaagctaagctacgtgacagaatcgatgttataaaaaaaataagaaacataaa
aaaggcaagaaaat--------------------acgcacgctttgatgact-ctcggct
tccgttcaactagtggtcacaa--------cgacaaagcgaaaaagggatag--------
---cgattagctagtcagctaatcccttgcataactcagtcgctgtacatttcacaggtt
tatga---------------agaaatggacatggtcaggggaccggtaagtgaaagacaa
ttgtatctgagattgt--------------------------------------------
------------acataatat---atgtgtagt---------------------------
------agctacagtacaaggagcaagtggaagg-----atacatgttagccccgagtta
c-----------------------------------tagctaccagtaggggctgtatgc
a-----------------attcagtgaggcagtgttatcattaactagtcatttttgtaa
attgtcttgtgtc-----------------------------------------------
---------------------------------------------------caatgttgt
ttac-----cgtattcaatacagggctgaatttaga----aacggatttggagttt----
---ttcaaattgagtttcacctgtctatgcatcag-------------------------
--------------------cattgccatggacaaatctcagt---gatgg---------
------agtcccagaggaaaaggtatgtagcccctaggtagggtgttggcaataaatgtt
atgtgatcatc-atatgacaactcataatattcatcatgtaagtctatgccctcaca---
--------------------aagctcttgttgtttctctag------ctagctacagtat
cttctgttccagggcatgttttatcttggtag----ttcaaaaacaatgtctcctct---
-----atctgtgtggttgttcagcat-ccttgagacatgacttg----------------
--------------tcaatgtgtctgtctgactgtc------------------------
------------------------------------------------------------
-----------tacttctgtatgtattc-tccagctctggtgaggaggacagttcagg--
ggagcgagg----------ttcgctccacacctggaagggctactcctatagtgtc----
accccagagagagt--------------------------gctcctgtccaggcctgtgc
tgcaggctgccctgggaac--------acgccatggggttctactggtgg----agggtg
agagtcaatggacagcctttgatataatggcaacactgcttggtctataattaaaa----
---------------------------------------------------taattt---
------------------------------------------------------------
------------------------------------------------------------
-------------------------attgattt--------------atactgatgta-g
acatactactgctaatcatttgtaataa------atcctcttgtctaatgacctgaatga
tgt-----------------gatgtatttaggcgggcaggtgtacagctttggtgagttc
ccatggaaaca----gagccaggtctcagaggtgggccccctgaagcccgtcctagaga-
---gcgctctcagcggccag-------cgcgtggtcgccgtggcagcgggcagcttc---
-------cacagcggggcggtta-----ccgaggacggcggggtcc--------------
------------------------------------------------------------
--------acatgtggggggagaactccttcggccagtgtggcctgtctat----cctca
ctgtagtc-----------------------------------------------cccaa
cccgactccagtggctgtcctggaccccgacaccag------------------------
------------------------------------------------------------
------------------------------------------------------------
----------------------cccccctcataccatccgggtcctggagctggcctgcg
gggagcagcactcccttg-----ctctctctgcccagcacg-------------------
-----------------------------------------------aggtgtgggcctg
gggcagcggctgccagctgg---------gcctggtcactaccatctatcccgtgtg---
---------------------------gaaaccccagaaggtggagcacctggcgggca-
-------------------------------------------gacacgtccttcaggtg
acctgtggggccttcc---aca
>_R_C102_14863269-14868452
---------------------------------------------------------cac
atttcggttgaatgcatttagctgtgcaactgaccaggtatc----cccttttccttcct
tccattcgaggcatcc---cctataactatagccttcactg-------------------
-----------------------------------------------ggaatgagatatc
atggaa-tgtccat--aaaacatc-----ggtatctgcatttattcgaggcac-gatttt
cctttgctat---------------------------aatcattgcccctaatattgtac
tgtatgttttagtattcgagtgaagagga-------aattca-----gccactcttggcg
gacatga-------------------------ggaggatatgtccaatttcctcttcagt
tttctcctcaattcatgca-----------------------------------------
----------------cattagttggagagcgaggtaggggaagtgttcgtt--------
------------------------------------------------------------
------------------------------------------------------------
-----------------------tcactttgtaccattattgtgttcaacacag------
----------tgtcacggcctatgttttttttttaaccagaagtaaaca-accttatatt
ttg-gca-ataagctta---------ttacaccctagacagagggatggttgagtggtta
aacctactgtacggctgagaggcttacccagcatgtagtgataaatagttacatctgtca
c------ttactttaactaggtggattttccc----------------atatggagacag
agta-------tagttaagtgc-actaactttctccatatcatgtcttcagtg------t
taaagtatcttcaagt-------gaaatccccac--------------------------
-----actcaactagcttgtg----------------------gaagtttagatgtaaag
ccggcagtgtt------------------tgccccacaaaactttaccac-agaaccccg
acagtat----------------------------ctttgacttgaaacttcttccttga
catg------gtcggacaggaaggcaggcaggccg-------------------------
------catagcctttgaagtgtagaatctgaaccgaggacagtttcttctttg---gag
taacttctgaggcttcaggacatagtgc-atgttccaattaggg----------------
-tcatagaaaaaaattggat-----gttcagaagcttttt-tgcttttagagactctgta
g----------aaaaagttgatcatctttcagcagt-----gagcctgcagtggagtctt
taaa--------aaccatgtttag--taaagacaaatctagcattagtgaagtt------
-----gttttccactgtgattctggcagcagggtttaagctttaacttacactgagagta
caaaacattaaggacacctgctctttccatga-----------------catagattgac
caggagaatccaggtgaaagctatgatcccttattgatgtcacttgttaaatccacttca
aaaaggtgtagaggaaggagagaagacaggttaaaga---aggatttttaagccttgata
caattgagacatggattgtgta-----------------------------tcagggtta
ggccagaagattaatttattaccacagctg------------c-----------------
-------------------------------------------------aatatgattgt
gagtttgctcaacaaaatcctattgc------------------------------agct
ggttgccttacaattgtacatttgaatcaacag---------------------------
------------------------------------------------------------
-----------------------------------cttattattacagtgcagagtgctg
cattacactgggtattacactgg-------------------------------------
------------------------------------------------------------
------------------------------------------------------------
------------------------------------------------------------
----------------------------------------------------------gt
atccattttgtgc---------------catggcaaccgggat-----------------
------------------------------------------------------------
----------------------------------------ggctttaggagctctaatta
aaaaca----tgatatcgttctcctgcactgtag-----aattacaaatgcactgctaaa
atagatg--ttatgaaataca---gttgaagtcggaagtttacat-acaccctagc----
-------------------aaaatagatttaaagtcagt-ttttcacaattcctgacatt
taatcaga----------------------------------------------------
--------------------------------------------------------gtaa
aaaaatccctgtct-----------taggtcagttaggatcac---cacattt-------
--ttttcctgaggtcttgg------ctgatttcttttgatttttccacgatgtcaagcaa
agtgtgaaggtaggccttgaaa--------------------------------------
------------------------------------------------------------
-------------------------------------------------------tacat
ctt-------ctggaattttcttctggaattttccaagctgtttaaaggcatagtcaact
tag-tgtatgcaaacttctgaccc------------------------------------
-----actggaa--------------------ttgtggtaaa-------aattacttgtg
tcatgcacaaagtagatgtcctaacctact-------------------tgccaaaacta
tagt--------------------ttgttaacaagatatttgtggagtggttgaaaaacg
agtttta----------------------------------atgactccaacctaag--t
gtatgta-----------------------------------------------------
------------------------------------------------------------
-----------aacttctgactttaactgtatat-----------tactatatgga----
------------------------------------------------------------
--------------------------tgtcttactacagtggcaagaaaaagt-------
---------------------------ataaattggtgattaaatttgatctgatcttca
tctaag--acaacaatagaca-----------aacacagtgtgtttaaact---------
------------------------------------------------------------
------------------------------------------------------------
------------------------------------------------------------
------------------------------------------------------------
------------------------------------------------------------
------------------------------------------------------------
------------------------------------------------------------
------------------------------------------------------------
---------------aataactcacgaatt-tagtat-tttt---------------ctt
ttctatattga---atacatcatttaaacattcact--------gtgtaggttgggaaaa
gt----------------------------------------------------------
--------------------------------------atgtgaacccgtaggctaatgt
tctcctccaaaagctaattggagtcag---gagtcagctaacctggagtccaatcaatga
gacgagattggagat--------------agagctgccttgccctat--agaaa------
-acactcacaaaatgtaagtttgctattcacaagaagcattgcctgatgtgaaccatgcc
taa-aaaaaaagagatctcagaagacctaag-attaagaattgttgacttgcataaagct
gg-aaagggttacaaaagtatctctaaaagccttgatgtgcat-cagtcca-cagtaaga
caaattgtctataaattgagaaagttcagcactgttgctactctccctaggagtggccat
cctg-----caaagatgactgtatggacacagc-----atgttcaatg------------
------------------------------------------------------------
------------------------------------------------------------
------------------------------------------------------------
------------------------------------------------------------
------------------------------------------------------------
------------------------------------------------------------
------------------------------------------------------------
------------------------------------------------------------
------------------------------------------------------------
------------------------------------------------------------
------------------------------------------------------------
------------------------------------------------------------
------------------------------------------------------------
------------------------------------------------------------
------------------------------------------------------------
------------------------------------------------------------
------------------------------------------------------------
------------------------------------------------------------
------------------------------------------------------------
------------------------------------------------------------
------------------------------------------------------------
------------------------------------------------------------
------------------------------------------------------------
------------------------------------------------------------
------------------------------------------agg-ttaaga--agaatc
atagagtatcagctaaagatttacagtaatctctggaacatgctaccatctc---tgaca
agtctacgatacgtaaaacactaagcaagaatggggttcatgggaggacaccacagaaga
agccactgctgtcc----aaaaaaaccattgctgcacatctgaagtatgc--aaaagtgc
acctggatgttc--------------caaaatattctgtggacagatcaaa---------
------------------------------------------------------------
------------------------------------------------------------
-----------------------------------------------ctacagttgagtt
gtttggaaggaacacacaaccctatgtgtggagaaaaaaaag-gcacagcacaccaacat
caaaacct------catcccaactgtaaagtatggtggagggagcatcatggtttgggac
tgctttgctgcctcagggcctggacagcttgctatcatcaacggaaaaatgaattc----
--------ccaagtttatcaagatattttggaggagaatgttag----------gcaatt
tgtctgccgattgaagcacaacagaagttgggtgatgtaacaggacaacgacccaaaaca
cagaagtaaatc-aacaacagaatggcttcaacag-------------------------
------------------------------------------------------------
------------------------------aagaaaatacgccttctggaatgg------
------------------------------------------------------------
-----------------------------------------cccagtcagagtcatgacc
tcaaccc---ga-ttgagatgctgt---------------------ggcatgacctcaag
aaagaagttcacaacagacatcccaattgccactgtatgcatctcactatatggacgtct
ccctatatggaca-----------------------tcttataaaagcacaagttccatc
tcctgactaccttctgttccctgtactgttgtcctgaacggggtcagttagagactgcat
c-----------------------------------------------------------
-tggatagaaacactaaaaggtgcttaat--aataaatacatt----------ggtcggc
catttatatatagtgctgagt-cactgtaattgagtgaataaccttg---tccaaactag
ttc-----aacattccatgtggcata----------gaggcctt----------------
----------------------tccttcacctctattaaaaaatatataggtataa----
aatatttaccttcgtggcgatta-------------catataaaacatgagttcat----
------------------------------------------------------------
----ttgaaaaagcaaaaatgaacaaagctttttaatcttcattatgttatttctga---
---tatat-----------------gcaatactaccaatatcttgttcattaggttgtcc
attgcatggtaaccaagatggaattgaaagcagacaatttcacaagacaagtactgcagg
gccatctagtggctattatacaacactcgcgct-------------------caagcagc
gtgcaggagaggaactaac-----------------------------------------
------------------------------------------------------------
---------------------------caaggagtctactgtaacacaaacgagg-----
-------------------------------------------------ctccttaccac
----atgaatgacacatt---------------------------tcaaacctccatata
tactacggaggccttaatatagcaa-------------------atct------------
-------gtat-----tactctcaaatcaaactgccta----------------------
---tataa----ctgtacatcaaatcaacccctataccctacccctagacactactaatg
gttagtgtgaataccaaat-caacccc--------------------------tataccc
tacccctagacactactaatggttagtgt------gaataccaaatcaacccctataccc
ta-cccctagacacta----------------ctaatggttagtgtgaataccaaatcaa
cccctataccc--------tacccatagttactattaccctactccc--agacattacat
ttgaaa----------------------------------------ccctacttcttcaa
agagtatcttaaataatcccacagcacccttcctcgtacc--------------------
------aactcttcccc-------------------------------------------
------------------------------------------------------------
------------------ttccccccaaaagtgcctaacactcgc---------acttga
ccccccccccact-----------------------------------------------
----------------------------------------agcactgactttgctgatag
ctac-----attattgaggaaaca------------------tgtacttacgatgactga
gatatgcggttgtcttaagatgattgcactaactg-------------------------
--------------------taagttgctc------------------------------
-------------------tgaataagtgtcttctaaatgaca-----------------
-----acaatt-----------taaaaaaatgtcatctctaaaa----------------
---------gagaaagacaaagtaac---actgaatgaaaa--------------aggtg
cccca-----cactactgcaacac------------------------------------
------------------------------------------------------------
--------------------------cacaccagga------------------------
------------------------------------------------------------
------------------cagtttacag-----acaaaaaaatatatataataaatta--
aatacaaaacaatgacaaaaccgt------------------------------------
tttttcccaagggg------------------------ggaaacctcttggctcctttag
ttgtgagcccagtgtgtta--------gagttgaagccgtcaaat---------------
---------aaataaccatgtttcactctaactctgtgac-----ttggcccaagacttt
aattcgctgaa----------------------------------------gcagtt---
------------------------------------------------------------
------------------------------------------------------------
-gagcattaaaccct----------attcacaa--------------ctaaaa-------
-------ccagcccaagctcttcaacac------gaccgtaaat-------ccagggata
ctat-------------gtgga-------------------------gcggcttttacgc
accagggaa------cctctccatcgca--------------------cgtaatggctg-
-------------ccgtaaa-------taacacgccactacaggaacataaacccac---
-------tatcacagggctggtg-----ccaagttagagctggaccaaa-----------
--------cccaaacg--------------------------------------------
--------agttcctttaccatgactagttagaccggagttgaacaactga-------ac
atgagttg--aagtaata-------------------------------------acttt
agaaagtttagtgacctttttggaaactagaccttttcttttccagaagagatgg-----
--------gt-----------tttctatcataaaatgagccaactctaaca---------
------------taaacaggtttaaacaca-------------ggcacagtgcaaaa-aa
caaaaa--catctaatcagaa-------------------------------aattaaag
gtaaattgcagtatttt-------------------------------------------
------gatttaatatttaaggg------------------------attcaagg-----
-------agttacaaacaattgacaaaa----catattgtactggacatattgcaactta
aattac------------------------------------------------------
------------------------ttgacataaaaaatgtgtcgaccgattgttcaaata
cccacacaa-------------
