# Supplementary material for: Functional validation of transposable element–derived cis-regulatory elements in Atlantic salmon
Source: G3 (Bethesda). 2023 Feb 8;13(4):jkad034. doi: 10.1093/g3journal/jkad034 (PMC10085797; doi:10.1093/g3journal/jkad034)
Supplement: jkad034_Supplementary_Data [file jkad034_supplementary_data.zip › Supplementary_file_11_G3-2022-403942.fa]

>DTT_SsalEle0709#DNA_TcMar-Tc1
cctatt------------------------------------------------------
------------------------------------------------------------
--------gtggagtaactacaatgttgttgttccatcttcagttttc------------
----------tcctatcacagcaattaaac------------------tttgtaactgc-
------------------------------------------------------------
------------------------------------------------------------
------------------------------------------------------------
--------------------------------tttaaagtcaccat--------------
----tggccccacggtgaaaatctcga---------------------------------
-------------------------------------------------------gcggt
tttcatcctctccggcaactgagttaggnaggacgcatgtatctttgt------------
--------ngtgactgggtgtattgatacaccatccaaagaagtgtaattaataac---t
tcaccatgctcaaagggat---attcaatgtctgctttttttcattnttacc--------
------------------------------------------------------------
------------------------------------------------------------
------------------------------------------------------------
------------------------------------------------------------
------------------------------------------------------------
------------------------------------------------------------
------------------------------------------------------------
------------------------------------------catctaccaataggtgcc
cttctttg------cgaggcattggaaaacctccctggtct-------------------
--------ttgtggttgaatctgtgt----ttgaaattcactgctcgactgagggacct-
------------------------------------------------------------
-------------tacagataattgtatgtgtggggtacagagatga-------------
-------------------ggtagtcattnaaaaa-----tcatgtta-----aacacta
ttattgcaccgg------------------------------------------------
------------------------------------------------------------
------------------------------------------------------------
-----------------agtgagtccatgcgacttattatg-------cgacttgttaag
cgactttttaggctcgnc-----------------atcgcggttgaatacttattgactc
aaaacatttn------------------attccactttgncattacggg-----------
----------------gtattgtgcgtaggccggtgaca---------------------
-----------------------------------aaaaatctanatttaatccatttta
aattcaggctgtaacacaacaaaac-----------------------------------
-gtggaaaaagtcgaggggtgtgaatacttc----aacctacaacggatcgttatcgtag
tcatgt-----cagtgtactg---------------------------------------
-------------------------------------tttttcttgaatcgaaatgcatt
actctttttaannttctgatgctgatatttc---gcttttgaaacgncgccaggtgctga
acgt---tatagcgagtatgagaaaaaaaa------------------caacagtctg--
------------------------------------------------------------
--------ggcagcacctcctactggagagttgat-------------------------
----------------------------------ctatcaatagctattcatttgatctc
ccatccagg---------------------------------------------------
---------------------------------------------gttttaaccaagccc
agcgctgcttagctttgctgtttgt-----------------------------------
------------------------------------------------------------
------------------cattgactacaaccaatgtggtatcatgagaacgattattga
----------------------cagttcttttaatagctaaatt----------------
------------------------------------------------------------
------------------------------------------------------------
------------------------------------------------------------
------------------------------------------------------------
-----------------------------------------------tattcactaatgc
tataagtcattccat-----agggtaggtttaacagagaaaatgaaatgtaaccata---
---ctttataaatcatacagtataacaacaacgatactatt-------------------
------------------------------------------------------------
------------------------------------------------------------
----------------------------------------taggcctatatagcatttgc
aacgtcatcaa-----------cagctagtgtctcaattcaacccagggttcaa------
--tttaaaatagacaatacattataggcggcctaggttttcaagcttaggttgattcca-
------------------------------------------------------------
-------------------------------------------naagtngtctgcaagtt
aatnattgatatgntggattcncgt------------------ctccatctc--------
------------------------------------------------------------
------------------------------------------------------------
------------------------------------------------------------
------------------------------------------------------------
-----------------------------------------------------------a
accaaaaatcaaagtcaaagaatgggaataaatcaaactttattta-------aagtgca
tttcaagtttgattagatttag--------------------------------------
----------------------------------------------------tcctattc
tttaacatacagttgaagtcg-gaagtttacatacaccttagccgaattcttt-------
------taaactcagtttttcgacaattcctgacatttaatccgtgtaaa-----cgaat
gccct----------gttttaggtcagttaggatcgcc----------------acttta
tttgaagaacgtgacgaatgtcacgaataatagtcagagagaatg---atttatttcagc
tttt-atttctttcatcaca-------------------------------------ttt
cccagtgggtcagaagtttacatacactcaattagtatttgggtggca---tgnnnntaa
atccttgttggcgataacttgggtcaaacgtttctggtagccttccacnagttttgcaca
ta------ncgttgggtgaattt------------tggcccattcct-------------
---------------------cctgacagagctggtgtaactg----agtcgggttcgna
ggcct----------------ccttgctcgcacgcgctt---------------------
------------------------------------------------------------
---------tttcagctctn--cccacagattttctataggattgag-----------gt
cagggctttgtgatggccactccaataccttgactttgttgtccttaagcca-ttttgcc
acaactttggnagtgtgttt-ggggtcattgtccatgctggaagacccattcgcgaccaa
gctttaacttcctgactgat---------gtcttgagatgttgcttcaatatatccacat
aattttcc-gtcctcatgatgccatctattttgcg--------aagcgcaccagtccctc
ctgca-gcaaagcacccccacaacatgatgctgccacccccgtgcttcacggttgggatg
gcgttcttcggctcgcaagc-ctccccccttttcctccaaacacaacgacggtcattatg
gc----------------------------------------------------------
------------------------------------------------------------
------------------------------------------------------------
------------------------------------------------------------
------------------------------------------------------------
------------------------------------------------------------
------------------------------------------------------------
------------------------------------------------------------
------------------------------------------------------------
------------------------------------------------------------
------------------------------------------------------------
------------------------------------------------------------
------------------------------------------------------------
------------------------------------------------------------
------------------------------------------------------------
------------------------------------------------------------
------------------------------------------------------------
------------------------------------------------------------
------------------------------------------------------------
------------------------------------------------------------
------------------------------------------------------------
------------------------------------------------------------
------------------------------------------------------------
------------------------------------------------------------
------------------------------------------------------------
------------------------------------------------------------
------------------------------------------------------------
------------------------------------------------------------
------------------------------------------------------------
------------------------------------------------------------
------------------------------------------------------------
------------------------------------------------------------
------------------------------------------------------------
------------------------------------------------------------
------------------------------------------------------------
------------------------------------------------------------
------------------------------------------------------------
------------------------------------------------------------
------------------------------------------------------------
------------------------------------------------------------
------------------------------------------------------------
------------------------------------------------------------
------------------------------------------------------------
------------------------------------------------------------
------------------------------------------------------------
------------------------------------------------------------
------------------------------------------------------------
------------------------------------------------------------
------------------------------------------------------------
------------------------------------------------------------
------------------------------------------------------------
------------------------------------------------------------
------------------------------------------------------------
------------------------------------------------------------
------------------------------------------------------------
------------------------------------------------------------
------------------------------------------------------------
------------------------------------------------------------
------------------------------------------------------------
------------------------------------------------------------
------------------------------------------------------------
------------------------------------------------------------
------------------------------------------------------------
------------------------------------------------------------
------------------------------------------------------------
------------------------------------------------------------
------------------------------------------------------------
------------------------------------------------------------
------------------------------------------------------------
------------------------------------------------------------
------------------------------------------------------------
------------------------------------------------------------
------------------------------------------------------------
------------------------------------------------------------
------------------------------------------------------------
------------------------------------------------------------
------------------------------------------------------------
------------------------------------------------------------
------------------------------------------------------------
----------------------------------------------caaanagttccatt
tttgtttcatca--------------gaccagaggacatttctcc-gaaaagtacgatct
ttgtccccatgtgcanttgcaaaccgtagtctggcttttt-tatggcggttttggagcag
tggcttcttccttgctgagcggcctttc--------------------------------
------------------------------------------------------------
------------------------------------------------------------
------------------------------------------------------------
-------------------------------------------------------aggtt
acgtcgatata-------------ggactcgttttactgtggatatagatacttttgtac
c----------------tgtttcctccagcatcttcacaaggtccttcgctgttgttctg
ggattgatttgcacttttcgc------accaaagtacgttcatctctaggagacagaacg
cgt---ctccttcctgagcggtatgacggctgcgcggtcc-------------------c
atggcgttt-------atacttgcgtacta--------------------ttgtttg---
--------------------tacagatgaacgtggtnacctt--caggcgtttggaaatt
gctc------ccaaggatgaaccagacttgtggaggtctaca---------------att
ncttttccctgacggccttggctga-tttctttngattttcccatgatgtcaagcaaaga
ggcact---------------------------gagtttgaaggtaggccttg-------
---aaatacatcc----acaggtacacccccaattgactcaaatgatgtcaattagccta
tc-------------------------------------------agaa-----------
----------------------------------------gcttataaagctatgacata
----------------attttctgga-------------------atttcccaagct---
----------gtttaaaggc------------acagtcaacttagtgtatgtaaac----
---------------------------ntgtgacc-------------------------
cactgggattgtg---------atgcagtgaattataagc--------------------
----------------------------------tnaaataatccgttttc---------
---------------------------------------ctgtaaac-------------
gattg---tcttcggaaaa-atg---------------------------a---------
---------------------------------------------------cgttgtgtc
acgcacaa----------------------------------------------------
------------------------------------------------------agtaga
tgtcctatccgact-------tgcca-atactatagtttgttaac---------------
------aagaaatttgtcg-------------ggagtggttg------------------
-------------------------------------------------------aaaaa
acgagtttta---------------atgactccga-----cctaagtgt-----------
---------------------------atgtaa----------acttccgact-------
------tcgactgtagatttt--------------------------------tggttga
gatggagacgggaatccaccatacagtaggtat---------------------------
--------caatcattaa---------------------------tttgta-gacaatgt
ggaatcaaagc-------------------------------------------------
------------------------------------------------------------
------------------------------------------------------------
------------------------------------------------------------
-----------------cagactaagacactgacacaaatggaactat------------
---------------------------------------------------------cca
aacagaagatacatctccttcaaatgttgatatttggtt----gcgttgagaaccaaaca
ca----attcaatatcacttttgcaatacagtaaatagccta------------------
-----------ttaacttgtcaacaagttaacaaattatat---------------gttg
gattcatgtcttcaactaaataaaaaataaaagt----------aaaaaaataagattaa
gccaattgcttaatc--ttaaatgttgatatttgtttcaaccaaacagtatttatccaac
cttcaaatgagt----------------------------atcatccatagccacattga
ggctagcct--------------actgtagtctaactataagtcttttatgtaataatag
aaagtgtgca-----------tgttcaagata---------------gcatgcaaaaatc
gctgaagttggagac-------------------------------ttatatctccctca
ctaactttaaacatcagctatccgagcagctaaccgatcgc-tgcagctgaaa-------
-------------tgtcttgagtcaataagtattcaacccctttgtt-------atggca
agcctaaataagttcaggagtaaaaatgtgcttaacaagt--------------cacata
ataagttgcatggactcactctgtgtgcaataat--------------------------
---------------------------------------agtgtttaacatgatttttga
atgactacctcatc----------------------------------tctgtaccccac
acatacaattatctg------------------taaggtccctcagtcgagcagtgaatt
tcaaacacagatt-------------------------------------------caac
cacaaagaccagggaggttttccaat----------------------------------
gcctcgcaaagaagggc--------acctattggtagatggg------------------
--------------------------taaaaataaaaaagcagacattgaatatcccttt
gagcatggtgaagttattaattacactttggatggtgtatc----aatacacccagtcac
tacaaaga--------------------------------------tacaggcgtccttc
ctaa----------------------ctcagttgccggagaggaaggaaaccgctcaggg
atttcaccatgaggcc--------------aatggtgactttaaaaca------------
--gttacagagtttaatggctgtgat---aggagaaaactgagga---------------
------------------------------------tggatcaacaacattgtagttact
ccacaatactaacctaaatgacagag----------------------------------
--tgaaaagaaggaagcctgtacagaataaaatattccaaaacatgcatcctgtttgcaa
caaggc----------actaaagt----------------------aatactgcaaaaaa
tgtgg-------caaagaaattaactttttgtcctgaatacaaagcgttatgttt-----
------------------ggggcaaatccaacacaacacatcactg--------------
--------------agtaccactctccatattttcaagcatggtg---------------
-----gtggctgcatcatgttatgggtatgcttgtcatcgncaaggactggggagttttt
caggat-----------------------------------aaaaagaaacggaat----
----------------------------------------ggagctaagcacaggcaaaa
tccta--------------gaggaaaacctggttcagtctgctttccancagacactggg
agacgaattcac---------------------ctttcagcaggacaataacctaaaa--
------------------------------------------------------------
----------------cacaaggccaaatntacactggagttgcttaccaagacgacatt
g-------------------aatgttcctgagtggccnagttacagttt----------t
gacttaaatcggcttgaaaa------------tctatggcaagacttgaaaatggc----
----tgtctagcaatgatcaacaa-----------------------------------c
caacttgacagagcttgaagaattttaaaaanaat-------------------------
------------------aatgggcaaatattgt--------------------------
--------acaatccaggtgtgcaaagctcttagagacttacc-----------------
------cagaaagactcac-------------------------agctgtaatcgctgcc
aaaggtgattctaacatgtattgactcaggggtgt---------------gaatacttat
nnacnaagacatttcng--------------------------tatttcattttcaatna
a---------------------tttgcaaacatttctaaa-----------aacatgntt
ccactttgncattatggggtattgtgtgtagaccgg------------------------
------------------------tgacaaaatatattaatc---cattttgaattcagg
ctgtaacacaacaaaatgtggaaaaagtcaaggggtgtgaatactttctgaaggcactgt
atttg-------cgcacttttttaaagttagtna---tctaaacactatcgcgttgattt
tac----------------------ggccggttatgaa----------------------
------------------------------------------------------------
------------------------------------------------------------
------------------------------------------------------ccacgt
agataagaatgtcaaaa-------------------------------------------
-------------------caattagcacattcaagtggtcgaatga-------------
--------------actaatttgcctgctaagtaagtttccttct---------------
----------
>C100_24334-29636
aagttaaaaat------------tgaccaaatgacgtgagattttacttctggattaacc
gag---------------------------------------------------------
---------------------------attacattgtgtgtacctgta------------
------catgcaaatagttcggaacaaaatgta--------ttcatacctcttgacttgt
tccaaactttg--------tgttaaagcctgaattaaaaaaaaaaaattgcccatctata
ca--------caaaaccaaatttttgcta----------------aattattgaaaatga
aatgcataaa------------------------tatctaatttacataagtattcacac
ttctgagtcaatacatgttggaatctcctttggctgtgagtctttc--------------
----taagtatttgcctattattcttt----------------taaaaattcttcaagct
ctgtcaaattggttatttatcattg-----------------------------------
-------------------------------------------------caaaacaacca
tt----------------------------------------------------------
-----------------------ttccagacaacttcagtgtagttttggcc--------
---tcgtgttttaggttatt----------------------------------------
-------------------------gtcctgctgaaaagtgaattcatcacccagtgttt
ggtggaaagcagactgaag----------cagggtttcctggtttcctgcttagctccat
taggtttatttgttatcctgaaaaactccccagtccttaacttctttgg-----------
----------------------------------------gctagggtagggggcagtat
tttgacgtccgaatga--------------------------aaaacgtgcccaaagtaa
actgcctgcta---------------------------------ctcaggcccagaagct
aggctatgcatat--aattggtagatttggat----------------------------
-----------------------agaaaacactctaaagtt-------------------
--------tctaaaacggttagaaat----tatgtctgtgagtataacagaacttatttg
gcaggcgaaactattggatttggaattgc---actgccacattttttacagtgttacatt
aat-----tgcaaacaggcagtggtgacacgccattcagggaagatg-------------
---gggaagagccccacctgttgatgaggaagagc-------------------------
-------------------------------------------------cccacctgttg
atggggaagagcccca-----------------------cctgttgatggggaagagccc
cacctgtttatggggatgagccccac----------------ctgtttatgggg------
------------------aagagccccacctgttgatggggaagggccccacctgttgat
gggg------------------------------------aagggccccacctgttgatg
gggaagggccccacctgttgatggggaagggccccacctgtttatgggg-----------
------------------------------------------------------------
--------aagagccccacctgttgatggggaag--------------------------
------------------------------------------------------------
agccccacctgttgatggggaagggccccacctgttgatggggaagggccccac------
-----------ctgtttatgg-ggaagagccccacctgtttatggg--------------
------------------------------------------------------------
-----------------------------------------gaagggccccacctgctta
tggg--------------------------------------------------------
------------------------------------------------------------
------------------------------------------------------------
------------------------------------------------------------
-------------gaagggccccacctgattatga--------ggaagggccccacctgt
tgatggggaagggccccacctgttgatggggaag--------------------------
---------------------------------ggccccacctgttgatggggaagagcc
ccacctgtttatggggaagggccccacctgctta--tggggaagggccccacctgcttat
gaggaag-------------------------ggccccacctgttgatggggaagggccc
cacctgttgatggggaagagccccacctgtttatggggatgagccccacctgttt----a
tggggaagagccccacctgttgatggggaagggccccacctgttgatggggaagggcccc
ac----ctgttgatggggaagggccccacctgtttatggggaagag--------------
-----------------------------------ccccacctgttgatggggaagagcc
ccacctgtt---------------------------------------------------
-------------------------------------gatggggaagggccccacctgtt
gatggggaagggccc--------cacctgttgatggggaagagccccacctgtttatgg-
---ggaagggccccacctgct-tatgaggaagggccccacc--tgttgatgggga-----
------------------------------------------------------------
------------------------------------------------------------
------------------------------------------------------------
---------------------------agggccccgcctgttgatggggaagggccccac
ctgtttagctaaacaaattatac-------------------------------------
------------------------ttatatacattaccagtcaaaagtttggacacacct
tctcattgcagggtttttctttatt-----------------------------------
----tttactattttctacaatgta-----------------------------------
--------------------------------------ga--------------------
-------------------------attaagagtgaagacatcaaaactatgaaaaaac-
------------------------------------------------------------
------------------------------------------------------------
------------------------------------------------------------
-----------acatgtaaaataatgtagtaactaaaaaatatttaaacatcaatttgtt
tt----------------------------------------------------------
----------------------------------------------------aaacaaat
ctaaatatatatttatatatg-agattcttcaaagtagccatccattgccttg-------
------ctgacagctttgcac-acaattcctcacatttaatcctagtaaa-------aaa
tccct----------gttttaggtcagttaggatcacc----------------atttta
ttttaagaatgtgg--aatgtca-gaataatagt-agataaaatg---atttatttcagc
tttc-atttatttcatcacc--------------------------------------tt
cccagtgggtcataagtttacatacactcaattagtatttggtagcat---tgcctttaa
attgtt--------taacttgggtcaaacgtttcgggtagccttccacaagcttcccaca
at------aagttgggtgaattg------------tggcccattcct-------------
---------------------cctgacagagctggtgtaactg----agacaggtttgta
ggcct----------------ccttgctcgcacatgctt---------------------
------------------------------------------------------------
---------tttcagttctg--cccacaaattttctataggattgag-----------gt
cagggctttgtgatggccactccaataccttgactttgttgtccgtaagcca-ttttgcc
acaactttggaagtatgctt-ggggtcattgtccat-ttggaagactcatttgttaccaa
gctttaacttcctgactggt---------gtcttgagatgttgcttcaatatatcctcat
tattttcc-tgccttatgatgccatctattttgtg--------aagtgcaccagtccctc
ctgca-gcaaagcacccccacagcataatgctgccaccgccttgctttacggtcggga--
--------atgcttgcaagc-ctccccctttttcctccaaacataacgaaggtcattatt
gc----------------------------------------------------------
------------------------------------------------------------
------------------------------------------------------------
------------------------------------------------------------
------------------------------------------------------------
------------------------------------------------------------
------------------------------------------------------------
------------------------------------------------------------
------------------------------------------------------------
------------------------------------------------------------
------------------------------------------------------------
------------------------------------------------------------
------------------------------------------------------------
------------------------------------------------------------
------------------------------------------------------------
------------------------------------------------------------
------------------------------------------------------------
------------------------------------------------------------
------------------------------------------------------------
------------------------------------------------------------
------------------------------------------------------------
------------------------------------------------------------
------------------------------------------------------------
------------------------------------------------------------
------------------------------------------------------------
------------------------------------------------------------
------------------------------------------------------------
------------------------------------------------------------
------------------------------------------------------------
------------------------------------------------------------
------------------------------------------------------------
------------------------------------------------------------
------------------------------------------------------------
------------------------------------------------------------
------------------------------------------------------------
------------------------------------------------------------
------------------------------------------------------------
------------------------------------------------------------
------------------------------------------------------------
------------------------------------------------------------
------------------------------------------------------------
------------------------------------------------------------
------------------------------------------------------------
------------------------------------------------------------
------------------------------------------------------------
------------------------------------------------------------
------------------------------------------------------------
------------------------------------------------------------
------------------------------------------------------------
------------------------------------------------------------
------------------------------------------------------------
------------------------------------------------------------
------------------------------------------------------------
------------------------------------------------------------
------------------------------------------------------------
------------------------------------------------------------
------------------------------------------------------------
------------------------------------------------------------
------------------------------------------------------------
------------------------------------------------------------
------------------------------------------------------------
------------------------------------------------------------
------------------------------------------------------------
------------------------------------------------------------
------------------------------------------------------------
------------------------------------------------------------
------------------------------------------------------------
------------------------------------------------------------
------------------------------------------------------------
------------------------------------------------------------
------------------------------------------------------------
------------------------------------------------------------
------------------------------------------------------------
------------------------------------------------------------
------------------------------------------------------------
------------------------------------------------------------
------------------------------------------------------------
------------------------------------------------------------
------------------------------------------------------------
----------------------------------------------caaacagttctatt
tttgtttcatca--------------gacaagaggatatttcttc-aaaaagttcgatct
ttgtccccatgtgcagttgcaaactgtagtctggctttttttatggcagttttgggtcag
tggactcttccttgttgagcggcctttc--------------------------------
------------------------------------------------------------
------------------------------------------------------------
------------------------------------------------------------
-------------------------------------------------------aggtt
atgccgatata-------------ggactcgttttactgtggatatagatacttttgtac
c----------------tgttt-------catcttcacaaggtcctttgctgttgttctg
ggattgatttgcacttttcgcg-----accgaagtacattcctctataggagacagaaag
cgt---ctccttcctgagcggtatgatggctgcgtggtcc-------------------c
atggtgttt-------attcttgcgtacta--------------------ttgtttg---
--------------------tatagatgaacatggt-acctt--caggcatttggaaatt
gctc------ccaaggatgaaccagacttgtggaggtctaca---------------att
tta-ttct---gaggtcttggctga-tttctttagattttcccatgatgtcaatcaaaga
gacact---------------------------gagtttgaaggtaggccttg-------
---atattcatcc----acaggtacacctccaattgactcaaatgacatcaattagccta
tc-------------------------------------------agaa-----------
----------------------------------------gcttttaaagccatgacata
----------------attttcaccg-------------------tttgtcactgtt---
---------------atagt------------gcaattaatgtattgtttagtgtt----
------------------------atgttgtggctttgc---------------------
------------------------------------------------------------
---------------------------------------tggcatgc-------------
-------------------------------------atctgcacacatt----------
-----------ttggggag-att-------------------------------------
----------------------------------------tacatgctaaaatcgtcact
gcaaacag----------------------------------------------------
------------------------------------------------------gatgta
tgttttggaatatt-------tgcat-tccgtacaggcttccttc--ttttcactatttc
aattaggttagtattgt---------------ggagtaacta------------------
--------------------------------------------------------caat
gttgttgatccgtc--------------------------atccattgt-----------
---------------------------ttccag----------gtgtttagag-------
------tctccattgtacgtgtgtgagac-------------------------------
------------------------------------------------------------
------------------------------------------------------------
------------------------------------------------------------
------------------------------------------------------------
-----------------------------------------------------ttgttat
cacctgccgacagaagaatgcaccgtcttggcgatagccgcgcccgcgctgccgggataa
actgagagat-gag-----------------attgtgactgataccagggc-cgatctca
atctaaccttgaatgtctcagtttattgtcgagagacacacccaacagcttgctaaaaca
aacaggcaaaacaaacagaaagaagatgaaacataaaccaaaggtcaagggtcaaaacta
cc----------------------------------------------------------
--------------------------atagaactcccatctttggtgctctctc-atttt
aatctctcgcttcctactaattcaaaacatg-----------------------------
-----------------ctctctgtctctctctctctcaattaaattacatttctctctt
gct---------------------------------------------------------
-----------------------ctctcaattcaatacaaagggctttattcacatggga
aacatatgtt--------------------------------------------------
------------------------------------------------------------
gaaattgccaaagcaaatggaatagacaataaacaaaagagaaataatcaagggaaaca-
----------------------ttagcaaacactacattccattttt------tatttta
aaaac--------------------------------------------atagatatata
aaatgtaatataatgtctatatacagtgttgta---------------------------
-------------------------------------------------atgatgtacaa
atggttaaagtaca---aaagggaaaataaatcaacataaatatgggttgtatttacaat
gg-------------------------------tgtttgttcttcactggttgacctttt
ct-------------------------------------------------------tgt
ggaaacaggtcacaaatcttgctgctgtgacg--gcacactgtggtattccacccagtag
atatgggagttaatcaaaact----ggatttgtttgttttaaaatgttaaaatgtgttcg
ttttaaaattctttgtgggtctg-------------------------------------
---------------------tgtaatctgagggaaatatg----tgtctctaatatggt
catacatttggcaggaggttaggaagta-----------cagctcagtttccacctaatt
ttgtaggcagtgtgcacatagcct------------------------------------
---------------------------------------------------gtcttctct
tgagagccaggtctgcttacgatggact--------------------------------
-------------------------------ttctcaatagcaaggttatgctcactgag
tctgcacat---------------------------------------------------
--------------------------------agtcaagtattttcttaatttacggtca
gtaacagtggtca---ggtattct----------------------gccactgtgttctc
tctgt-ttagggccagatagcattccaatttcctctgttttttggttctttccagtgtgt
caaatatactg-------------------------------aacaaaaatataaatgca
acatg----------caaccatttcaacgattttactgagttacagttcatatcaggaaa
tcag------------------------tcaatcgaaataaataaattaggtcctagtct
atggatttcacatgactgg----------------------gcaggggtgca--------
----------gccatggatgggc-----caggagggtat-aggcccacccactggggaac
caggc--------------gcagccaatcagaatgagtttttccccagaaaagggcttta
ttacagacataaatac-----------------tcttcagaacaccccccaccccacc--
--------------------------------------------------------ccct
------------------------------------------------------------
------------------------------------------------------------
------------------------------------------------------------
--------------------------------------------------------gtcc
tgtcctcagacccatcccgcaggtaaaga-------------------------------
------------------agatggatgtggctgg---------------------cgtgt
ctaaatgtggtctgccgttgtgagaacgattggacgtactgccaaat-------------
--tccctaaaacgacgttggaggcgccatatggcagagaaattaa---------------
------------------------------------------------------------
-------------------------------------------cgttaaattctctggca
a----------------cagttctgttggacattcctgcag------------------t
cagcatgccaattgtgcgctctcttagagacatctg------------------------
------------------------tgacattgtgttgtgtgacaaaactgcacatttta-
------------------------------------------------------------
--------gagtggccttttattgtctccagcac--------------------------
------------------------------------------------------------
------------------------------------------------------------
------------------------------------------------------------
------------------------------aagatgcac---------------ctgtgt
aatgatcatgctgttta------atcagcatcttgatatgccacacctgtcaggtgggtg
g-----------------------------------------------------------
--------------attatcttggcaaaggagaaatgctc--------------------
----------
>_R_C100_361280-366881
ccgttc-----------------------------aaagaacagtgggctaacattgtgt
tca---------------------------------------------------------
--------gctaagcagctagctagctattatgctatacatagctagc------------
----------ctggcttgctgacattcctg-----acaagttaaaaactgtact------
----------------------------ctgtttctggtatttcatgacacgtgt-----
----------tttctacaagtggcaactt-----------ttttttttgtttcaaatgtt
catctcgtaattgtaaagcggcactgtggaa-------------------------acga
tctcaac-------------------------tgcacaacttgtgt--------------
----ttttttttaactgaatgcctcat-------------------cttttagtcagttt
ttgtacaac---------------------------------------------------
-------actttctaaaactagtttagaatgtatctctgatca-----------------
----------------------gagatactttctaaaactagtcatcgggggtttcgttg
gtgacact------------------tgaccccagttgtcatgactccaattatca----
---tggtcttatgttttaga----------------------------------------
------------------------------------------------------------
------------------------------------------------------------
-----------------atgggaattggtttgatcagttaattctatagactcaccaaat
tattgttctat-------------------------------------------------
---------------------------------ttcagctaaaaggagactctacaataa
ccaagtctcgaaggt----------------------gaagtgtctacgctttcgaaaac
gtcaaaaggacta-----------------------------------------------
-----------------------taccaacatcccagaact-------------------
--------tcagagagagagcagtgt--tgtgaagattgggatctcaattggg-------
------------------------------------------------------------
------------------------------------------------------------
-------------------gtctactaaggagaag------------------ggtcatg
tgatcagattac------------------------ttcctgaaatgccaccactaacaa
cggctgagacgtt---------------------aacacagggtgcagtaaacaaaacct
ttttttttttagctgggaaggtc-------------------------------------
------------------cggagcttgtcctgttgtcagat-------ttggtcattccc
aggaagtgtgtga---------------acctacacagtagtctgaaatgttgttgaaag
agatgggcct------------------acaatcaatcatatataagggatgtttgt-gt
gggcaacaataaacttgtgtgagaaacaatacttgtgcattttttaaaattttttttttt
atgtaggatatagtcatcattattgtacttttgaaatggt--------------------
------------------------------------------------------------
-tttagaatgatttactaaactgttctcttttcctggatgtctatgg-------------
-----------tcttgtaaggtttacacgttaaatgagcagacctacaggtgtgta----
------------------------------------------------------------
----------------------------------catatccagaaagatgtatggactaa
taaa---tactataaatacagtacaaaaaca-agtcgctccgattttacacagagcag--
------------------------------------------------------------
--------gtcagagttttttagtagggagatgaataa--------gaatacaaggtggt
ctctgtaaact--tcctcaaaataacaaaagca-ccgtgtaaaggaaaattctgaagtga
tgtcacccagaccaaggaaaactgtacacacacaca------------------------
----------------cacaac---aaaaataaactt---tcaaagatgtcaccaaactg
agtatttttcctaattgggatccaaatga-------------------------------
---agaatttaatat---------------------acagtgaagtcgtaga--------
-------------aagtgtttagcctgttatgtaaacatcctt-----------------
----ggtaataaataaataaatgaaatattgcagtggt----------------------
------------------gaaatggagcagttatgtta--tgttaggtgcaggagtctcc
ctgcaattcatgcaggtgcaccagcgaggttgtccggagaccccgggata----------
---gctctccgatactccatgatgtcaaacaacactccagatagacaggaagtggtcagt
tccaatatctctctctcgctctccttt---------------------------------
-----------------------------------------------cttcaaaggacag
cgcttgcaatttagcct------gtaatgatgataagaaaaacaacatgaaattacagaa
tgcatctaaatgttatgtgat---------atgactatact-------------------
------------------------------------------------------------
------------------------------------------------------------
------------------------------------------------------------
------------------------------------------------------------
gttgttaaatgagtaaacagtaccacagg-------------------------------
------------------------tgaaatatctttttactaaacttctcagccagcctc
tcttcttgcagtcgggctgcccttt------------------caagttctgtctaatgc
tttctgtagccctgcctgtcccccc-----------------------------------
------------------------------------------------------------
-------------------------------------------tggacggtctgcagctc
ttccaaactggaatc---------------------------------------------
------------------------------------ctacag------------------
------------------------------------------------------------
-----------aaaaacatgtacacaacacttattaggattgtattgctcactacatggt
ctttcatgtataaccaataaggattttcatgcagggaaattcactagctactatcatctt
tgc------------cattctgtctgacaacgt-------------------gaatattg
taacatgtacagttcaagtcg-gaagtttacatacaccttagccaaatacatt-------
------taaactcagtttttc-acaattcctgacatttaatcctagtaaa-------aat
tccct----------gttttaggtctgttaggatcatc----------------accata
ttttaagaatgtga--aatgtca-gaataatagt-agagagaatg---atttatttcaac
tttt-atttctttcatcaca--------------------------------------tt
cccagtgggtcagaagtttatatacactcaattagtatttagtagcat---tgcctttaa
a-----------------ttgggtcaaacgtttcaggtagccttccacaagcttcccaca
at------aagttgggtgaattt------------tggcccattcct-------------
---------------------cctgacagagctggtgtaactg----agtcagatttgta
ggcct----------------ccttgctcgcacacgctt---------------------
------------------------------------------------------------
---------tttcagttctg--cccacaaattttctataggattgag-----------gt
cagggctttgtgatggccactccaataccttgactttgttgtccttaagccatttttgcc
acaaccttggaagtatgctt-ggggtcattgtccat-ttggaagacccatttgcgaccaa
gctttaacttcctgactgat---------gtcttgagatgttgcttcaatatatccacat
cattttcc-tacctcatgatgccatctattttgtg--------aagtgcaccagtccctc
ctgca-gcaaagcacccccacaacatgatgctgccacccccgtgcttcacgattgggatg
ctgttcttcggcttgcaagc-ctcccccattttcctccaaacataacgatggtcataatg
gc----------------------------------------------------------
------------------------------------------------------------
------------------------------------------------------------
------------------------------------------------------------
------------------------------------------------------------
------------------------------------------------------------
------------------------------------------------------------
------------------------------------------------------------
------------------------------------------------------------
------------------------------------------------------------
------------------------------------------------------------
------------------------------------------------------------
------------------------------------------------------------
------------------------------------------------------------
------------------------------------------------------------
------------------------------------------------------------
------------------------------------------------------------
------------------------------------------------------------
------------------------------------------------------------
------------------------------------------------------------
------------------------------------------------------------
------------------------------------------------------------
------------------------------------------------------------
------------------------------------------------------------
------------------------------------------------------------
------------------------------------------------------------
------------------------------------------------------------
------------------------------------------------------------
------------------------------------------------------------
------------------------------------------------------------
------------------------------------------------------------
------------------------------------------------------------
------------------------------------------------------------
------------------------------------------------------------
------------------------------------------------------------
------------------------------------------------------------
------------------------------------------------------------
------------------------------------------------------------
------------------------------------------------------------
------------------------------------------------------------
------------------------------------------------------------
------------------------------------------------------------
------------------------------------------------------------
------------------------------------------------------------
------------------------------------------------------------
------------------------------------------------------------
------------------------------------------------------------
------------------------------------------------------------
------------------------------------------------------------
------------------------------------------------------------
------------------------------------------------------------
------------------------------------------------------------
------------------------------------------------------------
------------------------------------------------------------
------------------------------------------------------------
------------------------------------------------------------
------------------------------------------------------------
------------------------------------------------------------
------------------------------------------------------------
------------------------------------------------------------
------------------------------------------------------------
------------------------------------------------------------
------------------------------------------------------------
------------------------------------------------------------
------------------------------------------------------------
------------------------------------------------------------
------------------------------------------------------------
------------------------------------------------------------
------------------------------------------------------------
------------------------------------------------------------
------------------------------------------------------------
------------------------------------------------------------
------------------------------------------------------------
------------------------------------------------------------
------------------------------------------------------------
------------------------------------------------------------
------------------------------------------------------------
------------------------------------------------------------
------------------------------------------------------------
----------------------------------------------caaacagttatatt
tttgtttcatca--------------gaccagaggacatttctag-aaaaagtacagtct
ttgtccccatgtgcagttgcaaactgtagtctgggttttt-tatggcggttttggagcag
tggcttcttccttgctgagcggcctttc--------------------------------
------------------------------------------------------------
------------------------------------------------------------
------------------------------------------------------------
-------------------------------------------------------aggtt
atgtcgatata-------------ggacttgttttactgtggatatagatacttttgtac
c----------------tgtttcctccagcttcttgacaaggttctttgctgttgttctg
ggattgatttgcacttttcac------accgaagtacgttcatctctaggagacagaacg
cgt---ctccttcctgagtggtatgatggctacgtggtcc-------------------c
atggtgttt-------atacttgcgtacta-----------------------tttg---
--------------------tacagaagaacgtgct-acctt--caggcgtttggaaatt
tctc------ccaagtatgaagcag--------------------------------gct
ttttttct---gaggtcttggctgattttcttttaattttcccatgatgtcaagcaaaga
ggcact---------------------------aagtttgaaggtaggccttg-------
---aaatgcatcc----acaggtacacctccaattgaatcaaatgatgtcaattagccta
tc-------------------------------------------agaa-----------
----------------------------------------gcttctaaagccatgacatc
----------------attttctgga-------------------attttccaagct---
----------gtttaaaggc------------acagtcaacttagtgtatgtaaac----
---------------------------ttctgacc-------------------------
cactggaattgtg---------atacagtgaaata-------------------------
-------------------------------------------atgt-------------
---------------------------------------ctgtaaac-------------
aattg------ttggaaaa-ata-------------------------------------
-------------------------------------------------------atgtc
atgcacaa----------------------------------------------------
------------------------------------------------------agtaga
tgtcctaaccgact-------tgcca-aaactatagtttgttaac---------------
------aagaaatttgt---------------ggagtgattg------------------
--------------------------------------------------------aaaa
acaagtttta------------ttgatgactccaa-----ccgaagtgt-----------
---------------------------atgtaa----------acttccgact-------
------tcaactgtattatgg------------------------agctgc---------
------------------------------------------------------------
---------------------------------------------tttactcaagaagac
aacaaagagacc-----------------------------------atgtttgtatgcg
gctttattaaatcaatatatttatacacatttgattttttctttttcttt----------
-------------acattgtttgcaaactgatatgtga----------------------
------------------------------------------------------------
------------------------------------------------------------
------------------------------------------------------------
--------------------cacgtattaatgccaaaat----tcaaaacaggcaaatga
cg----------------------------------------------------------
------------------------------------------------------------
--------gtccccactgcatgcataaca---------tttttagtacctgttctgaaga
ccttgttactcaaat--ggaatcttcaatcttgtctaaatttaacttacatgctaaaacc
ccatctggcatcc--------------------agtctgaaatgtccccagctctattgt
gttgtcactagttaccaaaattggctacactt---------ggtttccactagacaacac
agcgactggt-------ttcctgggtggaatgttgatgc----tacgtcatccc------
------------------------------------------------------------
------------------------------------------agcggtgacaaccaattt
tttatt---------tatttatttcacctttatttaaccaggtaggc-------aagttg
agaacaagttctcat----ttacaattgcgacctggccaa--------------------
--------------------------gataaagcaaagcagtttgacacatacaacaaca
cagagttat--------------------------------------acatggagttaaa
caaacatacagtta---------ataatacagtagaaaaa----taagtctatatacaat
gtgagcaaatgag-----------------------------------------------
------------------------------------------------------------
-------------------------------------------------------gtgag
ataagggaggtaaaggc--------aaaaaaggccagggtgg-------caaagtaaata
caatatagcaattaaaaca----------------------atggaaaggtagatttgac
agatg----------agtgtgcaaagtagaaatactggggtgc-aaaggagcaaaataaa
taaacacagtaggggaag------------------------------------------
------------------------------------------------------------
------------------------------------------------------------
--aggtagttgtttgggctacattatag--------------------------------
------------------------------------------------------------
------------------------------------------------------------
-----------------------------------------------------------a
tgggctatgtacaggtgcagtaatctgtgagctgctctgacagatggtgcttaaagctag
tgagg-------------------------------------------------------
-------------------gaggtaagtaagtgtttccagtttcagagatttttgtagtt
--------------cgttccagtcattggcaacagagaactggaaggagag---------
--gcggccaaaggaggaattggctttgtgggttaccagtgagatatacttgctggaacgc
gtgaac----------------aatgtgagctggggtttctgggatatcgtg--------
------------------------------------------------------------
------------------------------------------------ttcgaatctata
agaaatattgcg---------------------ttcttgccagaggggtctccaaaaa--
------------------------------------------------------------
----------cagctgtatactcat-------------agttacgtagtgcttttttata
gctttata------------gaataatataattagttatatcacagcgtt----------
------------------------------------------------------------
--gttgaatactagaagggcattc-----------------------------------t
taaatggacattaaaccagataacagga--------------------------------
------------------cagttggaaatgatatcggaacaccttgcaattat-gcacct
gtacttg------cagactgtacagaaagataaaccaacaaccacac-------------
------------------------------------------------------------
--------------------------------------aaactgaaaattggatacattg
taaacgcaggtccaacgaggaacaaacgtagctagctatct--tttttttttttaaatta
c--------tttttggagcctctgatgagatcgtggtgag-tgatgaacaggaattcctc
cggcgctatgctgtcaaatcctccctcgtgtttctagtttagtgttgctatgctatcaaa
tcctccctcatgtttctagtttagtggtgctatgctgtcaaatcctcccttgtgttctag
tttagtggtgctatgctg---------tcaaatcctccctcatgtttcta----------
--------gtttagtgttgctatgctgtcaattcct-ccctcgtgtttctagtttagtgg
cgctatgctgtcaaatcctccctcatgtttctagtttagtggtgctatgctgtcaaatcc
tccc------tcatgtttctagtttagtggtgctatgctgtcaaatcctccctcatgttt
ctagtttagtgttgctatgctgtcaaatcctccctcatgtttctagtttagtggtgctat
gctgtcaaatcctccctcatgtttctagtttagtggtgctatgctgtcctcctccctcat
gtttctagtttagtggt------------gctatgctgtcaaatcctccctcatgtttct
agtttagtggcgctatgctgtcaaatcctcccttgtgt----------------------
---tctagtttagtggcgctatgctgtcaaatcctccctcgtgtttctag----------
----------
>_R_C100_553395-558973
atgtttt----------tactgcccccctagccctaacagg-------------------
------------------------------------------------------------
--------ttaaatgatccatggttcgagcatcttatatatgcatatt------------
------ctagttactgggtaggagtggtaaccagattaaatcgggtatgtttttactgcc
ccctagccctaacaggt------------taaatgatacatggttcgaccatcttatata
tg--------catattctagttact-----------------------------------
------------------------------------------------------------
--------------------gggtaggagtggtaaccagattaaat--------------
----cgggtatgtttttactgccccctagccctaaca---ggttaaatgatcctattggt
tcgaccatct-----------------------------------------------tat
atatgcatattctagttactgggtagtaactgccccctagccctaa---caggttaacct
gt---tagggctaggggggcagtaaaaacatacc--------------------------
-------------------------cgatttaatctggttaccactcctacc--------
---cagtaactagaatatgcatata-----------------------------------
---------------------taagatgctcgaaccaataggatcatttaacctgttagg
gctagggggcagttactac------------------------------ccagtaac--t
agaatatgcatatat---------------------------------------------
---------------------aagatggtcgaaccaataggatcatttaacctgttaggg
ctagggggcagta-----------------------------aaaacatacccgatttaa
tctggttacca---------------------------------ctcctacccagtaact
agaatatgcatat---ataagatggtcgaaccatggatcatttaacttgatatagaattt
------------------------------------------------------------
--------taggacccctttaggtat----------------------------------
---------------------------------------------------------ctc
cac----aaaaaatataacaaaatgatttgataaaatattgaatttggtctttattacta
tagcacctagaaacacatagaaaaacacattcataaatggcaaaataagcacaggtcttg
a-----------------------------------------------------------
------------------------------------------------------------
------------------------------------------------------------
-----------------------------------------a-gtgtctatcctatatct
aggagatataaga-agcccaggaa------------------------------------
----------------------------atatatatactgctcaaaaaa---------aa
taaagggaacacttaaacaacacatccaagatctgaatg---------------------
--------aaagaaataatcttattaaatact----------------tttttctttaca
tagttgaatgtgctgacaacaaaat-----------------------------------
-cacaccaaaataatcaatggaaatccaatttatcaacccatggaggtctggatttggag
tcacact----caaaattaaagtggaaaaccacaatacaggctgatccaactttgatgta
atgtccttaaaacaag---------------------------tcaaaatgaggctcagt
attgtgtgtggcctccacgtgcctgtatgac---ctcgctacaacgcctgggcatgctcc
tgat--gaggtggcggatggtctcctgagg------------------------------
-gatctcctcccagacctggactaaagcatccgccaactcctggacagtctgtgg-----
-------------------------------tgcaacgtggtgttggtggatggagcgag
acatgatgtcc----------------------------cagatgtgctcaattggattc
aggtctggggaacgggcgggccagtccatagcatc----------aatgccttcctcttg
caggaactgc-tgacacactcc-----------------------agccacatgaggtct
aacattctcttgcattagga----------------------------------------
---ggaacccagggccaaccgcaccagcatatggtctcacaaggggtct-----------
------------------gaggatctcatctcggtacct---------------------
--------aatggcagtcaggctacctctggcgagcacatggagggctgtgcggcccccc
-----------------------------------------------aaagaaatgccac
cccacaccatgactgacccaccgccaaaccggtcatgctggaggatgttgcaggcggcag
aacgttctccacggc---------------------------------------------
----------------------------------------gtctccagactctgtcacgt
ctgtcacgtgctcagtgtgaacctgctttcatctgtgaagagcacagggcgccagtggcg
aatttgccaatct-----------------------------------------------
---tggtgttctctggcaaat-----gccaaacctcctgca-------------------
--------------------------------cagtgttgggctg---------------
---------------------------------------------------taagcacaa
ccccac-----------ctgtggacgtcgggccctc-----------ataccaccctcat
ggagtctgt----------------------ttctgaccgtttgagcagac---------
--acatgcacatttgtggcctgctggaggtcattttgcagggctctggcagtgctt----
-----------------------ctcctgctcctccttgcacaaaggcggaggtagcggt
cctgctgctgggttgttgccctcct-----------------------------------
------------------------------------------------------------
------------------------------------------------------------
------------------------------------------------------------
------------------------------------------------------------
------------------------------------------------------------
------------------------------------------------------------
------------------------------------------------------------
------------------------------------------acggcctccccacgtctc
cac------------acacatatttaacccaat-------------------attttttg
ggccacatacagttgaagccg-aaggtttacatacaccttagccaaatacatt-------
------taagctcagtttttc-acaaatactgacatttaatcctagtaaa-------aat
tccct----------gtcttaggtcagttaggatcacc----------------acttta
ttttaagaatttga--aatgtca-gaataataat-agagagaatg---atttatttcagc
tttt-atttccttcatcaca--------------------------------------tt
cccagtgggtcagaagtttacatacactcaattagtatttggtagcat---tgcctttaa
attgtt--------taacttgggtcaaacgtctcgggtagccttccacaagcttcccaca
at------aaattgggtgaattt------------tggcccattcct-------------
---------------------cctgacagagctggtgtaactg----aatcaggtttgta
ggcct----------------ccttgctcgcacacactt---------------------
------------------------------------------------------------
---------tttcagttctg--cccacaaat-----------------------------
------tttgtaatggccactccaataccttgagtttgttgtccttaagcca-ttttgcc
acaactttggaagtatgctt-ggggtcattgtcaat-ttggaagacccatttgccaccaa
gctttaacttcctgactgat---------gtcttgagatgttgcttcaatatatccacat
cattttcc-tacctcatgaagccatctattttgtg--------aagtgcaccagtccctc
ctgca-gcaaagcacccccacaacatgatgctgccacccccgtgcttcacggttgagatg
gtgttcttcggcttgcaggc-atccctctttttcctccaaacataacgatggtcattatg
gc----------------------------------------------------------
------------------------------------------------------------
------------------------------------------------------------
------------------------------------------------------------
------------------------------------------------------------
------------------------------------------------------------
------------------------------------------------------------
------------------------------------------------------------
------------------------------------------------------------
------------------------------------------------------------
------------------------------------------------------------
------------------------------------------------------------
------------------------------------------------------------
------------------------------------------------------------
------------------------------------------------------------
------------------------------------------------------------
------------------------------------------------------------
------------------------------------------------------------
------------------------------------------------------------
------------------------------------------------------------
------------------------------------------------------------
------------------------------------------------------------
------------------------------------------------------------
------------------------------------------------------------
------------------------------------------------------------
------------------------------------------------------------
------------------------------------------------------------
------------------------------------------------------------
------------------------------------------------------------
------------------------------------------------------------
------------------------------------------------------------
------------------------------------------------------------
------------------------------------------------------------
------------------------------------------------------------
------------------------------------------------------------
------------------------------------------------------------
------------------------------------------------------------
------------------------------------------------------------
------------------------------------------------------------
------------------------------------------------------------
------------------------------------------------------------
------------------------------------------------------------
------------------------------------------------------------
------------------------------------------------------------
------------------------------------------------------------
------------------------------------------------------------
------------------------------------------------------------
------------------------------------------------------------
------------------------------------------------------------
------------------------------------------------------------
------------------------------------------------------------
------------------------------------------------------------
------------------------------------------------------------
------------------------------------------------------------
------------------------------------------------------------
------------------------------------------------------------
------------------------------------------------------------
------------------------------------------------------------
------------------------------------------------------------
------------------------------------------------------------
------------------------------------------------------------
------------------------------------------------------------
------------------------------------------------------------
------------------------------------------------------------
------------------------------------------------------------
------------------------------------------------------------
------------------------------------------------------------
------------------------------------------------------------
------------------------------------------------------------
------------------------------------------------------------
------------------------------------------------------------
------------------------------------------------------------
------------------------------------------------------------
------------------------------------------------------------
------------------------------------------------------------
------------------------------------------------------------
------------------------------------------------------------
------------------------------------------------------------
------------------------------------------------------------
----------------------------------------------caaacagttctatt
tttgtttcatca--------------gaccagaggacatttctccaaaaaagtacagtct
ttgtccctatgtgcagttgcaaaccgtagtctggcttttt-tatcggggttttggatcag
tggcttcttccttgctgagcgacctttc--------------------------------
------------------------------------------------------------
------------------------------------------------------------
------------------------------------------------------------
-------------------------------------------------------aggtt
atgtcgatata-------------ggactcgttttactgtggatatagatacttttgttc
c----------------tgtttcctccagcatcttcacaatgtcctttgctgttgttctg
ggattgattagcactttttgc------gccaaagtacgttcatctctaggagacagaacg
cgt---ctccttcctgagtggtatgacagctgcgtagtcc-------------------c
atggtgttt-------atacttgcgtactattgtttattgtttttactatttgtttg---
--------------------tacagatgaacgtggt-accat--caggcatttggaaatt
gctc------ccaaggatgaaccagacttgtggaggtccaca---------------att
ctttttct---gaggtcttggctga-tttcttttgatt-----------tcaagcgaaga
ggcact---------------------------gagtttgaaggtaggccttg-------
---aaatacatcc----acaggtacacctccaattgactcaaatgatgtcaattagccta
tc-------------------------------------------agaa-----------
----------------------------------------gcttctaaagccatgacata
----------------attttctgga-------------------atttaccaagtt---
----------gtttaaaggc------------acagtcaacttagtgtatgtaaac----
---------------------------ttctgacc-------------------------
cattggaaatgtg---------atacaaagaactataag---------------------
----------------------------------tgaaataatctgt-------------
---------------------------------------ctgtaaac-------------
aattg------ttgtaaaa-att-------------------------------------
---------------------------------------------------acttgtgtc
atgcacaa----------------------------------------------------
------------------------------------------------------agtaga
tgtcctaaccgact-------tgcta-aaaatacagtttgttaac---------------
------aagaaatttgt---------------ggagtggttg------------------
--------------------------------------------------------aaaa
atgagtgtcc---------------agtgaggaga-----gatgtgtgc-----------
---------------------------gcccag----------gtcaacagcc-------
------aatgccttatccccgtgggaacg------------------------taggggt
gctctggaggacaggtagcaggcgcgggttccc--------------------------t
ctcccgaatgtcatcta------tgtcccaaaggacaggggcaa-cgactc-ggaagggc
ggaatgttggg----------tgcactcaggacaggaacctctcccgattcgtagagacg
g-gacagggcatcgtctt---------------tgcttttctttgaacctgggcgatatg
acaaggtgaagccgaat--ctaatgaagaaaagggcc-----------caccttgcttgt
tgtgagttcaacc----gccttgctgtctgtacgtactccaggttccgatggtcggtgaa
gatga-------------gaaatgggtccttggcgccctccagccagtgtc---------
------------------------------------------------------------
------------------------------------------------------------
---------------------------ttcacggccacttctgaagc-------------
------------------------------------------------------------
------------------------------------------------------------
-----------------gtatgatctgggtgtttcagcaacggggcggaggtgaaacgcc
ccttca------------------------------------------------------
------------------------------------------------------------
----------------------------------------gtatacggaaggcctcatcg
actgcaggactccacaccaacttacaagg-------------------------------
acaacccttgaggagagaggtgagggcagaggcaatggagc-tgaagttcctaaggaagc
ggcagt------------------------------------------------------
-------agaatttg----------------------------------gcaaaccccca
aaaaacgttgtagcccctttatgatggatgagac----------------------ctga
ctgcatcgaccttcctctcctccatc-----------------------atcactcccag
aggactgatcttgtatcctaagaaggagacagcgacctga--------------cagaac
aagcactcctcc---------gctttcacatacaagcagttctccaggaggt--------
---------------------------------------------gtcccaggactcccc
ggacgtggccgaagtgatcctccaaggtggc-----------------------------
-------------------------agagtagaccaggatgt-------cgtcaaaaaat
atacacgaccacttggcaccc---------------gaagcatgtcccggaacaccttat
taaca----------aatgcctggaacaccgacggcacatcaccaagtactcgtagtggc
cagacatcgtgctgaacg------------------------------------------
------ccgttttccattcatccccctcccggatgcggatcagattgtaggcgctgcgca
ggtccaacggagctgt-------------------tcgatcgaaaccgg---caccaacg
ggagagggtagcttggtggtgatgga----------------------------------
---------------------------------------attgaggcctctgtaattgat
gcacggcgt---------------------------------------------------
--------------------------------------agatctccatccttcttggcca
cgaaga----------agaaacct----------------------gccggcgtagggga
ggtggacgtgcggatgaaaccttgttggatagcctcctggatgttctcctccataaccac
caa---------------------------------------aagagggttgatgtggct
gcgcggaaatgcagagcctacctggaggtccatggcacagtcccaggg------------
------------------gcgatgaggagagagacaggtggcacgggtcttggagaaaac
ctc--------------------------------------ccagagatcct--------
----agta----------------------------------------------------
------------------------------------------------------------
----------------------tacttcctggattttgggcaggagggcaaccacagg--
------------------------------------------------------------
----------actctcaacctacgtggaaccacatgggaaggaaaagtaggtcctccggc
att-----------------ccggtgcccagtcagtgatttttcatcct-----------
------------------------------cgacaatgagatggtcattacgttggagcc
a---cgggaggcagaggttgactatgt------------------------------gta
cggttgaattgatgatgaggaagggaag---------------------gctttcttgat
gcatgggttccactgtgagggtgagtggtattgt--------------------------
------gatgtgcgttattgtgccggtttcccaatggtcaacactac-----agtgcttg
gaccgttaaaggagcgcgggtatgatttgatgtttaggga--cgaggcgaggacctggtc
gaagaagtttccgcggtgccgaagtccactaga-------gctgtaaagacaacacatga
gggacagccagc-------------------------------cagtgaaatggaaacca
--------------------------gaaagggtttggcg-----------gaaagtgat
gatccgggagaccggatgatcacgtggccgcccctc------------------------
------------------------------------------------------------
------------------------------------------------------------
------------------------------------------------------------
------------------------------------------------------------
------------------------------------------------------------
------------------------------------------------------------
---------tgccctcgtggactccgggttggaacgtaccggacaccaccacgcgttcat
agcggtggtcaggaaca------gataccgctctgcctcattaccctacccagttgagcc
agctggtc----------------------------------------------------
--------------tggatgttgacggagtaggtgttcctgttcatcgaccacctagaga
tatccttaac
>_R_C100_587466-593100
agtcta---------------------------gtgtgaggggttatggcagtagtctag
cgtgaggggttataacagtagtctagtgtgaggg--------------------------
--------gttatgtcagtagtctagtgtgaggggttatgtcagtagt------------
----------ctagtgtgaggttatgtcag------------------------------
--------------------------------tagtctagtgtgaggggttatgtcagta
gt--------ctagtgtgaggggttataa-------------------------------
-----cagtagtccagtctgaggggttataac-a--gtagtccagtctgaggggttataa
cagtagtctagtgt------gaggggttataacagtagtctagtgt--------------
----gaggggttatgtcagtagtctag-----------------------tgtgaggggt
tataacagtagt---ctagtgtgag-----------------------------------
--------------------gggttataacagtagtctagt-------------------
-----------gtgaggggttataacagtagtctagtgtgaggggtta------------
------------------------------------tgacagtagtctagtg--------
---tgaggggttatgtcagtag--------------------------------------
---------------------tctagtgtgaggggttatgacagtagtctagtgtgaggg
gttataacagtagtctagt-----------------------------------------
-----------------gtgaggggttatgtcagtagtctagtgtgaggggttataacag
tagtctagtgtga-----------ggggttatgtcagta---------------------
---------------------------------gtctagtgtgaggggttatgtcagtag
tctagtgtgaggggttatgtcagtagtctagtg----tgaggggttatgtcagtagtcta
gtgtgaggggtta-----------------------------------------------
-----------------------taacagtagtctagtgtgag-----------------
--------gggttataacagtagtct----agtgtgaggggttataacagtagtctagtg
tg----------------------------------------------------------
------------------------------------------------------------
-------------------aggggttataacagtagtctagtgtgagg-----ggttata
acagtagtctag------------------------tgtgaggggttacgtcagtagtct
agtgtgaggggtt--ataacagta---------------gtctagtgtgaggggttatgt
cagtagtctagtgtgaggggttataacagtagtctagtgtgaggggttataacagtagtc
tagtgtgaggggttataa---------------------------cagtagtctagtgtg
aggggttata--------------------------------------------------
----------------------------acagtagtctagtgtgaggggttatgaca-gt
agtctagtgtgaggggtta-----------------------------------------
----taacagtagtctagtgtgaggggttatg-----------------tcagtagtcta
gtgtgaggggttatgacagtagtct-----------------------------------
-agtgtgaggggttatgacagtagtctagtgttaggggttataacag-------------
-----------tagtctagtg-tgaggggttataacagtagtctagtgtgaggggttata
acagtagtctagtgtga-------------------------------------------
----------------------------------ggggttataacagtagtctagtgtga
ggggttataacagtagtctagtgtgaggggt-tatgacagtagtctagtgtgaggggtt-
------------------------------------------------------------
------atgacagtagtctagtgttaggggttaaaacagtagtctagtgtgaggggttat
aacagtagtct-------------------------------------------------
---------agtgtgaggggttaaaacagtagtctagtgtgaggggttatgtcagcgaca
ctgta-------------------------------------------------------
------------------------------------------------------------
------------------------------------------------------------
------------------gggagctttttgttcacattgtcctaaaaagggaa-------
------------------------------------------------------------
------------------------------------------------------------
------------------------------------------------------------
------------------------------------ccagactgtggaa----------t
tcaatcgacccgaagtcagaccacctcgaaa-----------------------------
------------------------------------------------------------
-----------------c--tgcactgagttcacaaaacaaaaaatgagagagaaatacc
t----------------------gatagtgttgattctgta-------------------
------------------------------------------------------------
---------------------------------------------------tcaggctgt
ctgc--------------------------------------------------------
------------------------------atgacgctcctggaaataaatta-------
-----tatactggtaaagcatattatgtaccagcacacacacacacacacacacacacac
acacacacacacacacacacacacacacacacacacacacacacacacacacacacacac
acacacttca------------------cccactcgtatcagcagcatcagagggattct
tggtgttatataatacagcccacat-ttgggatgtgtcccaaatcacccctcttccctac
gtagtgcacaaactgttctctttcctacatagt---------------------------
--------------------gcactatagagtcccatgggccctggtcagtgtatatagg
gaataaggtgcagtttgggacgc-------------------------------------
------------------------------------------------------------
------------------------------------------------------------
-----------agacccaggactggaaatcaggccaggtgtgtgcgtgtgtgtgtgtttg
cttt---------------------cattagtgtgagcaacatgagattatgaacaagta
attctcaagtg-ttttcttgtgtttggaaatgtgcaatttcatgcagttatatatatata
taatatatacagttgaagtcg-gaagtttacatacaccttagccaaatacatt-------
------taaactccgtttttc--taattcctgacatttaatcctagtaaa-------aat
tccct----------gtcttaggtcagttaggatcacc----------------acttta
ttttaagaatgtga--aatgtca-gaataatagt-agagagaatg---atttatttcagc
tttt-atttctttcatcaca--------------------------------------tt
cccactgggtcagaagtttacatacactcaattagtatttggtagcat---tgcctttaa
attgtt--------taacttgggtcaaacgtttcgggtagccttccacaagcttcccaca
at------aaattgggtgaattt------------tggcccattcct-------------
---------------------cctgacagagctggtgtaactg----agtcaggtttgta
ggcct----------------ccttgctcgcacacgctt---------------------
------------------------------------------------------------
---------tttcagttctg--cccacaaatgttcaataggattgag-----------gc
cagggctttgtgatggccactccaagactttgactttgttgtccttaagcca-ttttgaa
acaactttggaagtatgctt-ggggtcattgtccat-ttggaagacccatttgcgaccaa
gctttaacttcctgactgat---------gtcttgagatgttgcttcaatatatccacat
cattttcc-tccctcatgatgccatctattttgtg--------aagtgcaccagtccctc
ctgca-gcaaagcacccccacaacatgatgctgccacccccatacttcacggttgggatg
gtgttcttcggcttgcaagc-ctccccctttttcctccaaacataacaatggtcattatg
gc----------------------------------------------------------
------------------------------------------------------------
------------------------------------------------------------
------------------------------------------------------------
------------------------------------------------------------
------------------------------------------------------------
------------------------------------------------------------
------------------------------------------------------------
------------------------------------------------------------
------------------------------------------------------------
------------------------------------------------------------
------------------------------------------------------------
------------------------------------------------------------
------------------------------------------------------------
------------------------------------------------------------
------------------------------------------------------------
------------------------------------------------------------
------------------------------------------------------------
------------------------------------------------------------
------------------------------------------------------------
------------------------------------------------------------
------------------------------------------------------------
------------------------------------------------------------
------------------------------------------------------------
------------------------------------------------------------
------------------------------------------------------------
------------------------------------------------------------
------------------------------------------------------------
------------------------------------------------------------
------------------------------------------------------------
------------------------------------------------------------
------------------------------------------------------------
------------------------------------------------------------
------------------------------------------------------------
------------------------------------------------------------
------------------------------------------------------------
------------------------------------------------------------
------------------------------------------------------------
------------------------------------------------------------
------------------------------------------------------------
------------------------------------------------------------
------------------------------------------------------------
------------------------------------------------------------
------------------------------------------------------------
------------------------------------------------------------
------------------------------------------------------------
------------------------------------------------------------
------------------------------------------------------------
------------------------------------------------------------
------------------------------------------------------------
------------------------------------------------------------
------------------------------------------------------------
------------------------------------------------------------
------------------------------------------------------------
------------------------------------------------------------
------------------------------------------------------------
------------------------------------------------------------
------------------------------------------------------------
------------------------------------------------------------
------------------------------------------------------------
------------------------------------------------------------
------------------------------------------------------------
------------------------------------------------------------
------------------------------------------------------------
------------------------------------------------------------
------------------------------------------------------------
------------------------------------------------------------
------------------------------------------------------------
------------------------------------------------------------
------------------------------------------------------------
------------------------------------------------------------
------------------------------------------------------------
------------------------------------------------------------
------------------------------------------------------------
------------------------------------------------------------
------------------------------------------------------------
------------------------------------------------------------
------------------------------------------------------------
------------------------------------------------------------
----------------------------------------------caaacagttctatt
tttgtttcaaca--------------gaccagaggacatttctcc-aaaaagtactttct
ttgtccctatgtgcagttgcaaaccgtagtctggcttctt-tatggcggtttttgagcag
tggcttcttccttgctgagcggcctttc--------------------------------
------------------------------------------------------------
------------------------------------------------------------
------------------------------------------------------------
-------------------------------------------------------aggtt
atgtcgatata-------------ggactcgttttactgtggatatagatacttttgttc
c----------------tgtttcctccagcatcttcacaaggtcttttgcccttgttctg
ggattgatttgcacttttcgc------accaaagtacattcatctctaggaaacagaacg
cgt---ctccttcctgagcggtatgacggctgcgtagtcc-------------------c
atggtgttt-------atacttgcgtacta--------------------ttgtttg---
--------------------tatagatgaacgtggc-acctt--caggtgtttggaaatt
gctc------ccaaggatgaaccagacttgtggaggtctaca---------------att
tttttcct---gaggtcttggctga-tttcttttgatttttacatgatgtcaagcaaaga
ggcact---------------------------gagtttgaaggtaggccttg-------
---aaatacatcc----acaggtacacctccaattgactcaaatgatgtcaatc------
---------------------------------------------agaa-----------
----------------------------------------gcttctaaagccatgacatc
----------------attttctgga-------------------attttccaagct---
----------gtttaaaggc------------acagtcaacttagtgtatgtaaac----
---------------------------ttctgatc-------------------------
cactgcaattgtg---------atacagtgaattataag---------------------
----------------------------------tgaaataatctgt-------------
---------------------------------------cagtaaac-------------
aattg------tcggaata-att-------------------------------------
---------------------------------------------------acttgtgtc
atgcacaa----------------------------------------------------
------------------------------------------------------agtaga
tgtcctaaccgact-------tgcca-aaactatagtttattaac---------------
------aagaaatttgt---------------ggagtggttg------------------
--------------------------------------------------------aaaa
actagtttta---------------atgactccaa-----cctaagtgt-----------
---------------------------atttaa----------acttccgact-------
------tctactctatgtgtgttttaaca-------------------------------
------------------------------------------------------------
----------------------------------------------------ttaactgt
c-----------------------------------------------------------
------------------------------------------------------------
-------------------actgtgaatcgacaggtta----------------------
------------------------------------------------------------
------------------------------------------------------------
------------------------------------------------------------
--------------------tgtgttttaacattgattc----tcactgtgaac------
------------------------------------------------------------
-------------------------tgtcaggttattgtgt---------------gttt
taacattggcttctactaagctctatggaat------tgttttaagaagtataaaaaaaa
tccaaatataaaaaa--atatattttggccttgctgcaatagaaa---------------
------------------------------------------------------------
-----------------------tgcattgaataacagatagtcccccccaaaaaaatca
aaaggaagtt--------tgttctgaagtgtcctatgtc----tgagagatacaagaacg
atcagga-----------------------------------------------------
------------------------------------------aacatttgtaa-------
-------------attttttatttaacatgtaattaaccccgtattt-------ttggca
attaacagtctccat-------------------atatacttccatacatttttcacaag
acgagtcttgtgaggcctgtgggcatcctagagcaaaaacaaccgacatgttcgtgttgc
tgagagtctcacctttccacagagag-----------------------gtcatattaat
gt----------------------------------------------------------
-------------------------------------gtagcccaacctgtttggaagct
acagacagaagat------------------------------------ggcggatcggc
tgtagcgacttcagacgagtctcctg----------------------------------
gttcggaagctacagac--------agaagatggcgggtcgg-------ctgtagcgact
tcagacgagcctcc------------tggttcggaagctacagacagaagatggcggatc
ggctgtagcgacttca-----------------gacgagtc----tcctggttcggaagc
tacagacagaagatggcgggtcg------------gctgtagcgacttcagacgagtctc
ctgg---------------------ttcggaagctacagacagaagatggcgggtcgg--
-----------------------------ctgtagcgacttcagacga------------
--gtctcctggttcggaagctacagac--------------agaa---------------
------------------------------------gatggcgggtcggctgtagcgact
tcagacgag---------------------------------------------------
----tcccagagcaaaacggagaacaacatcgtgttttgcgagtcgcatctttccataga
ggggtc----------ataatagtttgtaagcca------------aaccgtacagacaa
ttttg-------tgagaagaccgattttaccgg---------------------------
-------------------------------------atgtctcatggtttgacaaaacc
cgctctagcccg--gtcacctttcaccgcagatgcggaagtgcgacat------cggagg
atgcggtgaaaaaaaaaagcgatatctctagcttaaatgaacagattttgattgggaggt
tgt----------------tatgataataatttgaatttccgcaggggcacg--------
----------------------------------------gacatcgacctcagggt---
------------------------------------------------------------
----------------------gttaacattcattctcactgtgatctgtattctcactg
tgaactgtattctcactgtgaactgtattct-----------------------------
----cactgtgatctgtattctcactgaactgtattctcactgtgaactgtattctcact
gtgatctg------------tattctcactgtgatctgtattctcactg-----------
------------------------------------------------------------
-aactgtattctcactgtgaactgtc----------------------------------
-aggttattgtgtgtgtaaagatataga--------------------------------
------------------atacagatatagatat-agaatacattctcactgtgaactgt
caggtta------ttgtgtgtgtaaagatatagaatacagata-----------------
------------------------------------------------------------
------------------------------------------tagatatagaatacattc
tcactgtgaactgtcaggt------------------------tattgtgtgtgtaaaga
--------------------------tatagaatacagat-atagatatagaatacattc
tcactgtgaactgtcaggttattgtgtgtgtaaaga------------------------
-------------------------tatagaata-----------cagttcacagtgaga
atgaatgttaacaccctgaggaaactttcatagtttttgaaatgttccgaattgactgac
cttca-------tgtcttgatggactgtcatttc---tctttgcttatttgagctgttct
cgccataatatggactt--------ggtcttttaccaaatagggctatcttctgtataca
accc------ctaccttgtcacaacacaactgattgg-----------------------
-ctcaaacgcattaagaaggaaataaattccacaaattaactttaaacaaggcacacctg
ttaattgaaatgcattccaggtgacta---------------------------cctcat
gaagctggttgagagaatgccaagagtgtgc-----------------------------
---------------------aaagctgtcatcaaggcaaagggtggctactttcaagaa
tctcaaatataaaatagatttgaatttgtttaacacttttttttggttactacat-----
----------
>C100_1374565-1379061
tcatttt------ctcccctccactcctcagagctacccag--gctgatcagga------
-----------atcgtaggcatcaagcctccactccttacagctacccaggctgatcagg
agccggatcaagcctccactccttacagctacccaggctgatcaggag------------
------------------------------------------------------------
------------------------------------------------------------
----------ccggctcaagcctccactccttacagcta-cccaggctgatcaggaaccg
gatcaagcctccactccttacagc------------------------------------
--------------------------------tacccaggctgatc--------------
----aggaaccagctcaagcctccact---------------------------------
------------------------------------------------------------
-------ccttacagctacccaggctgatcaggagccggatca-----------------
----------agcctctactccttacagctacccaggctgatcaggaaccagct-----c
aagcctccactc----------cttacagctacccaggctgat-----------------
---caggaaccagctcaagcctccac----------------------------------
------------------------------------------------------------
------------------------------------------------------------
---------------------------------------------------tccttacag
ctacccaggctgatcagg------------------------------------------
------------------------------------------------------------
------------------------------------------------------------
-------------------aaccagctcaagcctctactcc-------------------
-----------------------ttacagctacccaggctgat-----------------
--------caggagccggatcaagcc----------------------------------
----------------------------------------------------------tc
cac--tccttacagctacccaggctgatcaggaaccagctcaagcctccactccttac--
---------agctacccaggctgatcaggaaccgg-------------------------
----------------------atcaagcctctactccttacagctacccaggctgatca
g----gaaccggatcaagcctctactccttacagctacccaggctgatcaggaaccagct
caagcctccactccttacagctacccaggctgatcaggaatcgtaggtatcaag------
------------------------------------------------cctccactcctc
agagctacccaggctgatcaggagccggatcaagcctccactccttacagctacccaggc
tgatcaggagcctga-------------tcaagcctccactccttacagctacccag---
------------------------------------------------------------
-gctgatcagggacggtatatattaagcgtct----------------------------
------------------------------------------------------------
------------------------------------------------------------
-----------ctgagtagaagtgctgatctaggat------------------------
------------------------------------------------------cagttt
tgcctttttaatcacaatgaataacgattac-----------------------------
-------atggacagggaggtgttggggaa-----gtgggggacagatcctagatcag--
------------------------------------------------------------
-ccctactactactctgaaatgcttgataaatgtgacccgagact---------------
-----taacctttctggatcgatcgtctaagcctgcgtgtcgatcaatcagtttggaaac
c--------------------ccagatgattgcta--------aatgctctctagacaat
cagtgactaa--------------------------------------------------
----ctcctgaggcttgtgtcccaaatggcacacctattccctatgtagtg---------
------------------------------------------------------------
------------------tacaacttttaaccagagctctatg-----------------
------------------------------------------------------------
------------------------------------------------------------
------------------------------------------------------------
------------------------------------------------------------
-----tgtctccctatgggtctgcctatggg-ctctggt---------------------
-----------------------------------caatggtagtgcactctatagggat
taggtgccatttgggactaaaaagatttgtcaacaagtatagtcagataagaaaaaagg-
------------------------------------------------------------
------------------------------------------------------------
------------------------------------------------------------
----------------------ctcagaggctcggcga---------acagtattcta--
------------------------------gaccagcatagagagagagatga-------
-----agctacgacaaatcctct-------------------------------------
------------gcttgttcctggctgtccttgcttccacttgggtacgataacatttgt
-----------attcattatttatca----------------------------------
------------------------------------------------------------
------------------------------------------------------------
------------------------------------------------------------
------------------------------------------------------------
------------------------------------------------------------
------------------------------------------------------------
------------------------------------------------------------
------------------------------------------------------------
----------------------------------------------------ttttaatt
gaatagttttaattataattt-attattaataataataataatagattgaatt-------
------tatataccactttttctagataacatatatttattcctgatgtatttgtgaggt
gcctt----------tttttgga----------------aat------------atgttt
ttttaaatatacag--agcattcagaatgtattc-atagaccttg---acttataccaca
tttt-gttttcat-----------------------------------------------
--------------------tacagactgaattcaaaatcga--------------ttaa
atcgtt--------tatttt-----------ctctctcacccatctaca-----------
------catagttgaaaacatgtttttagaaatgtttgcacatttat-------------
---------------------tctaaatgaaatacagaaat-------------------
--------------------atctcatttacataagtat---------------------
------------------------------------------------------------
---------tcacactcctgagtcaatacatgtt----agaatcacc-------------
-----------------------------------------------------tttggca
gcgattacagctgtgagtct----ttctgggtaagt-ctctaagagctttccacacctga
attgtgctacatttgcccattattctttagtattaggatgttgcctgtgcttatgtccat
tccatttc------------gttttttatcctgaa--------aaactccccggtccttt
aaagatgaaaagcatacccataacatgaggcagccaccactatgtgttgtattgga----
-----------------------------ttttcccccaaacataactctttgtattcag
ga----------------------------------------------------------
------------------------------------------------------------
------------------------------------------------------------
------------------------------------------------------------
------------------------------------------------------------
------------------------------------------------------------
------------------------------------------------------------
------------------------------------------------------------
------------------------------------------------------------
------------------------------------------------------------
------------------------------------------------------------
------------------------------------------------------------
------------------------------------------------------------
------------------------------------------------------------
------------------------------------------------------------
------------------------------------------------------------
------------------------------------------------------------
------------------------------------------------------------
------------------------------------------------------------
------------------------------------------------------------
------------------------------------------------------------
------------------------------------------------------------
------------------------------------------------------------
------------------------------------------------------------
------------------------------------------------------------
------------------------------------------------------------
------------------------------------------------------------
------------------------------------------------------------
------------------------------------------------------------
------------------------------------------------------------
------------------------------------------------------------
------------------------------------------------------------
------------------------------------------------------------
------------------------------------------------------------
------------------------------------------------------------
------------------------------------------------------------
------------------------------------------------------------
------------------------------------------------------------
------------------------------------------------------------
------------------------------------------------------------
------------------------------------------------------------
------------------------------------------------------------
------------------------------------------------------------
------------------------------------------------------------
------------------------------------------------------------
------------------------------------------------------------
------------------------------------------------------------
------------------------------------------------------------
------------------------------------------------------------
------------------------------------------------------------
------------------------------------------------------------
------------------------------------------------------------
------------------------------------------------------------
------------------------------------------------------------
------------------------------------------------------------
------------------------------------------------------------
------------------------------------------------------------
------------------------------------------------------------
------------------------------------------------------------
------------------------------------------------------------
------------------------------------------------------------
------------------------------------------------------------
------------------------------------------------------------
------------------------------------------------------------
------------------------------------------------------------
------------------------------------------------------------
------------------------------------------------------------
------------------------------------------------------------
------------------------------------------------------------
------------------------------------------------------------
------------------------------------------------------------
------------------------------------------------------------
------------------------------------------------------------
------------------------------------------------------------
------------------------------------------------------------
------------------------------------------------------------
------------------------------------------------------------
------------------------------------------------------------
------------------------------------------------------------
----------------------------------------------caaatagt----ta
attgctttgcca------------------------cattttttg---------gtatta
ttacttcagtgccttgttacaaaccagatgcatgttttta-gaatacttgtattctgtac
aggtttccttcttttcacgctgtcattt--------------------------------
------------------------------------------------------------
------------------------------------------------------------
------------------------------------------------------------
-------------------------------------------------------acgtt
agtagtgtgga-------------gaaactgcaatgttgttgatccatcctcagttttct
cctatcacagccat---taaactctgtaactgttttaaagtcaccattggcctcatggtg
aaatccctgagcggtttcctt------cctctccggcaactgagttaggaaggacgcctg
tat---ctttgtagtgactgggtgtattgatacaccatccaaagtgtaattactaacttc
ataatgctcaaagggaatatttaatgtctg--------------------tttttttaaa
aaatatatattttaaccatctaccaataggtgccct-actttgcgagacattggaaaacc
tcac------tgctcgactgagggatcttacaaataattgtatgtcagtcaaaaatcatg
tacctctt---aaggatcggaccct-ttttttccaattttt-------------------
-----------------------------------------------gtctaa-------
---aatgacatac----ccaaatctaactgcctgtagctca-------------------
------------------------------------------------------------
----------------------------------------agacctgaagcaaggatatg
-----------cag-------------------------------attcttgatacc---
----------gtttgaaagg--------------gaacactttgaagtttgtggaa----
---------------------------atgtgacatta----------------------
----------------------atgtaagagaatataac---------------------
----------------------------------acattagatctgg-------------
---------------------------------------taaaagat-------------
aatacaaag--caaaaaaacata-------cttattttttgtattgct------------
------------------------------------------tttggtatcatctttgat
accaacga----------------------------------------------------
------------------------------------------------------------
-gttttaaacagac-------cacca---------------------tagtccctgtgcc
t-----aagaacactaaagtaacc----tgcctaaatgacta-----------ccgacct
gta-------------------------gctatg----------------------aaag
gctggtcatggctcacatcaacacaattatcccaga-aaccctagacccactccaatttg
cacaccgccccaacagatccacagatgatgtaatctctattgcactccacactgcccttt
cccacctggacaaaaggaaca---------------------------------------
------------------------------------------------------------
---------------------------------------------cctatgtgagaatgc
tatacattgac----------tgcagctcagc----------------------------
------------------------------------------------------------
------------------------------------------------------------
------------------------------------------------------------
-------------------gttcaacaccatagtgccctcaaagc---------------
------------------------------------------------------------
--------------------------tcatcactaagctcaggactctgggactaaacac
ct----------------------------------------------------------
-----------------------------------------------ccctcta-gactg
gatcctggacttcctgacgggccaaca-----------------ccaggtggtaagggta
ggtaacaacacatcc--------gccacgctgatcctcaacacaggggctcctcaggggt
gcg---------------------------------------------------------
-----------------------tgctcagtcccctcctgtactccctgttcactcatga
ctgcacggccaggcacgactccaacaccatcattaagt-----ttgccgatgacacaaca
gtggtaggcctgatcaccgac---------------------------------------
---------------------------gacgacgagacagcctatagggagga-------
------------ggtcagagacctgccccacccccctccccttcttttacatcgctgcta
ttctctgttgttatc----------------------------------atctattcata
gtcactttaatgactctacc----------------------------tacatgtacata
ttacctcaactaac---------------------cggtgcccccgcacattgactctgt
accagtactcccctgt-----atatattctcgcta-------------ttgttatttcac
tgctgctcttta------------attacttgttacttttatctcttattcttatctgta
ttttttttttactacgttgttgt-------------------------------------
------------------------------------------------------------
-------------------------------------------------aaatacctgtt
gtattcagcatttcactgt-------------------------------aaggtctgtt
gaattcggc-----------ccatgtgactaataaaatgtg----attcgatttgatttg
aaatgaaagagaaaggcc------------acaatgtattattgcagtttaggcgcaatt
taga-----------------------------ttttggtcactagatggcagcagtgta
tgtgcaa-----------------------------------------------cttttt
agactgatccaacgaacgattgcatt----------------------------------
------------------------------------gctgttcaaaatgttgtatcaaat
ctgcccaaa---------------------------------------------------
------------------------tgtgactaattggtttatggatacaatgtcaagttc
ataactgtgctcaaacaatagcat--------------ggtattccttcactgtaatagc
tacta-------cttggatatttttcttgtttcttaaaacctcatgctaatc--------
------------------------------------------------------------
------------------------------------------------------------
----------------------------------acattagcgcacattagctcaaccgt
ccc--------------------------------------gcgggggaggacca-----
----------------------------------------ccgatcccatagagg-----
------------------------------------------------------------
----------------------ttttaaacactattattgcaaacagagtgagttgat--
------------------------------------------------------------
----------------gcaacttattatgtcactcgttaattaagca-------------
--------------------agattttactcctgaacttatttaagctcgcca-------
------------------------------------------------------------
------------------------------------------------------------
----taaacaaaggggttcaaaacttat--------------------------------
------------------tgactcaagacatttc--------------------------
------------------------------------------------------------
------------------------------------------------------------
------------------------------------------------------------
-----------------------------------------agcatttcatttttaataa
a---------------------tgtataaacatttcaaaa-----------aacataatt
ctactttgacattatgaggtattgtgggtatgccag------------------------
-------------------------------------tgaaccaaaattctaaatttaag
taag---------------------------atccctttgttttcctctaaggagcacta
actagcctaactggtctttttctatagtagatattaattttaagactctttggatggcaa
aatctaccaaaaaaaattg-----------------------------------------
------------------------------------------------------------
------taatgtgaaaaaagtgaaaaaagtcaagggttgtgaatat--------------
------------------------------------------------------tttctg
aaggaaaataatgttta-------------------------------------------
-----------------------aatatatatatatatatatata---------------
------------------------------------------------------------
----------
>C100_1393652-1399279
ttattgt-----------------------------------------ttaattgtttat
atatatata--tatatatatatatattttaggaacttata--------------------
-----------------------------tatattatatattgttaataat---------
----------atattatattattgtttaat------------------------------
--------------------------------tgtttatatatatatatatatatatata
tt----------------------------------------------------------
----------------------------------------------ttaggaacttatat
atattatatattgtt-----aataatatattattgttttattgttt--------------
----tggtcatgcagccaggggcctta-----------------------agcgaccgct
tataacactt-----------------------------------------------ata
gctgggaccgccctagaaccggcttagaaccggccttgaaccgccc--tagaaccggcct
a------------gaaccgccctagaaccgccctagaaccggccttgacgagca------
--------------------------gcagtagttccggtgttgttcgtcac--------
---tggttatttggacgaat----------------------------------------
---------------------cacgattttgcagatgttagtatctttcggaatttcaga
aagggaggggacatttggcccttaacttactcctcattccggttccgctcctcattc--t
aggatctcctcattctaggatctcctcattctaggatctcctcattccggttcctatcct
cattctaggat-------------------------------------------------
---------------------c----------tcctcattctaggatctcctcattccag
ttcctctcctcattct---------------------aggatctcctcattctaggatct
cctcattccggtt-------cctatcctcattctaggatct---cctcattctaggatct
cctcattctaggatctcctcattctaggatctcctcattctaggatctcctcattccggt
tcctctcctcattctaggatctcctc----attctaggatctcctcattccagttcctc-
------------------------------------------------------------
-------------tcctcgttctaggatctcctcgttctaggatctcctcattctagga-
-------------------tctcctcattctaggatctcctcattccg-----gttccta
tcctcattctaggatctcctcattctaggatctcctcattccggttcctctcctcattct
a----ggatctcctcattctagga---------------tctcctcattccggttcctct
cctcattctaggat----------------------------------------------
------------------------------------------------ctcctcattcta
ggatctcctca--------------------------------ttccagttcctctcctc
attctaggatctcctcgttct-------aggatctcctcgttctaggatctcctcg----
------------------------------------------------------------
-----ttctaggatctcctcattctaggatctc--ctcattctaggatctcctcattccg
gttcctctcctcattctaggatctc-----------------------------------
-attctaggatctcctcgttctagaatctcct-----------------------cattc
tagcatctcctcattctagga---------------------------------------
-----------------------tctcctcattctagaatctcctcattctagaatctcc
tcattctagaatctcctcattctagcatctc---ctcgttctaggatctcctcattctag
gata-------------------------------------------------------t
catcgttctaggatgtcctcattctaggatctcctcattctaggatgtcctcgttctagg
atctc---cttatctcctcattctaggat-------------------------------
-------gtcctccttctaggatctccttatct---------------------------
------------------------------------------------------------
---------------------------------------------------cctcattct
aggatctcctaattctaggatctcctcat-------------------------------
------------------------------------------------------------
-----cttctcattctaggatctcctccttctaggatctccttatctcctcattctagga
t-----------------------------------------------------------
------------------------------------------------------------
------------------------------------------------------------
----------------------g-tc-----------------------------ctcct
tctaggatctgcttatctcctcattctagg--atctcctaattctaggatctcctcattc
-taggatgtcctcgttctaggatctcctcatc---------------tcttctctcaaca
cgtatggacccagaaat-------------------------------------------
------------------------------------------------------------
-------------------------------tcattgagcagctgaccaattatgtcaga
ctttaggtctggg--------------------------------------ttaacctgt
ctgggctagggg-----------------------------------gcagtattttcac
tagcgtccc---------------------acctagcccatagaagttaactgag-----
--attaaacctagttaaacatattacatgttgtgaaagttaaa-----------------
------------------------gccaagaaacattcctacaggtacgaggacgcggct
acagcatccatggtgaccacc----------aaacacatctacaatatcaaccgcaaggc
catcgtcaagacacacagtaggtga-----------------------------------
------------------------------------------------------------
----------------------------------caacagctccaatcgatctatcgat-
------------------------------------------------------------
------------------------------------------------------------
------------------------------------------------------------
-----------caatcaaaaaatacatatcaatcaatgtctgtctgtctgtctgtctgtc
taccaaccgagccatcgatcat--------------------------------------
----------------------------------------------------tctacatt
atctatctacagttgaagtca-gaagtttatatacaccttagccaaatacatt-------
------taaactcagtttttc-acaattcttgacatttaatccaagtaaa-------aat
tccct----------gtcttaggtaagtttggatcacc----------------acttaa
ttttaagaatgtga--aatgtca-gaataatagt-agagagaatg---atttatttcagc
tttc----------atcacc--------------------------------------tt
cccagtgggtcagaagtttacatacactcaattagtatttggtagcat---tgcctttac
attgtt--------taacttgggtaaaacgtttcaggtagccttccacaagcttcccaga
at------aagttgggtgaattt------------tggcccattcct-------------
---------------------cctgacagagctggtgtaactg----agtcaggtttgta
ggcct----------------ccttactcgcacacactg---------------------
------------------------------------------------------------
---------ttacagttcta--cccacacattttctataggattgag-----------gt
cagggatttgtgatggccactccaataccttgactttgttgtccttaagcta-ttttgcc
acaactttggaagtatgctt-gggatcattgtccat-ttggaagacccatttgcgaccaa
gctttaacttcctgactgat---------gtcttgagatgttgcttcaatatatccacaa
cattttct-tgcctcatgatgccatctattttgtg--------aagtgcaccagttcctc
ctgca-gcaaagcacctccacaacatgttgctgccacccccgtgcttcacggttgggatg
gtgttcttcggcttgcaagc-ctccccctttttcctccaaccataacgatggtcattatg
gc----------------------------------------------------------
------------------------------------------------------------
------------------------------------------------------------
------------------------------------------------------------
------------------------------------------------------------
------------------------------------------------------------
------------------------------------------------------------
------------------------------------------------------------
------------------------------------------------------------
------------------------------------------------------------
------------------------------------------------------------
------------------------------------------------------------
------------------------------------------------------------
------------------------------------------------------------
------------------------------------------------------------
------------------------------------------------------------
------------------------------------------------------------
------------------------------------------------------------
------------------------------------------------------------
------------------------------------------------------------
------------------------------------------------------------
------------------------------------------------------------
------------------------------------------------------------
------------------------------------------------------------
------------------------------------------------------------
------------------------------------------------------------
------------------------------------------------------------
------------------------------------------------------------
------------------------------------------------------------
------------------------------------------------------------
------------------------------------------------------------
------------------------------------------------------------
------------------------------------------------------------
------------------------------------------------------------
------------------------------------------------------------
------------------------------------------------------------
------------------------------------------------------------
------------------------------------------------------------
------------------------------------------------------------
------------------------------------------------------------
------------------------------------------------------------
------------------------------------------------------------
------------------------------------------------------------
------------------------------------------------------------
------------------------------------------------------------
------------------------------------------------------------
------------------------------------------------------------
------------------------------------------------------------
------------------------------------------------------------
------------------------------------------------------------
------------------------------------------------------------
------------------------------------------------------------
------------------------------------------------------------
------------------------------------------------------------
------------------------------------------------------------
------------------------------------------------------------
------------------------------------------------------------
------------------------------------------------------------
------------------------------------------------------------
------------------------------------------------------------
------------------------------------------------------------
------------------------------------------------------------
------------------------------------------------------------
------------------------------------------------------------
------------------------------------------------------------
------------------------------------------------------------
------------------------------------------------------------
------------------------------------------------------------
------------------------------------------------------------
------------------------------------------------------------
------------------------------------------------------------
------------------------------------------------------------
------------------------------------------------------------
------------------------------------------------------------
------------------------------------------------------------
------------------------------------------------------------
------------------------------------------------------------
------------------------------------------------------------
------------------------------------------------------------
----------------------------------------------caaatagttatatt
tttgtttcatca--------------gaccagaggacgtttctcc-aaaaagaacgatct
ttgtccccatgtgcagttgcaagccatagtctggcttttt-tatggggattttggatcag
tggcttcttccttgctgagtggcctttc--------------------------------
------------------------------------------------------------
------------------------------------------------------------
------------------------------------------------------------
-------------------------------------------------------aggtt
atgtcgatata-------------ggactcattttactgtggatatagatacttttctac
c----------------tgtttcctccagcatcttcacatggtcctttgctgttgttctg
ggatagatttgcacttttcgc------accaaagtacattcatctctacgagacagaacg
cgt---ctccttcctgagcggcatgacggatgcgtggtcc-------------------c
atggtgttt-------atacttgcgtacta--------------------ttgtttg---
--------------------tacagctgaacgtggt-acctt--caggcatttggaaatt
gctc------ccaaggatgaaccagactt------gtctaca---------------att
atttttct---gaggtcttggctga-tttcttttgattttcccatgatgtcaagcaaaga
ggcacg---------------------------gagtttgaaggtaggccttg-------
---aaatacatcc----acaggtacacctccaattgactcaaatgatgtcagttaggcaa
tc-------------------------------------------agaa-----------
----------------------------------------gcttctaaagccatgacata
----------------attttctgga-------------------attttccaacct---
----------gtttaaaggc------------acagtcaacttagtgtatataaac----
---------------------------ttctgatc-------------------------
aactggaattgtg---------atacagtgaattataag---------------------
----------------------------------tgaaataatctgt-------------
---------------------------------------ctgtaaac-------------
aattg------ttggaaaa-atg-------------------------------------
---------------------------------------------------acttgtgtc
atgcacac----------------------------------------------------
------------------------------------------------------agtaga
tgtcctaaccgact-------tgcca-aaactatagtttgttgac---------------
------aagacatttgt---------------ggagtggttg------------------
--------------------------------------------------------aaaa
acgagtttta---------------atgactccaa-----cctaagtga-----------
---------------------------atgtaa----------acttctggct-------
------tcaactgtatcaatcgatatctg------------------------tttgtct
gttcatctgtccgtctaccaaccaagccatcga---------------------------
---------------------------------------------tctttc-tacaatat
c-----------------------tatcaatcaattgccttccatctgtttttctctctg
cttcccccagttttccttcttccccc-------tttctctctccttcactcttccct---
----------------------------------------------ccatcttctgtttt
gattgattgattgattgattgattgtgactacagtgtctgagctgaggtacgtggagttt
gctgag--------gggttggccatgaacctgacatcgctaaggaaacggt-cggctgcg
ttgttacggaaactgaag----------------gagcagcaaagccacgtccagaaaca
gctagaggacatgtaccggcaagaggtaagagtcagacttagagagttaaaagtcagact
tagagagttaaaagtcagacttagagagttatgagtcacttagaaagtcagacttagaga
gttaacctctatgggctaggtgggacgctagcgtgccaccc---------------gtgg
tgcactccatcaacagcaggtgcatttcaagagc----------ggcaaatttgaatcca
aataaatgtcaaaat------------tcaaatttttcaaacatacaactattttacacc
ctttgaaaga--------------------------------------------------
---------------taaacatctccttaatctaaccacg------ttttacgatttcaa
aaaggtttta-----------cggcgaaagcataaatt-----tagagtatgttaggaca
gtacatttacaaga------------------------------------gttgtgtgta
atgttttgtcaagtcaaagacagggtcaccaaaaccataaa-accagctaaaa-------
------------------tgatgcactaaccttttacaatctccatc-------------
--------------------agatgacactcctaggacat--------------tatgtt
agacaatgcatgcatttttagttc-----------tatcaagttcatatttatgt-ccaa
aaacagcgttttactatggca----------------------------ttgatgttgag
gaaatcgtttccct----------------------------------------------
---------------------ccaataaccggcagtcaagtcagcgtc------------
------------------------------------------------------------
--------------------------------------------------------acaa
attaaataattaaaatt--------agaaaacattggtaaaa------------------
------------------------------------------------------------
---------------------------------tattatat----tgtcatttaaagaat
tatagatt--------------------------------------tacatctcttgaac
gcaa----------------------tcaacttgccagatttaaaaataaccttactggg
aaatcac------------------------------actttgcaata---------atc
tgagcactgcgcccagaaaatacgcg----------------------------------
------------------------------------------------------------
ttgcgatac-agactagacgtcatgt-------------------------------tgg
ggagatctaaaatcgaaaatactatgtaaataatcc-attacctttgattctcttcatca
gatgtcacttcca---ggtatcac----------------------aggtccataacgaa
tgtagttttgttcaaaaaagctcatcatttatgtccaaaaatctccgtcttgttagcaca
------------------tgatctaagccagccggacttctcgtcatgaacgaggggaaa
---------------aaatatatttacgttcgttcaaacatgtcaaac-------gttgt
gtagcataaatcattagggccttttttaaccagaacatgaataatattcaaggt------
-----------------------------------------ggacgaatgca-----tac
------------------------------------------------------------
------------------------------------------------------------
----------------------tcttttataacgtattggaacgagggtacccaacat--
------------------------------------------------------------
-------------------------gaactcgcgcgccaggtgtctaatgggacatcatc
gttcc---------------atggctcttgttcggtcagatctccctcc-------agaa
gactcaaaacactttgtaaaggctggtgacatctagtggaagcaataggaagtgccaa--
----aatattcctcagcccctgtgtttttcaatgggata---------------------
------------------------------------------------------------
------------------ggtttaaaggtaatac--------------------aacaca
tcaggtatccaattcctgtcagaaaatgtctcagggttttgcc-----------------
--------------------------------------------------------tgcc
aaatgagttc--------------------------------------------------
-------------------------------------------tgttatactcacagaca
c---------------------cattcaaacagtttta----------------------
-------gaaactttagagtgttttct---------------------------------
-------------------------atccatatataataagt---atatgcatattctag
ttactgggtagga-------------------------------ttagtaaccagattaa
atcgg-------gtacattttttttatccagacg---tgcaaatgctgccccctagccct
aacttaagagtcaaacttagaga-------------------------------------
------------------------------------------------------------
------------------------------------------------------------
------------------------------------------------------gttaag
agtcagagttagagagt-------------------------------------------
---------------------------cagacttagagagtgaaagggaaacttcacaat
ttttcaacttcattggaaacacgtctttgaaaacacttttctttc---------------
----------
>C100_1408193-1413822
ctgtct-------gtctgtctgtctgtctgtctgtcttgtctgtcttgtctg--------
------------------------------------------------------------
--------tctgtctgtctgtctgtctgtctgtctgtctgtctgtcttgtct-----gtc
tgtctgtctgtctgtctgtctgtctgtctt--------------gtctgtcttgtctgtc
--------------------------------tgtctgtctgtctgtctgtctgtctgtc
tg--------tctgtcttgtctgtctgtctgtctgtc-----------------------
------------------------------------------------------------
-----------------tgtctgtctgtctgtctgtctgtctgtct--------------
----tgtctgtctgtctgtctgtctgtctgtctgtctgtctgtctgtctgtcttgtctgt
ctgtctgtctgtctgtctgtctg-------------------------------------
------------------------------------------------------------
------------------------------------------------------------
--------------------------tctgtctgtctgtctgtctgtctgtc--------
---tgtctgtctgtctgtct----------------------------------------
---------------------gtctgtcttgtctgtctgtctgtcttgtctgtctgtctt
gtctgtctgtctgtctgtctgtctgtctgtctgtctgtctgtctgtctgtctgtctg--t
ctggtctgtctgtctgtctgtctgtctgtcttgtctgtctgtcttgtctgtctgtctgtc
tgtctgtctgt--------------------------------ctgtctgtcttgtctgt
ctgtctgtctgtctgtctgtc---------------------tgtctgtctgtctgtctg
tctgtctgtct---------------------------------gtctgtctgtctgtct
tgtctgtctgtct-------gtctgtctgtctgtctgtc---tgtctgtctgtcttgtct
gtctgtctgtctgtctgtctgtctgtctgtcttgtctgtct-----------------gt
ctgtctgtctgtctgtctgtctgtct----cgtctgtctgtctgtctgtctgtctgtctg
tctgtctgtctgtcttgtctgtctgtctgtctgtctgtctgtctgtctgtct--------
------------------------------------------------------------
-------------------gtctgtctgtctcgtctgtctgtctgtct-----gtctgtc
tgtctggtctgtctgtctgtctgtctgtctgtc---------------------------
-------------------------------tgtctgtctgtctgtctgtctcgtctgtc
tgtctgtctgtcttgtctgtctgtct----------------------------------
--------------gtctgtctgtctgtcttgttcgtctgt-------ctgtctgtctgt
ctgtctcgtctcg------------------------------------tctgtctgtct
gtctgtctgtctgtctgt----------ctgtctgtctcgtctgtctgtctgtctgt---
------------------------------------------------------------
------ctgtctgtctcgtctgtctgtctgtc----------------------------
------------------------------------------------------------
------------------------------------------------------------
------------------------------------------------------------
-------------------------------------tgtctgtctcgtctgtctgtctg
tctgtctggtctgtctgtctgtctgtctgtctgtctgtct--------------------
------------------------------------------------------------
-gtctgtctgtctgtctgtctgtct-----------------------------------
------------------------------------------------------------
-------gtctgtctcgtctgtctgtct------gtctgtctgtctgtctgtctgtctgt
ctgtctgtctgtctgtctcgtctgtctgtctgtct-------------------------
------------------------------------------gtctgttctgtctgtctg
tctgtcttgtcttgtcttgtctttgtcttgtcttgtcttgtctgtctgtctg--------
----------------------tctgtctgtctgtctgtctgtctgtct-----------
------------------gtctgtctcgtctgtctgtct---------------------
--------------------------gtctgtcgtcgtctgtctgtctgtctgtc-----
-----------------------------------------------tgtctgtctgttc
gtctgtctgtctgtctgtctgtctgtcgttcgtctgtctgtctgtctgt-----------
-------------------------------------------------------ctgtc
tcgtctgtctgtctgtctgtctgtctgtct--gtctgtctgtctgtctgtctgtctcgtc
-tgtctgtctgtctgtctgtctgtctgtctgtct---gtctgttcgtctgtctgtctgtc
tgtctgtctgtctgt---------------------------------------------
---ctgtctgtctgtctcgtctgtctgtctgtctgtctgtc-------------------
--------------------------tcgtctgtctgtctgtctgtctgtctgtctgtct
gtctgtctgtctgtctgt------------------ctgtctgtctgtctgtctgtctgt
ctgtctg-------tctgtctgtctgtctgtctgtctgtctgtctcgtctgtctgtctgt
ctcgtctgt-------------ctgtctgtctgtctgtctgtctgtctgtctgtct----
------------------------------------------------------------
---------------------------------cgtctgtctgtctgtctgtctgtctgt
ctgtctgtctgtctgtctgtctgtct----------cgtctgtctgtctgtctgtctgtc
tgtctgtctgtctgtctgtctgtct-----------------------------------
------------------------------------------------------------
---------------------------------------------gtctgtctgtctgtc
t-----------------------------------------------------------
------------------------------------------------------------
------------------------------------------------------------
-------------------------------------gtctgtctgtctgtctgtctgtc
tgtctgtct----------------------------gtctgtctgtctgtctgtctgtc
tgtctgt--------ctgtctgtctgtctgtctgtc------------tgtctagtaaag
ttactcttactgttgaagtca-gaagtttatatacaccttagccaaatacatt-------
------taaactcagtttttc-acaattcttgccctttaatcctattaaa-------aat
tccct----------gtcttaagtcagttaggatcacc----------------acttaa
ttttaagaatgtga--aatgtca-gaataatagt-agagagaatg---atttatttcagc
tttc----------atcacc--------------------------------------tt
cccagtgggtcagaagtttatatacgctcaattagtatttggtagcat---tgcctttac
attgtt--------taacttgggtaaaacgtttcgggtagccttccacaagcttcccaca
at------aagttgggtgaattg------------tggcccattcct-------------
---------------------cctgacagagctggtgtaactg----agtcaggtttgta
ggcct----------------ccttgctcgcacacactt---------------------
------------------------------------------------------------
---------tttcggttctg--cccacacattttctataggattgag-----------gt
cagggctttgtggtggccactccaataccttgactttgttgtccttaagcca-ttttgcc
acaaatttggaagtatgctt-ggggtcattgtccat-ttggaagacacatttgtgaccaa
gccttaacttcctgactgat---------gtcttgagatgttgcttcaatatatccacat
cattttcc-tgcctcatgatgccatctattttgtg--------aagtgcaccagtccctc
ctgca-gcaaagcacccacacaacatgatgctgccacccccgtgcttcacggttgggatg
gtgttcttcggcttgcaagc-ctccccctttttcctccaaacataacgatggtcattatg
gc----------------------------------------------------------
------------------------------------------------------------
------------------------------------------------------------
------------------------------------------------------------
------------------------------------------------------------
------------------------------------------------------------
------------------------------------------------------------
------------------------------------------------------------
------------------------------------------------------------
------------------------------------------------------------
------------------------------------------------------------
------------------------------------------------------------
------------------------------------------------------------
------------------------------------------------------------
------------------------------------------------------------
------------------------------------------------------------
------------------------------------------------------------
------------------------------------------------------------
------------------------------------------------------------
------------------------------------------------------------
------------------------------------------------------------
------------------------------------------------------------
------------------------------------------------------------
------------------------------------------------------------
------------------------------------------------------------
------------------------------------------------------------
------------------------------------------------------------
------------------------------------------------------------
------------------------------------------------------------
------------------------------------------------------------
------------------------------------------------------------
------------------------------------------------------------
------------------------------------------------------------
------------------------------------------------------------
------------------------------------------------------------
------------------------------------------------------------
------------------------------------------------------------
------------------------------------------------------------
------------------------------------------------------------
------------------------------------------------------------
------------------------------------------------------------
------------------------------------------------------------
------------------------------------------------------------
------------------------------------------------------------
------------------------------------------------------------
------------------------------------------------------------
------------------------------------------------------------
------------------------------------------------------------
------------------------------------------------------------
------------------------------------------------------------
------------------------------------------------------------
------------------------------------------------------------
------------------------------------------------------------
------------------------------------------------------------
------------------------------------------------------------
------------------------------------------------------------
------------------------------------------------------------
------------------------------------------------------------
------------------------------------------------------------
------------------------------------------------------------
------------------------------------------------------------
------------------------------------------------------------
------------------------------------------------------------
------------------------------------------------------------
------------------------------------------------------------
------------------------------------------------------------
------------------------------------------------------------
------------------------------------------------------------
------------------------------------------------------------
------------------------------------------------------------
------------------------------------------------------------
------------------------------------------------------------
------------------------------------------------------------
------------------------------------------------------------
------------------------------------------------------------
------------------------------------------------------------
------------------------------------------------------------
------------------------------------------------------------
------------------------------------------------------------
----------------------------------------------caaacagttctatt
tttgtttcatca--------------gaccagaggacatttctcc-aaaaagtacgatct
ttgtccccatgtgcagttgcaaaccgtagtctggcttttt-aatggcggttttggagcag
tggcttcttccttgctgagcggcctttc--------------------------------
------------------------------------------------------------
------------------------------------------------------------
------------------------------------------------------------
-------------------------------------------------------aggtt
atgttga-----------------ggactcgttttactgtggatataaataattttgtac
c----------------tgtttcctccagcatcttcacaaggtcctttgctgttgttctg
ggattgatttgcactttttgc------accaaagtacgttcatctctaggagacagaact
cgt---ctccttcctgagcggtatgatggctgcatggtcc-------------------c
atggtgttt-------atacttgcgtacta--------------------ttgtttg---
--------------------tacagatgaacgtggt-acctt--caggcgtttggaaatt
gctc------ccaaggatgaaccagacttgtggaggtctaca---------------att
ttgtttct---gaggtcttggctga-tttcttttgattttcccatgatgtcaagcaaaga
ggcact---------------------------gagtttgaaggtaagccttg-------
---aaatacatcc----acaggtacacctccaattgactcaaatgatgtcaatcagccta
tc-------------------------------------------agaa-----------
----------------------------------------gcttctaaagccatgacacc
----------------attttctgga-------------------attttccaagct---
----------gtttaaatgc------------acagtcaacttagtgtatgtaaac----
---------------------------ttctgatc-------------------------
cactggaattgtg---------atacagtgaattataag---------------------
----------------------------------tgaaataatctgt-------------
---------------------------------------ctgtaaac-------------
aattg------ttggaaaa-att-------------------------------------
---------------------------------------------------acttgtgtc
atgcacaa----------------------------------------------------
------------------------------------------------------agtaga
tgtcctaaccgact-------tgcca-aaactatagtttgttgac---------------
------aagacatttcg---------------ggagtggttg------------------
--------------------------------------------------------gaaa
atgagtttta---------------atgactccga-----cctaagttt-----------
---------------------------atgtaa----------acttccaact-------
------tcaactgtacgtgtatagtaaactgtctgttctgggcgtggctgtgttacctgt
atagtaaactgtactgggcgtggctgtgttacc---------------------------
---------------------------------------------tgtatagtaaactgt
tggtaccgggcgtgg-ct------------------------------------------
---------------------------------gtgttacctgtatggtaaactgttggt
actgggcgtggctgtgttacctgtatggtaaactgttg----------------------
------------------------------------------------------------
--------------gtactgggcgtggctgtgttacctgtatagtaaa----ctgttt--
------------------------------------------------------------
-------------------------------------------gtactgggcgtggacct
tg----ttgccagaccaatcctccatctccatgaggacctcagtggg-------------
----accctgcttggtcagctgactgatgcgctcgttaccc---------------agcc
agtactcccctgtcacgtgacacagg------------------acaaacacagggtcag
tgacatcatttaaca--atagatgttaatgaatggcattggacagcagtatcc-------
----------------------------------------agtatccaatgttaccttaa
cctgaattg---------------------------------------------------
------------------------------------------------------------
------------------------------------------------------------
------------------------------------------actgattctaaatgtcat
taaact-atttacagtttttttttgtttttttttttaccatttgtttggt----------
------------------------------------------------------ctcacc
tggagtgttgcagtgtcccttccc------------------------------------
---------------------------------------gacatcgaaggcgatattccc
gaatccgctgcggt----------------------------------------------
---------------------------------agttgtcccatcgccggccgaaatct-
----acagaaccatccatcctgttctgaatggtggtccagcctggaaggggacatagaga
agaagaaagaggaag------------------------aggacattcagcagacgctct
tctccagagacacttac--------aggagcaattagggtta------------------
------------------------------------------------------------
---------------agtgccttgctcaaggacgcaacgac-------------------
------------------------------------------------------------
------agatttttcacctggccaattcggggatttgaacggagaactgtctatcgaggg
aatgtgagaca------------------------ggaagtgaggttgagaaggagggag
ggagggacagaccttgtagggctggt----------------------------------
------------------------------------------------------------
------------------------------------------------------------
------------------------------------------------------------
----------------agaagaat------------------------------------
------------------------------------------------------------
-----agagagagagaggggggggtggtggagaggg------agagagggagagagagag
gagtg----------gtggagagagagagagatggagagggagaggga----gtgggaga
gagggggggtggagagagagaggg----gggagagggagagagggggtttggagagagag
agg--------------------------------------gggggggagag--------
---------ggagagaggggggagagagagagaaacagagagaaatagagagagaaacag
agagagagaaacagagagaaacagagag--------------------agagagaatagg
gagagaatgacaacc-------acccacctccattctgagtggtctggtcacagtaga--
------------------------------------------------------------
----------ccttgtagggctggtagaaggagtcaggctggacgagatacatcccagaa
tcccttc-------------ctcctttcctgtagatgtcctcacactcc-----------
------------------------------------------------------------
-----------------------------------------------------------t
tacctggagggagggtcaggaaggagag-----------------------------acc
agttcagtctcatgccacaggtgggatctgaaccccggtctccagccagggaaaccatct
taacattaaatgtcctattgtgccgagggggacagggattttgaagc-------------
--------agaaggcatggatacctcattac-----------gagagctgtactttaatc
tgattcacctccactacatttccacccacag--------aaccatccctcctccacccac
agaaccatccctcccccctacccacagaac-------------catccctcctctaccca
cagaaccacccctcct-ccacccacagaaccatccctcct-ccacccacagaaccatccc
tcccccctacccacagaaccatccctcctccacccac-----------------------
-----------------------agaaccatccctcctccacccacagaaccatccctcc
tccacccacagaa--------------ccatccctccccctacccacagaaccatccctc
ctcca----------cccacagaaccatccctcc---cccctacccacagaaccatccct
cctccacccacagaaccatccctccccccacccacaga--------accatccctcctcc
acccacagaaccacccctcctccac-----------------------------------
------------------------------------------------------------
-ccacagaaccatccctcctccaccca-----------cagaaccatccctcctccaccc
acaga-------------------------------------accatccctcctccaccc
a---------------cagaaccatccctcctccacccacagaaccatccctcccccacc
c--acagaaccatccctcctccacccacagaaccatccct--------------------
----------
>_R_C100_1435249-1440882
----------------cattacatcacacagttctacaacgtcaagagatgaaa------
---------------ccagagtccactcagccagctg-----------gttctgaggc--
------------------------------------------------------------
----------ccagttcactaacccaaacc------------------------------
----------------------------aaccccatagagcctcaggacagcagtcagcc
ag--------ctggttctgaggctcagtt-------------------------------
-----cactaacccaaaccaa---------------------ccccatagagcctcagga
cagcagt-------------------------cagccagctggttc--------------
----tgaggctcagttcactaacccaa---------------accaaccccatagagtct
caggacagcagtcagccagctggtt-----------------------------------
------------------------------------------------------------
------------------------------------------------------------
------------------------------------------------------------
---ctgaggctcagttcactaaccca----------------------------------
--------------------------------aaccaaccccatacatatggtatttgtc
tctaaacagacagtacatg-----------------------------------------
-----------------gtggcagactatctgaccactgtgactgatagaaaactgagga
aaacactgacta------------ggtacagactcagagagctcagtccggctatagaga
ccggtcgtcacagaca--------------------------------------aacctg
gctgcccagagaggacaggctggctgtccaga-----gaggacagtctggctgtccagag
aggaca------------------gtctggctatagagacc-------------------
----------------------------------------------------------gg
tcg-----tcacagacaaacctggct-----------gcccagagaggacagtctggcta
tagagactggtcgtcacagacaaacctgg-------------------------------
-------------ctgtccagagaggacaggctggctatagagacc--------------
-------------------ggtcatcacagacaaa-------------------------
-------------------------------------------------cctggctgtcc
agagaggacagtctggctatagag---------------actggtcgtcacagacaaacc
tggctgtccagagaggacagtct--------ggctatagagaccggtcgtcacagacaaa
caggctggctgagagg---------------------------acaggctggctgtccag
agag------------------------------------gacaggctggctgtccagag
aggacaggct------------------gtgctcactctgctccagggg---------ag
aggtagagacagagctgcatttcctattacactgtgaca---------------------
--------aatactcacacctaagagaatatt-------------------tctttccca
aaattataattcaatacaaagaatttcaa-------------------------------
-actataaaagatgaagaaaaaaatctaat------------------------------
-----------atttattggg-tgaaaagccaaaatgttttgtcagccaaatatgtg---
---------------------------------tcctcctgccacaacctgagggacaga
cagatatgtgtcctcctg------------------------------------------
------------------------------t-ctcaacctgagggacagacagatatg--
---------------------------------------------tgtcctcctgccaca
acctgagggacagacagacagatatgtgtcctcctaccacaacctgggggacagacagat
atgtgtcctcc------taccacaacctgaggg-acagacagatatgtgtcctcctgtct
caacctgagggacagacagatatgtgtcctcctgc-------------------------
----------------cacaacctgagggacagacag------------------acaga
tatgtgtcctcctaccacaacctggggga-------------------------------
------------------------------------------------------------
--------cagacagatatgtgtcctcctaccacaacct---------------------
---gagggacagacagatatgtgtcctcctgccacaacctgagggacagaca--------
-----------------------------------------------gatatgtgtcctc
ctgccacaacctgagggacagacagatatgtgtcctcctacc------------------
----------------------------acaacctgagggacagacaga-----------
-----tatgtcctcctgtctcaacctgagg--gacagccagtgaaaagtgcaatgtaatg
-tggataatatttcccatgtagttttgtttt----------------gtctttcatacca
tgt--------------------gtcttctcagtca------------------------
---tgttgacactggtctact---------accgtcgctttaatg---------------
--------------------------------tattgttgttctgattaatattgttgtt
gt----------------agttgctgt------------------------taatcccat
ttccactactactattattattgctgttggtc---------------ccaccatttttgt
tatatgtat---------------------actttgacaatgtaagtaatttaac-----
-tttccatgtcaataaagtctactgaatttaattgaa-----------------------
------------------------agagagagagaattaaaaaaaaaatgggacaaacat
cgaactgagagactgaatgcagaat-------------tctgcaaaactatcctctgtgt
acaacgtaaaacagcaaataatgca-----------------------------------
------------------------------------------------------------
------------------------------------------------------------
------------------------------------------------------------
------------------------------------------------------------
------------------------------------------------------------
-------------------gagcagaattaggccgatacccgctaat-------------
-----------------------tatcaaaatacagaaaagagccgttaaattctacaac
cacctaaaaggaagcgattcccaaaccttccat-------------------aacaaggc
cgtcacctatagttgaagtcg-gaagtttacatacaccttagccaaattcatt-------
------taaactcagtttttc-acaaatcctgacatttaatcctagtata-------aat
tccct----------gtcttaggtcagttaggatcacc----------------acttta
ttttaagaatgtga--aatgtca-gaataatagt-agagagaatg---atttatttcagc
tttc----------atcacc--------------------------------------tt
cccagtgggtcagaagtttatatacgctcaattagtatttggtagcat---tgcctttac
attgtt--------taacttgggtaaaacgtttcgggtagccttccacaagcttcccaca
aa------aagttgggtgaattt------------tggcccattcct-------------
---------------------cctgacaaagatggtgtaactg----agtcaggtttgta
ggcct----------------ccttgctcgcacacgctt---------------------
------------------------------------------------------------
---------tttcagttctg--cccacaaattttctatgggattgag-----------gt
cagggctttgtgatggccactccaataccttgactttgttgtccttaagtca-ttttgcc
acaactttggaagtatgctt-ggggtcattgtccat-ttggaagacccatttgcgaccaa
gctttaacttcctgactgat---------gtcttgagatgttgcatcaatataaccacat
aattttcc-tgcctcatgatgccatctattttgtg--------aagtgcaccagtccctc
ctgca-gcaaagcacccccacaacatgatgctgccacccccgtgcttcacggttgggatg
gtgttcttcggcttgcaagc-ctccccctttttcctccaaacataacgatggtcattaag
gc----------------------------------------------------------
------------------------------------------------------------
------------------------------------------------------------
------------------------------------------------------------
------------------------------------------------------------
------------------------------------------------------------
------------------------------------------------------------
------------------------------------------------------------
------------------------------------------------------------
------------------------------------------------------------
------------------------------------------------------------
------------------------------------------------------------
------------------------------------------------------------
------------------------------------------------------------
------------------------------------------------------------
------------------------------------------------------------
------------------------------------------------------------
------------------------------------------------------------
------------------------------------------------------------
------------------------------------------------------------
------------------------------------------------------------
------------------------------------------------------------
------------------------------------------------------------
------------------------------------------------------------
------------------------------------------------------------
------------------------------------------------------------
------------------------------------------------------------
------------------------------------------------------------
------------------------------------------------------------
------------------------------------------------------------
------------------------------------------------------------
------------------------------------------------------------
------------------------------------------------------------
------------------------------------------------------------
------------------------------------------------------------
------------------------------------------------------------
------------------------------------------------------------
------------------------------------------------------------
------------------------------------------------------------
------------------------------------------------------------
------------------------------------------------------------
------------------------------------------------------------
------------------------------------------------------------
------------------------------------------------------------
------------------------------------------------------------
------------------------------------------------------------
------------------------------------------------------------
------------------------------------------------------------
------------------------------------------------------------
------------------------------------------------------------
------------------------------------------------------------
------------------------------------------------------------
------------------------------------------------------------
------------------------------------------------------------
------------------------------------------------------------
------------------------------------------------------------
------------------------------------------------------------
------------------------------------------------------------
------------------------------------------------------------
------------------------------------------------------------
------------------------------------------------------------
------------------------------------------------------------
------------------------------------------------------------
------------------------------------------------------------
------------------------------------------------------------
------------------------------------------------------------
------------------------------------------------------------
------------------------------------------------------------
------------------------------------------------------------
------------------------------------------------------------
------------------------------------------------------------
------------------------------------------------------------
------------------------------------------------------------
------------------------------------------------------------
------------------------------------------------------------
------------------------------------------------------------
------------------------------------------------------------
------------------------------------------------------------
------------------------------------------------------------
----------------------------------------------caaacagttctatt
tttgtttcatca--------------gaccagaggacatttctcc-aaaaagtacgatct
ttgtcgtcatgtgcagttgcaaaccgtagtctgtcttttt-tatggtggttttggagcag
tggcttcttccttgctgagctgcctttc--------------------------------
------------------------------------------------------------
------------------------------------------------------------
------------------------------------------------------------
-------------------------------------------------------aggtt
atgtcgatata-------------ggactcgttttactgtggatatagatacttttgtac
c----------------tgtttcctccagcatcttcacaaggtcctttgctgttgttctg
ggattgacttgcactttttgc------accaaagtacgttaatctctaggagacagaacg
cgt---ctccttcctgagcggtatgacggctgcgtagtcc-------------------c
atggtgttt-------atacttgtgtacta--------------------ttgtttg---
--------------------tacagatgaacgtggt-acctt--caggcgtttggaaatc
gctc------ccaaggatgaaccagacttgtgccggtctaca---------------att
ttgtttct---gaggtcttggctga-tttcttttgattttcccatgatgtcaagcaaaga
ggcacg---------------------------gagtttgaaggtaggccttg-------
---aaatacatcc----acaggtacacctccaattgactcaaatgatgtcaatcagccta
tc-------------------------------------------agaa-----------
----------------------------------------gcttctaaagccatgacatc
----------------attatctgga-------------------attctccaagct---
----------gtttaaaagc------------acagtcaacttagtgtatataaac----
---------------------------ttctgacc-------------------------
cactggaattgtg---------atacagtgaattataag---------------------
----------------------------------tgaaataatctgt-------------
---------------------------------------ctgtaaac-------------
aattg------ttggaaaa-atg-------------------------------------
---------------------------------------------------acttttgtc
attcacaa----------------------------------------------------
------------------------------------------------------agtaga
tgtcctaaccaact-------tgcca-aaactatagtttgttaac---------------
------aagaaatgtgt---------------ggagtggttg------------------
--------------------------------------------------------aaaa
acgagtttta---------------atgactccaa-----cctaagtgt-----------
---------------------------atgtaa----------acttccaact-------
------tcaactatacatagagatgaacctgg----------------------------
------------------------------------------------------------
----------------------------------------------------agaagagt
c-----------------------------------------------------------
------------------------------------------------------------
-------------------cccctaagcaagctggtcctgggg-----------------
------------------------------------------------ctgttcacaaac
acaaacagaccctacagagccacaggacagcaacacaattagacccaa------------
-ccaaatcatgaggaaacaaaaagatcattacttgacacattgg----------------
--------------------aaagaattaacaaaaaaac----agagcaaactagaatga
ta----------------------------------------------------------
------------------------------------------------------------
----tttggccctaaacagagagaacacagcggc----------agaataactgaccact
gtgactgacccaaact--------------------------------------------
--------------------------taaggaaagctttgactatgtacagactcagtga
gcgtagccttgctattgagaaaggccgccgtaggcagacctggctctcaagagaagacag
gctatgtgcaacact-------------------------gcccacaaaatgaggtggaa
actgagctgcactt--------------------------------cctaacctcctgcc
aaatgtcaaatcaaattttattcgtcacatgcgcagaatac-aacaggtgtagaccttac
ag--------tgaaatgcttacttacaagcccctaaacaacaatgca-------attaaa
aaaaaaatacagataagaataacaaataaaagtaacaagtaattaaag-agcagcagtaa
aataacaatgtggagcctatatacagggtattac--------------------------
----------------------------------------------ggtacagagtcaat
gtggaggctatata---cagggtattacggtacagagtcaatgtggaggctatatacagg
ggg------------------------------taccggtacagagtcaatgtggaggct
atatacagggggt-----------accggtacagagtcaatgtggaggctata-------
-----------------------------------tacagggtattacggtacagagtca
atgtggaggctatatac--------aggggttaccggtacagagtca--atgtggaggct
atatacagggtattacggtacagagtcaatgtggaggctatatacagggggtaccggtac
ag-------------------------------------------agtcaatgtggaggc
tatatacagggggtaccggtaca----------------gagtcaatgtggaggctatat
acagggggtaccggtacagagtcaatgtggaggctatatacagggggtaccggtacagag
tcaatgtggaggctatatacagggggtaccggtacagagtcaatgtggaggctatataca
gggggtaccggtacagagtcaatatg----------------------------------
------------------------------------------------------------
------------------------------------------------------------
------------------------------------------------------------
gagactatatacagggggtaccggtacaga----------------gtcaatgtggaggc
tatat-------------------------------------------------------
-------------acagggggtaccggtacagagtc------------aatgtggaggct
atatacagg----gggtaccggtacagagtcaatgtggaggctatatacag---------
--ggggtaccggtactgagtcaatgtggaggctatatacagggggtaccggtacagagtc
aat--------------------------------------gtggaggcttt--------
---------atacagggggtaccggtacagagtcaatgtggaggctatatacagggg---
------------------------------------------------------------
----------------------gtaccggtacagagtcaatgtggaggctatatacaggg
ggtaccg----------gtacagagtcaatg-----------------------------
-------tggaggctatatacgggggtaccgattcagagtcaatgtggaggctatataca
ggggg-------------taccggtacagagtcaatgtggaggctatat-----------
-------------------------acagggggtaccggtacagagtcaatgtggaggct
a---tatacagggggtaccgattcagagtcaatgtggaga----ctatatacagggggta
ccggtacagagtcaatgtggaggctata-------------------------------t
acagggggtaccggtacagagtcaatgtggaggc-------------------------t
atatacagggggtaccggtacagagtcaatgtggaggctatat---------acaggggg
taccggtacagagtcaatgtggaggctatatacagggggtaccggtacagagtcaatgtg
gaggctatatacagggggtaccggtacagagtc-------aatgtggaggctatatacag
ggggtaccgg--------------------------------------------------
----------------------tacagagtcaatgtggagg-------------------
------------------------------------------------------------
---------------------------ctatatacaggggggtaccgatacagagtcaat
gtgg--------------------------------------------------------
------------------------------------------------------------
------------------------------------------------------------
------------------------------------------------------------
-------aggctatatacagggggtaccggtacagagtcaatgtggagg-----------
------------------------------------------------------ctatat
acaggggggtaccggtacagag--------------------------------------
--------------------tcaatgtggaggctatatacagggggtaccggtacaga--
--------------gtcaatgtggaggctatataca------------------------
----------
>C100_1494761-1499355
-----------------cactcctcagtaaaaggcacatgacagtcagcttggagtttgc
caaaaggca--cctaaagactctcagaccatgagaaacaagattgtctggtctgatga-a
actcagattgaactcttttgcctgaatgccaagcgtcacatctggagg---------aga
cctggcaccatcccttcggtgaagcatggt------------------------------
------------------------ggtggcagcatcatgctgtggggatgtttttcagcg
gc--------agggactgggagactagtc-------------------------------
--------------------------------------aggatcgagggaaagatgaacg
gagcggt-------------------------gagagagagagatc--------------
----tgaaaataactgcagcgacgctc-----------cccatccaacctgacagagctt
gagaggatctgc------------------------------------------------
------------------------------------------------------------
----------agagaagaatgtgagaaactccccaaatgcaggtgtgccaagct-----t
gtagcgtcaatt--------------taatcatttttagaataaggcttgtaacgtaaca
aaatgtggacaaagtcaagg----------------------------------------
------------------------------------------------------------
------------------------------------------------------------
--ggtctgaacactttccgaaggcactgtatgttaaatgcatcagaaaatgtatttaatg
catttcaaagtaatg---------------------------------------------
------------------------------------------------------------
------------------------------------------------------------
------------------------------------------tattttagaatagatttt
a-------------taatgtatttatcgata-----------------------------
--------catttggtaaatatatat----ttacaaatgttttatgaaatgaatt-----
------------------------------------------------------------
-------ccaacatgcatttaaatgtatttgtaacaaatataagaaattggcaatca---
-------------------tattgtaacgaaaggg-----------------tgacttta
ttaacaattaagcttttta-----------------tgtatgctattgccttgactgttg
acctggctgtgtc-------aaaactacactcacattttatagctatgcaggaatccctt
gctgattttaaaacttgtgattaatacgggaagaacgaaatacatgttgt----------
---------------------------------------------tttcaaactctcgta
agaatgtttcaga-------------------------tgaactactacgtgttccaatc
aaacgtgctcccgcat------------atcaatacttagtcattggga-----------
------------------------------------------------------------
------------------------------------------------------------
------------------------------------------------------------
------------------------------------------------ttgatctggatt
tgccgtt----taaaaaataaattaaaaaacatgtagatgagctgg--------------
-------------------------------------------------ttaagaagcta
agattttaaagttgtcatttttttttctaca-----------------------------
----g-aaaacagacggtgtcgttctctaa-----gcagtaggaagcagatgattcagtc
aatatttttatctgctcttgattatggtgatgtcacgtcctgtga----cccttgtaaga
--------ggtcatttgtcatagtagagtagtcagggc---------atgacaggtggtg
gttttgggttttctgtttatatgtgtttttttt-ttttctagatttctatttctatgttt
t--------------------------------------tggccgggtatggtttccaat
cagaggcagg---------------------------------------------tgtct
atcgttgtctctgattaggaaccatactt-------------------------------
------------aggcagcctgttttttcctttgggtttttgtgggtagttgttgttcct
tgttttt-----------tgttgttttgatttagtgttttgatttaaaaagttttaaaaa
ctttacacgctgcgctttggtctactcatttcgacgcctgcgacagttgatgttg-----
------------tttatcaaagtgcagctgctact------------actcttaaacctt
tggacgccatctcccatagtgccgttcgttttgttacaggc-------------------
------------------------------------------------------gacagt
tttaatactcgtctccctttctgtttacaaggccctact---------------------
-ccatacacctctgtcataaacctctgtctactc-----------aaactttgctgttga
agtctagacacctga---------------------------------------------
---tttgccgtagtacccgttcacaggattggttaactctt-------------------
------------------------------------------------------------
------------------------------------------------------------
----------------------------------------gaggttcctagggtctccac
cgtgtataa---------------------------------------------------
------------------------------------------------------------
----------------ataaatagataaatctgcttttagttttaattacaaatacattt
catcttgatgctctggtgccgttcg------gacaattttagagtattgattgacaactt
atttgtggaggaatataacagtttt---------------------------t---ctag
gcgatgttttatttctcatgactgtgttttttt---------------------------
--------------------gtattttagtgtgtgatt----------------------
------------------------------------------------------------
------------------------------------------------------------
------------------------------------------------------------
-----------atgtttaggtatttatattgttttatgcatacttatatttatatattta
tacctaggt---ctcaatgcgtcttcccttttacgataaataaaatgttattaaaactta
gtttg-----------------------------------------------cttcttgg
tatcacatgcacttacagtt--gaagtttacatacaccttaaccaaatacatt-------
------tcaaatcagtttttc-acaattcctgacatttaatcctagtaaa-------tat
tccct----------gtcttagctcagttaggatgatc----------------gcctta
ttttaagaatgtga--aatgtca-gaataatagt-agagagaatg---atttatttcagc
tttt-atttctttcatcata--------------------------------------tt
cccagtgggtcagaagtttacatacagtcaattagtattcggtagcat---tgcctttaa
attgtt--------taacttgggtcaaacgtttcgggtagcgttccacaagcttcccaca
at------aagttgggtgaattt------------tgtcccattcct-------------
---------------------cctgacagagctggtgtaactg----agtcaggtttgta
ggcct----------------ccttgctcacacacactt---------------------
------------------------------------------------------------
---------tttcagttctg--cacacacattttctataggattgag-----------gt
cagggctttgtgatggccactccaataccttgactttgttgtccttaagcca-ttttgcc
acaactttagaagtatgctt-ggggtcattgtccat-ttggaagacccatttgcgaccaa
gctttaacttcctgactgat---------gtcttgagatgttgcttcaatatatccacgt
aattttcc----------------------------------------------------
--------aaaatgtgtttacaata-----------------------------------
------------------------------------------------------------
------------------------------------------------------------
------------------------------------------------------------
------------------------------------------------------------
------------------------------------------------------------
------------------------------------------------------------
------------------------------------------------------------
------------------------------------------------------------
------------------------------------------------------------
------------------------------------------------------------
------------------------------------------------------------
------------------------------------------------------------
------------------------------------------------------------
------------------------------------------------------------
------------------------------------------------------------
------------------------------------------------------------
------------------------------------------------------------
------------------------------------------------------------
------------------------------------------------------------
------------------------------------------------------------
------------------------------------------------------------
------------------------------------------------------------
------------------------------------------------------------
------------------------------------------------------------
------------------------------------------------------------
------------------------------------------------------------
------------------------------------------------------------
------------------------------------------------------------
------------------------------------------------------------
------------------------------------------------------------
------------------------------------------------------------
------------------------------------------------------------
------------------------------------------------------------
------------------------------------------------------------
------------------------------------------------------------
------------------------------------------------------------
------------------------------------------------------------
------------------------------------------------------------
------------------------------------------------------------
------------------------------------------------------------
------------------------------------------------------------
------------------------------------------------------------
------------------------------------------------------------
------------------------------------------------------------
------------------------------------------------------------
------------------------------------------------------------
------------------------------------------------------------
------------------------------------------------------------
------------------------------------------------------------
------------------------------------------------------------
------------------------------------------------------------
------------------------------------------------------------
------------------------------------------------------------
------------------------------------------------------------
------------------------------------------------------------
------------------------------------------------------------
------------------------------------------------------------
------------------------------------------------------------
------------------------------------------------------------
------------------------------------------------------------
------------------------------------------------------------
------------------------------------------------------------
------------------------------------------------------------
------------------------------------------------------------
------------------------------------------------------------
------------------------------------------------------------
------------------------------------------------------------
------------------------------------------------------------
------------------------------------------------------------
------------------------------------------------------------
------------------------------------------------------------
------------------------------------------------------------
------------------------------------------------------------
------------------------------------------------------------
------------------------------------------------------------
------------------------------------------------------------
------------------------------------------------------------
------------------------------------------------------------
------------------------------------------------------------
------------------------------------------------------------
-------------------------------------------------------ccgct
ttggtgaaaata--------------gacca------------------aattattagtc
tgaggcacatgggctactaacagcttactattgctttttattttagcctacttgg-----
------------------------------------------------------------
------------------------------------------------------------
------------------------------------------------------------
------------------------------------------------------------
------------------------------------------------------------
---------------------------------------------taaatacttttatat
c----------------ttcttcttgaactgcactgttggtccattttgttgct------
---------------------------cccagcctatagacagaaactaaaaacaggaag
ctc---ccgccctcaggtctgttcaacgctggttcgacca-------------------a
tcggattcc-------acacttcaagatttc-------------ttcga-tcacgtg---
--------------------gactggaaaatgttcc-gcatt--gcggcgaacaacaac-
----a----ttgatgaatacgctg---------------------------------att
cggtgtgc---gagtttattaagca-tcggtgatgttgtacccacagcgtctaataaaac
caaacca-------------------gaaaccgtggattgatggcagcatttgc------
gcaaaa-----------ctgaatgcgcgaaccactgcttttaatcagggcaaggtgaccg
aa------------------------------------------tacaa-------acag
tg----------------------------------------------------------
-----------tagctattccctcaa-------------------acaagctgagcg---
-------tcagtatagagac------------aaagtagagtcgcaattcaacggctcag
a-----------------------------------------------------------
cacgagaggtatgtggcagggtctacagtcaatcacggactacaaaaggaaaaccagccc
cgtcgtggaccaggatgtcttgctcccaggcagactaaacaacttctttgctcgctttga
ggacaatacagtgccaccgacacggcccactaccaaaacctgcgggctctccttcactgc
agccgacgt--gagcaaaacatttaaacgtgttaaccctcgcaaggctgtaggcccagat
ggcatccctagccgcgttttcagagcatgcgtagaccagctggctggtgtgtttactgac
atattcaatc--------------------------------------------------
------------------------------------------------------aatcct
tatcccagtctgct-----gttcccacatgcttcaagatggccaccattgttcctgtacc
---c--aagaaagctaaggtaact----gagctaaatgacta-----------ttgcccc
gtagcactcacttccgtcatcaggaagtgctttg----------------------agag
actagtcaaggatcatatcacctccaccctacctga-caccctagacccacttcaatttg
cttaccgccacattaggtccacagacgacgcaatcgcaatcacattgcacactgccctat
cccatctggacaagaggaata---------------------------------------
------------------------------------------------------------
---------------------------------------------tctatgtaagaatgc
tgttcatcgat----------tacagctcagc----------------------------
------------------------------------------------------------
------------------------------------------------------------
------------------------------------------------------------
-------------------gtttaacaccatagtaccctccaaac---------------
------------------------------------------------------------
--------------------------tcatcatcaagctggaggccctgggtctcaacca
cg----------------------------------------------------------
-----------------------------------------------ccctgtgcaattg
ggtcctggacttcctgacgggccgccc-----------------ccaggtggtgagggta
ggaaacaacacctcc--------actttgctgatcctcaacactgggtccccacaagggt
gcg---------------------------------------------------------
-----------------------atctcagccctctactgtactccctgttcacccacga
ctgcgtggccatgcacgcctccaactcaatcatcaagt-----ttgcagacgacacaaca
gtaataggcttgattaccaac---------------------------------------
---------------------------aacgacgagatggcctacagggagga-------
------------------------------------------------------------
------------------------------------------------------------
------------------------------------------------------------
------------------------------------------------------------
------------------------------------------------------------
------------------------------------------------------------
------------------------------------------------------------
------------------------------------------------------------
-------------------------ggtgagggccctcggag------------------
------------------------------------------------------------
---------------------tgtggtgtcaggaaaataac----ctctcactcaacgtc
aacaaaacaaaggagatg------------------------------------------
------------------------------------------------------------
------------------------------atcgtggacttcaggaaa------------
------------------------------------------------------------
------------------------------------------------------------
------------------------------------------------------------
------------------------------------------------------------
------------------------------------------------------------
------------------------------------------------------------
------------------------------------------------------------
------------------------------------------------------------
------------------------------------------------------------
--------------------------------------cagcagagggtgca--------
------------------------------------------------------------
------------------------------------------------------------
----------------------cccccctatccacatcaacgggacagtagtggagaggg
tgg---------------------------------------------------------
---------agagttttaagttcctcggcgtacacatcacggacaaactgaaatggtcca
cccacacag-----------acagtgtggtgaagaaggcacagcagcgc-----ctcttc
aacctcaggaggctgaagaaatttggc---------------------------------
-----------------------------------------------------------t
tgtcaccaaaaacactcacaaaactttacaga-----------tgcacaatcgagagcat
cctgttgggctgtatcaccgcctggtacggcaactgcaccgccctcaaccg---------
------------------------------------------------------------
------------------------------------------cagggctctccagagggt
agtgaggtctgcacaacgcatc------------------accgggggcaaactacctgc
cctccaggacacctaaagcacccga------------------tgtcacaggaaggacaa
a-------------------------aagataatcaagg---------------------
------------------------------------------------------------
---------------------------------acaacaaccacccgagccactgtctgt
tcaccccgctatc-----------------------------------------------
------------------------------------------------------------
------------------------------------------------------------
------------------------------------------------------------
------------------------------------------------------------
------------------------------------------------------------
------------------------------------------------------------
------------------------------------------------------------
------------------------------------------------------------
----------
>_R_C100_1610902-1615919
gtctgt------------------------------------------------------
-----------------------------------------------------------g
tgtgtgtgtctgtttgtgtgtgtgtctatctgtgtgtgtgtctgtgtg------------
----------------tgtgtctgtgtgtg------------------------------
--------------------------------tgtgtgtgtgtgtgtgtgtgtgtgtgtg
tgtattctca--------------------------------------------------
------------------------------------------------------ccaggg
gagcgaccgggagtgc---gagcggggcctggggagcgggcggggc--------------
----ctggggcggtgttgagcccctca---------------------------------
------------------------------------------------------------
------ctgtggctgtcgctggggggtaacagctccaggacca-----------------
-------------ttcggggtttaggaacatact--------------------------
--------------------ccttcctgggtttatcctgtgcctcctgaatc--------
------------------------------------------------------------
------------------------------------------------------------
------------------------------------------------------------
------------------------------------------------------------
------------------------------------------------------------
------------------------------------------------------ctggag
acaacacacagaggtcaggacagaggtcaacacacaggaaatggacagaggtcaggacag
aggtcacacagga-----------------------------------------------
------------------------------------------------------a-acgg
acagaggtcaggacagaggtcaacac----------------------------------
------------------------------------------------------------
--------------------------acaggaaacggacagaggtc--------------
-------------------agaggtcaggacagag-------------------------
----------------------------------gtcaacacacaggaaatgacacgtca
a-----------------------------------------------------------
tgtccgtataaaacacagggcaggaatgaaggtgtagcgagacagagagagagagagaca
gagagagagagag-----------------------------------acagagagagag
aggg--------------------------------------------------------
----------------------------agacagacagagagacagaga-------g-ag
agagagagagagaga---------------------------------------------
------------------------------------------------------------
------------------------------------------------------------
------------------------------------------------------------
-----------gagagggagagagagagagagagagacagagagagagagagacagagag
agagagggagagagagagacagagagagaga------gagggagagagacagagagacac
agctttaactctctctctctctctctctctctctctctct--------------------
-----------------------------------------------------------c
tctctctctctctccctctctctctctctctcttctctcctctctctctctctct-----
------------------------------------------------------------
-------gtctccctctctctctctctctctct-ctctctctctctctctctctgtctcc
ctctct------------------------------------------------------
--------------------------------------ctctctctctctctctctctct
ctctctctctctctctctctctcctcctctctctctctc---------------------
----------------------tctctctctctctctctgtctgtctccctctctctctc
tctctct-----------gtctgtctccctctctctctctctctctctgtctc-------
--------------------------tctctctcctccctctccctctctctctc-----
------------tctctctgtgtctgtctccctctcc------------tctctctctct
ctctctccctctccctctctctctctctctctctctc-----------------------
---tctctctctctctctct-----------------------------------ctctc
tcctctctctgtctccctctctctctgtct--ctctgtctctctctctccctctctctc-
-tctcgctctccctctctctccctctgtctctct---ctgtctccctctctctctctctc
tccctttttctcatt---------------------------------------------
---ggatctattcgacttaactataaggagacacttttccc-------------------
-------------------------------------tgtgtgtgtgtgtgtgtgtgtgt
gtgtgcatgtgtgtgtgc-------------------ggtgtgtgtgtgtgtgtgactga
cctctcg-------tgcaccttgctggagagctgctgtagtatttccgtagcttgtctgt
gata----------------ctccacctgggcctggaccaacgctgctagctgact----
-cacctgctcaatctacacacac-----------acacacacacacacacacacacacac
acacacacacacacacacacacacacacacacacacacacacacacacacacacacacac
acacacac-----------------acacacacacacacacacacacacacacacacaca
catttttatttatttttatattgta-------aatatccaaaataagctttg------gc
aatatgtgtattcttacgtcatgccaataaagcgaattgaattgaattgacagagagaga
gagagagagagacagagagagggagacagagagagagagagagagagagacagagagagg
aagacagagagagagagagagagagacagagagagggagagcagagagagagagagagca
gagagagagagagagagagagagagagagaggggggggacagagagagagagacagagag
acagacagagagagagagagacagagagagagagagagacagagagagagagagagagag
acagagagagagagacagagagagagaggagagtaaaatgtacatatatatatatatata
tata--------------------------------------------------------
------------------------tatatatat-------------------atatatat
atatatatacagttgaagtca-gaggtttacatacaccttagccaaatacatt-------
------taaactcagtttttc-acaattcctgaaatgtaatcccagtaaa-------aat
tccct----------gtcttaggtcagttaggatcacc----------------acttta
ttttaagaatgtga--aatgtca-gaataatagt-agagagaatg---atttatttcagc
tttt-atttctttcatccca--------------------------------------tt
cccagtgggtcagaagtttacatacactcaattagtatttggtagcat---tgcctttaa
attgtt--------taacttgggtcaaacgtttcaggtagccttccacaagcttcccaca
at------aagttgggtgaattt------------tggcccattcct-------------
---------------------cctgacagagctggtgtaactg----agtcaggtttgta
ggcct----------------ccttgctcacacacgctt---------------------
------------------------------------------------------------
---------tttaagttctg--cccacaaattttctataggattgag-----------gt
cagggctttgcgatggccactccaatacctttactttgttgtccttacgcca-ttttgcc
acaactttggaagtatgctt-ggggtcattgtccat-ttggaagacccatttgcgaccaa
gctttaacttcctgactgat---------gtcttgagatgttgcttcaatatatccacat
cattttac-atcctcatgatgccatctattttgtg--------aagtgcaccagtccctc
ctgca-gcaaagcacctccacaacatgatgctgccacccccgtgcttcacggttgggatg
gtgttcttcggcttgcaagc-atccccctttttcctccaaacataacgatggtcattatg
gc----------------------------------------------------------
------------------------------------------------------------
------------------------------------------------------------
------------------------------------------------------------
------------------------------------------------------------
------------------------------------------------------------
------------------------------------------------------------
------------------------------------------------------------
------------------------------------------------------------
------------------------------------------------------------
------------------------------------------------------------
------------------------------------------------------------
------------------------------------------------------------
------------------------------------------------------------
------------------------------------------------------------
------------------------------------------------------------
------------------------------------------------------------
------------------------------------------------------------
------------------------------------------------------------
------------------------------------------------------------
------------------------------------------------------------
------------------------------------------------------------
------------------------------------------------------------
------------------------------------------------------------
------------------------------------------------------------
------------------------------------------------------------
------------------------------------------------------------
------------------------------------------------------------
------------------------------------------------------------
------------------------------------------------------------
------------------------------------------------------------
------------------------------------------------------------
------------------------------------------------------------
------------------------------------------------------------
------------------------------------------------------------
------------------------------------------------------------
------------------------------------------------------------
------------------------------------------------------------
------------------------------------------------------------
------------------------------------------------------------
------------------------------------------------------------
------------------------------------------------------------
------------------------------------------------------------
------------------------------------------------------------
------------------------------------------------------------
------------------------------------------------------------
------------------------------------------------------------
------------------------------------------------------------
------------------------------------------------------------
------------------------------------------------------------
------------------------------------------------------------
------------------------------------------------------------
------------------------------------------------------------
------------------------------------------------------------
------------------------------------------------------------
------------------------------------------------------------
------------------------------------------------------------
------------------------------------------------------------
------------------------------------------------------------
------------------------------------------------------------
------------------------------------------------------------
------------------------------------------------------------
------------------------------------------------------------
------------------------------------------------------------
------------------------------------------------------------
------------------------------------------------------------
------------------------------------------------------------
------------------------------------------------------------
------------------------------------------------------------
------------------------------------------------------------
------------------------------------------------------------
------------------------------------------------------------
------------------------------------------------------------
------------------------------------------------------------
------------------------------------------------------------
------------------------------------------------------------
------------------------------------------------------------
------------------------------------------------------------
------------------------------------------------------------
----------------------------------------------caaacagttctatt
tttgtttcatca--------------gaccagaggacatttctcc-aaaaagtacgatct
ttgtccccatgtgcagttgcaaaccgtagtctggcttttt-tatggcggttttggagcag
tggcttcttccttgctgagcggcctttc--------------------------------
------------------------------------------------------------
------------------------------------------------------------
------------------------------------------------------------
-------------------------------------------------------aggtt
atgtcgatata-------------ggactcgttttactgtggatgaagatacttttctac
c----------------tgtttcctccagcatcttcacaaggtcctttgctgttgttctg
ggacagacagaca----------------------------------gacagacaga---
------------------------------------------------------------
---------------cagacagacagacag--------------------acagaca---
--------------------gacagacagacaga----------cagacagacaga----
----------cagacagacagacagacagacaga--------------------------
------------------------------------------cagacagacagacagaca
gacaga---------------------------cagacaggagagagagcgag-------
---acagacagac----agagaga-----------gagagagaaagagccagccagccag
cc-------------------------------------------agcc-----------
----------------------------------------agccagccagccagccagcc
------------ag-------------------------------------ccagcc---
----------agccagacag------------acagacagacagacagacagacagacag
acagacagacagacagacagacagacagacagaca-------------------------
gacagacagacag---------acagacaggagagagag---------------------
----------------------------------cgagacagacaga-------------
---------------------------------------cagagaga-------------
gagag------agaaagag-ccg-------------------------------------
------------------------------------------------------------
------------gc----------------------------------------------
-----------------------------------------cagccagccagccagccag
ccagccagccagcc-------agcca-gacagacagacagacagac--------------
-----agacagacagac---------------agacagacag------------------
--------------------------------------------------------acag
acagacagac--------------------------------------------------
---------------------------agacag---------------------------
------acagacagacagaca------------------------------gacagacag
acaggagagagagcgagacagacagacagagagagagagagaaagagccggccagccagc
cagccagccagccagccagccagccagccagacagacaga------------cagacaga
cagacagacag-------acagacagacaggagagagagcgagacagacagacagagaga
gagagagaaa--------------------------------------------------
----------------gagccagccagccagccagccagacag------------acaga
cacagacagacagacagacagacagacagacagacagacagacagac-------agacag
acaga-------------------------------------------------------
----------------------------------------------------------ca
gacagac-------------aggagagagagagcgagacagacagacagagagagagaga
ga----------------------------------------------------------
----------------------aagagccagccagccagcca----g-------------
------------ccagccagacagacagacagacagacagacagacagacagaagagaga
gagagcgagacagac---------------------------------------------
-------aga--------------------------------------------------
----------------------------------------------cagacagacaggag
agagagagag-----------agagacagacagacaga-----cagacagagcgagagag
acagacagacagacgagagagagagagagagagagacagacagacag----------aca
gacagaccgagagagacagacagacagacgagagagagaga-gagagacagagacatagt
ccttac------------------------------------------------------
-----------------------------------------atcactc-tccagcaggtt
gaacatactctgctctgccacttc------------------------------------
------------------------------------------------------------
------------------------------------------------tttggactcatc
aaacttctccagcgtctgtctgatctcctcctctagaactcctttacctacg--------
------------------------------------------------------------
-------------------------------------------attacagcatgtaacaa
gttataatggtaataat--------aataatcctcatgatggtagtaataatcccatctc
ctttacctacgattacagcatgtaacaagttataatggta--------------------
---------------------------------ataataat----aatcctcatgatggt
agtaataa----------------------------------------------------
------------------------------------------------------------
-------------------tc------cc-------------------------------
--atctcctttacctacgattacagc----------------------------------
------------------------------------------------------------
----------atgtaacaagttataa-------------------------------tgg
taataataataatcctcatgatggtagtaataatcc---catctcctttacctacgatta
cagcatgtaacaagttataatggt------------------------------------
----------aataataataatcctcatgatggtagtaataatcccatctcctttaccta
cgattacagcatgt----------------------------------------------
------------------------------------------------------------
------------------------------------------------------------
-----------------------------------------aacaagttata--------
------------------------------------------------------------
-------atggtaataata-----------------------------ataatcctcatg
atggtagtaataatcccatctactttacctacgattacagcatgtaacaagttataatgg
taataataata-------------------------------------------------
------------------------------------------------------------
-------------atcctcatgatggtagtaataatcccatctcctttacctac------
-----------gattacagcatgtaacaagttataatggtaataataataatcctcatg-
----atggtagtaataatcccatctcctttacc---------------------------
-----------------------------------------------------------t
acgattacagcatgtaacaagttataatggtaataataataatcctcatg----------
------------------------------------------------------------
-------------------------------------------------------atggt
agtaataatcccatc---------------------------------------------
-------------------------------------------tcctttacctacgatta
c-------------------------------------------agcatgtaacaagtta
taatggtaataataataatcctcatgatggtagtaa------------------------
------------------------taatc-------------------------------
------------------------------------------------------------
--------ccatctcctttacctacgattacagc--------------------------
------------------------------------------------------------
------------------------------------------------------------
-atgtaacaagttataatggtaataataataat---------------------------
------------------------------------------------------cctcat
gatggtagtaataatcc-------------------------------------------
-----------------------catctcctttaccttacgattacagcatgtaacaa--
--------------gttattatggtaataataataatcctc-------------------
----------
>_R_C100_1848777-1853535
acatttt-----------------------------------------------------
--------------------------------------gttgacttacagcctgaattca
aaattgattaaatattatttttttctcaccccataatgacatcacaatacc---------
----------ccataatgacatcacaataccc----------------------------
--------------------------------cataatgacatcacaataccccataatg
ac--------------------------------------atcacaataccccataatga
catcacaataccccataatgacatcacactaccccataatgacatcacaagaccccataa
tgacatcacaataccc--------------------------------------------
------------------------------------------------------------
------------------------------------------------------------
------------------------------------------------------------
------------cataatgacatcacaataccccataatgacatcacaataccc-----c
ataatgacatca--------------caattccccataatgacatcacaata--------
------------------------------------------------------------
------------------------------------------------------------
------------------------------------------------------------
-----------------------------------------ccccataatgacatcacaa
taccccataatgaca---------------------------------------------
------------------------------------------------------------
------------------------------------------------------------
------------------------------------------------------------
-----------------------tcacaataccccataatga------------------
------------------------------------------------------------
------------------------------------------------------------
------catcacaataccccataatgacatcacaataccacataatgacatcac------
---------aataccccataatga------------------------------------
------------------------------------catcacaataccccataatgacaa
agtgagagcttcatcagagctttacatat-------------------------------
-----------------cggcctcacggccttcgtcagagctttaggtatcgac------
---------------------------------------------ctcaaggccttcgtc
agagcttt-----------aggtatcggactcacggccttcatcagagctttaggtatcg
acctcacggccttcat-------cagagctttacatatcggcctcgcggccttcgtc---
---------------------------------------a--------------------
gagcttttgtgaattttttttaattagcaccc----------------------------
------------------------------------------------------------
------------------------------------------------------------
-----------ttatgtagac---------------------------------------
------------------------------------------------------------
-------ctagcctcctcccacatccattcc-----------------------------
-------acacatcgaatggggttggaggc----------gaaggaaaaacaaataag--
-----tgctatca-----------------------------------------------
------aatataacaatatgcatttaataaatattagaacaaa-----------------
----------------------------------gtgtgtaaataagacgcattgaacac
gtctgtaaaaccacaacgaggacatagaactaccg--------agcaagtcttcattaat
cattgggtac---------atcgtgcgaaaaaaa---------------------acttc
agagtaatctgaaatagggacataattcatgttcaaattcacaacataaca---------
------------------------------------------------------------
------------------tacggttttcatctttttctctccgttttcatcat-------
------------------------------------------------------------
------------------------------------------------------------
------------------------------------------------------------
------------------------------------------------------------
tctctaacctctatgtgggtctttttttgaa-----------------------------
------------------------------------------------------------
-----------------g--aacgttttgttaataacgaaaaaaacaaaaaattcaa---
------------------------------------------------------------
------------------------------------------------------------
------------------------------------------------------------
--------------------tttttgaagtggtatcga--tatattgacgacattttt--
------------------------------ttgttgccaatgggaaggaactg-------
-----aacaagagcagattttat-------------------------------------
---------------------tttatttttttaattttattcaaactcaatgacactgac
tcaaattcactgttgaatgttcattacctcgatatgtggaattgagaaatcaaacggaac
cctgtttacaactctcaactttaca-----------------------------------
------------------------------------------------------------
------------------------------------------------------------
------------------------------------------------------------
------------------------------------------------------------
------------------------------------------------------------
-------------------------------actgtacagtatttgcacattattccttt
tttc--------------------------------------------------------
------------------------------------------------------------
----------------------aaatttttctagctctct---caagttggttgtcgatc
attgctagaaagccattttta-ttaagtcatgccatagattttcaaaaaa-------aaa
actgta-----------cctaggccactcaggaacattcaatgttgtcttggtaatcaac
acttgagtctacaa--aacatta-gaaacagctt-cctaatattg---agtcgcaccccc
cttt-ttttttttgccccaagaacagcctcaattcgtctctacaagtgtgtctaaagcgt
tccacagggatgctggcccatgttgactccagggatgctggcccatgt---tgactccag
ggatgc--------tggcccatgttga----------------ctccaatgcttcccaca
gttgtgtcaagttggctggatgtcctttggg-tggtggaccattcttgatacacacagga
aactgtagagcctgtaaaaaacccagcagcgttgcagttcttgacacactcaaaccggtg
cgcctggcacctactaccatactctgttcataggcacttaaatattttgtcttgcccatt
caccctcggaatggcacacatacacaatccgttgtctcaaagctttaaaatccttcttta
acccgtctcctccaccttca--tctacacttattgaagtggatttaacaggtgacatcaa
taaggtctcatagcttccacctggattcacctgatcaagagttcctaatg---ttttgt-
---acactcagtgtatattt-ggcctca---------ctaaaaagtgaatttgtctccca
gtgtctgttgcaaagcagat---------tgaaccaggttttcctttaggatcttgcctg
tgcttagc-------tctattccatttattttttgtcttaaaaaaactccctagtccttg
ccgat-gacaagcatacccataacatgatgcagccaccaccgtgcttgaaaatatgaaga
gtggtactcag-taatgtgt-tgtgttggatttgccccaaacataacgctttgtattaat
tt----------------------------------------------------------
------------------------------------------------------------
------------------------------------------------------------
------------------------------------------------------------
---------------------------------------------------------ctt
------------------------------------------------------------
------------------------------------------------------------
------------------------------------------------------------
------------------------------------------------------------
------------------------------------------------------------
------------------------------------------------------------
------------------------------------------------------------
------------------------------------------------------------
------------------------------------------------------------
------------------------------------------------------------
------------------------------------------------------------
------------------------------------------------------------
------------------------------------------------------------
------------------------------------------------------------
------------------------------------------------------------
------------------------------------------------------------
------------------------------------------------------------
------------------------------------------------------------
------------------------------------------------------------
------------------------------------------------------------
------------------------------------------------------------
------------------------------------------------------------
------------------------------------------------------------
------------------------------------------------------------
------------------------------------------------------------
------------------------------------------------------------
------------------------------------------------------------
------------------------------------------------------------
------------------------------------------------------------
------------------------------------------------------------
------------------------------------------------------------
------------------------------------------------------------
------------------------------------------------------------
------------------------------------------------------------
------------------------------------------------------------
------------------------------------------------------------
------------------------------------------------------------
------------------------------------------------------------
------------------------------------------------------------
------------------------------------------------------------
------------------------------------------------------------
------------------------------------------------------------
------------------------------------------------------------
------------------------------------------------------------
------------------------------------------------------------
------------------------------------------------------------
------------------------------------------------------------
------------------------------------------------------------
------------------------------------------------------------
------------------------------------------------------------
------------------------------------------------------------
------------------------------------------------------------
------------------------------------------------------------
------------------------------------------------------------
------------------------------------------------------------
------------------------------------------------------------
------------------------------------------------------------
------------------------------------------------------------
------------------------------------------------------------
------------------------------------------------------------
------------------------------------------------------------
------------------------------------------------------------
------------------------------------------------------------
------------------------------------------------------------
------------------------------------------------------------
------------------------------------------------------------
------------------------------------------------------------
------------------------------------------------------------
------------------------------------------------------------
------------------------------------------------------------
------------------------------------------------------------
------------------------------------------------------------
------------------------------------------------------------
------------------------------------------------------------
----------------------------------------------tgcgaattttcttt
tctgttttactttagtgctttattgcaaacaggacgcatgttttggaatatttttattct
gtacaggctttcttcttttcactctgtcattttaggttag-tattgtgg---------ag
taacttcaatgttgttgatccatcctca--------------------------------
------------------------------------------------------------
------------------------------------------------------------
------------------------------------------------------------
-------------------------------------------------------gtttt
ctcccatcacagccattaaactctgtaactgttttaaagtgaacattggcctcatggtga
aatccctgagcggtttccttcctctccggcaactgagttaggaaggacgcctgtgtcttt
gtagtgactcggtgtattgatacaccatccaaagtgtaattact--------------aa
ctt---caccatgctcaaagggatattcaatgtgtgcttt--------------------
---------------------------------t----------------ttattttt--
-------------acccatctaccaataggtgccct-tctttgcgaggtattgggaaacc
tccctggtctttgtggatgaatctgtgtt--tgaaattcactattcgattgagg--gacc
ttatgtgt--ggggtacagaaatga--------------------ggtagtcattaaaaa
atcaca---------------------------acatttcaatgtaatccatgtt-----
---aaattcaggctgtaacaacaacatctcaatgtaatccatgttaaatt----------
------------------------------------------------------------
----------------------------------------caggctgtaaccacaacatc
----------------tcaatgtaat-------------------ccatgttaaatt---
-------caggctttaacaa------------catctcaatgtaatccatgttaaa----
---------------------------ttcagact-------------------------
----gtaacaaca---------tctcaatgtaatccatgtta------------------
------------------------------------------------------------
------------------------------------------------------------
aattcagg---ctgtaaca-aca-------------------------------------
--------------------------------------acatctcaatgtaatccatgtt
aaattcaggctg------------------------------------------------
------------------------------------------------------taacaa
catctcaatgtaatcca----tgtta-aattcaggctgtaacaac---------------
------aacatctcaat---------------gtaatccatgt---------t-------
--------------------------------------------------------aaat
tcaggctgta------------accacatctcaatgtaatccatgttaaattcaggcttt
aacaacatctca---------------atgtaatccatgtta-aattcagactgtaacaa
cacatctcaatgtaatccatg---------------------------------------
------------------------------------------------------------
---------------------------------------------ttaaattcagactgt
aacatctcaatgtaatccatgttaaattcaga----------------------------
------------------------------------------------------------
------------------------------------------------------------
------------------------------------------------------------
-------------------ctgtaacatctcaatgtaatccatgttaa------------
------------------------------------------------------------
-------------------------------attcagactgtaacagtagtagtatgtaa
ca----------------------------------------------------------
-----------------------------------------------tcatgta------
--------------------------------------------tgtaacagtagtagta
tgtaacatcacatcctgtttgtaacagtagtagtatgtaacatcacatcctgtatgtaac
agt---------------------------------------------------------
-----------------------agtagtatgtaacatcacatcctgtatgtaacagtag
tagtatgtaacatcctgtttgtaacagtagtagtatgta-acatcctgtatgtaacagta
gtagtatgtaacatcacatcc---------------------------------------
------------------------------------------tgtatgtaacagtagta-
----------------------gtatgtaacatcacatcctgtatgt------aacagta
gtagtatgtaacatc----------------------------------atgtatgtaac
agtagtagtatgtaacatcc----------------------------tgtttgtaacag
tagtagtatgtaacatcctgtatgtaaca-----gtagtagtatgtaacatcctgtttgt
aacagtagtagtat---------gtaacatcacat-------------cctgtatgtaac
agtagtagtatg---------------------taacatcacatcctgtatgtaacagta
gtagtatgtaacatcctgtttgt----------------------------------aac
agtagtagtatgtaacatcacatcct----------------------------------
-------------------------gcatgtaacagtagtagtatg---taacatttgat
ttcccctgtatttaacagt-------------------------------aaaggttttt
gaacacac-------------------------aacgtgtg----tgttatttttccttc
tcagaagactgcctccct------------gtcacgtcctgaccagtataaggggtcatt
tcgt----------------------tattgtagtttggtcgggacgtggcagcggtgtg
tttgtttagtgtgtttcg--------------------------------gggttttttt
tgttctatgttttctatttctatgtg----------------------------------
------------------------------------ggttttctagtttttctatttcta
tgttagttt------------------------------tgggaacgacctc--------
------------------------caattagaagcagctggttgttgttgcttctaattg
gaggccatatttaagtgggttaat--------------tttctcttgtgtttgtgggtgg
ttgtc-------tccgtgtgtagttagtgcaccttacaggactgttctcgtc--------
------------------------------------------------------------
---------------gttcttttgttcagtgtttattttctttaaataaatc--------
------------------------------------------------------------
-----------------------------------------aagaagatgtttca-----
----------------------------------------tctacccgctgcagt-----
------------------------------------------------------------
----------------------ttggtccgatcattacgacgaatatgacactcccgtcg
tgccaca-----------------------------------------------------
---------cctccctggtacttttcagagctctggttctctcaggatcaacgaccacat
agtccacacgctcaccttcacgctcaccttcatgctcacgctcaccttcgctc-------
------------------------------------------------------------
--------------------------------------------taacccatcgagtccc
ccaacacactctttttctgaaaacaaaa--------------------------------
------------------agacaggagggacttt--------------------------
------------------------------------------------------------
------------------------------------------------------------
----------------tattctgaaacacag-----------------------------
-------------------------------------------acttttatattgaatga
caaaag----------------tgggactgttattctgaa-----------aacatactt
ttattttgaaacagatatgca---------------------------------------
-----------------------gcgctttatcatagaaaggtattagaatgtgcttagc
tcag---------------------------acccttcttcacattcctaatgaactaac
ct----------------------------------------------------------
------------------------------------------------------------
------------------------------------------------------------
ggtaaattaggaaaataaactgtaaaaaataaaggtctgtg-------------------
------------------------------------------------------tttcag
aataaaagttccctcct------gtcgctggtaaa-------------------------
--------------gacaccatagaccttacctgacgtggaggtgtggccctgttaccag
tgtgaaggtccag-----------------------------------------------
----------
>C100_1996178-2006301
-----------------------------------cagaggttctgggttaggtaggtac
tgggt----------ctggggcctggtcagaggttctggg--------------------
------------------------ttaggtaggtgctgggtctggggc------------
----------ctggtcagaggttctgggtt--------aggtaggggtt-----------
------------------------------------------------------------
----------ctgggttaggtaggtactg-------------------------------
--------------------------------------ggtctggggcctggtcagaggt
tctgggttag----------gtagaggttctgggttaggtaggtgc--------------
----tggggcctggtcagaggttctgg---------------------------------
------------------------------------------------------------
----gttaggtagaggttctgggttaggtaggggttctgg--------------------
------------------------------------------------------------
--------------------------gttaggtaggtgctgggtctgtggcc--------
---tggtcagaggttctggg----------------------------------------
-------------------------------------------ttaggtaggggttctgg
gttaggtaggggttctggg-----------------------------------------
------------------------------------------------------------
-----ttaggta------------ggtgctgggtctgtggcctggtcagaggttctgggt
taggtagatactgggt--------------------------------------------
--------------------------------------------ctggggcctggtcaga
ggttctgggttag-------------gtaggtgctgggtc--------------------
-----------------------tggggcctggtcagaggt-------------------
--------tctgggttaggtaggtgc----tgggtctggggcctggtcagaggttctggg
ttaggtagaggttctgggttagg-------------------------------------
-------------tagaggttctgggttaggtaggtgctggggact--------------
-------------------ggatgtcaggcccagg-------------------------
----------------------------------gtcgtttctggaagcttcaccccttt
attc-----------------------------------tccatccttccaaccgtcatc
tctttatctatcataccctcatctttcatccctccatcctgcatctcttcatccttc---
-----------------------ctccctctatccgtctca-------tcacctagtgac
aggg--------------------------------------------------------
----------------------------agagaggttcagggctaggggacaggtcg-tg
ggttatggttgaggcagca--------------------g--------------------
agatagtggtgacttcttcctgtcgttctgaga---------gggcacttcctccatcca
ccacagtggcgt------------------------------------------------
-tcccccagcccgggaaacgacggctactgtcatgaagcactgcagactcgatccgtgcc
cagtaca----caaaatacgactggaccacagtgatgctgagcgagagaaagccagacag
agagagagagagaaagag-----------------ttttaaaatacagttagagaagttc
ccttcctctcacttctctccccccccccactccctcctcttccacttctccct-------
------------------------------------------------------------
cctctccctctcttccctccactcccctctcctctcaccctcctgcctcttcccctagga
--------ggtagtctagcggtttagagcgttgggcca---------gtaaccgaaagag
gttgctggttcgaatccccgagccgttctgccc-ttgagttaacttctccccgtgcacca
a----tgacgtggatgttgattatggcagccctcc----------tgcacctctctgatt
cagaggctgg-----------------------------------ctaggtatccctctc
agccttctctaccgttgatactctgtaat------------------------------g
agtgtgtaataaaacccttctctctcccatgtctcctagagctgtatccggagctctcct
--------cctccacatcctctccttctcctctccactcctcttcctcctgtactcagta
--------------gaagaatatatctcctatggctgtatctggggacctcccct-----
-----------------------------------------------ttcccattcctcc
tcctctcctcctctcctccccctcctcctcctgtactcactagaaacgtatgtctcctag
agctgtatctggggacct-------------------------------------cccac
tcctcttcctcctcctcctcccactcctcc----------tcctccccatcctctcccct
cttcctcctcctccccctcctcctcctcttcctc----------ctgtactcactagaaa
cgtatgtctcctagagc-------------------------------------------
-----------------------tgtatccggagccctcca-------------------
------------------------------------------------------gacgaa
agacagatttctc--------------------------------------ttcagctgt
ttgtcagagtgc-----------------------------------gtgagggagtcat
tgtcgccga---------------------------------------------------
--ggcaacgctgggtgtgtgttccgggcggggtaacggtc--------------------
-----------------------catgtgcccgccaccctgcccccacgaccccgccccc
cggcgatccctagcgaccgagcctg-----------------------------------
------------------------------------------------------------
------------------------------------------------------------
------------taaaaggaaccccatgaagtctcgggtactccgtacggtcactatgga
aacgtaggggacagggaagtgtcac-----------------------------------
------------------------------------------------------------
------------------------------------------------------------
-----------aatacaatttatattaataaggtatatgctac-------tatacggatc
tatcaacacaacatacacataa--------------------------------------
----------------------------------------------cgttgatcctgact
gacttagaacagctgaagtcgagaagtttacatacaccttcgccaaatacatt-------
------taaactcagtttttc-ccaattcctgatattttatcctagtaaa-------aat
cccct----------gtcttaggtcagttaggatcacc----------------acttta
ttttaagaatgtga--aatgtca-gaataatagt-agagagaataattatttatttcagc
ttttaatttctttcatcaca--------------------------------------tt
cccagtgggtcagaagtttacatacactcaattagtatttggtagcat---tgcctttaa
attgtt--------taacttgggtcaaacgtttcgggtagccttccacaagcttcccaca
at------aagttgggtgaattt------------tgacccattcct-------------
---------------------cctgacagagctggtgtaactg----agtcaggtttgta
ggcct----------------ccttgctctcacacgctt---------------------
------------------------------------------------------------
---------tttcagttctg--cccacacattttctataggattgag-----------gt
cagggctttgtgatggccactccaataccttgactttgttgtccttaagcca-tttttcc
acaactttagaagtatgctt-ggggtcattgtccat-ttggaagatgcattggtgaccaa
gctttaacttcctgactgag---------gtcttgagatgttgcttcaatatatccacat
aattttcc-atcctcatgatgccatctattttgtg--------aagtgcaccagtccctc
ctgca-gcaaatcacccccacaacatgatgctgccacccccgtgcttcacggttgggatg
gtgttcttcggcttgcaagc-ctccccctttttcctccaaacataacgatggtcattatg
accaatgtcgtaacgttgtattagttaatgagacgaccgctgctcatcgaatgattaaag
gtttataattacgtgattaaatgaatcaagcaattattaactcattaacctgggggcacc
atgggaaaattagttttattgagtttctatttcccaaatgaactcaaagaatatcagaat
atcgattttgcaacagtcgctaattgatcaatttcctctacagtctcatttctgaacgtc
gcataatccgggaatctgcacggacccgggtcccaccaatgagtttaccacaccaatctt
agttgattatttatttactagaaagctaaaatgatgataaaagatacacatacacaaaaa
cacagtctaggctattgattaggacttagtataacgggccaacacactatggcgcgtgtt
acccaaaatggggatttaaaagagagtgaaaaagagaaagtacacgagagaaatatacat
ttcatggatttaactagttatgaggccgtaggtctggatttaactagttatgaggctgga
ggtctggatttaactagttatgaggctggaggtctggatttaactagttacgaggctgga
ggtctggatttaactagttaagaggctgggaggtctggatttaactagttatgaggctgg
aggtctggatttgactagttaggaggctggaggtctggatttaactagttacgaggctgg
gaggtctggatttaactagttatgaggctggaggtctggatttaactagttatgaggctg
gaggtctggattttactagttaggaggctggaggtctggatttaactagttacgaggctg
ggaggtctggatttaactagttatgaggctggaggtctggatttaactagttatgaggct
ggaggtctggatttaactagttatgaggctggaggtctggatttaactagttaagaggct
gggaggtctggatttaactagttatgaggctggaggtctggatttaactagttatgaggc
tggaggtctggatttaactagttatgaggctggaggtctggatttaactagttacgaggc
agggaggtctggatttaactagttatgaggctgggaggtctggatttaactagttaagag
gctggagatctggatttaactagttatgaggctggaggtctggatttaactagttaagag
gctggaggtctggatttaactagttaagaggctggaggtctggatttaactagtcacgag
gccggaggtctggatttaactagttatgaggctggaggtctggattttactaggtaggag
gctggaggtctggatttaactagttacgaggctgggaggtctggatttaactagttatga
ggctgggaggtctggatttaactagttacgaggctggaggtctggatttaactagttacg
aggtctggatttaactagttaagaggccggaggtctggatttaattagttaagaggctgg
agatctggatttaactagttatgaggctggaggtcttgatttaactagttaagaggctgg
gaggtctggatttaactagttatgaggctggaggtctggatttaactagttatgaggctg
gaggtctggatttaactagttacgaggctggaggtctggatttaactagttaagaggctg
ggaggtctggatttaactagttatgaggctggaggtctggatttgactagttaggagact
ggaggtctggatttaactagttacgaggctgggaggtctggatttaactagttatgaggc
tggaggtctggatttaactagttatgaggctggaggtctggattttactagttaggaggc
tggaggtctggatttaactagttacgaggctgggaggtctggatttaactagttatgagg
ctggaggtctggatttaactagttatgaggctggaggtctggatttaactagttatgagg
ctggaggtctggatttaactagttatgaggctggaggtctggatttaactagttaagagg
ctgggaggtctggatttaactagttatgaggctggaggtctggatttaactagttatgag
gctggaggtctggatttaactagttatgaggctggaggtctggatttaactagttacgag
gcagggaggtctggatttaactagttatgaggctgggaggtctggatttaactagttaag
aggctggagatctggatttaactagttatgaggctggaggtctggatttaactagttaag
aggctgggaggtctggatttaactagttatgaggctggaggtctggatttgactagttag
gaggctggaggtctggatttaactagttacgaggctgggaggtctggatttaactagtta
tgaggctggaggtctggatttaactagttatgaggctggaggtctggattttactagtta
ggaggctggaggtctggatttaactagttacgaggctgggaggtctggatttaactagtt
atgaggctggaggtctggatttaactagttatgaggctggaggtctggatttaactagtt
atgaggctggaggtctggatttaactagttaagaggctgggaggtctggatttaactagt
tatgaggctggaggtctggatttaactagttatgaggctggaggtctggatttaactagt
tatgaggctggaggtctggatttaactagttacgaggcagggaggtctggatttaactag
ttatgaggctgggaggtctggatttaactagttaagaggctggagatctggatttaacta
gttatgaggctggaggtctggatttaactagttaagaggctggaggtctggatttaacta
gttaagaggctggaggtctggatttaactagtcacgaggccggaggtctggatttaacta
gttatgaggctggaggtctggattttactaggtaggaggctggaggtctggatttaacta
gttacgaggctgggaggtctggatttaactagttatgaggctgggaggtctggatttaac
tagttacgaggctggaggtctggatttaactagttacgaggtctggatttaactagttaa
gaggccggaggtctggatttaattagttaagaggctggagatctggatttaactagttat
gaggctggaggtctggatttaactagttaagaggctgggaggtctggatttaactagtta
tgaggctggaggtctggatttaactagttatgaggctggaggtctggatttaactagtta
cgaggctggaggtctggatttaactagttaagaggctgggaggtctggatttaactagtt
atgaggctggaggtctggatttgactagttaggaggctggaggtctggatttaactagtt
acgaggctgggaggtctggatttaactagttatgaggctggaggtctggatttaactagt
tatgaggctggaggtctggattttactagttaggaggctggaggtctggatttaactagt
tacgaggctgggaggtctggatttaactagttatgaggctggaggtctggatttaactag
ttatgaggctggaggtctggatttaactagttatgaggctggaggtctggatttaactag
ttatgaggctggaggtctggatttaactagttaagaggctgggaggtctggatttaacta
gttatgaggctggaggtctggatttaactagttatgaggctggaggtctggatttaacta
gttatgaggctggaggtctggatttaactagttacgaggcagggaggtctggatttaact
agttatgaggctgggaggtctggatttaactagttaagaggctggagatctggatttaac
tagttatgaggctggaggtctggatttaactagttaagaggctggaggtctggatttaac
tagttaagaggctggaggtctggatttaactagtcacgaggccggaggtctggatttaac
tagttatgaggctggaggtctggattttactaggtaggaggctggaggtctggatttaac
tagttacgaggctgggaggtctggatttaactagttatgaggctgggaggtctggattta
actagttacgaggctggaggtctggatttaactagttacgaggtctggatttaactagtt
aagaggccggaggtctggatttaattagttaagaggctggagatctggatttaactagtt
aagaggctggaggtctggatttaactagttatgaggctgggaggtctggatttaactcag
atccaatttagacaactaacttcacatttcatttcatctttaccaaaacattctctttga
tttggacattttccacacaacgtacaatgtataaacatcaagcgtatactaggaaaactc
ttaaagttacaatgtttttgtaataacgttatcctttaacttttaataacaaaacaaaag
tgatattaattttcatattccatctatcgtcatgaccaccattgtggctgacggaaacca
ttgttccaaagtccatttattgcatgtttaatgttctgaggctggttctccatagtgaga
gaacaaaggaatttcgtctgttgcctaagatttatcctgggcgtgagggttcataaaacc
cccatatcttcatacccctagatctctcctcctctgttgggggtgagagataatctgtag
ggttgtggtctcctctaacctgacatgatcaggacagtcatgacagcaaacaattctatt
ttcgtttcatca--------------gaccagaggacatttctcc-aaaaagtacgatct
ttgtccccatgtgcagttgcaaaccgtagtctggctttttctatggcggttttggagcag
tggcttcttccttgctgagcggcctttc--------------------------------
------------------------------------------------------------
------------------------------------------------------------
------------------------------------------------------------
-------------------------------------------------------aggtt
atgtcgatata-------------ggactcgttttactgtcgatatagatacttttgtac
c----------------tgtttcctccagcatcttcacaaggtcctttgctgttgttctg
gaattgatttgcacctttcgc------accaaagtacgttcatctctaggagacagaact
cgt---ctccttcctgagcggtatgacggctgcgtggtcc-------------------c
atggtgttt-------atacttgtgtacta--------------------ttgtttg---
--------------------tacagatgaacgtggt-acctt--caggcgtttggaaatt
gctc------ccaaggatgaaccagacttgtgaaggtctaca---------------att
ttctttct---gaggtcttggctga-tttcttttgatttccccatgatgtcaagcaaaga
ggcact---------------------------gagtttgaaggtaggccttg-------
---aaaaacatcc----acaggtacacctccaattgactcaaattatgcccctttgttcc
ag-----tgaa----------------------------------ggga-----------
----------------------------------------aatcttaatgccacagcata
-----------caatgacattctaaa-------------------agattctgtgctt--
-------ccaactttgtggc---------------aacagtttggggaaggccctt----
---------------------------tcctgttt-------------------------
cagcatgacaatgcccccgtgcacaaagcgaggtccatac--------------------
----------------------------------agaaatgttttgt-------------
---------------------------------------------------------cga
gatcg----gtgtggaaga-acttga----------------------------------
-------------------------------------------------------ctggc
ctgcagag----------------------------------------------------
------------------------------------------------------agtcct
gatctcaaccccat----------------------------------------------
----cgaacacctttg----------------ggatgaattg------------------
--------------------------------------------------------gaac
accgactgcg-----------------------------agccagatat-----------
---aatcgccca---------------acatca----------gtgcccgacc-------
------tcactaatactcttg--------------------------------tggctga
atggaagcaagtccctg-caacaatgttccaac---------------------------
---------atctagtggaaagccttcccagaagagtggaggct-tttata-gcagcaat
g-----------------atccaacatctagtggaaagccttcccagaagagtggaggct
gttatagcag--------------------------------------------------
---caatgttccaacat--ctagtggaaagccttcccagaagagtggaggctgttatcct
cttacatctaga--cgttccgctagcggaacacccgctccaatatccaatgataggcgtg
gcg---------------------------------------------------------
------------------------------------------------------------
------------------------------------------------------------
------------------------------------------------------------
------------------------------------------------------------
--------------------------------------------cgaaatacaaactcct
cgaaaatccaaaaac------------gtcaatttttcaaacatattactattttacacc
attttaaaga--------------------------------------------------
---------------caagactctcgttaatctaaccaca------ctgtccgatttcaa
aaaggcttta-----------caacgaaagcaaaacat-----tagattatgtcaggaga
gtacccagccagaa---------------------ataatcagacac-------------
ccatttttgaagctagcatataatgtcacaaaaaacaaaac-cacagctaaatgca----
----------------------gcactaacctttgatgatcttcatt-------------
--------------------agatgacactcctaggacat--------------tatgtt
atacaatacatgcatgttttgttc-----------aatcaagttcatatatatatatcaa
aaacagctttttacattagcat---------------------------gtgacgttcag
aactagcattccca----------------------------------------------
---------------------ccgaacacttccggtgaatttacta--------------
------------------------------------------------------------
------------------------------------------------------------
-------aattactcac--------gataaacgttcacaaaa------------------
------------------------------------------------------------
---------------------------------aacataac----aattattttaagaat
tttagataccgaactcctttatgcaa----------------------------------
--------------------------tcgcggtgtccgattttaaaatagcttttcggtg
aaagcac------------------------------attttgcaata---------ttc
tgagtagatagcccggccatcatggc----------------------------------
------------------------------------------------------------
tagctattt-tgacacccaccaagtt-------------------------------tgg
cactcaccaaactcagatttactataagaaaaattggattacctttgctgttcttcgtca
gaatgcactccca---ggacttct----------------------acttcaataacaaa
tgttggtttggttccaaataatccatagttatacccaaatagtggcgttttgttgtgcgt
tcaagacactat--ccgaagggtaatgaagggtgacgtgcccggtgcgtatcgtgacaaa
aaatgtcaaaa----tattccattaccgtacttcgaagcatgtcaaac-------gctgt
ttaaaatcaat-ttttatgcgattttctcgtaaaaaagcgataatattcagaccgggagt
cgttgttttcgttcaaaga----------------------ctgaaaatgta--------
----------aacatgg-------------------------------------------
--------tgtcggctcgtgcgtgcgcccccgtctcattgttctc---agatcgaccact
atccaaatgcgctactg-----tttttcagccagagactgcagagtcatcattcaacg--
------------------------------------------------------------
------------------------------------------------------------
------------------------------------------------------------
-------------ttctggcgccttctgagagcctatgggagcattagaaagtgtcac--
----gttatagcagagatcccctgttttggataga-------------------------
-gatggcaaagaaggccaagaaa-------------------------------------
------------------tggtcagacaggctac--------------------------
------------ttcctgtacagaatcttctcaggttttggcc-----------------
--------------------------------------------------------tgcc
atatgagttc--------------------------------------------------
-------------------------------------------tgttatactcacataca
c---------------------cattcaaacagttttag---------------------
--------aaactttggagtgttttct---------------------------------
-------------------------atccaaatctactaatt---atatgcatattctag
ttactgggcagga-------------------------------gtagtaaccagatta-
--------aatcgggtacgttttttatccggccg---tgaaaatactgccccc-------
------------------------------------------------------------
------------------------------------------------------------
------------------------------------------------------------
------------------------------------------------------------
------------------------------------------------------------
-----------------------tatccataacaagttatagcagcaatgttccaacatc
t--agtgg------aaagccttcccagaagagtgga------------------------
----------
>_R_C100_2104717-2110065
------------------------------------------------------------
------------------------------------------------------------
--------tcaatatctgggggtacaggttaggctatatacaggggataccg-----gta
c-----cgggtcaatatgcgggggtacaggtta-g-------------------------
-----------------gctatatacaggggataccggtaccgggtca------------
--------------------------------------------------atatcggggg
tacaggttaggctatatacaggggataccggt--------accgggtcaatatgcggggg
tacaggt------------------taggctatatacaggggatac--------------
----cggtaccgggtcaatatgcgggg-------------------gtacaggttaggct
atatacagg---------------------------------------------------
-------ggataccggtaccgggtcaatatgcgggggta----------caggttaggct
atatacaggggataccggtaccgggtcaatatgcgggggtacaggttaggctatatacag
gggatacc------------------ggtaccgggtcaatatg-----------------
---cgggggtacaggttagg----------------------------------------
---------------------ctatatacaggggataccggtaccgggtcaatatgcggg
ggtacaggttaggc---------tatatacaggggataccggt-----accgggtc----
------------------------------------------------------------
------------------------------------------------------------
------------------------------------------------------aatatg
cgggggtacag---------------------------------gttaggctatatacag
gggataccggtaccgggtcaatatgcgggggtacaggtt---aggctatatacaggggat
a-----------------------------------------------------------
--------ccggtaccgggtcaatat---------gcgggggtacaggttaggctatata
caggggataccggtaccgggtcaata----------------------------------
-------------tcgggggtacaggttaggctatatacaggggataccggtaccg----
-------------------ggtcaatatgcggggt-----acaggtta-----ggctata
tacaggggatac------------------------------------------------
--------------------------------------------cggtaccgggtcaata
tgcgggggtacagg----------ttaggctatatacaggggataccggtaccgggtcaa
tatgcggggg------------------------tacaggt-------taggctatatac
aggggata------------------------------ccggtaccgggtcaatatgcgg
gggtacaggttaggctatatacagggg-------ataccggtaccgggtcaatatgc-gg
gggtacaggttagg----------------------------------------------
------------------------------------------------------------
------------------------------------------------------------
------------------------------------------------------------
-----------ctatatacag---------------------------------------
------------------------------------------------------------
------------------------------------------------------------
------------------------------------------------------------
---------------------------------------------------------ggg
ataccggtaccgggtcaatatgcgggggtacaggttagtcaagtcagataataaacagca
agtagcagc------------------------agtgtgaaaaac---------------
-------aaaggggggggggtcaatgtaaatagtc--------cgtgtggccattttatt
aactgttcagcagtctgatggcttggaggtagaagc-------------------cgtta
aggagccttttggacctagacttggcgct--ccggtaccgcttgccgtgcggtagcagag
agaacagtctatgactaggg----------------tgactggagtctttgacgattttt
------------------gggggccttcctctgacaccgcctggtatagaggt-------
----cctggatggcaggaagcttggccccagtgatgtattgggccgtactcactaccctc
tgtagcgccttacggtcggaggccgagcagttgccataccaggcggtgatgcaacccttc
aggatgctctcgatggtgcagctgtagaaccttttgaggatctgaggacacatgc-----
---------------------------caaatcttttcagtctcctgagggggaataggt
tttgtcgtgccctcttcac-----------------------------------------
-----------------------------------------------gactgtcttggtg
tgtttggaacatcat--------agtttgttggtgatgtggacgccaaggaacttgagg-
---ctctcaacctgctccact---------acggtcccgtcgatgttaatggggggcctg
ttcggccctccttttcctgtagtccacgatcagctcctttatcttgctcacattaaggga
ga----------------ggttgttgtcctggcaccacactgccaggtctctgacctcct
ccctataggctgtctcatcgttgtcggtgatcaggcc-----------taccactgttgt
atcgtcagcaaacttaatgatggtgttagagctttgactggccgtgcagtca--------
-----tgagtgaacagggagtacaggaggggactgagcacgcacccctgagggacc----
------------------------------------------------------------
--------------------------------cccgtgttgaggatcagcgtggcggatg
tgttgttacctaatcttaccacctg-----------------------------------
------------------------------------------------------------
------------------------------------------------------------
----------ggggcggcccatcag-----------------------------------
------------------------------------------------------------
------------------------------------------------------------
-----------gaagtccaggatccagttgcagagggaggtgttta--------------
----------------------gtcccagggtccttagcttagtgatgagcttagtgggc
actatgg--------tgttgaacgctgagctgtag-----------tgaatggacagcat
tctcacatacagttgaagtca-gaagtttacatacaccttaaccaaatacttt-------
------taaactcag--tttc-acaattcttgacatttaatcctagtaaa-------agt
tcact----------gtcttaagtcagttaggatcacc----------------acttta
ttttaagaatgtga--aatgtca-gaataatagt-agagagag-----atttatttcagc
tttt-atttctttaatcaca--------------------------------------tt
cccagtgggtcagaagtttacatacactcaattagcatttggtagcat---tgcctttaa
attgtt--------taacttgggtcatatgttttggggagccttccacaagcttcccaca
at------aagttgggtgaattt------------tgacccattcct-------------
---------------------cctgacagagctggtgtaactg----agtcaggtttgta
ggcct----------------ccttgctctcacatgctt---------------------
------------------------------------------------------------
---------tttcagttctg--cccacacattttctatgggattgag-----------gt
cagggctttgtgatggccactccaataccttgactttgttgtccttaagtca-ttttgcc
acaactttggaagtatgctt-ggggtcattgtccat-ttggaagatgcattggtgaccaa
gctttaacttcctgactgag---------gtcttgagatgttgcttcaatatatccacat
aattttct-ttcctcatgatgccatctattttgtg--------aagtgcaccagtccctc
ctgca-gcaaagcacccccacaacatgatgctgccacccccgtgcttcatggttgggatg
gtgttcttcggcttgcaagcgtcccccctttttcctccaaacataacgatggtcattatg
gc----------------------------------------------------------
------------------------------------------------------------
------------------------------------------------------------
------------------------------------------------------------
------------------------------------------------------------
------------------------------------------------------------
------------------------------------------------------------
------------------------------------------------------------
------------------------------------------------------------
------------------------------------------------------------
------------------------------------------------------------
------------------------------------------------------------
------------------------------------------------------------
------------------------------------------------------------
------------------------------------------------------------
------------------------------------------------------------
------------------------------------------------------------
------------------------------------------------------------
------------------------------------------------------------
------------------------------------------------------------
------------------------------------------------------------
------------------------------------------------------------
------------------------------------------------------------
------------------------------------------------------------
------------------------------------------------------------
------------------------------------------------------------
------------------------------------------------------------
------------------------------------------------------------
------------------------------------------------------------
------------------------------------------------------------
------------------------------------------------------------
------------------------------------------------------------
------------------------------------------------------------
------------------------------------------------------------
------------------------------------------------------------
------------------------------------------------------------
------------------------------------------------------------
------------------------------------------------------------
------------------------------------------------------------
------------------------------------------------------------
------------------------------------------------------------
------------------------------------------------------------
------------------------------------------------------------
------------------------------------------------------------
------------------------------------------------------------
------------------------------------------------------------
------------------------------------------------------------
------------------------------------------------------------
------------------------------------------------------------
------------------------------------------------------------
------------------------------------------------------------
------------------------------------------------------------
------------------------------------------------------------
------------------------------------------------------------
------------------------------------------------------------
------------------------------------------------------------
------------------------------------------------------------
------------------------------------------------------------
------------------------------------------------------------
------------------------------------------------------------
------------------------------------------------------------
------------------------------------------------------------
------------------------------------------------------------
------------------------------------------------------------
------------------------------------------------------------
------------------------------------------------------------
------------------------------------------------------------
------------------------------------------------------------
------------------------------------------------------------
------------------------------------------------------------
------------------------------------------------------------
------------------------------------------------------------
------------------------------------------------------------
------------------------------------------------------------
------------------------------------------------------------
------------------------------------------------------------
------------------------------------------------------------
------------------------------------------------------------
------------------------------------------------------------
----------------------------------------------caaacagttctatt
tttgtttcatca--------------gaccagaggacatttcacc-aaaaagtacgatct
ttgtccccatgtgcagttgcaaaccatagtttggcttttt-tatgccggttttggagcag
tggcttcttccttgctgagcggcctttc--------------------------------
------------------------------------------------------------
------------------------------------------------------------
------------------------------------------------------------
-------------------------------------------------------aggtt
atgtcgatata-------------ggacttgttttactgtggatatagatacttttgtac
c----------------tgtttcctccagcatcttcacaaggtcctttgctgttgttctg
ggattgatttgcactttttgc------accaaagtacgttcatctctaggagacagaaca
cgt---ctccttcctgagcggtatgacggctgcgtggtcc-------------------c
atggtgttt-------atacttgcgtacta--------------------ttgtttg---
--------------------tacagatgaacatggt-acctt--caggcgtttggaaatt
gctc------ccaaggatgaaccagatttgtgaaggtctaca---------------att
tattttct---gaggtcttggctga-tttctttagattttcccatgatgtcaagcaaaga
ggcgct---------------------------gagtttgaaggtaggccttg-------
---aaatacatcc----acaggtacacctccaattcactcaaattatgtcaattagccta
tctcctatgcacccgggccacggcctgttcaccccgctacaatctagaaggaggagacag
tacaggtgcatcaaagcagggacagagagactgataaacagcttctatctccaggccatc
agactgttaaacagcttctatctcca-------------------ggccatcagact---
----------gttaaacagcttctatctccaggccatcagactgttaaatagcaat----
---------------------------ctctagccggactccacccagtaccctgtcctg
aactcagtcactg---------ttctagctggctacca----------------------
----------------------------------cccagtaccctgt-------------
--------------------------------------cctgaactc-------------
agtca------ctgttcta-gct---------------------ggct------------
------------------------------------------accacccagtaccctgcc
ctgaactc----------------------------------------------------
------------------------------------------------------agtcac
tgttctagctggctac----caccca-gtactctaccctgaactc---------------
------agtcactgttc---------------tagctggcta------------------
--------------------------------------------------------ccac
ccagtaccct------------gccctgaactcag-----tcactgttc-----------
---------------------------tagccg----------gctaccaccc-------
------agtactctaccctga---------------------------------------
------------------------------------------------------------
----------------------------------actcagtcac-tgttct---------
------------------agccggactccacccagtactctaccctgaactcagt-----
------------------------------------------------------------
--------------------cactgttctagctggctac--------cacccagtaccct
------------------------------------------------------------
-------------------gccctgaactcagtcactgttctagc---------------
------------------------------------------------------------
------------------------------------------------------------
------------------------------------------------------------
------------------------------------------------------------
------cggctaccacccagtaccctgccctgaa------ctcagtcactgttctagcca
gtactttaccctgaac-tcagtcactgttctag---------------------------
------------------------------------------------------------
------------------------------------------------------------
------------------------------------------------------------
------------------------------------------------------ccagta
ctttaccctgaactcagtcactgttctagccagtactttac-------------------
---cctgaactcagtcactgttctagccagtactttaccctgaactc-------------
-----------------agtcactgttctagccagtactttaccctgcaccttggagact
aggtccttgatgatcttcttggct------------------------tttctgtgacac
aaaggggttttttcgtctg-----------------------------------------
------------------------------------------------------------
-------------------------------------tctccatagaaaagctcccattt
ttggttgcaggta---------------gaactcttattggttgaaggtagaaccatttt
ggttgcaggtagaactcttatttacaatgacagc-----ct-------------------
----------------------accaaaaggcatcctgccgg-------gactggggctg
ggataaaacatttcaatat------------tggacaaaaca------------------
---------------------------------tacatcac----gacaagaaagacaac
actacataaagaga----------------------------------------------
------------------------------------------------------------
-------------------------------------gacctaagaca------------
--acaacacagcatggcagcaaca--cc-acatgacaac---------------------
-------------------------------------------acaacatggcagcaaca
caacatgacaacacagcatggtagca-------------------------------aca
caacatgacaacacagcatggtagcaacaacacataacacagcatggcagcaccacatga
caacac----------agcatggt-----------aa-----------------------
------------------------------------------------------------
-caacacaacatgacaacacagcatggtagcaacaacacataacacagcatggcagcacc
acatgacaacac---agcatggtaacaacacaacaacacagcatg---------------
-----gtagcaacaccacatgacaacacagcatggtagaaacaccacatgacaacacagc
atg--------------------------------------gtagaaacacaacatg---
--------acaacacagcatggtagcaacacaacatgac---------------------
------------------------------------------------------------
---------------------------------aacacagcatggtagcaacaacacata
aca---------------------------------------------------------
----------------cagcatggcagcaccacatgacaacaacatggtaacaacacaac
aac-----------------acagcatggtagcaacaccac-------------------
----------------------atgacaacacagcatggtagcaacaccacatgacaaca
c---agcatggtagaaacacaacatgacaacac---------------------------
------------------------------------------------------------
------------------agcatggtagcaacac-aacatgacaacacagcatggtagca
gcacatgacaac-acagcatggtagcaacacaacatgacaaca-----------------
------cagcatggtagaa-------------------------acacaacatgacaaca
caacatgacaacaccacatgacaacacagcatagtagcaacaccacatgacaacacatca
tggcagcaacaccacatgacaacacagcatggtagcaa-----caccacacgacaacaca
g-----catggta-------------gaaacaccacat----------gacaacacagca
tggtagcaacacaacatgac----------------------------------------
------------------------------aacacagcatggtagaaacacaacatgaca
acac--------------------------------------------------------
------------------------------------------------------------
------------------------------------------------------------
------------------------------------------------------------
-------aacatgacaacacaacatgacaacacagcatggtagcaacaca----------
------------------------------------------------------------
------------------------------------------------------------
-----------------------acatgacaacacagcatggtagaaacacatgacaa--
--------------cacagcatggtagcaacagcac------------------------
----------
>C1004_20745-26149
-----------------cctacaccacccaatgtcacgggaaggctaattaagatc----
--------------------atcaaggacatcaacca-----------------------
--------cccgagccactgcctgttcaccccgctatcatccagaagg------------
----------cgaggtcagtacagttaaac------------------------------
--------------------------agccatcactaacattgaatggctgctgccaaca
ta--------ctgactcaaatctctagcc-----------actttaataattagaaattg
gatgtaattaatgtatcactaatcactttaa-----------------------------
--------------------acaatgccactttatataatgtttac--------------
----ataccctacattaatcatctcat---------------------------------
--------------------------------------------atgtatatactgtact
ctataccatctactgcatcttgcctatgccgcacggcca----------ttgctcatcca
------------------------------------------------------------
--------------------------tatatttagatgtacatattcttatt--------
---cattcctttacacttgtgtgtg-----------------------------------
---------------------taaagtagttgttgtgaaattgttagattacttgttaga
tattactgcacggtcggaa---------ctagaagcacaagcatttcgctacacttg---
------------------------------------------------------------
----------------------------------cattaagatctgctaaccatgtgaat
gtgaccagtaaaatgt--------------------------tatatgatttgaaatcta
actgcctgtag---------------------------------ctcaggccctgaagca
aggatatgcatat------------------tcttggtacc-------------------
----------------atttgaaaggaaatactttgaagt--------------------
--------ttgtggaaatgtgaattg----aaggtaggagaatataacacaatagatctg
gtagaagaaaatacaaagaaaaaaaaact-------------------------------
----tttttttccacaaccatctttgaaatgcaacagaaaggtcccagttccagccatca
---------------ctctggttgtaattccgata------------------gatagtg
tccacaagatggcagcag------------------------------------------
------------------------------------------------------------
tgtatgtgcaaagtgaataacttgaaaaatgagtgaacaacaagacttttagtg------
------------------tcaagtccccaggtacatttggg-------caaatcgtgaat
gagacattcgca--------------------------ttcatattccatttttctgcaa
gaatatcgtcaaatctgtatacttgg--actttgatttagctttccaagtattagta---
-------------gccatattataagttcaacatttgca---------------------
----aaacaacaagttttc----------------ataacttcataactgaatattctta
taatttgtgtccaaaaggaaaaggcatgc-----tgtcgcaaaaggttagcgcctacatt
ttgcgaccgagacggaggtaacggatactcccataaagcccagctcattggctatctacc
tagctttgt--ttgaccccga---------------------------------------
-------------------------------------ttggtgcttatttgacaaagata
cagtccttcaagtgatggctgccagcatcatcggcgtgccatgaaggcgtcgctatctga
ccaa--------------------------------------------------------
------------------------------------------atatggtgtcctatagga
--------tatactacaccaattttaggatatgaaaaaggattttatttaacaaaacgac
acttcatgtta---tctctgggaccctttggat---------------------------
--------------gataaatcagagcaagatttcagaatgtaagtacacatttcacctt
cagaggtgaa-tttatcacacctatcgcgttgaaaa------------------------
aaagtgttttgttgttaggaactctcctc-------------------------------
------------------------------------------------------------
---------aaacaacagcattgcattttttcgcagtaataactactgtaaat-------
-------------tggagagtgcagttatattaacaagaatttaaactttcagcc-----
------------------gatataagacacttgtt-------------------------
------------------------------------------------------------
------------------------------------------------------------
------------------------------------------------------------
-------------------------------------gttactcgaaaatctgcaatctt
gatgtaacgcgctgcatg------------------------------------------
-----------------------atttaccacagtcccgtt-------------------
------------------------------------------------------gacgga
acgccgatcc-----------------------------------------ttaacaagt
ttttaaaggaggaaccactgtagtt-----------------------------------
------------------------------------------------------------
acattaacagtaaacaaacacagtaaacaaaaaggcgaatggagatccaaaca-------
------------------------gcctacagcctactacagtgagatgcagccatgcac
tgctgt--------------------------------tttgccaaataaatgacaaatt
tgccgctaatgagttctgcaacacg-ttgtgacatg------------------------
------------------------------------------------------------
--------------------gcacaatacacttctgtggatcaaattcaacccacataat
catttaagcaatgccagcctacca------------------------------------
------------------------------------------------------------
------------------------------------------------------------
---------------------------------taaacacatttccaatacgtacagttc
catt---------------------tccaaccacaaaaaccaataggctaccaagaaaac
cacaata--------cactgtatctatttctatgat------------gatgaagcatac
cgatatgtacagttgaagtcg-gaaatttacatgcaccttagccaaatacatt-------
------taaactcattttctc-acaattcctgacatttaatcctagtaaa-------aat
gccct----------gttttaggtcagttaggatcacc----------------acttta
ttttaagaatgtga--aatgtca-gaataatagt-agagagaatt---attaatttcaga
tttt-atttctttcatcata--------------------------------------tt
cccagtgggtcagaagtttacatacactcaattagtatttggtagcat---tgcctttaa
attgtt--------taacttcggttaaatgtttcgggtagccttccacaagcttcccaca
at--------attgggtgaattt------------tgtccaaatcct-------------
---------------------cctgacagagctcgtgtaactg----agtcaggtttgaa
ggcct----------------ccttgctcgcacaagctt---------------------
------------------------------------------------------------
---------tttcagttctg--cccacaaatgttctataggattgag-----------at
cagagctttgtgatggccactccaatacctttactttgttgtccttaaacca-ttttgcc
acaactttggaagtatgcttgggggtcattgtccat-ttggaagacccatttgcgaccaa
gctttaacttcctgactgat---------gtcttgaaatgttgcttcaatatagccacat
aattttcc-tccctcatgatgccatctattttgtg--------aagtgcagcagtccctc
ctgca-gcaaagcacccccacaacatgatgcagccacccccgtgcttcatggttgggatg
gtgttctgcggcttgcaagc-atccccctttttcctccaaacataacgatggtcattatg
gc----------------------------------------------------------
------------------------------------------------------------
------------------------------------------------------------
------------------------------------------------------------
------------------------------------------------------------
------------------------------------------------------------
------------------------------------------------------------
------------------------------------------------------------
------------------------------------------------------------
------------------------------------------------------------
------------------------------------------------------------
------------------------------------------------------------
------------------------------------------------------------
------------------------------------------------------------
------------------------------------------------------------
------------------------------------------------------------
------------------------------------------------------------
------------------------------------------------------------
------------------------------------------------------------
------------------------------------------------------------
------------------------------------------------------------
------------------------------------------------------------
------------------------------------------------------------
------------------------------------------------------------
------------------------------------------------------------
------------------------------------------------------------
------------------------------------------------------------
------------------------------------------------------------
------------------------------------------------------------
------------------------------------------------------------
------------------------------------------------------------
------------------------------------------------------------
------------------------------------------------------------
------------------------------------------------------------
------------------------------------------------------------
------------------------------------------------------------
------------------------------------------------------------
------------------------------------------------------------
------------------------------------------------------------
------------------------------------------------------------
------------------------------------------------------------
------------------------------------------------------------
------------------------------------------------------------
------------------------------------------------------------
------------------------------------------------------------
------------------------------------------------------------
------------------------------------------------------------
------------------------------------------------------------
------------------------------------------------------------
------------------------------------------------------------
------------------------------------------------------------
------------------------------------------------------------
------------------------------------------------------------
------------------------------------------------------------
------------------------------------------------------------
------------------------------------------------------------
------------------------------------------------------------
------------------------------------------------------------
------------------------------------------------------------
------------------------------------------------------------
------------------------------------------------------------
------------------------------------------------------------
------------------------------------------------------------
------------------------------------------------------------
------------------------------------------------------------
------------------------------------------------------------
------------------------------------------------------------
------------------------------------------------------------
------------------------------------------------------------
------------------------------------------------------------
------------------------------------------------------------
------------------------------------------------------------
------------------------------------------------------------
------------------------------------------------------------
------------------------------------------------------------
------------------------------------------------------------
------------------------------------------------------------
------------------------------------------------------------
------------------------------------------------------------
----------------------------------------------taaacagttctatt
tttgtttcatca--------------gaccagaggacatttctcc-aaaaagtacaatat
ttgtccccatgtgcagttgcaaaccgtagtctggctttct-tatggcagttttggagcaa
tggcttcttccttgctgagcggcctttc--------------------------------
------------------------------------------------------------
------------------------------------------------------------
------------------------------------------------------------
-------------------------------------------------------aggtt
atgtcaatata-------------gtactcgttttactgtggatatagatacttttgtac
c----------------tgtttcctccagcatcttcacaaggtcctttgctgttgttctg
ggactgatttgcacttttcgc------agcaaagtacgttcatctctaggagacagaacg
cgtctcctccttcctaagcggtacgacggctg---------------------------c
gtggtgtta-------atagttgcgtacta------------------------ttg---
--------------------tacagatgaacctgat-acctt--caggcatttggaaatt
gctc------ccaaggatgaaccagacttgtggacgtctaca---------------att
tttttt-----taggtcttggctga-tttc-tttaattttcccatgatgtcaagcaaa--
---------------------------------gagtttgaaggtaggccttg-------
---aaatacatcc----acaggtacacctccaattgactcaaatgatgtcaattagccta
cc-------------------------------------------agaa-----------
----------------------------------------gcttctaaagccatgtcatc
----------------aatttctgga-------------------attttccaagct---
----------gtttaaaggc------------acagtcaacttagtgtatgtagca----
------------------------------------------------------------
----------------------ggggaagggagcataaa---------------------
----------------------------------gggaccaaattcg-------------
---------------gtctcaatgaccaatttccaagggagataaac-------------
aaacg------tcgtaagacact-------------------------------------
---------------------------------------------------atctggtac
aaagacaa----------------------------------------------------
------------------------------------------------------caaagg
gatttgggtaagcg-------tgcct------tttcattatcgac---------------
------aaactctttat---------------agatggacagctattctgagacagctcc
ataacacc-----------------atagctgtactaaattgtacagtttacgaaaaaaa
agaagttatg---------------agaactgtaaaaatatctgaatat-----------
-----------------tatgaagtggatatga----------acacacacgtac-----
------tcaattacatgcttg--------------------------------cttacac
atacggacttatacata-------------------------------------------
--------------------------cacacacacctgatctcgctctctt---------
------------------------------------------------------------
--------------------------------------ctctccctcgctctctgttgtc
gagaactgttttataat--ttaatgtgtttattgtttg-----------tctctcttttt
tatgcacttgtctacaagttttt-------------------------------------
------------------------------------------------------------
----------------------------------------------atatgtttacaaca
agc-----------------aaggggaagatatcagaataggggcattggggaataataa
ca----------------------------------------------------------
---------------------------------tattctac---------------ggaa
tacatttgtactgtagtgaagccg------------------------------------
------------------------------------------------------------
------------------------------------------------------------
-----------------------tctccagagtaatgcaaggtctctttcatgatcatgt
gaaacgtcaa--------ttgctatagaaatgctgggat---------------------
--------------------------------------------------gtgtttttca
gttatgttaaaggtaattatga--------------------tgcaactatgatgg----
----------------------tgatatgatatggattacaattatc-------atcatg
aatattaa-----------------------------------------ggcaatatgca
ctacatgttatacac----------------------agacactcaaacatacaaattgg
cagagttattatttatttg---------------------------gagatcacatatta
tagtcttactctta----------------------------------tacatacatcgt
acacactctcac---------taaatcacatc-caatatccccctactcagatttactac
acacataatatcttctctcaatttcttaacatctg--tggcattggctcaaaggcaaaca
ggcaagggaataaaacaaatattactagaacc------------------------tatt
tcttgaattgtaaatatcagacatttgaaagctctagttttg------------------
------------------------------------------------------------
---------------------------------accgtcat----aatacctctgatggc
agtaagtt--------------------------------------tacaagcactaatt
atgg--------------------------------------------------------
-----------------------------------tcaatttagactg------------
--agaatagtatcttgttattgtaaggg--------------------------------
----------------------------------------gcgaaataagtatagccagt
tataattgt-----aatggtttagca-------------------------------gat
tataaaaaaagatcagtctttacatggctaaa----------------------------
----------------agaaaagg----------------------aatataacatatac
tgttt-------acaggaaactcactgtacatccttagatgaagttgcgt----------
----------------ggaaaaaggaatggaaataattttctatcaaggacaaaggcact
caaagggtgtgg-tgatattaattaacaaacatttcgatctgaatgtgca----------
------------------------------------------aatagccaggaatgattc
gca--------------------------------------aggaaggtgcatcctttt-
---------gaatatgaaagtggatgaaaaagagattgtccaaatcaggatgatccataa
ttcttcaaaaacattcatgccaatttat--------------------tgaacttacagg
caacaaatgatc---------------------caatcattatggtgggagactataa--
------------------------------------------------------------
----------------cacagtgttaagtacctcaatggaccgtaaaataaatcactcta
caaac---------------------------------tatcatcaccg----------t
gcccttaaggaaatcacaaa------------tatattggacacattagaaatagt----
----ggttatttggagactaaaaaaccctgac---------------------------c
tagtgagatatacatggaggagacttaatcaagctagtcgtcttgactactttcttgtct
cattctatcttgcatcaaaggttaaaaatgcgatcagatcatcctctaat----------
-------------tggccttcacataactcttatagattttcc-----------------
----------------------------------------------acgtggatggggat
attagaaatttaatcaaattttactggagga-----------------------------
-------------------------------------------caacttatttttaacta
a---------------------gacaaaagaatttaaaac-----------agaattttt
ccattatgatat------------------------------------------------
------------------------------------------------------------
-----------------------aggttcagcaaatccccttattctttgggataccttt
aaatg----------tactttcaggggtcattca--------------------------
------------------------------------------------------------
------------------------------------------------------------
-attcaatattcatcaataataaaaaaaaaagcagtttctgg------------------
------------------------------------------------------ctaaag
agacaagactatcaaga-------------------------------------------
---------------------------gaaatccatgaactaatagtacaggtagata--
------------------------------------------------------------
----------
>C101_1053487-1057940
ataccactgatcagtgggttttcccctttaataccactgattggtgggtt----------
------------------------------------------------------------
--------ttcacctttaataccactgatcggtatgttttcccctttaataccactgatc
ggtaggttttccactttaataccactgatc-------------ggtacgttttcccct--
------------------------------------------------------------
----------ttaataccactgatcggtacgttttcccct--------------------
-----------------------------------------------------ttaatat
cagtgatcggtagg----------------------------------------------
------------------------------------------------------------
------------------------------------------------------------
------------------------------------------------------------
------------------------------------------------------------
--------------------------ttttcatttacatttacatttacgtcccctttat
aaccgctgattgggatctaaagaaagagaacaaatcacagaaaccacagagaagatgcaa
--ctttgtcagttgttcaactgacaaaagagtagcaccttctatgaggtaaatctataca
atgccttataaattccata-----------------------------------------
-----------------------------------atagtaccttatgatacacttagaa
tgtattataatactgactacaatacataaggattcagcattcctggtgagagtcaaatct
gcagtggaccaaatgaggaacgagcacacacatgtgcgggtgagtgtgtgtatatgagtg
tgtgtgtgtgt-------------------------gtgtgtgtgtcgtgctcggtgcat
gcac--------------------------------------------------------
----------------------------------------------gtctgcgt------
--------ctgtgtgtgtgtgtgtgt-gtgtgtgtgtgtgtgtgtgtgtgtgtgtgtgtg
tgtgtgtgtgtgtgtgtgtgtgcgtgtgc---gtgtgcatgtgtgcgtgcgtgcttgttt
cac---tggacagctgagtaatgcaaccaggggaataggtggagctcctcgcatcccg--
-------------------aatcatctggaatttg-------------------------
------------------------------------------------------------
------------------------------------------------------------
------------------------------------------------------------
--------------------gatccagaactacttactgag-------ccactggatcag
aaccactgttcggctgg---------------------tctggttgggtctggtctggtt
ggggctggtctggtctg-------------------------------------------
------------------------------------------------------------
--------gctggtctggtctggttgggtctggt-----tgggttggttgatgttgtcca
gtattgggg--------------------gtgtgtgttgtcaatttttgcagtaacaagt
aataaaacagagttgagtaaaaatatcatagtta--------------------------
-----------ctgattaaag---------------------------------------
----------------------------------------------agatgggtagccac
ttttcttatctttcccttcctattgcagttc---ttgatccaaataaatatgta------
------------------------------------------------------------
----ttattattattccctctctgttggcgcaataaaaacaaaagtgtcctctcaccaag
ttcct-------------------------------------------------------
------------------------------------------------------------
-------------------gtttatgaacacactc--------ctactgactgctttagt
gaggga---------------------------------------gatcacacactccta
ctgactgctttagtgagggagatcacaca--ctcctactgactgctttagtg--agggag
atcacacactactactgactgctttagt--------------------------------
---------------gagggagatcacacactcctactgactgctttagtgag-------
------------ggagatcacacactcctactgactgctttagtgagggagatca-----
-----------------------cacactactact-------------------------
------------------------------------------------------------
------------------------------------------------------------
------------------------------------------------------------
------------------------------------------------------------
----------------------gactgctttagtgagggagatcac--------------
------------------------------acactcctact-------------------
------------------------------------------------------------
------------------------------------------------------------
---------------gactgctttagtgagggagatcacacactcctac-----------
------------------------------------------------------------
-tgactgctttagtgagggagatcacacactactactgac--------------------
------------------------------------------------------------
------------------------------------------------------------
------------------------------------------------------------
------------------------------------------------------------
------------------------------------------------------------
------------------------------------------------------------
------------------------------------------------------------
------------------------------------------------------------
------------------------------------------------------------
-----------------------tgctttagtgagggagatcacacactactactgactg
ctttagtga-------------------------------------gggagatcacacac
tcctactgactgctttagtgagggagatcacacactcct--actgactgcttta------
-----gtgagggagatcacac-actactactgac--------------------------
-------------------tgctttagtgagggagatc----------------acacac
tactactg--------actgctt-------tagt-gagggagatc---acacactactac
tg---actgctttagtgaggg---------------------------------------
------agatcacacactactactgactgctttagtgagggagatcacacactcctactg
actgct--------ttagttgagggaga--------------------------------
-----------------------------------tcacacactatt-------------
---------------------actgactgctttagtgaagc-----------agtcagta
ggcct----------------ccttgctcacacacgctt---------------------
------------------------------------------------------------
---------tttcagttcta--cccacacattttctatggtattgag-----------gt
cagggctttgtgatggctac----------tgactgtgttgtccttaagcca--tttgcc
acaacattggaaatatgctt-ggggtcattgtccat-ttggaagacccatttgcgaccaa
gcttaaacttcctgactgat---------gtcttgagatgttgcttcaatatatccatat
aatttccc-tccct----------------------------------------------
------------------------------------------------------------
------------------------------------------------------------
------------------------------------------------------------
------------------------------------------------------------
------------------------------------------------------------
------------------------------------------------------------
------------------------------------------------------------
------------------------------------------------------------
------------------------------------------------------------
------------------------------------------------------------
------------------------------------------------------------
------------------------------------------------------------
------------------------------------------------------------
------------------------------------------------------------
------------------------------------------------------------
------------------------------------------------------------
------------------------------------------------------------
------------------------------------------------------------
------------------------------------------------------------
------------------------------------------------------------
------------------------------------------------------------
------------------------------------------------------------
------------------------------------------------------------
------------------------------------------------------------
------------------------------------------------------------
------------------------------------------------------------
------------------------------------------------------------
------------------------------------------------------------
------------------------------------------------------------
------------------------------------------------------------
------------------------------------------------------------
------------------------------------------------------------
------------------------------------------------------------
------------------------------------------------------------
------------------------------------------------------------
------------------------------------------------------------
------------------------------------------------------------
------------------------------------------------------------
------------------------------------------------------------
------------------------------------------------------------
------------------------------------------------------------
------------------------------------------------------------
------------------------------------------------------------
------------------------------------------------------------
------------------------------------------------------------
------------------------------------------------------------
------------------------------------------------------------
------------------------------------------------------------
------------------------------------------------------------
------------------------------------------------------------
------------------------------------------------------------
------------------------------------------------------------
------------------------------------------------------------
------------------------------------------------------------
------------------------------------------------------------
------------------------------------------------------------
------------------------------------------------------------
------------------------------------------------------------
------------------------------------------------------------
------------------------------------------------------------
------------------------------------------------------------
------------------------------------------------------------
------------------------------------------------------------
------------------------------------------------------------
------------------------------------------------------------
------------------------------------------------------------
------------------------------------------------------------
------------------------------------------------------------
------------------------------------------------------------
------------------------------------------------------------
------------------------------------------------------------
------------------------------------------------------------
------------------------------------------------------------
------------------------------------------------------------
------------------------------------------------------------
------------------------------------------------------------
------------------------------------------------------------
------------------------------------------------------------
------------------------------------------------------------
------------------------------------------------------------
------------------------------------------------------------
------------------------------------------------------------
-----------------------------ccaaaaacatttctcc-aaaaagtatgatct
ttg------tgtgcagttgcaaaccgtagtctggcttttt-tatggcggttttggagcag
tggcttcttccttgctgagtggcctttc--------------------------------
------------------------------------------------------------
------------------------------------------------------------
------------------------------------------------------------
-------------------------------------------------------aggtt
atgtcgacata-------------ggactcgttttactgtggatatagatacttttgtac
c----------------tgtttcctccagcatcttcacagggtcctttgctgttgttctg
ggattgatttgtacttttcgc------accaaagtacatttatctctaggagacagaatg
cgt---ctccttcctgagcggtacgacggctgtggggtcc-------------------c
atggtgttt-------atacttgcgtacta--------------------ttgtttg---
--------------------tacagatgaacgtggt-acctt--caggcgtttggaaatt
gctc------ccaaggatgaacca-acttgtggaggtctaca---------------act
ttttttct---gaggtcttggctga-tttcttttgattttcccatgatgtcaagcaaaga
tttaatctggttattactactgcccagaaactagaatatgcatataattattggctttgg
atagaaaacaccc----taaagt---ttctaaaactgtttgaatggtgtctgtgagcata
ac-------------------------------------------agaa-----------
------------------------------ctcatatg--gcaggcaaaaacctgagaag
----------------attctttacaggaagtgccctctctgaccattccttgagcttct
tgactctttttattgaaaac------------ttaggatctttgctgtaacgtgac----
----------------------actttctacggct---------cccataggct------
ctcagaacccctggctgaa---aaacattagcgtttttg---------------------
----------------------------------gatagtggtcggt-------------
---------------------------------------cagagtac--------tatga
gactgaggcgcgtggacgaggcg-------------------------------------
------------------------------------------------------------
------------------------------------------------------------
------------------------------------------------------acccca
tgtttttattttctctctctttgtactaaaacacagattcccggt---------------
------cggaatattatcgcttttttacgagaaaaatggcat------------------
--------------------------------------------------------aaaa
attgatttta-----------aacagcggttgacat-gcttcgaagtac-----------
-----------------------ggtaatggaat---------atttagaatt-------
---------------------------------t--------------------------
------------------------------------------------------------
---------------------------------------------tttgtcacgaaacgc
gtcgtgcgcgt-------------------------------------------------
------------------------------------------------------------
--------------------------------------------cacccttctttaccct
ttcggatagtgtcttgaa------------------------------------------
-------------------cgccacgaacaaaacgccgctatttggat------------
--ataactatgg----------------------------------attattttgaacca
aac-----------------caacatttgttattgaagtagaagtcctgggagtgcattc
tgac--------------------------------------------------------
------------------------------------------------------------
-----------------------------------------------gaagaacagcaaa
ggtaataacattttt--cttatagtaaatctgactttggtgagggctaaacttggtgggt
gtctaaatag--------------------------------------------------
-----------------------ctagccctgtgatgccgggctatctacttagaatatt
gcaaaatgtg--------ctttcaccgaaaagctattttaaaatcggacatatcgagtgc
atagaggagttctgtatc------------------------------------------
------------------------------------------tataattcttaaaataat
tgttat-----------------------------------gttttttgt--gaacgttt
atcgtgagtaattta-----------------------gtaaattcaccggaagtttgcg
gggggtatgctagttctgaacgtcacatgctaatgtaaaaagctggt-------------
------------------------------------ttttgatataaatatgaacttgat
tgaacaaaacatgcatgtattgtataacataatgtcctaa------gattgtcatctgat
gaagatcatcaaa--------------------ggttagtgctgcatttagctgtggttt
gggtttatgtgac-----------------------------------------------
-----------------------------------------attatatgctagcttgaaa
aatgggtgtctgattatttctg---gctgggtactctgctgacataatctaatgctttcg
ttgtaaagcctttttgaaatcgga--cagtgtggttagattaacgagagtcttgtcttta
aaatggtgt------------------------aaaatagt----aatatgtttgagaaa
ttgaagtaatagcatttctaaggtatttgaataacgcgccacgggattccactggctgtt
acgtaggtgggacgaaatcgtccc------------------------------------
---------------------------------------------------actggccct
agagaagttaacaccttgcccttgac----------------------------------
------------------------------------------------------------
------------------------------------------------------------
------------------------------aatacatagcagctcaacagctgatggtta
atgactaaactgttg-gtaatcctggatgat-----------------------------
------------ccttgatattcccctgatctatataaatgatg----------------
------------------------------------------------------------
------------------------------------------------------------
------------------------------------------------------------
-----------------------------------------gattggctgcg--------
------------------------------------------------------------
------------------------------------------------------------
------------------------------------------------------------
------------------------------------------------------------
----------tcgctgaattctctggaagcctcttcccgatagttaaacaaccatcggct
gcccagaga---------------------------------------------atagtc
tactctggcgaatttcaaataatgaatgg-------------------------------
-----------------------------------------------------------a
gaatagtgcttttgtttaataaaattaaatca----------------------------
------------------aagttggtatgaccacacgatgattctttagt----------
---------attctatactgaacaaaaatataaaacgtaatat-----------------
--------gtggagtgttggtccca-----------------------------------
------------------------------------------------------------
-------------------------------------------tgtttcatgagctgaaa
t-------------------------aaaagatcccagaa-----------atgatattt
tcccaggtaataactggagtggaataggtggaatgg------------------------
-------------------------aatcaaatatatcaaacacatggtttctagctgtt
ttattgcattcca--------------tttgctccgttccggccattattacaaaccgtt
ctcccc-tcagtattctctactggttggca-------tgcaaatgctgtatggatgtt--
---tcacctgtaaaagttgaagatttatcattcacgaa----------------------
------------------------------------------------------------
------------------------------------------------------------
------------------------------------------------------tgacgt
gagtaaagtgagaaatgtgaagggagggtgg-----------------------------
--------------------gtgagcacaccactgtgcgcagaac---------------
------------------------------------------------------------
----------
>C101_1066602-1072109
acatca-----------------------aattacttctaatattgtattggtatgatac
gtcaa------attacttatattattggtacgaaaca-----------------------
--------tcaaactacttatattattggtatgatacatcaaactact------------
------tacactaccgttcaaaagtttggg-----gtgacttagaaatgtctttgtt---
-------tttgaaagaa-------aagctaatttgttgtccattaaaataacatcaaatt
ga----------------------------------------------------------
------------------------------------------------------tcacaa
atacagtgta----------------------gatattgttaatgt--------------
----tgtaaatgactattgtagctgga----------aactgcaattttttatggaatgt
ctagataggagtacagaggcccattatcagcaaccatcagtcctgtgttccaacggcacg
ttgtgttagttaatccaagtttatcattttaaaaggctaa---------ttgatcattag
------------------------------------------------------------
--------------------------aaaacccttttgcaattattttagcacagctgca
aactgttgttctgattaaagaagcaataaa------------------------------
------------------------------------------------------------
------------------------------------------------------------
-----------------acgggccttctttagactagttgagtatctggagcatcagcat
ttgtgttagat---------------tacaggctcaaaa-----tggccagaaatgaaga
ccattcttctgaaact--------------------------------------catcag
tctattcttgt----------------tctgagaaatgaaggatattccatgtgagaaat
tgacaagaaactgaaaa-------------------------------------------
------------------------------------------------------------
--------tctcgtataactctgtgtactactcccttcacagaacagggcaaactgtct-
------------------------------------------------------------
-------------ctaaccagaatagaaagaggagtgggaggccccggtg----------
-------------------cacaactgagcgagag------------------gacaagt
acattagagtac----------------------------tcacaagacctcaactggca
gctt---------------------------cattaaatagtacccgcaaaacaccagtc
tcaacgtcaacagtggagaggcg--------actccgggatgttgtccttctaggcaga-
--------------gttgcaaagaaaaagccatatctcaaa-------ctggccaatgaa
aaga----------------------------------aaagatttaagatgggcaaaag
aacacagacactggac------------agaggaactctgcctagaaggccagcatcccg
gagtggcctcttcacttcacatattattgtattggtacg---------------------
--------ataaatcacacaacttatattattggtatgatacatcaatcgacttctatta
ttggtatgatacatcaaacacagcacag--------------------------------
------------------------------------------------------------
-----------atatacagagatagagtgctaaa--------------------------
-------------------------------------tatcctcaaaatctgtacagacc
caaatctgaaaccactttaagactgtacagacccagctctgaaaccactttaac------
------actgtacagacccagctctgaaac-----cactttaagactgtacagaccca--
------------------------------------------------------------
--------gttcagaaaccatattaacaacatacagacccagctc-tgaaaccacattat
cactgtagacccagctctaaaaccactttaaca-ctgtacagacccagctctgaaaccac
tttaagactgtacagacccagctataaaaccactt-------------------------
-------------------------------------taacactgtacagacccagctct
gaaaccactttaagacggtacagacccag-------------------------------
--------------------------ttcagaaaccactctaacgctgt-----------
------------------acagacctagttcagaaaccacttt-----------------
--------aatgctgtacagacctagttcagaaaccactttaacactgtacagaccca--
-----------------------------------------------gctctgaaaccac
tttaagactgtacagacccagctctgaaaccactttaacactgtacagacccagctcaaa
aaaacactttaacactgtacagac------------------------------------
-------------------------------------ctagttcagaaaccactttaaca
ctgtacagacccagctctgaaaccactttaac---------------actgtacagaccg
agttcagaaacca-----------------------------------------------
---ctttaacactgtacagac-----actgacagtacagta-------------------
------------------------------------------ctgtccctttccatcaga
atttcagcctgggc-------------------------------------tgtgagtga
ttactctg-----attactctgtgagttgggatggttttatgtttcttctaaactttaat
aatttgtgt---------------------------------------------------
------------------------------------------------------------
-------------------------ttttttcctgactgcacagccacctggtcgcat--
------------------------------------catacataacaccatattcccttt
gtagcgcactaccttcaatcctactt----------------------------------
------------------------------------------------------------
------------------------------------------------------------
------------------------------------------------------------
------------------------------------------------------------
------------------------------------------------------------
------------------------------------------------------------
-----------------------tttccctacgaagataataaggtgtaatttgggaagc
tgtcttc------tccccctgcttggtctctatggt----------------ttgacggg
ttagtaatacagttcaagtcg-gaagtttacatgcaccttagccaaatacatt-------
------taaactcagtttttc-acaattcctgacatttaatcctagtaaa-------aaa
ttccctgtattaggggaattaggtcagttaggatcacc----------------ac----
-tttaggaatgtga--aatgtca-gaataatagt-agagagaatg---atttattttagc
tttt-atttctttcatcaca--------------------------------------tt
cccagtgggtcagaagtttacatacactcaattagtatttggtagcat---tgcctttaa
attgtt--------taacttgggtcaaacgttttgggttgccttccacaagcttcccata
at------aagttgggtgaattt------------tggcccattcct-------------
---------------------cctgacagagctggtgtaacgg----agtcaggtttgta
ggcct----------------ccttgctcgcacatgctt---------------------
------------------------------------------------------------
---------tttcagttctg--cccacaaatattctataggattgag-----------gt
cagggctttgtgatggccactccaataccttgactttgttatccttaagcca-ttttgcc
acaactttggaagtatgctt--gggtcattgtccat-ttggaagacccatttgcgaccaa
gctttaacatcctgactgat---------gtcttgagatgttgcttcaatatatccacat
cattttccttccctctttatgccatctattttgtg--------aagtgcaccagtccctc
ctgca-gcaaagcacccccacaacatgatgctgccacacccgtgc---------------
------------------------------------------------------------
------------------------------------------------------------
------------------------------------------------------------
------------------------------------------------------------
------------------------------------------------------------
------------------------------------------------------------
------------------------------------------------------------
------------------------------------------------------------
------------------------------------------------------------
------------------------------------------------------------
------------------------------------------------------------
------------------------------------------------------------
------------------------------------------------------------
------------------------------------------------------------
------------------------------------------------------------
------------------------------------------------------------
------------------------------------------------------------
------------------------------------------------------------
------------------------------------------------------------
------------------------------------------------------------
------------------------------------------------------------
------------------------------------------------------------
------------------------------------------------------------
------------------------------------------------------------
------------------------------------------------------------
------------------------------------------------------------
------------------------------------------------------------
------------------------------------------------------------
------------------------------------------------------------
------------------------------------------------------------
------------------------------------------------------------
------------------------------------------------------------
------------------------------------------------------------
------------------------------------------------------------
------------------------------------------------------------
------------------------------------------------------------
------------------------------------------------------------
------------------------------------------------------------
------------------------------------------------------------
------------------------------------------------------------
------------------------------------------------------------
------------------------------------------------------------
------------------------------------------------------------
------------------------------------------------------------
------------------------------------------------------------
------------------------------------------------------------
------------------------------------------------------------
------------------------------------------------------------
------------------------------------------------------------
------------------------------------------------------------
------------------------------------------------------------
------------------------------------------------------------
------------------------------------------------------------
------------------------------------------------------------
------------------------------------------------------------
------------------------------------------------------------
------------------------------------------------------------
------------------------------------------------------------
------------------------------------------------------------
------------------------------------------------------------
------------------------------------------------------------
------------------------------------------------------------
------------------------------------------------------------
------------------------------------------------------------
------------------------------------------------------------
------------------------------------------------------------
------------------------------------------------------------
------------------------------------------------------------
------------------------------------------------------------
------------------------------------------------------------
------------------------------------------------------------
------------------------------------------------------------
------------------------------------------------------------
------------------------------------------------------------
------------------------------------------------------------
------------------------------------------------------------
------------------------------------------------------------
------------------------------------------------------------
------------------------------------------------------------
------------------------------------------------------------
------------------------------------------------------------
----------------------------------------------aaaaagtacaatct
ttgtccacatgtgcagctgcaaaccgtagtctgacttctt-tatggtggttttggagcag
tggcttcttccttgctgagcggcctttc--------------------------------
------------------------------------------------------------
------------------------------------------------------------
------------------------------------------------------------
-------------------------------------------------------aggtt
atgtcgatata-------------ggactcgttttactgtagatatagatacttttgtac
c----------------tgtttcctccagcatcttcacaaggtcatttgctgttgttctg
ggattgatttgcac-tttcgc------accaaagtacgttcatctctaggagacagaatg
cat---ctccttcctgagcggtatgacggctgcgtggtcc-------------------c
atggtgttt-------atacttgtgtacta--------------------ttgtttg---
--------------------tacagatgaacgtcgt-acctt--caggcatttggaaatt
gctc------ccaaggatgaacca-------ggaggtctaca---------------att
agttttct---gagttc---------tttcttttgattttcccatgatgtcaagcaaaga
ggcact---------------------------gagtttgaaggtaggccttt-------
---aaatacatcc----acaggtatacctccaattgactcaaatgatgtcaattagccta
tc-------------------------------------------agaa-----------
----------------------------------------gcttctaaagccatgacata
a--------------------------------------------------caagct---
----------gtttgaaggc------------acagtcaacttagtgtatgtaaac----
---------------------------ttctgacc-------------------------
cactggaattgtg---------atacagtgaattataag---------------------
----------------------------------caaaataatctgt-------------
---------------------------------------ctgt---------t-------
agttg------ttggaagt-att-------------------------------------
---------------------------------------------------acttgtgtc
atgcacaa----------------------------------------------------
------------------------------------------------------aataga
tgtcctaactgact-------tgcca-aaattatagtttgttaac---------------
------aagaactttgt---------------ggagtggttg------------------
--------------------------------------------------------aaaa
acaagtttta---------------atgactccaa-----tctaattgt-----------
---------------------------atgtaa----------acttctgact-------
------tcaactgtacatgtg--------------------------------ttggtga
gtgagtctgcatacatagcaatgatgttttgat---------------------------
---------gtttggca------tttcacatttgtctggatcat-tgttcc-taagccgt
c-----------------------agtctgccagggaggttcaaccagtatgtctggatc
attacactgtttccttctcatta---------------ttatttagtgt-----------
-------------------ttaaaggagagtcatacc-----------tacgattgtcac
atcaaatcaaat--caaactgtatttgccacatgcactgaatacaacaagtgtagacttt
actgtg-------------aaatgcttacttactaacccttaaccaacagtgtggttcaa
gaataataataataataa------------------------------------------
--------------------taataataatgataataataataatatgaagaagataata
tt----------------------------------------------------------
---------------------------------taccaagta----g-------------
--------------------------------------gctaaaataaaaagtaataata
aaaagtaacacaata--------------------------agaataacaattttgaggc
tatttacagg--------------------------------------------------
------------------------------------------------------------
---------------------gggcaccggtactcagtcagtgtgcaggggtacaggcta
gttgaggtaatctgtacatgtaggtggaggcgaag-------------------------
-------tgacaaacaaacagcgaggtaacaaacaaacagcgagtagcagcag-------
-------------tgtacaaagggagggggggtccatgtaaattgttcg-----gtggcg
atttttaggaattgt-tcagcagtctaatggcttgggggt---------aaaagctgttg
aggagccttttggttctagacttggcgctctggtacagcttgcc----------------
----------------------------atgcggtagcagagaaaacagtctatacttgg
gtgactggagtctc---------------------------tgacaattctat-------
-------------------------------------gagctttcatctgacactgccta
ttatataggtctt-------------------------------------------ggat
ggcaggaagtttggcccctccattct---------cac---------taccctctgtagt
gccttacggtcagatgcca------agcagttgccaaaccag------------------
------------------------------------------------------------
---------------------------------gcagtaatgc--aaccggtcaggatgc
tctcgatggtgcagctgtagaaccttttgaa-------------gatctggggacccatg
ccaaa-----------------tcttttcagtctcttgacggggaaaaggttttgttgtg
ccctcttcacaattgt--------------cttggtatgtttggaccatga---------
--------gagttcaatggtgatgtggacaccaaggaacttgaaa---------------
---------------------------------ctcttgacccactccactacagcccct
ccactacagtcaactacagtacagaggtccttcccaaaacacaaaagactttgaaatact
aactccccatacccagggctggaactaaaggattttggaaaccacaattctttctagtcc
aggtctaaaatct-gtgccataat---------------ttcactaaccggcaggctagt
tgtcc-------------------------------------------------------
------------------------------------------------------------
-------------cattttctactagccaggtctgaagagtactagcc-------tcggg
ctagaggtctaaataaatatccttttcctgcataacattagtaatgactaggggaaagat
agtttt-----------------------------------ctaaagttgtt--------
tatt------------------------------------gaagtcacgaacagccagcc
agtcaggcagtcagccag-tcaggcagtgttattctgtatccccgccaagagaggccctg
atatccatactgtctctctct-ttctcttccacctctcagctcagcactagttcctgtgt
tagtacttaagaa-----------------------------------------------
------------------------------------------------------------
-------------aacttgacattttcagtaacagttacgtcacagcag----------t
tcctttaaatagtgttggatc---------------------------------------
----tgctttagctaagctaagtattctccacttgttata--------------------
-aattagtcattcgttacgctactgtaatttaatgacttgagctgtatgttt-------t
tatgcggcatgacgctgagagtgagaatcactaaaagcttgtgtcccaat----------
------------------------------------------------------------
-----------------------------------------------cgcaacaataata
gtgggagacagtgttgtgttgtgttcgagacca-------cctaaagcgagactgattca
agaccaagacccagcgg--------------------------tataaagtacttaagta
--------------------------aaaatacttcaaag--------------------
------tactacttaagtagtttatgtgggtatctg------------------------
------------------------tgctttactatttatatttttgaaaacattttactt
ttacttcactaca-----------------------------------------------
------------------------------------------------------------
------------------------------------------------------------
------------------------------------------------------------
------------------------------------------------------------
-------------------------------------------------------ttcct
aaagaaaataatgtact-------------------------------------------
-------tt----ttactccatacattttccctgacacccaaaagtactcgttacatttt
g--aataaaatggtccaatttcacacacttatcaag------------------------
----------
>_R_C101_1140295-1144990
-----------------gccgttctgtttgaccctgtctta-------------------
-----------------------------------------------------------g
attgcgaacctcttcctgccctcaaccagccctttgcctgcccctttg------------
------------------------------------------------------------
------------------------------------------------------------
------------------------------------------------------------
------------------------------------------------------------
--------------------------------tataataaatattc--------------
----tgagtatcgaactatctgcctcc----------------------------tgtgt
ctgcatggtcat------------------------------------------------
------------------------------------------------------------
------------atcctgagtcatgatacactgtagatggaatttttatttgt------g
gtcctggcaactgg------------accttttttggaacaccatttttttgtcc-----
---tactgagagggttcaggtctgacagaatcagtgcaaaagatctgggtgctgctgtag
accctccttggttgggg-------------------------------------------
----------------------------acagaagcaccaaatcatcagcaaacagt---
--------------------------------agatttttgtcttaagattctagtaggg
tgaaaccgggtgctg-------------------cagactgttctattgccctcgccaat
ttgttcatatatatgttgaag---------------------agggtggggcttaagctg
catccctgtatcacc-----------------------------ccccggccctgtggaa
agaaatgtgtgtgttttttgctaattttaactgtacactttttgtttgtttacatggatt
-----------------------taataattttgtatgttt------------------t
tcgcccaacaaagcatgagaagactt----tggttttgttttggtttgtatgtttgtcaa
ttagggtgtgcagggtgaatacgtggtctgtcgtatgttaatttggtaaaaagctaattt
gacatttgctcagtacattgttttcgctgaggaaatgaacaagtctgctgtc--------
-------------------aatgataatgcagagg-------------------------
------------------------------------------------------------
------------------------------------------------------------
------------------------------------------------------------
-------------------------------attttccaag-------gttgctgttgac
gcatatcccacagtagttattggggtcaa-------------------------------
------------------------------------------------------------
------------------------------------------------------------
--------atttgtctccacttttgtggattggg-----gtgatcagtccttttgttcca
aatattggg------------------------------gaagatgccagagctgaggat
gatgttaaagagt-----------------------------------------------
-----------ttaattggaatttggaattcatgg-------------------------
------------------------------------------------------------
----tctgtatatttcatcatttcattttag-----------------------------
------------------------------------------------------------
----ataccatcaaccccacaggc------------------------------------
------------------------------------------------------------
----------------------------------ctttttgggttggagggtttgtattt
tgtcctgtagttcatgcaaagtaattggagaatacagtgg--------------------
-------------------------------------------------------gttct
agtagtctttaatagttgattctaagatt-------------------------------
----------------------tgtgtttgatcatgtatatgtgtttgctgtttgttgtt
------------------tgttgtttgttgtttgttgtttgttatagaaccaa-------
------------------------------------------------------------
------------------------------------------------------------
------------------------------------------------------------
--------------------------------------aacgattggagaagtggtttat
ccatacatctctgttttgtatcaggtatcaa-----------------------------
------------------------------------------ggtaagacccaagtgcag
actgtgtgaagtaac-------aatgtttattgtaacaacaggggcaggaaaatgccagg
tcaaggcaggcataggtcaat---------------------------------------
------------------------------------------------------------
------------------------------------------------------------
------------------------------------------------------------
--------------------------------------------------------a---
atccagagtaggagcaaaggtacaggacggcaggcaggctcagggtcaggcagagttgag
atg---------------------------------------------------------
-------------------------------------------gagttgatgtatgtata
tattctttatgtttttaatcccgtc---cccgcatgagaccttttgcctttt--------
------------------------------------------------------------
--------------aggccgtcattgtaaataagaatttgttcttaactgactactttat
cactgacctcaacccagagtctct------------------------------------
------------------------------------------------------------
------------------------------------------------------------
---------------------------------tagaatgtttttatatatatatatata
tata--------------------------------------------------------
----------------tatatatatatatatat-------------------atatatat
atatatacacagttgaagttg-gaagtttacatacaccttagccaaatatatt-------
------taaagtcagtttttg-acaattcctgacatttaatcctag-aac-------aat
tccct----------gttttaggtcagtta------------------------------
------------------------------------------------------------
------------------------------------------------------------
------------------------------------------------------------
------------------------------------------------------------
------------------------------------------------------------
------------------------------------------------------------
------------------------------------------------------------
------------------------------------------------------------
------------------------------------------------------------
------------------------------------------------------------
------------------------------------------------------------
------------------------------------------------------------
------------------------------------------------------------
------------------------------------------------------------
------------------------------------------------------------
------------------------------------------------------------
------------------------------------------------------------
------------------------------------------------------------
------------------------------------------------------------
------------------------------------------------------------
------------------------------------------------------------
------------------------------------------------------------
------------------------------------------------------------
------------------------------------------------------------
------------------------------------------------------------
------------------------------------------------------------
------------------------------------------------------------
------------------------------------------------------------
------------------------------------------------------------
------------------------------------------------------------
------------------------------------------------------------
------------------------------------------------------------
------------------------------------------------------------
------------------------------------------------------------
------------------------------------------------------------
------------------------------------------------------------
------------------------------------------------------------
------------------------------------------------------------
------------------------------------------------------------
------------------------------------------------------------
------------------------------------------------------------
------------------------------------------------------------
------------------------------------------------------------
------------------------------------------------------------
------------------------------------------------------------
------------------------------------------------------------
------------------------------------------------------------
------------------------------------------------------------
------------------------------------------------------------
------------------------------------------------------------
------------------------------------------------------------
------------------------------------------------------------
------------------------------------------------------------
------------------------------------------------------------
------------------------------------------------------------
------------------------------------------------------------
------------------------------------------------------------
------------------------------------------------------------
------------------------------------------------------------
------------------------------------------------------------
------------------------------------------------------------
------------------------------------------------------------
------------------------------------------------------------
------------------------------------------------------------
------------------------------------------------------------
------------------------------------------------------------
------------------------------------------------------------
------------------------------------------------------------
------------------------------------------------------------
------------------------------------------------------------
------------------------------------------------------------
------------------------------------------------------------
------------------------------------------------------------
------------------------------------------------------------
------------------------------------------------------------
------------------------------------------------------------
------------------------------------------------------------
------------------------------------------------------------
------------------------------------------------------------
------------------------------------------------------------
------------------------------------------------------------
------------------------------------------------------------
------------------------------------------------------------
------------------------------------------------------------
------------------------------------------------------------
------------------------------------------------------------
------------------------------------------------------------
------------------------------------------------------------
------------------------------------------------------------
------------------------------------------------------------
------------------------------------------------------------
------------------------------------------------------------
------------------------------------------------------------
------------------------------------------------------------
------------------------------------------------------------
--------atca--------------gaccagaggacatttctca-aa--------attt
ttgtccccatgtgcagttgcaaaccatagtctggcttttt-tatggcggtgttggagcag
tggcttcttccttgctgagcggcctttcaggtttttatttttaaattgtatttctccttt
atttaaccaggtaggtcagttgtgaacaagttctcatttacaactgtgacttggccaaga
taaagcaaagcagtgcaacacaaacaacaacacagagttacacatggaataaacaaacat
acagtcaataataaaatagaaaaagtttttatacagtgtgtgcaaatgaggtaggataag
ggagataaggcaataaataggccatagtggcgaaataattacaatatagcaattaaggtt
atgtcgatata-------------ggactcgtttgactgtggatatagatacttttgtac
c----------------tgtttcctccagcatcttcacaaggtcctttgctgttgttctg
ggactgatttacacttttcgc------accaaagtacgttcatctctaggagacagaacg
cgt---ctccttcctgaacggtatgatggctatgtggtcc-------------------c
atggtgttt-------atacttgcgtacta--------------------ttgtttg---
--------------------tacagatgaacgtgat-acctt--caggcg----------
-----------------tgaaccagacttgtggaggcctaaaa-----------------
aaatatct---gaggtcttggctga-tttattttgattttcccatgatgtcaaacaaaga
ggcact---------------------------gagtttgaaggtaggccttg-------
---aaatacatcc----acaggtacacctccaattgactcaaatgatgtcaattagccta
tc-------------------------------------------agaa-----------
----------------------------------------gcttctaaagacattacatt
----------------attttctgga-------------------attttccaagct---
----------gttttaaggc------------acagtcaacttggtgtatgttaac----
---------------------------ttctgacc-------------------------
cactggaattgtg---------atacagtgaattataag---------------------
----------------------------------tgaaataatctgt-------------
---------------------------------------ctgtaaac-------------
aattg------ttggaaaa-att-------------------------------------
---------------------------------------------------acttgtgtc
atgcacaa----------------------------------------------------
------------------------------------------------------agtaga
tgtcctaaccaact-------tgccagaaactatagtttgttaac---------------
------aagaaatttgt---------------gga--ggttg------------------
--------------------------------------------------------aaaa
acaaatttta---------------acgactccaa-----cctaagtgt-----------
---------------------------atgtaa----------acttccgact-------
------taaactatatatata--------------------------------tatatat
ataggacaaaacacatcatgacaagagagacaa---------------------------
----------------------------------------------------cacaacac
tacataaagag-------------------------------------------------
------------------------------------------------------------
------------------------------------------------------------
------------------------------------------------------------
-----------------agacctaagacaacaacatagcaaggcagca------------
----aaacatgacaacacagcatggtagcaacacaacatggtaacaacatggtagcaacg
aacatggta-----------gcaacataaacatggtacaaacattgttgggcacagacaa
ca----------------------------------------------------------
------------------------------------------------------------
--------------------------------------gcacaaaaggcaaaaaggtaga
gacaacaatacatca--cgcgaagcagccacaactgtcattaatagtgagtccatctcct
ctataccatgtttctttctctctcactctctga----ctctgcctctctctctctctctc
tctctctctgactctctga----gcctctacctctctctctcggtggttcaggcctgcca
atggaattac-----------ccatggggccacagtaat-atatcatcactctcagtata
ctacagagaggga-----------------------------------------------
------------------------------------------aacatgtatgaaaaacat
ggcagt------gtcgattttctacgcccttctttcatcccatcagc-------caacta
gactcaaggacttca---ttatatacactctcttagaaactatctta--aagcagtcttt
tgaagtactgtcaacctctcacac-----------------gttgaaatcctcaacagga
agtcagcttttccgaacagaatctag-------------aaatgaagaccagaacttgag
gtagtcaagttcctg---------------------------------------------
---------------------------------gaggtgacctcagtcttgatttgattt
tcaggaaag---------------------------------------------------
------------------------------------------------------------
------------------------------------------------------------
------------------------------------------------------------
---------------------------------aaaaaaat---aaacaagtttgttttc
tccagagatgggagaagc------------acctctagctgcaggatggttcgtatagct
acag----------------------ctaagctgtctgctttcaatattgttccaccgca
gctgccaagctacaatacaca------cc------tggatcaacaatac--tctctctct
cagtctccccgtctgcctctcctttact-----------------ctctttctcaatctc
cctctctctctctctctctctctctctctgtctctctctgtctccctctctgcctctccc
ttactctat---------------------ctct--------------ctctctctctct
ctctctctgtctccctctttgcctctcccttactctgtctctctctcttgttctctctct
ctctctctctctctctgtctccct-------------ctctgcctctcccttactctctc
tctctgtct---ctccttgactctctctctctctttctctctctctccctatctctctct
------------------caattcaattcaacagactttattgacatgtctagttaaatg
--------------agttacattgtcgaagtattcatataacaaaaatgataatagtagt
agtggacatgggattaccattgacagcaaccacaacaacaacattagtgagaataataat
aca----ttaaagaaatagcccagtatcaacctgact----gagaagacaca--------
---------tgacatggtatgaaa------------------------------------
------------------------------------------------gacaaaactaaa
tgggaaatattattgaca----ttatattgcacttttcactggcaggaggacccatattt
ggctgccaaaact----gcacattttggcttattcacccgataaatatttgattttttct
tcatctttaatagtttcaaattctttgtactgaatgataattttgggaaagaaagattct
cttaggtctgagtatttgtcacagtgtaataggaaatgcagctctgtct-----ctacct
ctcccctgg---------------------------------------------------
----agcagagtgagcacagcctgtcctctctgggcagccaggt----------------
------------------------------------------------------------
-------ttgtctgtgacgaccggtctctatagccagactgtcctctctgggcagcc---
------------------------------------------------------------
------------------------------------------------------------
------------------------------------------------------------
-------------------------------------------aggtttgtctgtgacga
ccgg------------tctctatagccagactgtcctctc------tgggcagccaggtt
tgtctgtgacga------------------------------------------------
------------------------------------------------------------
--------------------------------------ccggtctctatagcca------
--------gactgtcctctctgggcagccaggtt---tgtctgtgacgaccggtctctat
agccagactgt-------------------------------------------------
------------------------------------------------------------
------------------------------------------------------------
-------------------------------------------------cctctctgggc
agccaggtttgtctgtg------atgactggtctctatagccagactgtcctctctgggc
agccaggtt----tgtctgtgataactggtctctatagccag------------------
--------------actgtcctctctgggcagccgtgtttgtctgt--------------
----------
>_R_C101_1271587-1277083
ttgtgataacat-gtctgttgcatcacctggtcgtcccctgttttctgcctaatattgac
tagggaacctcaccactcaggtcaaaccaaagagatg-----------gatcacattc--
------------------------------------------------------------
----------tcagtcaaacagaggtggaa--------actaggagacttc---------
--------------------------------aattcacatgtgatgatatccttatatg
ga--------------------------------------caccatagacctgtggttca
gacaaaataaattagctttaaaggactgcatt----------cagtctaaacaaaaatag
ccacagg-------------cgtaccacactataaaaatctcatgtaaaactcagtttaa
tgagtgagtatttttctgatgttccaa----------tttgacttttcccttctaatcgt
gaggaaacctattgggcagcatga---------------------------------aca
gtgaacacccttgggcagtctaaccctacagtagccctggcttctct-------------
--------tgattcgaaaaataagactaaattccagtggcatcatttggccttgaacctt
tcaacggtcctacaaaaacgttttattttttttattttgtattattattatt--------
---ttgggatcgattttaaaaa--------------------------------------
---------------------gcgagcaggttgagcattagcagtcagcagc--------
------------------------------------------------------------
------------------------------------------------------------
-------------------agatgaggcgggagtggacagaacagccaggaagtcaaagt
gcatcagcaacagagttag-----------------------------------------
--------------------------------------------ccacaggtttgtgaaa
gggttgatggtag-------------ctaactatctagtct-------------------
---------------------cattagggttggctaatgctaataagctagcgt------
--------tagcgctcaagcattttt----aagctatcgcgtgtcagtcagagttatcta
ccagtatatttagcatgctaacgatg----------------------------------
-------------ttgatgaagacgggttgacaacgtcaccaaaatgatgcgtacgtacc
gatgtggctggaaggtgtcagatgttatgattttgaacgggcagatagctagcaacaatg
acaagaaactgc------------------------cgtgtggggaatcgtaggtggctc
gtttcagctcgttgtgtcttgtta------------------------------------
------------------------------------------------------------
-----------------ttgaaactactattggctatgtaa-------ctatttgttgaa
aaaa---------------------------------------cggccaattatttaatt
gagatttattttttttaa------------------------------------------
------------------------------------------------------------
-----------------------------------ttcacttagctactgactttttcta
ttgttgttgcat-------------------------tgtcgagagttcaacctgcaagt
aagaattccaattcactgtttactccacattgatcatgtgacaaataaacaaacttaaac
ttgaacttagaaggaatggcagccaaaaagagaagggaaaagatggccagctttgtggtg
attgtatt------------------------tttcttcagaaaatattcaagactcttg
actttttacaattttttttgtgttgcaacct---gcgtttaaaattgattgaattgagat
tttt---tgttactggtctacacacaataccccttaatgttcaagtaaaacataaata--
------------------------------------------------------------
--------tgcatataggtagatgtaaag-----tgactaagcatagataataaacagag
agtagtagtag-------------------------------------------------
tagcgtaaaaatggagggggtcaatgcaaatattc--------cgggtagccatttgatt
agctgttcaggagtcttatggcttgggggttgaagct------------------gttaa
gaagccttttttgacctagacttggcact--ctggtaccgcttgacgtgcggtaacagag
agaacagtctatgactaggc----------------tggctggaatctttggcaatttt-
------------------taaggccttcctctgacaccacctggtatagaggt-------
----cgtggatggcaggaagcttggccccagtgatgtcctgggccgtatggaggc-----
-----------------------caagcagttgccgtacctggcagtgatgcaaccagtc
aggatgctctcgatggtgcagctgtagaactttt--------------------------
-----------------------------------------------------------t
tttgctgtgtcttcttcac-----------------------------------------
-----------------------------------------------gactgtcttggtg
tgtttggaccatgat--------attttgttggtgatatggacaccaaggaacttgaag-
---ctctcaacctgctccact---------acagccccgtc-------------------
------------------------------------------------------------
------------------------------------------------------------
------------------------------------------------------------
------------------------------------------------------------
------------------------------------------------------------
---------------------------------cttttcctgtagtccacgatcattctc
tctctctctctctctctctctctctct---------------------------------
-------------------------------------------ctctctctctct-----
------------------------------------------------------------
------------------------------------------------------------
------------------------------------------------------------
------------------------------------------------------------
------------------------------------------------------------
---------------------------------ctctctctctctctctctctctctctc
tctc--------------------------------------------------------
----------------tctctctctctctctct-------------------ctctctct
ctctctctctagttgaagtcg-gaagtttacatacaccttagccaaatacatt-------
------taaactcagtttttc-acaactcctgacatttaatctgagaaaa-------taa
tccct----------ttcttaggtcagttaggatcacc----------------acttaa
tttt-ataatctta--aatgtca-gaataatagt-agagagaatg---atttatttcagc
tttt-atttatttcatgaca--------------------------------------tt
cccagtgggtcagaagtttacatacactcaattagtatttggtagcat---tgcctttaa
attgtt--------taacttgggtcaaacgttttgggtaggctaccaaaagcttcccaca
at------aagttgggtgaattt------------tggcccattcct-------------
---------------------cctgacagagctggtgtaactg----agtcaggtttgta
ggcct----------------ccttgctcgcacaagctt---------------------
------------------------------------------------------------
---------tttcagttctg--cccacaaattttctataggattgag-----------gt
cagtgttttgtgatggtcactccaataccttgactttgttgtccttaagcca-ttttgcc
acaactttggaagtatgctt-gggatcattgtccat-ttggaagacccatttgcgaccaa
tctttaacttcctgactgac---------gtcttgagatgttgcttcaatatatccacat
aattttcc-tccctcatgatgccatttattttgtg--------aagtgcaccagtccctc
ctgca-gcaaagcacccccacaacatgatgctaccacccctgagcttcacagttgggatg
gtgttcttcggcttgcatgc-ctccccctttttcctccaaccataacgatggtcatt-tg
gc----------------------------------------------------------
------------------------------------------------------------
------------------------------------------------------------
------------------------------------------------------------
------------------------------------------------------------
------------------------------------------------------------
------------------------------------------------------------
------------------------------------------------------------
------------------------------------------------------------
------------------------------------------------------------
------------------------------------------------------------
------------------------------------------------------------
------------------------------------------------------------
------------------------------------------------------------
------------------------------------------------------------
------------------------------------------------------------
------------------------------------------------------------
------------------------------------------------------------
------------------------------------------------------------
------------------------------------------------------------
------------------------------------------------------------
------------------------------------------------------------
------------------------------------------------------------
------------------------------------------------------------
------------------------------------------------------------
------------------------------------------------------------
------------------------------------------------------------
------------------------------------------------------------
------------------------------------------------------------
------------------------------------------------------------
------------------------------------------------------------
------------------------------------------------------------
------------------------------------------------------------
------------------------------------------------------------
------------------------------------------------------------
------------------------------------------------------------
------------------------------------------------------------
------------------------------------------------------------
------------------------------------------------------------
------------------------------------------------------------
------------------------------------------------------------
------------------------------------------------------------
------------------------------------------------------------
------------------------------------------------------------
------------------------------------------------------------
------------------------------------------------------------
------------------------------------------------------------
------------------------------------------------------------
------------------------------------------------------------
------------------------------------------------------------
------------------------------------------------------------
------------------------------------------------------------
------------------------------------------------------------
------------------------------------------------------------
------------------------------------------------------------
------------------------------------------------------------
------------------------------------------------------------
------------------------------------------------------------
------------------------------------------------------------
------------------------------------------------------------
------------------------------------------------------------
------------------------------------------------------------
------------------------------------------------------------
------------------------------------------------------------
------------------------------------------------------------
------------------------------------------------------------
------------------------------------------------------------
------------------------------------------------------------
------------------------------------------------------------
------------------------------------------------------------
------------------------------------------------------------
------------------------------------------------------------
------------------------------------------------------------
------------------------------------------------------------
------------------------------------------------------------
------------------------------------------------------------
------------------------------------------------------------
------------------------------------------------------------
------------------------------------------------------------
----------------------------------------------caaatagttctatt
tttgtttcatca--------------gaccagatgtaatttctcc-aaaaagtacaatct
ttgtccccatgtgcagttgcaaaccgtagtttggcttttt-tatggcggttatggagcag
tggcttcttccttgctgagcagcctttc--------------------------------
------------------------------------------------------------
------------------------------------------------------------
------------------------------------------------------------
-------------------------------------------------------aggtt
atgtcgatata-------------gaacttgttttactatgaaaatagataattttgtac
a----------------tgtttcctccagcatcttcacaaggtcctttgctgttgttctg
ggattgatttg-acttttctc------accaaatcacattcttctctaggagacagaatg
cgt---ctccttcctgagcggtatgacggctgcatggtcc-------------------c
atggtgttt-------atacttgcgtacta--------------------ttgtttg---
--------------------tacagatgaacatggt-acctt--caggcgtttggaaatt
gctc------ccaaggataaactagacttgtggaggtctaca-----------------t
ttttttct---gaggtc---------tttcttttgattttcccatgatgtcaagcaaaga
ggcact---------------------------gagtttgaaggtaggccttg-------
---aaatacatcc----acaggtacacctccaattgactcaaatgatgacaattatccta
tc-------------------------------------------agaa-----------
----------------------------------------gcttctaaagccatgacata
----------------attttctgga-------------------attttccaagct---
----------gtgtaaaggc------------acagtcaacttagtgtatgtaaac----
---------------------------ttctgacc-------------------------
cactggaattgtg---------atacagtgaattataag---------------------
----------------------------------tgaaataatctgt-------------
---------------------------------------ctgtaaac-------------
aattg------ttggaaag-att-------------------------------------
---------------------------------------------------acttgtgtc
ttgcactactttgtgcctgacacaagtaatttttccagcaattgtttacagacagattat
ttcacttattactcactgtatcacaattcacaggtgtatcacaatatcacaattcacaga
tgtcctaaccgact-------tgcca-aaactatagtttgttaac---------------
------aagaaatgtgt---------------ggaatggttg------------------
--------------------------------------------------------aaaa
acaagtttta---------------atgactccaa-----cctaaatgt-----------
---------------------------atgtac----------atttctgact-------
------tcaactgtatatatattaatgct------------------------tcaatgg
gtcttaaaattca-----------------------------------------------
--------------------aaatcataataatgcttggtatgaacttctt-taaacaat
a------------------------cctgaaaaaaaggaatttcgcaatgttcatctcaa
ataacaccacattcatgcatttagctattgaaactccttcatttatttt-----------
-------------------tgccaggggaggatgcccccaga----ccctcctaccctcc
tatgcacctgcta-----------------------------------------------
--------------aatgaccccagtactctgatactgtactatta--------------
------------------------------------------------------------
--------------------aaataataatcaataaaat----gaaagaaaaggaaagac
ca---------------tttctccctccctccca--------------------------
------------------------------------------------------------
--------------------------------------ttactaattattgtaggagctg
atgactgatatgatt---------------------------------------------
------------------------------------------------------------
----------------------------------------------gtgtgtgtgatatg
atagcctttc-----------tattcaaactgataatt-----tcacacatgattgagtc
tctattgtttgtaat---------------------------------gaaccagctttc
ctgaatattgcacttgactggctgactgactactggg-----cacaatggctgccattat
actatt----ggctcgctggacccatttatcattgtacccggcccat-------------
-----------------gatagagattacagcacgcacac---------acatatacaca
cggagtgccatggcgctctggttt------------------cttgcttctctgtcatgg
atgagagtgttctctccacaa-------------------------ggagtcattcacac
agtcttaattgacca--ccaagaatcactcaacagattta---tggactctttgaact--
---------------------------------aatagtccctccactggggtgagtttt
atatgaggctgtc-----------cgaggagtgtggcctgcctcagagcgatgcttccat
tgtagggagaggaga------------------------gggcattttggtggctgggct
gcctggagggtttttgt--------cgctattatggtcataa------------------
--attctgtctcttaaacactgacctcaatggaaacactgaatatagaa-----------
------------tgcaaaatgcattcaggggagacagtgatat-caacatatatcttagg
cctaaataaaggactaaggt----------------------------------------
------------------------------------------------------------
------------------------------------------------------------
--ggattggaacttagactgggttgagg--------------------------------
------------------------------------------------------------
------------------------------------------------------------
-----------------------------------------------------------a
ctgattttgccactatgatgcatctgtcagaatg----caggaatgatggttgaagacaa
ggttt-------ccagttcttctattatctaacttcaaataaaggccc------------
-gagcacgaggagacaggagggaaggatggagatactgtatttaaagggctgataaagtt
gtgtg----------gtacaggttgtgatatgttgttaggtcttgaattggatgcggata
acaggggtgtggtg----gtctggaagggagagacaaaagggaaacattaggagcacatc
aca--------------------------------------gtaaaggtgta--------
----------gacatgacaaagtagtgacaggagactgt-agaactacaaactgaag---
--------agactgccag------------------------------------------
---------------------------------gagtctgtagaactacaaactgaagag
actgcca----------ggagactat----------------------------------
---------agaactacaaactgaagagactgccaggagactgtagaacta---------
------------------------------------------------------------
------------------------------------------------------------
-----------------------------------------------------------c
aaactgaagagactgccaggagaatgtagaactac-------------------------
------------------aaactgaagagactgc--------------------------
-------------------------------caggagccaatagaactacaaactgaaga
gactgccaggaaaatatagaacta------------------caaactgaagagactgcc
aggagagtatagaaca----------------------acaaactgaagagattgccagg
agactatagaactacaa----actgaagagactggcaggagaatacaaaactacaaactg
--------------------------aagagacttccagg---------agaatagaaca
gatctataaactgaagagactgccagg---------------------------------
------------------------------agtatacaaaactagaactacaacctgaag
agac--------------------------------------------------------
------------------------------------------------------------
------------------------------------------------------------
------------------------------------------------------------
-----------tggcaggagaatacagaactacaa-------------------------
------------------------------------------------------cctgaa
gagaccggcaggagaat-------------------------------------------
-----------a---------------cagaactacaacctgaagagactggcagga---
------------------------------------------------------------
----------
