# Supplementary material for: Functional validation of transposable element–derived cis-regulatory elements in Atlantic salmon
Source: G3 (Bethesda). 2023 Feb 8;13(4):jkad034. doi: 10.1093/g3journal/jkad034 (PMC10085797; doi:10.1093/g3journal/jkad034)
Supplement: jkad034_Supplementary_Data [file jkad034_supplementary_data.zip › Supplementary_file_12_G3-2022-403942.fa]

>Om_rnd-6_family-242
------------------------------------------------------------
------------------------------------------------------------
------------------------------------------------------------
------------------------------------------------------------
------------------------------------------------------------
------------------------------------------------------------
------------------------------------------------------------
------------------------------------------------------------
------------------------------------------------------------
------------------------------------------------------------
------------------------------------------------------------
------------------------------------------------------------
------------------------------------------------------------
------------------------------------------------------------
------------------------------------------------------------
------------------------------------------------------------
------------------------------------------------------------
------------------------------------------------------------
------------------------------------------------------------
------------------------------------------------------------
------------------------------------------------------------
------------------------------------------------------------
------------------------------------------------------------
------------------------------------------------------------
------------------------------------------------------------
------------------------------------------------------------
------------------------------------------------------------
------------------------------------------------------------
------------------------------------------------------------
------------------------------------------------------------
------------------------------------------------------------
------------------------------------------------------------
------------------------------------------------------------
------------------------------------------------------------
------------------------------------------------------------
------------------------------------------------------------
------------------------------------------------------------
------------------------------------------------------------
------------------------------------------------------------
------------------------------------------------------------
------------------------------------------------------------
------------------------------------------------------------
------------------------------------------------------------
------------------------------------------------------------
------------------------------------------------------------
------------------------------------------------------------
------------------------------------------------------------
------------------------------------------------------------
------------------------------------------------------------
------------------------------------------------------------
------------------------------------------------------------
------------------------------------------------------------
------------------------------------------------------------
------------------------------------------------------------
------------------------------------------------------------
------------------------------------------------------------
------------------------------------------------------------
------------------------------------------------------------
------------------------------------------------------------
------------------------------------------------------------
------------------------------------------------------------
------------------------------------------------------------
------------------------------------------------------------
------------------------------------------------------------
------------------------------------------------------------
------------------------------------------------------------
------------------------------------------------------------
------------------------------------------------------------
------------------------------------------------------------
------------------------------------------------------------
------------------------------------------------------------
------------------------------------------------------------
------------------------------------------------------------
------------------------------------------------------------
------------------------------------------------------------
------------------------------------------------------------
------------------------------------------------------------
------------------------------------------------------tgttgt
gccgaaaatct-c-----cccctg----ccagaattcccccccttc--------------
-------------------------gcgtgaacgcgcacgcactcaattcttcattgctg
cgacttgcttgc-tagttgagatttctgctcttcactccgttgtcagtttagcctacat-
------ttcactgatcttagtagcagaaagcat-----ttttgtctgtgtc--cttcaag
gcagctntcgatgatcacgttaggctgcgtttcatt--tttttttta-atggcggttcga
tcgcgggggaggcactagtaatgtctgcagttttcg-gtttggctatttg---------t
ttcaagtgtattagtctataaataaatctctttgccaaaattcgtca--tctctcccatg
tcttattcgactagtagttgttctgaaatg-tttattgcttgccnacattttactc---c
ctctatgtttaatata---------------------acacacatacattaattattaat
ttcggttgcctatcctgac--gtgaagtttgttctatagaaagtatttgactc-------
------------------------------------------------------------
------------------------------------------------------------
------tgatgtgtgccacagaaagtatttgactctagccacaaaat-taaggaaattag
aa----------------------------------------------------------
------------------------------gggggggatttcgg--------------ca
aggcnat----tttcttgcctgccgaaatcctc---------------------------
------------------------------------------------------------
------------------------------------------------------------
-----------------------------------------------------------c
cccccccttctaatgtccataattttgtcgctagagtcgaat------------------
------------------------------------------------------------
------------------------------------------------------------
------------------------------------------------------------
------------------------------------------------------------
------------------------------------------------------------
------------------------------------------------------------
------------------------------------------------------------
------------------------------------------------------------
------------------------------------------------------------
------------------------------------------------------------
------------------------------------------------------------
------------------------------------------------------------
------------------------------------------------------------
------------------------------------------------------------
------------------------------------------------------------
------------------------------------------------------------
------------------------------------------------------------
------------------------------------------------------------
------------------------------------------------------------
------------------------------------------------------------
------------------------------------------------------------
------------------------------------------------------------
------------------------------------------------------------
------------------------------------------------------------
------------------------------------------------------------
------------------------------------------------------------
------------------------------------------------------------
------------------------------------------------------------
------------------------------------------------------------
------------------------------------------------------------
------------------------------------------------------------
------------------------------------------------------------
------------------------------------------------------------
------------------------------------------------------------
------------------------------------------------------------
------------------------------------------------------------
------------------------------------------------------------
------------------------------------------------------------
------------------------------------------------------------
------------------------------------------------------------
------------------------------------------------------------
------------------------------------------------------------
------------------------------------------------------------
------------------------------------------------------------
------------------------------------------------------------
------------------------------------------------------------
------------------------------------------------------------
------------------------------------------------------------
------------------------------------------------------------
------------------------------------------------------------
------------------------------------------------------------
------------------------------------------------------------
------------------------------------------------------------
------------------------------------------------------------
------------------------------------------------------------
------------------------------------------------------------
------------------------------------------------------------
------------------------------------------------------------
------------------------------------------------------------
------------------------------------------------------------
------------------------------------------------------------
------------------------------------------------------------
------------------------------------------------------------
------------------------------------------------------------
------------------------------------------------------------
------------------------------------------------------------
------------------------------------------------------------
------------------------------------------------------------
------------------------------------------------------------
------------------------------------------------------------
------------------------------------------------------------
------------------------------------------------------------
------------------------------------------------------------
------------------------------------------------------------
------------------------------------------------------------
------------------------------------------------------------
------------------------------------------------------------
------------------------------------------------------------
------------------------------------------------------------
------------------------------------------------------------
------------------------------------------------------------
------------------------------------------------------------
------------------------------------------------------------
------------------------------------------------------------
------------------------------------------------------------
------------------------------------------------------------
------------------------------------------------------------
------------------------------------------------------------
------------------------------------------------------------
------------------------------------------------------------
------------------------------------------------------------
------------------------------------------------------------
------------------------------------------------------------
------------------------------------------------------------
------------------------------------------------------------
------------------------------------------------------------
------------------------------------------------------------
------------------------------------------------------------
------------------------------------------------------------
------------------------------------------------------------
------------------------------------------------------------
------------------------------------
>C10_13392074-13396569
--------------------gcgctaaatttgaaaacaattaaatgtcataattcaaat-
--------------------------------------ttctcaaacatacaactatctt
acaccctttgaaaga---------------------------------------------
-------------------------------------------taaacatctcctt----
-------------------aatctaacc-----------acgttgtccgatttcaaaaag
gctttacggcgaaag-----------------------cataaagttagattatg-----
----------------------------------------ttaggacagtacattgaaa-
--------------------atagctgtgtgtaatgttttgtcaatg-------------
caaagacaggcgtcaccaaaagcag--------aaaaccagctaaaattatgcactaa--
---------------cctttg---------acaatcttcatcaaaaaagct---------
------------------------------------------------------------
--------------------------------------------------ccgtgttgtt
agcgcgtcctgta---------------ggctactcaaaaacatgaacgtcgcccg-ccg
gacttgtcttcaccaaagagggaaaaaataatatttacgttcgttc--------------
----------------------------------aaacatgtcaaacgttatatagcata
aattat-tagggcctt--------------------------------------------
-------------------------tttcaatcagaacttcaataatattcaaggcggac
g-----------------------------------------------------------
----------------------------------------------------------at
tgcattctcttttaaaacgta---------------------------------------
----------------------ttggaacgagagtaccc---------------------
--------------------------------------------aaacatgcactcgcgc
gccaga------------------------------------------------------
-------------------------gtagtat----------------------------
--------------------------------------------------aggccatccg
cttatgac-caacttaccaggcctctcgttc-----------------------------
------------------------------------------ggtcagttttcacagtag
aagac-----------------------------------------------------tc
aaaccactttgtaaag--------------------------------------------
-------------------------actgttgacatctagtg------------------
-----------------gatggcgtaggaa---------gtgctcaatg-----------
-attaataagtccctgtgtgtttca----atggcataggcttaaaagt------------
----------------------------------aattcaacacatcagatatccact--
tcctgttagaatttgtctcagggttttgactgccatatga----------gttctgttat
acttacagacaccattcaa-------------acagttttagaaaattctgcgtgttttc
tatccaaatctgtta---ataatatgcata------------------------------
----------------tcctagctt-----------------------------------
--------------------ctgagttggtgtaggaggcagttaaaaatggccacatatt
tttttcaaaattctcaatactgccccctagccccaagaggtttta---------aactac
agctggcccagaacagaa---cagcacggcttg---------------------------
---------------------------------------cacttcattataatcag----
---------agggctgatataaatactatgcatgctagtctctcttggctaagaattgag
gagagactgactgcatca--cttcttccctttataaga----------------------
------------------------------------------------------------
-----------------------aacattaatgtgttgaaaatcccaaattgtttgcata
gtcaact-----------------------------------------------------
--tacacacagctctaacacacacacttgccccaacagaca-------------------
---------tgccaccaggggtcttttcacagtccccaaatctagaacaaattcaag---
------------------------------------------------------------
-------------------------------aaagcgtacagtattatgtagagccg---
------------------------------ttattgcatggaactccattcca-------
---------------------tctcatattgctcaaataaa--------cagcaaacctg
gtttcaaaaaacagataaa--------tcaacacctcacggcacaacacctctcccctat
ttgacctagatagtttgtgtgt--------------------------------------
----------atgcattgatatgtaggctacgtgtgccttacaaaaatgttgatgt----
------------------------------------------------agttctgtcctt
gagctg--------------------------------ttcttgtctattaatgttctgt
attatgt-----------------------------------------------------
-----------------------------------------------------------c
atgtttcatgttttgtgtggaccccaggaagagtagc----------------------t
gctgcttttgcaa----------cagctaatggagatcctaataaaataccaaataccaa
aaaaagaacatagcct-agaca-tctatgattcgta-----------------cagattt
ggtctgg----------tctggaccgac------------------------------ca
aatgttt------------------------acttgtttgggggc---------------
ggagctcatta--------------------------aaataataccaagcctgc-----
------------------------------------------------------------
----------tttgcaagtgtttgttattacatttacatgtaccttttagcattcagcaa
acactcttatccagaaca----------------------------------acttgcag
ccagtgaat-----------------------------------------taaacta---
--cagtagaaaacaac-----------------------aacatatcacagtcatcaaaa
gaaaaa-----------------------catatttctgtaaccgagactgagaatgcta
ttctgattgaagtggactgttggtttattcagtatgttggactactttgaacatcataac
tgccagcaataaagcttttgaaaaagctaaggtaaattcgtgtgaca-------------
------------------------------------------------------------
--------------gatgggtgcaatagtaaatattagtaa-------------------
-------------------------------------------------tgagaaaattt
aggctttctaaagac---------------------------------------------
------------tttggcgctgtcatcaaattgtgct---------------ggtgtgat
gccaaaaatctcc-----cccctg----ccagatttctacccccc---------------
----------------------tttgcaagaacgcgcacacactcaattcttcattgctg
cgacttgcttgg-cagttgagagttctgctcttcactctgttgtcagtttagcctacat-
------ttcactgatcttagtagcagaaagcatt----ttttatttgtgtc--cttcaag
gcagctgccaatgatcacgttaggcagtgtttcatt--acatttttt-atggcggtttga
ttgtgggggaggcactagtaatgtctgcagttttca-gtttggctatttg---------t
ttcaagtgtattagtctataaataaatctctttgccaaaattcatca--tctctcccatg
tcttattcgactagtagctgttctgaaatg-tttattgcttgcctacattttactccctc
ctctatgcttaatata---------------------gcacacatacattcattattaat
ttcggttttctatcctgat--gtgaagtttgttctat-----------------------
------------------------------------------------------------
------------------------------------------------------------
-------------------agaaagtatttgactctagccacaaaat-taaggaaattag
aa----------------------------------------------------------
-----------------------------ggggggggatttcgg--------------ca
aggccat----tttcttgcctgctgaaattctc---------------------------
------------------------------------------------------------
------------------------------------------------------------
-----------------------------------------------------------c
cccctcccccc------ttcgatcttgggactgga----------gggcctggtacact-
--tccaaataattttggtagctcatgttgacc----agtagtttgtgccac---------
--------------agaacgtattttactctagccacaaaa-------------------
---------------------ttaaggaaattagaagtattaatta--------------
------------------------------------------------------------
------------------------------------------------------------
------------------------------------------------------------
------------------------------------------------------------
------------------------------------------------------------
------------------------------------------------------------
------------------------------------------------------------
------------------------------------------------------------
----------------------------------acggcatggcaagaaaatggtctttt
gaaatcctcctg------------------------------------ttttatccggtg
tcctgtgtga--------------------------------------------------
------------------------------------------------------------
------------------------------------------------------------
-------------------------atttaaatatgatccctctaa--------------
---------------ttctctctctccttttctctctctatctctctctctttttatctc
tctctttctctctttc---------tctcggaggacctgagcctaggaccatgcctc---
------aagactatctggcctgatgactccttgctgtccccagtccacctggt-------
--------------------------cgtgctgctgc-----------------------
---------------tccagtttcagctgttctgcca-gcggctatgaaacc--------
--------ctgacctgttcaccggacgtgctacc---------------ttgtcctggac
ctgctgttttc-------------------------------------------------
----------------gactctctctctaccacacctgctctctccaactctgaatgatc
agct---------atgaaaagccaactgacat----------------------------
--------------------ttactcctgaggtgctgacctgttgcatcctctaca----
--accactgtgattattatta-tctgaccctgctg-----------gtcatctatgaacg
tttcaacat---------------------------------------------------
------------------------cttggccatgtactgttataat--------------
-----------------------------------------ctccacccagcacagccat
aagaggactggccacccctcagagcctggttcctctctaggtttctacctaggttccg--
--------------gcctttcaagggagttttt---ccta----gccaccgtgcttc---
---------tacatctgcattgcttgcggtttggggt----------------tttaggc
tgggtttctgtacagcactttgtga-----------------------------------
--------catcggctgatgtaaaaaaaagggctttataaatacatt-------------
---------------------tgattgattg----------------attgattgattat
catgtcaccagaataaaac--------------cctcaaaa----------tgt------
----------------------------------------------------attggaaa
tgag-------------------------------------catc-------------aa
gctcatcaccttgcactttcaccaccctgtaaagttcatcatcatttatttc----atct
gtagcctaataaactgcatgattgcctgacgagttgtattgggaagatcacacactcatg
atgccaaatttactttgatatgattattatatgagtatctgctcacaaaagcgtttcca-
------------ccaacatttctttaataattaatcttaccaacacaaaaat--------
-------------------------------------------------------atcct
accatgtttagcctactttgttttgtcg------------acatttgaa-----------
------------------------------------------aagtttactgaaacattt
tc-----------tgtttccatcaagacattac---------------------------
-------------------------------------------------------atgta
ctttacttgcaaaaaa-----------------------------------aggttgaat
ggaaacctggttagtaagactgtcacg---------------tcctgaccagc-----ag
agggagaagttgtttagtattgtgg---------------tcaggac-------------
------------------------------------------------------------
-gtggcagaagtactgggtatgtgtttgtctagtatttctgtt-----------------
--------------------------------------tctatgttggtctgtgtggctc
ccgatcagggacagctggttatcgttgttcctgattgggagtcatatattaggagtgtgt
ttgtcacctggtttttgt---------gggttgttgtatgt---tag-------------
---------------------cactgcttttgtttagc----------------------
------------------------------------------------------------
------------------------------------------------------------
----ctgcgacactgttcct-----------------g-------------------tcg
tgagtttggtttattgtttttcc-------------------------------------
---------tcgtgttca---------cagttataataaaagatgat--gagcacgcaat
ccgctg------------------------------------------------------
----------------catattggtccactttttccgacagcgact--------------
-------tcaacatatcttctgacgaagaggttcg-------------------------
------------------------------------------------------------
-----------------------------------------------tgacaaagaca--
------------------------------------------------------------
------------------------------------------------------------
------------------------------------------------------------
--------------------gaagcgtatactacactaa------attaaaataattatt
tgaacaaaaatgtgcagaaagtgtggtttcaattttttttttttt-------atcaaaat
agtgtgccaccaccagcattcgaccccata------------------------------
-----------------ccttcacttccctaaatgtttca------taattccctattct
acctga------------------------------------------------------
----------------------------------------taaactaccggtcagatgaa
aatacag----------------------------tacctgtaaaaaatcctaactatat
ttgtaagtatggtatccagtagagg-----------------------------------
------------------------------------------------------------
------------------------------------------------------------
------------------------------------------------------------
------------------------------------------------------------
------------------------------------------------------------
------------------------------------------------------------
------------------------------------------------------------
------------------------------------------------------------
------------------------------------------------------------
------------------------------------------------------------
------------------------------------------------------------
------------------------------------------------------------
------------------------------------------------------------
------------------------------------------------------------
------------------------------------------------------------
------------------------------------------------------------
------------------------------------------------------------
------------------------------------------------------------
------------------------------------------------------------
------------------------------------------------------------
---------tcggtgtttgaa----------------------------------agcag
cttggaatcaaagaaag-------------------------------------------
-------------------------------cacca
>C10_27040827-27045240
--cggggacatttgccttcagatgtcaccttggctcagatgtgagcttttggcctgggtt
tagtaggcttgtt-----------------------------------------------
------------------------------------------------------------
------------------------------------------------------------
------------------------------------------------------------
------------------------------------------------------------
----------------gctgcctagcaatgttcacacacacacccaccctacacacacgc
a-----------------------------------------------------------
------------------------------------------------------------
-------------------------catggacgcacacacgcacacacattct-------
----------------------ttcttctttctccctggttctcctcccttccttcatcc
ctctctcttctctccccacctggagagctgg---cctcccctgtaaccctgcgttttaat
tgcctcccctatatga-----------------tgattaatccaccagaccactcc----
agcagtctcccccaggactctggccactctaggacctttcatccctatgtactggaatgc
actaatgtgtaaaaactatttaaggcgtctgcataaaacgaaaagttcccatttgacttc
attgtagttggatagagtagattaa-------------------------------actc
taaaata---tatgtatttgttgaaattcagtttg---tcatggttactcctttgcgttc
agatgtc---------------------aggtcaaattcagaactct-------ctagtc
ccctattttctgtcagcttttgtttt--------------------------------gc
atacatttaccttagaggccttgggtggtttg----------------------------
gggattaatgaaaagcaaggaattctttaaattaatttc---------------------
-----------------tgtctggcacaa------------------tacaatgtacaag
tcatgatcaatgggaga------------------------------agccttgcctcgc
tcgagacaggtgacattaacagtccggaagacgcttctctttctgcaggtggtttgt---
------------------------------------------------------------
---------cattttcaactcattctcagtgtgtgaaca---------------------
---------------------------------gatgtcttgaataaaaaagtatttaga
attcccacaggaaacaatggtgg-------------------------------------
--------ttatgccagctctgtctatagcatcatttgagcattctcattggagcccagc
aggtcaaataa---------------------aagggaaattatgttcagccaacc----
-----------------tgagccgaacaaaca----------------------------
------------------------------------------------------------
----------------------tatatattttgtattttagcacaggagctatgtcgg--
--cggcacaaaacacatcctgtttggtgttgt----------------------------
------------------------------------------------taaagtcattga
catttcaactgtgataagtaatctaccggatttcattttattgtgtta------------
ttttcctccttcctctgtgtaagccaggtcagg---------------------------
------------------------------------------------------------
-------------------------------------------------taatgataaca
gaggatgactcacatgga---cagatcagtgtgattgttatgcttatgtagggtgagt--
--gttagcctcagactgag-----------------------------------------
------------------------------------------------------------
------------ggtctcaccgcctgacagcccaatggag--------------------
--------------------------------------------------------agac
cctggaccggggg-----------------------ggggggggggggggggt----gca
tctgtgt--gtgcaatctgttgtta-----------------------------------
------------------------------------------------------------
----------------------gtctgcagccagggaatgtccctcttctcacctggctc
ctgctgcctg--------------------------------cctgggccacaccatgcc
cccaccaaagat------------------------------------------------
--------------------gcttcattctccctttgccaggctttggtaaaaatgcatt
ctgtcccgataatcatatttcacctctgtgaaggggagctggttagcgtta---------
---------------------------aataccttacttgatgg----------------
-----------------cgacgcagcaag-------aaaggaatgtgttagaaagtgata
aggagggcccatctaatacagggga--gtgcatttcccccgac--aacctccttaccttg
gtgctaatctctcc-------------------------------cactatttgatgttt
acactgtgtgtagagc--ctccatctcctggttccatgggctaatagtttagtcctaatc
cccctttgcattagcattga----------------------------------------
------------------------------------------------------------
------------------------------------------------------------
-----------------tccccaaataaaatccctatttagtgcacatcctacagtac--
------------------------------------------------------------
----------------------------------------------------------cc
agtacacccaggtttagaaa-----acactacagtcagtgggtag---------------
-------------------------------------tgaagatacttacagttgtgctg
cacagtg-----------------------------------------------------
------------------------------------------------------------
------------------------------------------------------------
-------aa--ggaatggtgggggcgg-------------ataactcagt----------
--atgctgagtggagg------------------------aggcttctctctatggagca
gagcag---------------------tgcagggctgtgtggtgtgtgtatgaga-----
--aaaggcatggcttgtcactgactc----------------------------------
------------------------------------------------------------
------------------------------------------------------------
------------------------------------------------------------
-----------------------------------------------agatgcattgctc
cagtaaggc---------------------------------------------------
----------------------tgcgtgtttactgcc---------------ggtgttgt
gccgaaaagctcc-----cccctg----ccagaattctcccaccccc-------------
----------------------ttcacgtgaacgcgcgcatactaaattcttcattgctg
cgacttgcttgc-taattgagatttc----------------------------------
------------------------------------------------------------
-----------tgatcacgttaggctgcatttcatt--tgatttttt-atgttggtttga
tcgcgggggcggcactagtaacgtctgcagttttca-gtttagctatttg---------t
ttcaagtgtattcatctataaataaatctcttt-ccaaaattcatca--cctctcccatg
tcttatttgactagtagttgttctgaaatg-tttattacttgcctacattttactccctg
ctttatgtttaatata---------------------acacacatacattaattattcat
tttggttgcctatcctgac--gtgaagtttgttctatagaaagtatttgactc-------
------------------------------------------------------------
------------------------------------------------------------
---------tgtgtgccacagaaagtatttgactttacccacaaaat-taaggaaattag
aagg--------------------------------------------------------
-----------------------------tggggaggatttcgg--------------ca
aggccat----tttcttgcttgacgaaattctct--------------------------
------------------------------------------------------------
------------------------------------------------------------
------------------------------------------------------------
-cctcccttct----------atcttgggactgca----------aggccagacacact-
--tcagaatcattttggtagctca-----------------tgtgtgccac-agaaagca
aaattagagtataaagaaacac--aaacatttat-tttaga----aacattttgtaatgt
------tgaagaaaataaagataataca--------------------------------
------------------------------------------------------------
------------------------------------------------------------
-----caaatattatcacacaataacacaaaaacatcac---------------------
---------------------agaaagttaagtttgttaacaaacaataaataagaaata
c-----------------------------------------------------------
------------------------------------------------------------
-----------------caattttgatcttt-----------------------------
------------------------gcataataagat------------------------
-aaa--tgacaataaatcaaatataaaaagacaaataacataa-----------------
------------------------------------------------------------
------------------------------------------------------------
------------------------------------------------------------
--------------acaaatattggaaagctgcaacagctc--------gactgaacatt
-----------t-agtccactttttatggaaag---------------------------
------------------------------------------------------------
--------------------------------------ttttccaggtgataccgtcgc-
-------------------ctggaactca-------agcctaacctcgtcctgacaggca
gcgcagacataatcctccaatg--------------------------------------
---------------------------------atgggatggttttcatacaggactgg-
--------------------------------------------------------tgga
accatcgtgag------------------------cagcggttacaaccaatctgaaatt
t-----------------------------------------------------------
----------------atgatgca----------taatgttaatgtatttaaaacattaa
atacattttcttgaattacaattatttcattatcagacaaagcggatgatactacctcta
gaaatattactg----------------cttatac---------aaattcgtactcct--
-----------------------taaaatgtgcctttagaagtgaacaagcaattaccca
gtt-------------agtgtcttcctcattattgtccacctccccacataa--------
------------------------------------------------------------
------------------------------------------gttggctcaggtcatata
gcaaaa--------catagtcaagtagtctata------------------------ca-
---------tctttacatgtattttcctgagca-----------------aatagggaac
aagggaatagtttaggtttcttgtaacagaattattta----------aatacatgtgtt
ttagtggccatctagtc-------------------------------------------
-----------------------------------------agatttttttttttttaaa
tctacaattataagaaatt-----------agaaattgaacataccag------------
-------------------------------------tgttttggag-----gagggaca
t-----------------------------------------------------------
------------ctttgtccgtatttgaaaagacaa--tcgactcctccttaa-------
------------------------------------------------------------
------------------------------------------------------------
---------------gaacacattaagcaaactgggggaaaa------------------
------------------------------------------------------------
---------aaattgttacatttaagattataattcagaagttt--------------ac
aacaacacagctaaaatataatt-----------------------tgacagttctgttt
tg-----------ccttttagtcagtatacctt---------------------------
------------------------------------------------------------
------------------------------------------------------------
------------------------------------------------------------
-----------------------------------------caagaccccacaagaact-
-----------------------------aacatcttgttggcatgggtgaggaag----
---------ggtaccacatgcccatctggagatattacaccccttc--------------
---------tctc-------------------------tcaggaatgatctgtac-----
------------------------aaaaatgttaataaaagtacagcattttgaaacact
ttat-----------------------cgattacaatatggagaaaat------------
------------------------------------------------------------
-------------------------------------------ggccttgccga------
------------------------------------------accccccccccccccccc
ctaaatatccttaattttgtggctagactcaaatact-----------------------
------ttctgtggcacacactattg------------------gtcaacatgagctacc
aaaattattctgaagtgtgccagtcgaataagacatgggaga-------gattacgcatt
ttggcaaatata------------------------------------------------
----------tttatttatagatgaatacacttgaaacaaatagccaaccgaaaactgca
ga---cattactagtgcctccacagcaatcaaacc---------------------gaca
taaaaaaaatca------------------------------------aatgaaacgcag
cctaacgtgatcagaaacctcaactagcatgtcgcagcaaagaagaattgagtgcgtgtg
cgttcacgcgatgggggggggggggggggggggggggaattcggcacaacacctgttccc
ccaaggcaaagcgcacagggct------------------gctgcagtgcctccactatc
agtcatgcaaccccgcaaacacc-------------------------------------
----cccgtcccaac--------tacgatacgccacaac------cccactgcggctccg
acaatccattttagtgcaag---------------ggacgtgctttgcatcaagggtagc
cacatgtcacaaattgtacggg--------------------------------------
----aaat---------tctgaatatttgtcccgcaaacaaag---ttatgtcccgcatt
ttaccaatgaattcaaacaccaccaatttcgaaaaaaagtt-------tgatttgtccct
tacttc------------------------------------------------------
-------------agtcagacattccaacctatcttgcaat-------------------
------------------------------------------------------------
------------------------------------------------------------
------------------------------------------------------------
------------------------------------------------------------
------------------------------------------------------------
------------------------------------------------------------
------------------------------------------------------------
------------------------------------------------------------
------------------------------------------------------------
------------------------------------------------------------
------------------------------------------------------------
------------------------------------------------------------
------------------------------------------------------------
------------------------------------------------------------
------------------------------------------------------------
------------------------------------------------------------
------------------------------------------------------------
------------------------------------------------------------
------------------------------------------------------------
------------------------------------------------------------
------------------------------------------------------------
-------------------------------------------------------catgt
tgcgcttatgaacagatatatagcctatcataagtatatgttagtctactggt-------
------------------------------g-atgt
>_R_C10_108138468-108142965
------------------------------------------------------------
-atgctatttgt--------------------------ctcgtaaaatagcgataatatt
ccaaccattcaaaga-------------------------------gagaaagaaaaaca
tggcgagttctcgtgac-------------------tgcgcatctccagtctcactgt--
---------------------------------------ccccaggctgaccacttacaa
actctgctcctatac---------------------------------------------
----------------------------------------tttgcccagagacagcagac
acccat-------------tccactttctggtggctttagagagcca-atggaagcctta
-------------gaaagtgtcacgttacagcacagatgctgtaatttcgat--------
------------------------------agagatgtaa----------------caga
aggacaacaaattgtcagacagggcacttcctgcatggaatctt----------------
----------------------------------ctcaggttttggcctgccat------
-atgagttctgtt---------------atactcacagacaccattcaaacagttt----
------------------tagaaactttagagtgttttctatccaaatcta---------
------------------ctaattatatgcata-ttctagtttctg-ggcaggagtagta
accagattaaatcgggtacgttttttatccg-----------------------------
----------------gccgtgaaaatactgccccctatcccaaagaagttaatgtaatc
at----------------------------------------------------------
----------------------------------------------------------gt
ctctgacctcctccctcataattatattactatatttcgccttccaatttacgttttgt-
gccaatgtctttcaacca----attttacatttaaggtc---------------------
-----------------tcaacatttagc-----------------------------ta
gtttatattggtagtggccacagataccgtg-----------------------------
----------------gagtcattccggacccctcctcctcctg----------------
----------ttt-----------------------------------------------
---------ggatttatacctgattcctatc-----------------------------
-------------ttccatttgcacagaat------------acttggttcccttt----
-------------------------------------------------------aaaac
atttttctccacacaa--------------------------------------------
--------------------------aatcctaaagacaggtcaccagatataaac----
-----------------tccttcggatata---------ccagcgtctaacacccagagt
------------------------------------------------------------
---------------------acattaaaatcctttataaacactcccgcctttcact--
ctcacatcactcaattcaacatttaatgcaatc---------at----------------
--------------------------------acag-gtgctatcccccaaatccgtgaa
aaagagcactgacct---tatttttttgcagctgaggtttcaatgttggtaggatctggt
cacctct-----tctgtcgtatac------------------------------------
--------------------caattcgccaccggcctgtaaagaaatactctgagaccag
gttacaacaaact---------------acatatcccacaa-------------gccatt
gacgttcttttc------------------------------------------------
---------------------------------------------agttctgtgtg----
---------cttctaatttaagccatcatccaccactatca---------acaacgttac
tgcagcaatgcttccctggtcttctctgcgttttaaaatgcatcaattt-----------
------------------------------------------------------------
------------------------attctgcaagactagaggatataatatctatagcta
aatgga---gattactcgtgccagaccatcgctgtttgg----agatataggtgagttgt
t-----------------------------------------------------------
----------------------ttatttgtgtctcgcctgtctgaaagttcaaagag---
--------------------------------------------gctaatgctcatgacg
taaac---------------------------agcatgaacgcttaacccacaagcaaaa
ttatagtaaaatatttgtcatgcctttcccttgttgagtattttatttacctg-------
---------------------gtttatttaggccta----------------------at
attagaaaacgtt---------------ctgctcttccttgttttactgacctaatttga
gaccatccagctaagcttgttataacaagct-----agtga-------------------
-------ccagtgtattagagcatgtact----------------attttgtaggctacg
taggta---------------------------------------acctaggtgatcctt
attta------------------------------------acattcattcgctgta---
------------------------------------------------------------
----------------------------------------------------------tc
tagctt--------ttttgccgaccagatcat---------------taatctagccaat
gtcgtctagatg-----------taatagatttaggttagggctatgcctatgcatgtca
ccaaccatca--------------------------------------------------
-----------------cacagacagacagcggacgtcagcagtgggtaagcttat-gac
aggattc-----------------------acgtggcgtgagagc-----ggtgtcttgg
accaatggttt--------------------------tattgccctggagcctacaaagg
gtttcagc----gataaca--caagat---------------------------------
--------gtagcaccgtgttttttcactgcttgact-----------------------
------------------------------------------------------------
------------------------------------------------------------
--tggactgaaataga----------------------tgccggtactcattttgggtgc
cgctagt-----------------------------------------------------
------------------------------------------------------------
------------------------------------------------------------
------------------------------------------------------------
---atttatttttaggtgcaggagctccacaatactttcga-------------------
-------------------------------------------------------gctca
tattctata---------------------------------------------------
gtag--------gaacaagagctgaagcgttagaaaa---------------tgtgaggt
gccaaaattctcc-----cttctg----ccagaa--------------------------
----------------------------------------------------------ca
cgacttgcttgc-tagttgagatttctgctctttactccgttgttagtttagcctacat-
------ttcactgatcttagtagcagaaagcatt----ttttatt--tgtc--ctttaag
gcagctgtcaatgatcacgttaggctttgtttcattagttttttttt-atagcggtttga
tcgagggg-----------------------------gtttggctattcg---------t
ttcaagtgtattagtctataaataaatctctttgcaaaaattcctaa--tctctcccatg
tcttattcgacaagtagttgttctgaaata-tttattgcttgcctacattgtactg---c
ctctaggtttaatata---------------------acacacacacattcattattaat
ttcggttgcctatcctgac--gtgaagcttgttctctagaaagtatttgactc-------
------------------------------------------------------------
------------------------------------------------------------
------tgataagtaccacagaaagtatttgactctagccacaaaat-taaggaaattag
aa----------------------------------------------------------
-----------------------------gggggaggatttcgg--------------ca
tggccat----tttcttgcctgccggaccccccccccccccccccnnnnnnnnnnnnnnn
nnnnnnnnnnnnnnnnnnnnnnnnnnnnnnnnnnnnnnnnnnnnnnnnnnnnnnnnnnnn
nnnnnnnnnnnnnnnnnnnnnnnnnnnnnnnnnnnnnnnnnnnnnnnnnnnnnnnnnnnn
nnnnnnnnnnnnnnnnnnnnnnnnnnnnnnnnnnnnnnnnnnnnnnnnnnnnnatttccg
ccctcccttctaatttccttaattttgtcgctaga----------g--------------
---tcaaataatttctgtggcacacactactg----gtcaacatgagctacc--------
-----------------------aaaatgattat--------------------------
---------------------------------------------gaagtgtgccagtcc
ttgcagtcccaagat---------------------------------------aggagg
gaaatggccatgccgaaatccccccccccttctaatttac--------------------
------------------------------------------------------------
----------------------------ttcattttgtcactagtgtcaaatactttctg
tg----------------------------------gcacacatcagagtcaaatacttt
ctata-------------------------------------------------------
--------------------------------gaacaaacttcatgtcaggataggcaac
taaaa----------------------------------------------------tga
ataa--ttaatgtatgtgtgttatattaaacctagaggaggga-----------------
--------------------------------gaattctggcaggggggagatttttggc
acaacactggtactcagctccagtgagctcctgcccaaatcaacaactgacatt------
------------------------------------------------------------
----------atttaataataaatacagacataa----------------attaaag---
------------------acctactttgtgtaatgagctcaaataa--------------
------------------------------------------------------------
------------------------------------------------------------
------------------------------------------------------------
------------------------------------------------------------
------------------------------------------------------------
------------------------------------------------------------
------------------------------------------------------------
---------------------tttgactgtaaaatatataattgccctctttgtatca--
---------------tgaaattagatcaacagttattgggc-------------------
--------------------agaataaatagatacaggcatcatacaacatgtgca----
--tgtactgtctgtatcatacagtgagcttcaaaa---------gtattgggacagtg--
------------------------------------------------------------
--------gcaattttgttgttgttttggctctgtactccagcact--------------
-------------------------------------ttgatttgaaatgatacagtgac
aatgaagttaaagtgcagaatgtcagctat---------aatttgaggctattttcat--
--------------ccatatcgggtgaaccgtt---------------------------
------------------------------------------tagaaat-----------
----------tacagcactttttgttttta-------------------gtccccccatt
ttagaggaccaaaagtattgggacaa----------------------------------
------------------------------------------------------------
---------------------------------attcacttatatgtg------------
------------------------------------------------------------
------------------------------------------------------------
--------tattaaagtttaaagtttgtattaaagt--ttactatttggtcc--------
------------------------------------------------catattcctagc
acgtaatgactacatcaagcttctgactttacaaacttgt--------------------
--------------tggatgcatttgatgtttgatttggttgtgt---------------
------------------------------------------------------------
-ttcagattattttgtgcccaatagaaa--------------------------------
---------------------------------------ttcacggtaaataatgtattg
tgtc---------attttgaatcacgtttttattgtaa----------------------
------------ataagaatagaatatgtttctaaacacttctgc---------------
------------------------------------------------------------
------------------------------------------------------------
---attaatgtggatactaccatga---------------ttacagttagtcatgaagg-
-----------------------------aatcgtgaataatgatgagtgagaaagttac
aggcacacaaatatcatacacccaaaacatgctaacctctcac--------c--------
--------------------------------------attacaataacatgggaggct-
---------------------agcattatatatcataccaccaagacatgctaacc----
------------------------------------------------------------
-------tctcaccattacaataacatgggaggctagcattat-----------------
----atatcataccaccaagacatgctaacctctcac-----------------------
cattacaataacatgggaggctag------------------cattatatatcataccac
caagacatgctaacctctca----------------------------------------
------------------------------------------------------------
----------------------ccattacaataacatgggag-------gctagcattat
atatca------------------------------------------------------
----------------------------taccaccaagacatgctaacctctca------
----------ccattacaataacatgggaggctagca-----------------------
---------------------------------------------ttatatatcatacca
cca--------------------------------------------agacatgctaacc
tctc------------------------------------------------------ac
cattacaataacatgggagg---------------------------ctagcatttgttt
tttggggagggtgtatga----------------------------------------ta
tttaactttcacact--------catcattattcatgaa------tcattcaggattatc
cgt------aatcatggtagcatccacattaa----------------------------
tgtagaagtgtttaaaaacatattcta---------------------------------
--------------------------ttcttatttacaataaa---agtgactccaaaat
-------------------------------------------------gatttaccatt
aatttctattggacgaa---------------------------gtgccaaagtggtgga
gtcataaca------------------acaaaacatgtgtc-------------------
-------------------------actgtccc---------------------------
------------------------------------------------------------
------------------------------------------------------------
------------------------------------------------------------
------------------------------------------------------------
------------------------------------------------------------
------------------------------------------------------------
------------------------------------------------------------
------------------------------------------------------------
------------------------------------------------------------
------------------------------------------------------------
------------------------------------------------------------
------------------------------------------------------------
------------------------------------------------------------
------------------------------------------------------------
------------------------------------------------------------
------------------------------------------------------------
------------------------------------------------------------
------------------------------------------------------------
------------------------------------------------------------
------------------------------------------------------------
------------------------------------------------------------
----------aataattttggagctcagcgtatataggaattcattgcttttctccctcc
ctccc-tgcctgc--agctcatggcctg--------
>C1_69177972-69182482
---------------------------ttcagtgatatattgggggagacaaatcata--
--------------------------------------tttttcccaggatggtggggtc
gtgtcccccccgggatt-------------------------------------------
--------------------------------------tccgcccctgattccgcagttc
a--------------------------------------gagtcacacaacc--------
-------------------------------------tccccatcatgaagacctccc--
------------------------------------ctggtgtgcttgacaacttgtga-
--------------------tctaatcgtagtaacgacggggcgtag-ctgggcaccttg
acctcagcagggggtgggtgagcaggttaagcaaacagccatgggctttgat--------
---------------aataat---------ccgcctgtcctgtcagccaaa-----cagg
gtgcaaccataatgttattcatcaccattcaagta-------------------------
----------------------------------tgtcaatttacattgaccaaagaata
attgtttttccta---------------ag-------gaaactggtaggttgtcta-ggt
gtgcctgtgctgcatagttggccatgcgacagtttaatgccatcacacaca---------
------------------atcaacatgtagata-aatcatactgtatgtccattagatta
tataccgcaggccttcaaatctgta-----------------------------------
-------------------actaaatttgaacaaagttcacaaaaaaattcaaaatgagc
acaatg------------------------------------------------------
----------------------------------------------------------ta
ttctgcacttaccctattccttgagagaagtgttttaagttttgcattctgtgttgcac-
aggatttatctccgatct----actttctaattggtgtccgttctgatatcctcaatttg
taaagagaagacaagcctggatttcctggtgctccgcagagacatgaatggccataaatg
ggatataatgacaggga-------------------------------------------
---------------aaggccatcacaaccctctgtgcctcctgaggaagag--------
-------------------------------------------------atccataggca
tttgatca-gggtgtctgtctgataactataggagtggtctttgacaaagagatcatg--
------agatgaccgccattggcctggagc------------agtggaaacgcattctct
ggagtgat-----------------------------------------------gaatc
acactttgccatctgg--------------------------------------------
-------------------------cagtccgatggacaaatcattgtttggcgga----
-----------------tgccaggaggaca---------ccaccttccccaatgcatagt
gccaactgtaaagtttggtggagga----ggaataatggtcaggctgt------------
----------------------------------ttttcattgttcgggctaggcccc--
ttagttccagtgaaggtacatcttaac---------------------------------
-------------------------------------gctacagcatacaatgacattct
agacgtttctgtgct---tccaactttgtggcaacagtttggggaaggc-----------
--------cctttcctgtttcagca-----------------------------------
--------------------tgacagtgcccctgtacacaaagcgaaatccatacatcgg
tgtggaagaactt-----------gactggcctgcacagagccctgacctcaaccccatc
gaacacctttgg------------------------------------------------
---------------------------------------------gatgaattgga----
---------acgccgattgagagc---------------ca-ggtccaatcgcccaacat
cagtgcccgacctcactaatgctctctatggctgaatggaaagcaag-------------
-------------ttcccgcagcaatgttccaacatata---------------------
-----------------gagg---aaagccttcccagaaaagttgaggctgttatagcag
caaagggggaccaactccatattaatgctcatgcttttg----gaatgagattttagagg
agcaggtgtc--------------------------------------------------
------cacatacttttggcaatg-tagtgtatttgttgtgtaaacaccactcataa---
--------------------------------------------atgtctatttacaact
tgcgcttgt-----------tttgagaaagtgcaaagctgccctaaagtcaagataaaa-
--------------------------ttcaagactaaacagttttgcaatc---------
----------------------------------------------------------tt
actgtatcagatt---aga--------agctttgtaggttcagattcgtcccccacacaa
ccgctggtcacgttaaccaccgcaac-gctc-----------------------------
--tcaagccatttctcc-------------------------------------------
------------------------------------------------tgccttatgttt
caatgg--------------------------------aaacttcccatttag-------
------------------------------------------------------------
-----------------------------------------------------------c
attact--------agctataccatcacataa---------------------------t
gatgcacagatac----------aagaagacctgaaactagtttacctttctgctcct--
-----------------------tttgctttcaacagcgacattatcccccctctaacta
aatata-----------ttcaaaccgatttcca-------------------------tg
aacgttt-----------------------------------------------------
------------------------------------------------------------
------------------------------------------------------------
------------cttcccctttcactgtttgttgaatataatacg---------------
------------------------------------------------------------
----------------------------tttt----------------------------
--cagacggaggcaca-----------------------acatcgcgatacttcagggaa
cgcgtc------------------------------------------------------
------------------------------------------------------------
------------------------------------------------------------
------------------------------------------------------------
---------------------------gcgaaggagaccaa-------------------
------------------------------------------------------------
------------------------------------------------------------
-----------------atagacaagaccacaagact---------------ggtgtggt
gcc-gaaatgt-a-----cccctg----tcagaatcccccctctcct-------------
-----------------------ccgcgtgaacgcgcacacactcaattcttcattgctg
cgacttgcttgc-tagttgagattgctgctcttcactccgttgtcagtttagccaacat-
------ttcactgatcttagtagcagaaagcatg----ttttatttgtgtc--cttcaag
gcagctgtcagtgatcatgttaggctgcgttt-att--tttattttt-atgtcggtttga
tcgc-ggggagacactagtaatgtctgcagtttccg-gtttggctatttg---------t
ttcaagtgtattagtctataaataaatctc--tgccaaaattcgtca--tctctcccatg
tcttattcgactagtagttgttctgaaatg-tttattgcttgcctacattttactccctc
ctctatgtttaatata---------------------acacatatacatgaattattcat
tttggttgcctatcctgac--gtgaagtttgttctctagaaagtatttgactc-------
------------------------------------------------------------
------------------------------------------------------------
------tgatgtgtgccat---cagcatttaatacccacaattcaag-taagtaaattga
aactgatcaaataatgattgtttttctgaggatactgggagtttgtctagctgtgcctgt
gctg-catggctggccatgtgacagtttaaagcaggggttcccaaacttttttgggccca
cgacccc----attttgatatctgaaaattctcg--------------------------
------------------------------------------------------------
------------------------------------------------------------
--------------------------------------------------------tgac
tccaactatttaatt------accatgtaattaac-------------------------
------------------------------------------------------------
----------------agcaaaca-----tttactttttta--------ttttgggctat
ggcagtcagttgaaaaaca----------------ctaacagtaggctatttctgattga
cttctcaaa---------------------------------------------tcacaa
tcacttttcatgtggggct-----atgacagtcaattgcaaatgagtctgaccatgtatc
ttaactcaccaccactaatgagatgggtgtgctta-------------------------
----------------atgcaagtcgcatctgag--ctaatcaaagtcaggagggcgtga
t------------------------------caacagtgcgcacttttcccatgtcggtc
catta-------------------------------------------------------
------------------------------------------------------------
------------------gactatgttcactgaaat----tcgcaaatgacattatgcaa
tagaaacctctgattattcactgttaatggtttatacacattgtccatgacttctccatg
acttttgaccaa--------------------------------------------atct
tcatgactat----------------------------------------------tatt
atagcctacatga-----------------------------------------------
--------aaacataagcattattgacagtgaaacactgctgt-------gtctgatccc
------------atgtagacct--------------------------------------
------------------------------------------------------------
----------------------------------accacctcctgcggttgtgtgc----
------------------------------------------------------------
------------------------------------------------------------
--------------------------------------ttgatcaaggcatt--------
--------tagccccccacatataacattgtaaa--------taagaatttgttcttaac
tgacttgccta------------------------gttaaataaaggttcaatta-----
---------aaaaaatgtatatatatatatagaacttgttttcaactagcctacctgatt
aaataaaggtgaaataaaaattcaaaaaatatatatataac-------------------
-------------tgcactgttagtcacaggttgtcaacatgtggtcaaccctcca----
--------tctgaagatctcc-taggtgtgcaggt-----------tttttcaacattac
aaccaaata---------------------------------------------------
-------------------cttttgtcttt-----ataaaaggatt--------------
-----------------------------------------ccctcattca---aacaat
caaggttcaaatggac--------------------------------------------
--------------------aaggtaggctact---tcaa----agcaaggtatctaact
tgacatatttatatataaggctcaaatattgtttcgggg-------------gagatcta
tgcacagcaagttatttgtcaattaggctattagaatatttttaacgttgtcgcaattac
atggctactgtttaat----agacgggaatcccagttttc-------------caacggt
gccgatttat---ttaggctctacagtacccgt-----ggaaaggcaacaacgaaattaa
tgcttagttagctatagtt--------------aactagcgatataac------------
------------tacaacaagttatgttttgaattgatgatctagtt------agtctct
ctgt-------------------------------------catt-------------tt
atacctgcagctgaaatgtcgcgct-------------ctctctctcctggtgcaaaggc
ccactcatgctggc----------------------------------------------
--------------------------------------------acacacgcagcacca-
------------cagacatgcactgaagagtaattccgatcatagctgatat--------
-------------------------------------------------------gtcgt
tttttaattgattgatcatatttaaaagtgtgattt--cattaattacattatcaacaat
ta--------------------------------------tgaaagtaattacaatgtgc
gc-----------aatctcgaacaacctactgtgatt-----------------------
------------------------------------------------------------
------------------------------------------------------------
------------------------------------------cacagactagc-----gg
caaataaacttgaaaaaatgcgtaa---------------tcaggaa-------------
------------------------------------------------------------
-attaatgccactctacattgctattcaatgaagatccctcct-----------------
------------------------------------------------------------
------------------------------------------------------------
tcattccgcttgatcaga---------catgtttgcctcgg---tgt-------------
---------------------gtgaatctggg-ccagcgatat-----------------
------------------------------------------------------------
-------------------------------------------------aaagggaaagg
agatacctatacagttgtac-----------------a-------------------act
g-aatgcattcaactgaaatgtgtt-----------------------------------
-------ttctgcatttaacccaacc-cctctgaatcagagaggtgcggagggctgcct-
------------------------------------------------------------
-----------------tcaaatcgacgtccacgtcatcggcgcccagggaaca------
----------gtgccttgct----------------------------------------
------------------------------------------------------------
------------------------------------------------------------
------------------------------------------------------------
--------cagcggcaga-----------------------------acgacagatgttt
acc---------------------------------------------------------
-----------------------ttgtcagctcggggat------tcgatc--cagcaaa
ttttcagtaactggcgcaacgctcctacccgg----------------------------
-------cagggtatccgctgccctaggc-------------------------------
------------------------------------------------------------
------------------------------------------------------------
------------------------------------------------------------
------------------------------taccttgtttt----------------tat
atagaagttgg-------------------------------------------------
------------------------------------------------------------
------------------------------------------------------------
------------------------------------------------------------
------------------------------------------------------------
------------------------------------------------------------
------------------------------------------------------------
------------------------------------------------------------
------------------------------------------------------------
------------------------------------------------------------
------------------------------------------------------------
------------------------------------------------------------
------------------------------------------------------------
------------------------------------------------------------
------------------------------------------------------------
------------------------------------------------------------
------------------------------------------------------------
------------------------------------------------------------
------------------------------------------------------------
------------------------------------------------------------
------------------------------------------------------------
------------------------------------------------------------
------------------------------------------------------------
------------------------------------
>C1_107845417-107849939
------------------------------------------------------------
------------------------------------------------------------
----tgttttctactgttttctactg------------ttttctattctactctactgtt
ttatattctactctact-------------------ctattctactctattctactgttt
t----------------ctattct---------------actctattctagtctaatcca
tcctggatgatagagag-----------tagagacacaacaaaggttgagaacacataga
aagacgtcccg-----------------------------cttggccgacagaaacagca
gctctt------------------------------------------------------
----caacacggtg---------------------------------------tatctca
actggtgtaataatgtgctca---------------------------------------
------------------------------------------------------------
---------------------------------------------------tagactgtg
aaggtggcctatacagtgcaaagagaatacaattctatatatcacttgaatcggtg----
------------------------------------------------------------
-----------------aataacaatatatcct-aaaccaacttag-tactctcggtatg
atggcttttctctcttcaacacata-----------aggactgacatctataga------
------------------------------------agtcctaattatagctggtagtct
gcacacacag--------------------------------------------------
----------------------------------------------------------at
acttgcctttcttagacgatctgactggcctggtttagttcctctcatgcattgagaca-
----gtctcaccctttcaacatctctttatcttaatctc---------------------
-----------------t-----------------------------tccaccacagact
gactcaacacacaacagga-----------------------------------------
----------------acctacatcaggacatgctctaaccctatggg------------
-------------------------ccctggtcaaaagtagtgca----ctataaaggga
atagggtgtcatttgggagacagtcaccatgtgggtgtt---------------------
---------------------------------gatattttaaaggatgtgttacattat
accgttacattgcatactgtaggcatgtaggctattttcttcccactgacctccgtaata
aaactatctactactacttacatctataatttagcctaaacaactacctcttcccctact
gtatttatttatttattttgc-----tcctttgcaccccattatttctatttctactttg
c-----------------------------------------------------------
---------------------------actttcttccact--------------------
------------aca-------------------aatctaccattctagtgttttact--
------------------------------------------------------------
------------------------------------------------------------
------------------tgctatattgtatttactt-----------------------
-----------cgccaccatggcctt----------------------------------
------------------------------------------------------------
----------------------------tttttgcctttacctccctta-----------
------------------------------------------------------------
------------------------------------------------------------
------------------------------------------------------------
--------------------tctcacctcatttgctcacattgtata-------------
-------------------------------tagactta-------tttttctactgtat
tattgactgtatgtttg-------------------------------------------
---------ttttactccatgtgtaactctgtgttgttgtatgtgtcaaactgct-----
------------------------------------------------------------
----------------------ttgctttatcttggccaggtcgcaattgtaaatga---
----------------------------------------gaacttgttctcaacttgcc
tacctacctggttaaataaaggtgaaataaataaaataaaataaatacatttataaaac-
------------------------------------------------------------
------------------------------------------ta--------------ca
tctcccatatagc-----------------------------------------------
-----------------------------------c------------------------
------------------------------------------------------------
---------------------------------------------aactctgtgattctc
cactgc------------------------------------------------------
------------------------------------------------------------
tctcccactctagaggaggtttaccttcaggcatcatttttatcatagcccaaaggtgct
ttattcaattcttccaatgtttcatgactttgtcaatcaacttgttcttaacaaaattga
ataattgtttaatgtttctgtatcaatatggactttaaaaaaaaaatcctttggggtcat
cttaattccacctat--agtaatttcatgaatataaactttatttcaatctcggtttctc
tggatgtcatgcttgcttccgctcttccctccaggctcccca----------------gc
attacgcactccagccaccatcatcacagacacctgccttcacccgtcacgcgcatcacg
attattggact--------------------------caatcacctcacccctatgtctg
tctgttccccgcgtcagcattcatgttcgtatgtcactgtatacccgtgcgctgacgctg
ttcctgtcctgttacctgtctgttccgattaaacgttcaactcccc--------------
--------------------------------------------------gtatctgctt
ctcatct----------ccagcgtcggtcctt---acagaatgttgaagccaccaaacaa
agcatcggggagtgcttgctttccggttggtggtgacgtcgtggggcccgccaccgatgg
aaccgg----ggatgtaa-------gccagcgcgcctggctgtcacgccctagctggct-
--cgagaggtttcttaccacggttggctc-------------------------------
------------------------------------------------------------
---------------------------------------ggaaggcgcccatcccacgtc
ag--------------------------------------------------tcctc---
------agccgtatcgtc------------------------------------aggttt
ttacgccca---------------------------------------------------
------------gccggctcgtcggtacgcctccgcc---------------gttgttgt
gctgaaagtctcccgccgccgccg----ccagaattcgcccc------------------
----------------------ttcacgtggacgcgcacacactcaatttttcattgttg
cgacttgcttgc-ttgttgagattgctgctcttcactccattgtc-----agcccacat-
------ttcactgatcttagtagcagaaagcatg----ttttatttgtgtc--cttcaag
gcagctgtcaatgatcatgttaggctgcatttcctatttttttttgt-gtggcggtttga
tcgcgcgggaggcacaagtaatgtctgcagttttcg-gtttggctatttg---------t
tttaagtttaattgtct----ataaaactctttgccaaaattcgtca--tctcgcccatg
tcttatttgactagta---cttctgaaatgttttgttgcttgtctacattttactccctc
-----tgcttaatata---------------------acacatactt-----caatgaat
ttcggttgcctatcctgac---tgaagtttattctatagaaagcattttgact-------
------------------------------------------------------------
------------------------------------------------------------
------------gtgccacagaaagta--ggactctggtgacaaaatgtaaggaaattag
------------------------------------------------------------
-----------------------------ggttggggacttcgg--------------ca
aggccat----ctatattctttgtagctgtttaca-------------------------
------------------------------------------------------------
------------------------------------------------------------
---------------------------------------------------------tac
caccacagtcag---------aggctggcactaag----------acagc----------
--------------------------------attg----------------aatgagct
gtattctgccataagcaaacaagaaaacgctcacccggagg----cggcgctcctagtag
------ccggggaatttaatgcagggaaacttaa--------------------------
-------------------------------------------------gt---------
----------------------caggtttaccaaatttctatc-----------------
------------------------------------------------------------
---------------------agcatgttaaatgtgtaaccagagggaaaataactgatc
c----------------------tcaatgcctctgattagagattatatttaagtagggg
tttttct-cattgttgtttgtgggc-----------------------------------
---------------------tattgtcttt---------------------tgagtagt
gtgtt----------gtcctcgctgcgtcacggtttgttgttttcaag------------
-----ttattagtgtattgcattcagtttcacttttaataaat-----------------
------------------------------------------------------------
------------------------------------------------------------
------------------------------------------------------------
----------atgtggaactacgaaaacgctgca--------tctt--------------
-------------ggtccgctccttataacaaccgtgacagcatcgatgat---------
------------------------------------------------------------
------------------------------------------------------------
--------------------------------------------gtcgtccccacagtga
ccgtatacgtacataccagaagccatgga-------------------------------
--------------------------------ttacaggcagcatccgcactgagctaa-
--gggc--------------------------------------------------taga
gctgccgcttt------------------------catggagcggaactctaacccggaa
g-----------------------------------------------------------
------------------------------------------------------------
------------------------------------------------------------
----------------------------cttataa---------gaaatcccactatgcc
ctccgatgaaccatcaaacagacaaagcgccaatacaggactaagatcgagttgtactac
acc------------ggctgtgatgctcaccggatgtggcagggcctgcaaaccattaca
gac--------------------------------------tacaaagggaagcacagct
gagagctgcccagtgacacgagcc------------------------------------
------------taccggatgagataaactact---------------------------
---------tctatgctcgcttcgaggcaaataacactga----------aacatgcatg
agagcaccagactgtgatcacgctg-----------------------------------
------------------------------------------------tccgcagccaat
gtgagtaaga------------------------cctttagacaggtcaacattcgcaag
gccgcag--------------gg---ccagacggattaccaggatgtg------------
tacagcgagcatgagctgaccaactag--------caagtgtcttca-----ctgacatt
t-----------------------------------------------------------
--------------------------------------tcaacctctccctgtccgagt-
--------------c---------------------------------tgtaatacca--
------------------------------------------------------------
---------------acatgttttaagcagaccaccatactg------------------
---------cctgtgcccaagaacactaaggtaacctgcctaaatgact-----------
------accaacccgtagcactcacgtctgtagccatgaagtgctttgaaaggctggtca
tggctcacatcaacaccatcatc-----------------------ccagaaaccctaga
cc-----------cactccaatttgcatactgccccaacagatccacagat---------
----------gatgcaatctctattgcactccacactgccctttcccacctggacaaaag
gaacacctatgtgagaatgctattcat------------------------tgactac--
------------------------------------------------------------
---agctcagtgttcaacaccatagtgcc----------ctcaaagctcatcactaagc-
---------------------------------------------------------taa
ggaccctgggactaaacacatccctctgcaactggatcctggactt------c-----ct
gacgggccgccccagg--------------------tggaaagggtaggtaacaa-----
------------------------------------------------------------
---------------------------cacatccgccacactgatcctcaacaca-----
---------------------ggggcccctcaggggtgcatgctcagccccctcctgtac
tccc--------------------------------------------------------
------------------------------------------------------------
------------------------------------------------------------
---------------------------------tgttcactcatgactgcacggcc----
--------------aggcacgactccaacaccatcattaaatttgcc--gatgacacaac
agtgtctgattaccaacaacgacgagacagcctatagggaggaggtcagagacctgg---
ccgtgtgatgccaggacaataacctctccctcaacgtgatcaagacaaaggagatgattg
tgg-----------------------------------------------------acta
caggaaaagcaggg----------------------------------------------
-----------------------------------------------ccgatcaggccac
tattcacatcga------------------------------------------------
cggggctatagtagagcaggttgaga-----------------gctgttccttggtgttc
cttggtgt----------------------------------------------------
-----------------------ccacatcaccaacaaa------cgatcatggtctaaa
cacagccatgaagagggcacaacaaagcctat----------------------------
tccccccaggagactgaaaagatttggtgtggatcctcaaagttctacagctgcaccatt
gagagcatc---------------------------------------------------
------------------------------------------------------------
----------------------------------------ctgactggttgcatcactgc
ctggtatggca--actgctcagcctccgaccgcaaggcact-------------------
-------------------------acag-------------------------------
------------------------------------------------------------
------------------------------------------------------------
------------------------------------------------------------
------------------------------------------------------------
------------------------------------------------------------
------------------------------------------------------------
------------------------------------------------------------
------------------------------------------------------------
------------------------------------------------------------
------------------------------------------------------------
------------------------------------------------------------
------------------------------------------------------------
------------------------------------------------------------
------------------------------------------------------------
------------------------------------------------------------
------------------------------------------------------------
------------------------------------------------------------
------------------------------------------------------------
------------------------------------------------------------
------------------------------------------------------------
------------------------------------------------------------
-agggttgtcaaagactccagccgccctagtcatagaccgttctctcttctaccgca---
--------------------------------cggc
>C1_129082409-129086927
----------------------------------------------------tccacctg
----------gctac-----------------------ccctaccccggtcaacagccct
gcaccccccacagcaac-------------------------------------------
--------------------------------------tcgcccaagcctcccccatttc
t--------------------------------------ccttcacccaaatccagatag
ctgatgttctgaaagag-------------------ctgcaaaatctggacccctac---
------------------------------------------------------------
------------------------------------------------------------
----------------------------------aaatcagccgggctagac--------
---------------aatctg---------gaccctctctttctaaaatta-----tatg
ccgaaattgttgcaacccctattactagcctgttc-------------------------
----------------------------------cacc-----------------tctct
ttcgtatcgtctg---------------agattcccaaagattggaaagcagccgc-ggt
catccccctcttcaaagggggagacactctagacccaaactgctac--------------
----------------------------------agacc---------------------
-------tatatctct--------------------------------------------
-------------------------cct-----------accctgcctttctaaggtctt
cgaacgc--------------------caagttaaca------------aacagattacc
gaccatttcgaat---------------------------------------------cc
caccgtaccttctccgctatgcaa----------tctggtttcagagctggtcatgggt-
gcacctcagccacgctca----aggtcctaaacgatatc---------------------
--------------------------------------------ataaccgccatcgata
aaagacaatactgtgca-------------------------------------------
---------------gccgtattcatcaacct----------------------------
--------------------------------------------------ggcaaaggct
ttcgactc-tgtcaatcaccacattcttatcggcagactccacagcc-ttggcttctc--
------aaatgattgcc--tcgcctggttc------------accaactacttctcagac
aaagt-----------------------------------------------------tc
agtgtgtcaaatcgga--------------------------------------------
-------------------------gggcctgttgtccggacctct----ggcagt----
-----------------ctctatgggggtg---------ccacagagttcaattctcggg
ccgactctcttctctgtatacatca----atgatgtcgct--------------------
------------------------------------cttgctgctggtgattctctga--
tccacctctacgcagacgtgtcgtcat---------------------------------
-------------------------------------tttgtatacttctggcccgtctt
tggacactgtgttaa---ctaaactccagacaagcttcaatgccataca-----------
--------actctccttccgtggcc-----------------------------------
--------------------tccaactgctgttaaatgcaagtaaaactaaatgcatgct
cttcaaccgatcgctgtctgcacctgcccgcccgtccagaatcac---------tactct
ggacagttctga------------------------------------------------
---------------------------------------------attagaatatg----
---------tggacaactacaa-----atacctaggtgtct-agttagactgtaaactct
ccatgcagactcacattaagcatctccaatccaaaattaaatctagaattggcttcctat
ttcgcaacaaagcctccttcactcatgctgccaaatataccctcgtaaaactgaccatcc
cactgatcctcgacttcggcg---atgtcatttacaaaatagcctccaacactctactca
acaaattggatgcagtctatcacagcgccatccgttttg----tcaccaaagccccatat
actacccaccactgcgacctgtacgctctcgttggctggccctcgcttcatacttgttgc
caaactcactggctctaggtcatctacaagtctttgctaggtaaagccaccatagca---
--------------------------------------------gcacccacccatagca
cgcgc----------------tccagcaggtatatctcactgttcacccccaaagcaaa-
--------------------------ttcctcatttggctgcctttccttcca-------
---------------------gttctctgctgccaa----------------------tg
actgtaatgaactgcaaag--------atcactgaagctggagacacatatctccctcat
taactttaagcaccagctgtcagagcagctc-----------------------------
--acagatcactgcacctgtacatagcccatctgt--------aaatagcccatcc----
---------------------------------------------aactacctcatcccc
atactg--------------------------------tatttatttatttat-------
------------------------------------------------------------
-----------------------------------------------------------c
ttgctc--------ctttgcaccccagtatct----------------------------
-ctacttgcaca------------------------------------------------
-----------------------ttcatcttctgca-----------------ca-----
-------------------tctaccatt------------------------------cc
agtgttc------------------------aattgct----------------------
------------------------------------------atattgtaattac-----
------------------------------------------------------------
----------ttcgccaccatggcctatt---------------------tattgcctta
cctcccttatgttacctc----------------------------------atttgcac
acaatgtat---------------------------------------------------
------------------------------------------------------------
-----------------------------atagactttttgactgtatgtttgtatgttt
gtttattccatgtgtaactctg---tgttgtatgtgtgaaactgctttgc----------
------------------------------------------------------------
-----------------------------------------tttatcttgtcca------
---ggtcgcagtt--------------gtaaatgagaactt-------------------
-------------------------------------------------gttctcaacta
----------------------------------------gcctacctggttaaataaag
gtga--------atgaaaataaaataaaaataaaaca---------------ggtgttgt
ccctaaaatctcc-----tccctg----ccagaattcttcgcccctc-------------
----------------------gtcacgtgaacgcgcactcactcagttcttcattgctg
cgacttgcttgc-tagttgagatttctgctcttcactccgttgtcagtttagcctacat-
------ttcactggtcttagtagcagaaagcatt----ttttatttgtgtc--cttcaag
gcagctgtcaatgatcacgttaggctgcgtttgatt--agatttttt-atggcggtttga
tcgcgggggaggcactagtaatgtctgtagttttcg-gtttggctatttg---------t
ttcaagtgttttagtctgtaaataaatctctttgccaaaattcgtca--tctttcccatg
tcttattcgactactagttgttctgaaatg-tttattgcttgcctacattttactc---c
ctctatttttaatata---------------------acacacatac----acgattcat
ttcggtttcctatcctgac--gtggagtttgttctacataaagtatttgactc-------
------------------------------------------------------------
------------------------------------------------------------
------tgatgtgtgacacacagaaagtatactgct--caaaaaaat-aaagggaac---
------------------------------------------------------------
-------------------------------------acttaaa--------------ca
acacaatgtaactccaagtcaat-------------------------------------
------------------------------------------------------------
------------------------------------------------------------
------------------------------------------------------------
--cacacctctgtgaaatcaaactgtccacttagg-------------------------
------------------------------------------------------------
----------------aagcaaca-----ctgattgacaaa--------tttcacatgct
gttgtgcaaatggaatagacaacaggtg-------gaaattataggcaattagcaagaca
ccccaaata---------------------------------------------aaggag
tggttctgcaggtggggaccacagaccacttttcagttcctatgcttcctggctgatgtt
ttgg-tcacttttaaatgctggcggtgctttcact-------------------------
----------------ctagtggtagcatgagac--ggagtctacaacccacacaagtgg
c------------------------------tcaggtagtgcagctcatccatgatggca
catcaat------------------------------------------gcgagct----
------------------------------------------------------------
-------------gtggcaagaaggtttactg----------------------------
------tgtctgtcagtgtagtgtccagagcatggaggcgctaccaggagacaggccagt
acatcaggagacgtgga--------------ggaggccgtaggagggcaacaacccagca
gcaggaccgc----------------------------------------------tacc
tccgcctttgtgc-----------------------------------------------
--------aaggaggagcaggaggaacactgccagagccc------tgcaaaatgacctc
------------cagcaggccacaaatgtgcatgtgtctgctcaaacggtccgaa-----
------------------------------------------------------------
------------------------------------------------------------
------------------------------------------------------------
---------------acagactccatgagggtggtat-----------------------
---------------gagggcccgacgtccacaggtgggggtt-----------------
------------------------------------------------------------
------------------------------------------------------------
------------------------------------------------------------
------------------------------------------------------------
---------------------------------------gtgcttacagcccaacaccgt
gcaggacgtttggcatttgcc-agagaacaccaag-----------attggcaaattcgc
cactggcgc---------------------------------------------------
-------------------cctgtgctcttcacagatgaaagcagg--------------
-----------------------------------------ttcacactga---gcacat
gacagacgtgacag--------------------------------agtctggagacg--
--------------ccgtggagaacgttctgct---gcct----gcaacatcctccagca
tgaccggtttggcggtgggtcagtcatggtgtggggtgg-------------catttctt
tggggggccgcacagccctccatgtgctcgccaga-------------------ggtagc
ctgactgccattaggtaccgagatgagatcctcagaccccttgtgagaccatatgctggt
gcggttggcc---ctgggttcctcctaatgc----------------aagacaatgctag
acctcatgtggctggagtg--------------tgtcagcagttcctg------------
------------caagaggaa--------ggcattgatgctatggac------tggcccg
cccg-------------------------------------ttcc-------------cc
agacctgaatccaattgagcacatctgggacatcat--gtctcgctccatccaccaacgc
cacgttgcaccaca----------------------------------------------
-------gactgtccaggagt---------------------------------------
------------------------------------tggcggatgctttag---------
------------------------------------------------------------
----------tccaggtctgggaggaga------------tccctcagg-----------
----------------------------------------------------agaccatc
cg-----------tcacctcatcaggagcatgc---------------------------
------------ccaagaaaagaaaatggccttgccgaaatcc-----------------
------------------------------------------------------------
------------------------------------------ccccccc-----------
---tctaatttccttaattttgtca---------------cttgagtcaaatac------
--------------------------------------tttctgtggcacacagagttaa
atgaccttggctaaagcagatctgattgaatagagcctttagt-----------------
--------------------------------------cttttcataat-----------
---------------------------------------gctgtactactgtactaatcc
cagagtcattgaaacggg---------caccaataatgtgc---aaa-------------
---------------------gcatttattga-tgagcgacac-----------------
------------------------------------------------------------
--------------------------------------------------atctcacccg
agatacatgaacagcactgt-----------------g-------------------ctc
atcatgaatacatataaaacaca-------------------------------------
---------tattacatgactgccat-tctttacagtaaatgtgccatgtgtgatacca-
------------------------------------------------------------
-----------------atagggctatgtcagatagaacattttttaagtctta------
----------gtgttttactgataccagacg-----------------------------
----------agacctta------------------------------ctttttctatca
acagtcatca--------------------------------attgatgactaaataacc
cctcatttccagg-----------------------------------------------
-----tcacattgcctaa-----------------------------ccggcagcaacat
gct---------------------------------------------------------
-----------------------ctcccttatcctcggt------ctgccc--agcctgg
tgatgattaggtggttgaagaatgccagctgg----------------------------
-------taggtctaacacaagacccg---------------------------------
--------------------------gttctgactagatgggatatgtagcctacagctt
t-----------------------------------------------------------
------------------------------------------------------------
-------------------------tgtcagattttacttt----------------tat
tagcaggttaggataattaacatagcagatta----------------------------
------------------------------------------------------------
------------------------------------------------------------
------------------------------------------------------------
------------------------------------------------------------
------------------------------------------------------------
------------------------------------------------------------
------------------------------------------------------------
------------------------------------------------------------
------------------------------------------------------------
------------------------------------------------------------
------------------------------------------------------------
------------------------------------------------------------
------------------------------------------------------------
------------------------------------------------------------
------------------------------------------------------------
------------------------------------------------------------
------------------------------------------------------------
------------------------------------------------------------
------------------------------------------------------------
------------------------------------------------------------
-----------ggtgaattag----------------------------------gttaa
gacctcaggaaaagggttcaggttagctaacatgcaaaaacaaatcacatttacgcattc
attttacaaaagc-----------------------
>C11_6716973-6721409
agagatgatgtagtcattcaaaaatcattttaaacactattattgcacacagtgcgagtc
catgcaacttattatgtaac---------------------------atgtgaagcacgt
ttttactcctgaactaatttagactt--------------------gcaataagaaaggg
ttaaatacct--------------------------------------------------
---------------------------------------attcacttaagacgtttcagc
ttttcattttttattaatc---------tgtaaaaattacaaaaaatgtattccactttg
acattatg--------------------------------tgtgtcagccagtgacacaa
a-----------------atctaaatgta-------------------------------
-----------------------------------------------------------a
tccattttaaa-------------------------------------------------
------------------------------------------------------------
----------------------------------atcaggctgtaacagaacaaaatgtg
gaaaaagtcaatacctg----------aaggcactgtaattcagttaggtgcaccc----
------ctccaccacaatagactgtacagagag---------------------------
-----------------------------------------------taccttcagtcta
---aaaacgttatagccagggttggggtcaac--c-------------------------
-----------------tcatttcagttcagtcctgaagtaaattgaagacacactcttg
aattgtaca------------------atcctcacttaaaaggttca-------------
----------------------------------------------------------gc
actctgaattcatgaattggatatcaagttacccattacattctacatctggaataacg-
tattgaataaattaattaaat-acattacaaataaaatg---------------------
-----------------tgaagggcttgg--------------------aattatttatt
tggtatatcagggtaag-------------------------------------------
----------------gcatcagaaagtggatatctggactgcagtgaacagtt------
-------------------------------------------------ttgtgtagctg
tacatcag-tatttttttcttcttcagaatggagcaagagcgccgcc-------ctgt--
gg-------------------------------taggatatgagaagtaatattttcata
atattgagagagaaa---------------------c----------ataaatatggttg
ctccctttacttataaatgacacctcaaacctaaacccaaact--------gtaaggagt
gaatagtttga---------------------tgttgcaaataagaaaatgttttt----
------------gatagtaagataggcaacttggagacgtcactgaaagagaaaacaact
ctctctgatgaagttctgctttctaggttctggtcattgt--------------------
--------------------ccttcagat-----ttgttgacaaccggatctaaaaaa--
------------------------------------------------------------
------------------------------------------------------------
------------------------------------------------------------
------------------------------------------------------------
----caca--------gtatttgaatgggaagtattaattgtaagcactaggtaatcc--
----------------------------cgcttacttgaacattaaaaa-----gatact
gtaccttttgggaaaaag---caactcagtccgtcacgtgtgtccgtttcagcagagttg
tttttcctcctgcacact------------------------------------------
-----------------------------------------------------------g
ttcaacagagttttaatagtattttaatagtgtactgg----------------------
-------------------------------tagagaaa-------caacataattatca
tttgaaataagtg-----------------------------------------------
---------caataatataattacaatacagttgtgcat----tgacaaa----------
------------------------------------------------------------
---------------------------------tagacaaataacaattacgttagataa
atttagcttacatgtcag---tctgagtt---tgtgaggtcctgccagtctcttcagacg
gacacacac-----------------ataaaatgctttcggctactaagatgagtgaaa-
tgtaggcta---------------------------------------------------
----------------------------------------------------------aa
ctgacaatggagtgaagagcagaaat-------------------------------ctc
aactagcaagcaagtcgcagcaatgaag--------aatggag-----------------
---------------------------------------------tgcgtgcgcgtttac
gcgaaggggg-------aggggggattctggcagagtgg------agattttcgacacaa
ctccac------------------------------------------------------
-----------------------aatgtg-------------------------------
------------------------------------------------------------
-----------------------------------------------ttattaggcaaaa
aatgttcacttaattgtaatccaaacgaaaccctcaagtacagtaaatcatgtcgcag--
-----------------------tcacataccaaactccttttttggacgagac------
-----------------ttcataacaa-------------------------------aa
attatcc-----------------------------------------------------
-----------tattt------acattgtgt------agtcaatttggaaactataataa
accgact----------------------------------------catatcgatgcct
atag----gccgttttcaaaaagagaatttggttttcaagggcag---------------
------------------------------------------------------------
-----------------atgaccttt----------------------------------
--gagctcaaactagt------------------------------tctgctatgaaaac
taaata------------------------------------------------------
------------------------------------------------------------
------------------------------------------------------------
------------------------------------------------------------
------------------------------------------------------------
----------------------------------------------------tttagtcc
taatgaggaaa-------------------------------------------------
--------------------aatatgaacaagtagtca------------ctaatgtgtt
gtaaacaatttcat---ctcattg-acatcagcatatttctcttttgccagcagagt---
-----------------------------------------------tccgtcgttcttg
ggatctgctcttgtcggtgatgtataaactagtggtgctgtcagtggcctggcctatccc
aatatgtccacaccccctgtaaggagaaaggttg----cacagcctacttcgtctgcaag
gcagttgtcaatgatcacgttaggctgcgtttcata-----tttttt-atgtcggtttga
tcgcgggggaggcactagtaatgtctccagttttcg-gtttggctatttg---------t
ttcaagtgtattagtctataaataaatctctttgccaaaattcgtca--tctctcccatg
tcttattcgacaagcagttgttctgaaatg-tttattgcttgcctagattttactccctc
ctc--tatttaataca---------------------acacacatacattgtttattaat
ttcggttgcctatcctgac--gtgaagtttgttctatagaaggtacttgactc-------
------------------------------------------------------------
------------------------------------------------------------
------tgatgtgtgccacagaaagtatttgactctagtgacaaaat-taagttaattag
ctggg-------------------------------------------------------
-----------------------------ggggggggatttcgg--------------ca
aggccat----tttcttgtctgacgaaccaccgc--------------------------
------------------------------------------------------------
------------------------------------------------------------
----------------------------------------------------------tc
ccccaccttct----------aattttcgctcaca----------tattacggtacatgt
atttaaatta------------------------------------------tacatact
gtactgtacactgagtgtacaa---aacattaggttacacc----tgctctttcc-----
---------atgacataga-----------------------------------------
------------------------------------------------------ctgacc
gggggaatccaggtgaaggctatgatccc-------------------------------
-----tcattgatgtcacttgttaaatccacttcaaacggtg----------------ta
aataaaagagaggagacagg-ttaaagaaggattttaaaccttgagacaattgagacatg
g------------------------attgtgtatgtgtgccattcaaatcaaagcacatg
cgccgaa-tacaacaggt----------------gtagtagaccttacagtgaaatgctt
acttgcaagccctt------------------aattaaccaacaa---------------
-------------------tgcagttttaagaaaataccaccacc----cccccccccaa
aaaa--gtaagagataagaaaaataaacaattgaggagcagcagtaaataacaatagcgg
ggctatatacagggga-taccggttcag--------------------------------
--------------------------agtcaatgtctcaatgtgcaggggcaccggtgtc
gaggtaattatgt--------acatgcaggtagggttattaaagt---------------
----------ggctatgcattgataataacagagagtagct-------------------
-------------------------------aatagtttcctgtgt--------------
------------------------------------------------------------
--------------------------------------ttatcaagaatggtccaccac-
-------------------ccaaaggacatccagccaacttgatacaactgtgggaagca
ttagagtcaagatgggc-------------------------------------------
-----------------------cagcatccctgtggaacgctttcaacaccttg-----
--------------------------------------------------------taga
gtccgtgcccc------------------------aacgaattgaggctgttctgagggc
a-----------------------------------------------------------
----------------aaagtgggtgcaactcaatattaggaaggtattcctaattccta
atttcctctttc----tgcaagtgttggagtttcacccacagcagccaatccaccattca
t-tctgatcttaactact-----cgacgtccacag---------attaacccatcttt--
-cccagtataat------------------------------------------------
---------------gccattttttctttttgcaagacatccctccattttactgtgatg
tcttatgagggtcctgaacctccctatttgtaacacttctacctatgttgagctaaaaat
aaatactttacccaagagtaaaacga----------------------------------
--------------tatttcccattgattgatc---------------------------
----gtgttttttt------------------------------------cagatcccct
agcaatgcagtttacaggtccatct----------------------gaactctgatatt
atgacat-----------------------------------------------------
------------------------------------------------------------
----------------------------aacaacccttcctggacctg------------
--------------------------------------actccaaaa-----gtgagcca
ccga--------------------------------------------------------
------------------------------------------------------------
------------------------------------------------------------
------------------------------------------------------------
------------------------------------------------------------
------------------------------------------------------------
----------------------------------------------------------tg
gacagtaccagaaaaagatgctg-----------------------tattgattctgttt
cc------gt--gtgctttattctatataccgt---------------------------
----------------------------------------------------aaaaaatg
taaattgaaactaatggattgatgtgt------------------------caactgt--
------------------------------------------------------------
---tgttttatatatcagtttattgtcccgatg---------------------------
---------------------------------------------------------cca
aggtattggaacatcaaagacctgttcccaactgacttggattttg-------------t
aaggcagtctatcaaa--------------------cctttagactaagtgaaaa-----
------------------------------------------------------------
------------------------------------------------------------
---------------------tcatatatttttcaatttctac---taatcatttga---
--------agccatttatgatttttaatgggtggcagactgtaagggctgtcgt------
-----------------------------------cgtaagaaaaccaagatgcagcaga
ggatgtgtattcattttaaa----------------------------------------
--gatttaatcaaatgaaccactataaacaaaatactcgacagaaacgacagcaaacagt
gct-----------gtctggtcctacatgaacaaaacagaaaacactagacagaaacaat
cacccacaaaaacccaaaggaaaaacaggcta----------------------------
------------------------------------------------------------
-----cttacgtgtgactcccaatcaggaacaaca--------------------aacta
cagctgtgcctgat--------------------------------tggaagccacacgg
ccaaa-------------------------------------------------------
---------------------------------------atcaacgaaacaaaccaacct
agaaaaaagaacatagaatagccca-----------------------------------
-----------------------------------------------------------c
ccaatgtaacactctggcctaaccaaaataaagaacaaa-aacccctctctatggccagg
gctttacacagacagactaa----------------------------------------
------------------------------------------------------------
-----------------ttgattaatttctccttaaagtaatt---gtctcttccaattt
taag--------------------------------------------------------
---------------------gcagaattttagtcttttatgagttggttataattttgt
attgcgcat----atgcctccatacactgttgttatttgct-------------------
------------------------------------------------------------
------------------------------------------------------------
------------------------------------------------------------
------------------------------------------------------------
------------------------------------------------------------
------------------------------------------------------------
------------------------------------------------------------
------------------------------------------------------------
------------------------------------------------------------
------------------------------------------------------------
------------------------------------------------------------
------------------------------------------------------------
------------------------------------------------------------
------------------------------------------------------------
------------------------------------------------------------
------------------------------------------------------------
------------------------------------------------------------
------------------------------------------------------------
------------------------------------------------------------
------------------------------------------------------------
------------------------------------------------------------
---------tgtatgact-----ttttatttaactaccgtc-------cttcataaatgt
tataatctttgaaagaca------------------------------------------
---------------------------------ggg
>_R_C11_81523700-81528117
----------------------------------------------ctcaaaacattggt
tctaccagtcgt--------------------------caggacgtaatgggatggttct
taatggtctcaatccatcccaaacca--------------------ttataagtaaaata
atgaaatggt--------------------------------------------------
-------------------------------------tgttttaaagttagaggttcact
gttcagctaaagtatgaccc--catctgggatttgaactcacaatctctaaaattgaagt
gcactgtac-------------------------------tttcttctgcaccacaaagt
ctata-------------------------------------------------------
------------------------------------------------------------
------------------------------------------------------------
----------------------------------------------gcattcctatacac
attcattacatatctgcacttagcaaaagagt----------------------------
---------------------------ggaattaagacatatttgtaatttattta-ggt
aagtcagttaagaaaaaattcttattaacaatgacggcc---------------------
-----------------------------------------------tgcactggccaca
cccagacgacattgggccaattgtgcgccgccctatgggacttccaatcattgc------
-----------------cggttgtgatacagcctggaatcaaaccagggtgtctgtagtg
atgcctctagcactgagatgcagtgcctgagaccgctgcgccactcaggagccatctgtg
ctgcttttttagtgataaattaatc---------------------------------tg
actattctctcatcattgatttaatttacttgtttgagcaatttgaaggt----------
tttatgtttagttgtctaatgttggtggggcataatatt---------------------
-----------------ctgtttcaatgttac----------------------------
gcctcaatcactttgag-------------------------------------------
------------------------------------------------------------
------------------------------------------------------------
---------aaactattatattt-------------------------------------
------------------------------------------atcttgaatttattttta
acaaagctgagattcactttg---------------------------------------
------------------------------------------------------------
-------------------------aagtccaaagtgtaggaatacaggtgaagtc----
-----------tgttattgacacaaacatggtggtggtgtagtggcaagattgaagtgct
ttgaaccaataggttgtgagttcaa--acctggttgagga--------------------
-taggt----------------------------tgtttaataattatgtgatatcatg-
------------------------------------------------------------
------------------------------------------------------------
-----------------tgatttttctgtaaggactttttaattgtctattgaattatat
tgattgt----ttcccatttgtgtttgtctattca-------------------------
---------------gattaacgatgaagaggaacccatggagaacatctgacacacgct
gtgtgcatattttat-------------catttaatagaatgcctgttt-tatatatttg
gttttttttaaaaggcaa------------------------------------------
------------------------------------------------------------
-----------------------------------------------------------t
tccaccaaagtaatgcaagtctattgactgttcagtga----------------------
-------------------------------tgagtaaa-------atgggaaactgaag
caaagatcatacac----------------------------------------------
-----------------------------------------caagacataacctctgtgg
tt----------------------------------------------------------
---------------------------------------aatggtaatagtgagagatta
gcatgtcttgggggtatgatatttgaccc---tctgtaacattctcactcatcataattc
acaattcat---------------------tcaggattatccctaatcattgtagcatcc
acattgtcagtggcgtcattaggccttggcttccgaggcggtttttgatggtaa------
-------aagaaaaatgtcaggctgatatgcactat----------------------ag
atttcattaaaaaaaaatgttttactgaccaattctttaataaccaaatatactgt----
-gctaggtagtagcaggcactgcaagaagcccctggagtgacacggcgtccgctgtgatt
ggtcgagatatcccaacgcggtggactgctcatgtcccttgac--cccacccctacagca
ccggttagat---------ggagacgtcatcactcagaa------taacgcctgtcactc
agttagtctgcagcgtagcattagtgc---------------------------------
------------------------------------------------------------
------------------------------------------------------------
------------------------------------------------------------
------------------------------------------------------------
------------------------------------------------------------
----------------------------------------------------------tc
agcgtcc-----------------------------------------------------
-------------------------------------ttaggctattgggtttcagtcag
agttattt----------------------------------------------------
------------------------------------------------------------
------------------------------------------------------------
----------------------------------aattgtatattt--------------
--aaggaatgagcaag----------------------ataagggtgttgctataaatca
tgatat------------------tgggaaaagtgtatttgatttggctttcgtttcttg
gctgactagctgattagc------------------------------------------
------------------------------------------------------------
------------------------------------------------------------
----------tactggctggttagctagctgatattgaagagatgagaacgtttttttga
ctgaag-cacatatcttctgaccgtgacacagtgcccccctgaggactgaagctgaactt
tactacaacaa-----------------------------catatttaaccctgtttgaa
atgt--------gtaatgttgaggtggtagaactgac---------------ggtgttgt
gccgaaaagctcc-----cccctg----acagaattctccacttcc--------------
----------------------ttcgcgtaaacgcgcacgcactcaattcttcattgctg
cgacttgcctgc-tagttgagatttc----------------------------------
------------------------------------------------------------
-----------tgatcaagttaggctgcgtttcatt--tgatttttt-atgtcggtttga
tcgcggaggaggcactagtaatgtctgcagtttccg-gtttggctatttg---------t
ttcaagtgtattagcctatctataaatctc--tgccaaaattcgtca--tctctcccatg
tcatattcgactagtagttgttctgaaatg-tttattgcttgcttacattttactccctc
ttctatgtttaatata---------------------acacacatacattaattattctt
atcgtttgccaatcctgac--gtgaagtttgttctatagaaagtatttgactc-------
------------------------------------------------------------
------------------------------------------------------------
------tgatgtgtgccacagaaagtatttgactctagccacaaaat-taaggaaattag
aaaggag-----------------------------------------------------
-----------------------------aggggaggatttcgg--------------ca
agactat----tttcttgcctgccgaaattctcag-------------------------
------------------------------------------------------------
------------------------------------------------------------
------------------------------------------------------------
ccccccctttc----------atttcgggactgca----------agaa-----------
-------------------------aatggcc----tgcactgtgtacc---tacatgta
cattaagtgtacaaaacattaa--gaacacctgctctttcc-------------------
---------atgacataga-----------------------------------------
------------------------------------------------------------
----ctgaccaggtgaaagccatgatccc-------------------------------
-----ttgttgatgtcacctgttaaatccactccaatccgtg----------------ta
gatgaaggggaggagacaggtttaagaaggatttttaagccttgagacaattgagacatg
t------------------------attgtgtatgtgtgccattcagag-----------
------------------------------------------------------------
------------------------------------------------------------
----------------------------------------------------------gg
tgaa--tgggaaagacacaaaaatgaaagtgcctttgaatgag-----------------
------------------------------------------------------------
------------------------------------------------------------
------------------------------------------------------------
----------gtatggtagtaggtgccaggagcaccggtttgtgtcaagaactgcaacgc
t------------actgggtttttcacgctcaaaagtttcttgtgt--------------
------------------------------------------------------------
--------------------------------------gtatcaagattgatccaccac-
-------------------ccaaaggacatccagccaacttgacacaactgtgggaaaca
ttggagtcaacatgggc-------------------------------------------
-----------------------cagcattactgtggaacgctttcaacaccttg-----
--------------------------------------------------------taga
gtccatgccct------------------------cacgaattgaggctgttctcagggc
a-----------------------------------------------------------
----------------aaaaaggatgcaactcaatattaggtaggtgttcctattgtttg
gtatactcctccatattat-----------------------------------------
----------------------catgtgtatatgacaaataaacaaagttgaacttag--
-------------aaggaaaggaggaggttagccagaaagggaggggaaaagatggccag
ctttgtggtgag----------------attgtaggtgaacacaacattgaaaatacata
ggc---------------------------------------------------------
---------------------------------------------------acttatgat
gtgtcctc------aattgttatgtaatctaaa--------agtctcatattagct----
--------------------------------------------ggtagaactgatgaaa
tggaatgaatcatagaggtcttataacctattccattc------------tacaggtaat
tggtttt-----------------------------------------------------
------------------------------------------ggctcatgtctctttata
ttcatgtatttacagtacc------agtcaaaagtttggacacacctt------------
-------------------------------------ctcattcaagg------------
------------------ggttttctttattttttactattttctacattgtataataat
ggtgaaaacatcaaaactatgaaataacacatggaa--tcatgtagtaaccaa-------
------------------------------------------------------------
------------------------------------------------------------
---------------aaaagtgttaaacaa------------------------------
------------------------------------------------------------
------atcaaaatatattttattgcatttcaattaacagatgt----------------
----gccatgttaaaagttaatt-----------------------tgatgaatttattc
ccttcttaat--gcgtttgagccaattagtcatgttgtga--------------------
------------------------------------------------------------
------------------------------------------------------------
------------------------------------------------------------
-----------------------------------caaggtagaggtggtatacagaa--
------------------------------------------------------------
---------gatacagtagccctatttggtgaaagaccaagtccat--------------
--------------------------------attatggcaagagcagctcaaat-----
----------------------aagcaaagcgaaatgacagtccatcattacttta----
------------------------------------------------------------
---------------------agacatgaaggtcagccaatgc---ggaaaatctca---
--------agaactttgaaagtttctacaagtgcatgagg------------------ac
cgccacaggaacggaagacccagagttacctctgctgca---------------------
gaggataagttcattagagttaccagcctcagaaattacagcccaaataaatgcttcaca
gagtttaagtaatagacacatctcaacatcaactgttcaaaggagactacgtgaatca--
-------------------ggccttcatggtcaaattgctgt-------aaagaaacaac
tacaaaaggacaccaataataagaagagacttgcttgggac-----aagaaacacgagca
atggacattagaccggtggaaatctgtcctttggtctgttaagaccaaatttgagatttt
tggt-tctaaccgccgtgtttttgtgagacg----------------------cagagta
ggtgaacggatgatct--------------------------------------------
-----------------------------------------------ccgcatgtgtgct
tcccaccatgaag---catggaggaggaggtgtgatgatgtggggg--------------
------------------------------------------------------------
------------------------------------------------------------
----tgctttgctgg--------tgacactgtctgtgat------ttatttagaattcaa
ggcacacttaagcagcatggctaccacagcat----------------------------
tctacagtgatacgccatcccatctggtttggactat-----------------------
-----------------------catttgtttttcaaaaggaa---aatgacccaacaca
tctccaggctgcgtaaggcta---------------------------------------
----tttgaccaagaag------------------------gagagtgatggagtgctgc
atcagatga---------cctggcctccgcaatcacccgat-------------------
------------------------------------------------------------
------------------------------------------------------------
------------------------------------------------------------
------------------------------------------------------------
------------------------------------------------------------
------------------------------------------------------------
------------------------------------------------------------
------------------------------------------------------------
------------------------------------------------------------
------------------------------------------------------------
------------------------------------------------------------
------------------------------------------------------------
------------------------------------------------------------
------------------------------------------------------------
------------------------------------------------------------
------------------------------------------------------------
------------------------------------------------------------
------------------------------------------------------------
------------------------------------------------------------
------------------------------------------------------------
------------------------------------------------------------
-----------------------------------------------ctcaacccaattg
agatggtttggaatgagttagaccgcagag------------------------------
------------------------------------
>C12_20541617-20547243
--------------------attctagaatggaaatctggccagagccagaacacatgtg
--agttaagcaccgt-----------------------tttgaaaattcatcattggctt
tgatactctgattag---------------------------------------------
-------------------------------------------agatgatcctgttgctg
ttgactttgttttgtacaaaacctctcg-----------ttttgatgtcatcacaaacga
cttcaatgatggcag-----------------------tctgagactgaagtacagttga
ag-------------------taggaggtttacatacagcttagccaaatacattacaac
tcagtttttcacaattcctgacatttaattctaatttcctgtctt---------------
----------------------------------aggtcagttaggatcacc--------
---------------gctttg---------atgtcctttgttttaaatgtattgtttatt
ttaatttttttgcattgttgtttgctgttttcttc-------------------------
----------------------------------tgtcttttcctttt----ttctcttt
agttcattctctt---------------ggttgatggtgaattggg--------------
------ggttcttggggaatggaattaattgtatttttattttttttcgc----------
---------------------------ccaggg-ggacgggtctcgaatggttgaaaaaa
attttt-taaaacttt--------------------------------------------
-------------------------tttttaaaaggatcaccactttattttaagaatat
gaaatgt--------------------caaaataat-------------agtagagagtg
atttatt---------------------------------------------------tc
agctttatttctttcatca-----------------------------------------
----------cattccca----gtaggtcagaagtttac---------------------
--------------------------------------------atacactcagttagta
tttggtagcattgcct--------------------------------------------
----------------ttaaattgtttaactt----------------------------
--------------------------------------------------gggtcaaaca
tttcaagt-tgccttccacaagcttccaagc------------------tgatgtctt--
------gagatgttgct--tcaatatatcc------------acataattttccatcctc
atgat-----------------------------------------------------gc
catctattttgtgaag--------------------------------------------
-------------------------tgaaccagtccctcctg------------------
-------------------cagcaaagcac---------ccccacaaca-----------
-tgatgctgccacccccgtgcttcat-ggttgggatggtgtt------------------
------------------------------------ttcggcttgcaagcctccccct--
ttatcctccaaacataacgatggtcattatggccaaacggctgtatttttgttttatcag
accagaggacatttctcca-------------aaaa--------------gtgcgatctt
tgtccccatgcgcag---ttgcaaaccgta------------------------------
----------------gtctggctttttttaatggcggttttggagcagtggcttcttcc
ttgctgagcggcctttcaggttatgtcgatataggactcgttttactgtggatagagata
cttttgtacctgtttcctacagc-----atcttcacaaggtact------------ttgc
tgctgttctgggattgat---ctgcacttttcg---------------------------
---------------------------------------catcaaagtacgttc------
------------------------------------------------------atctcg
tgaagacagaacgcgtct--ccttcctgagcgatatga----------------------
------------------------------------------------------------
-------------------------------tggctgcgtggtcccatggtgtttatac-
------------------------------------------------------------
----------------ttgcgtactattgtttgtacagatg-------------------
--aacgtggtaccttcaggtgtttggaaattgctcccaaggatgaaccagacttgtg---
--------------------------------------------gaggtc----------
-------------------------------------tacaatttctttctgaggtc---
------------------------------ttg----gctgatttcttttgat-------
---------------------tttcccatgatgtcaagcaa--------agaggcactga
ttttgaaggtatgccttga--------aatacatccacaggtaca--------cctccaa
ttgactgaaatgacgt--------------------------------------------
-------------------caattagcctatcagaagcttctaaag----ccatga----
------------------------------------------------cgtcattttctg
gaattt--------------------------------tccaagctgtttaaaggcacaa
tctactt-----------------------------------------------------
-----------------------------------------------------------a
gtgtat----------gtaaacctctgacccactgg------------------------
---aattgtgaaa----------caatgaattataagtgaaataatctgtctgtaaacaa
ttgttggaaaaatta--------cttgtgtcatgta-----------------caaagta
gatgtc-------------caaaccgactgccaaaacta--------tagattgttaaca
agaaatt------------------------tgtggagtggttga---------------
aaaacgagttt--------------------------taatgactccaacctaaca----
------------------------------------------------------------
---------gtatgtaatcttccgtctttaactggatatatatat---------------
------------------------------------------------------------
----------------------------ctct------------------caacata---
--aatggggagacatg-----------------------gattttacagagtggtgggaa
caggac------------------------------------------------------
---------aagggaggggtcgacaatccccaaataatccgcaagtatga----------
-gacaacaacaaag-------gaaggattaaatgctatccttcacga-------------
------------------------------------------------------------
--------------gttttacgggagtgtgaggaatgctaa-------------------
------------------------------------------------------------
------------------------------------------------------------
--------------gggtgaagtgtacgggc---------------------tgagtagc
ttcacgggtctcc-----gtgc--------------cccccctttc--------------
-------------------------gagtgaacgcacacccactacatttttagtggctg
cgacttgcttgc-tagttgagatttctgctcttcactcctttgtcagtttagcctacat-
------ttcactgattttagtagcagaaagcatt----ttttatttgtgtc--cttcaag
gcagctgtcaatgatcacgttaggctgcgtttaatt--atttttttt-atggtggtttga
atgcgggggaggcattagtaatgtctgtagttttca-ttttggttatttg---------t
ttcaagtgtattagtctataaattaatctctttgccaaaattcgtca--tctctcccatg
ttttatttgactagtagttgttctgaaatg-tttattgcttgcctacatttgactc---c
ctctatgtttaatata-----------------------acacatacattaattactcat
ttcgtttgcctatcctgat--gtgaagttttttctatagaaagtatttgactc-------
------------------------------------------------------------
------------------------------------------------------------
------tgatgtgtcccacagaaagtatttgactccaatgagaaa---------------
------------------------------------------------------------
------------------------------------------------------------
------------------------------------------------------------
------------------------------------------------------------
------------------------------------------------------------
------------------------------------------------------------
--cccccttctaatttccttaattttgtggctaga-------------------------
------------------------------------------------------------
----------------ggctaaaatgtttttgattaaacaa--------tgtcattaata
tttgtata--------atatgtttggca-------acagttttataaaagcaataaggcc
ctagaacct---------------------------------------------gggga-
---------------------------------------------ctatcatgtgataac
tccc-tcctcgttatcacacgataatccctttaccttta---------------------
---------------gctagtttgagaacaagtt--ctcatttacaac------------
---------------------------------------tgcgacctggccaagataaag
ca----------------------------------------------------------
------------------------------------------------------------
------------------------------------------------------------
----------aagcagtgcaacacaaacaacaacacagagttgcacatggttacacccct
acta-----------------------------------------ggcatcaccatctca
ctggaattag----------------------------------------------atgt
ttaatattcccct-----------------------------------------------
--------atggtagaagaggaataataataatagaccccaataaatacaacaggtttca
------------------------------------------------------------
------------------------------------------------------------
------------------------------------------------------------
------------------------------------------------------------
------------------------------------------------------------
------------------------------------------------------------
------------------------------------------------------------
------------------------------------------------------------
--------------------------------------------ccagcgtcg-------
------------------------------------------------------------
---------------------------------------ctgctgaacccctaaca----
--agaacaacagacattgtta-agtga------------------agtcaaccaagtcct
ctctggtat---------------------------------------------------
------------------------gtctacagtagatggcagcagg--------------
-----------------------------------------atcaagatgatacnnnnnn
nnnnnnnnnnnnnn--------------------------------tctccgtgcccc--
--------------ccctttcgagtgaacgcac---accc----actacatttttag---
---------tggctgcgacttgcttgctagttgagat----------------ttctgct
c---------ttcactcctttgtcagtt----------------------------tagc
ctacatttcactgattttagtagcagaaagcattttttatttgtgtccttcaaggcagct
gtcaatgatcacgttaggctgcgtttaattc----------------atttttttatggt
ggtttgaatgcgggggagg--------------cattagtaatgtctg------------
------------ta------------------------gttttcatt------ttggtta
tttg-------------------------------------tttc-------------aa
gtgtattagtctataaattaatctctttgccaaaat--tcgtcatctctccc----atgt
tttatttgactagt----------------------------------------------
-------agttgttctgaaatgtttattgcttgcctacattt------------------
----------------gactccctctatgtttaatataacacatacattaat--------
-------------------------------------------------------tactc
atttcgttt-gcctatcctgatgtgaag------------ttttttcta-----------
-----------tagaaagtatttgactctga-----------tgtgtcccacagaaagta
tt-----------tgactccaatgagaaaatga-----------aggaaattagaagggg
ggggggaatttcggcaggcaataaaatggcctcgccgaacccc-----------------
------------------------------------------------------------
------------------------------------------ccccccccaac-----cc
ccttctaatttccttaattttgtgg---------------cta-----------------
------------------------------------------------------------
------gaggctaaaacgtttttgattaaacaatgtcattaat-----------------
--------------------------------------atttgtataatatgtttggcaa
cag-------------------------------------------ttttataaaagcaa
taaggccctagaacctgg---------ggactatcatgtga---taa-------------
---------------------ctccctcctcg-ttatc----------------------
------------------------------------------------------------
------------------------------------------------------------
----acacgataatcccttt-----------------a-------------------cct
ttagctagtttgagaacaagtta-------------------------------------
---------tcatttacaactgcgacctggccaagataaagcaaagcagtgcaacacaaa
caacaa------------------------------------------------------
----------------cacagagttgcacatggttacacccctactaggcatca------
----------ccatctcactggaattagatgtttaatattcccctatggtagaagaggaa
taataataatagaccccaataaat-----------------acaacaggtttcaccagcg
tcgctgctga--------------------------------acccctaacaagaacaac
agacattgttaag-----------------------------------------------
-----tgaagtcaaccaagtcctctctg-------gtatgtctacagtagatggcagcag
gat---------------------------------------------------------
-----------------------caagatgatacactac------atgactaaaagtatg
tggacacctgctcgtcgaacatctcactccaa----------------------------
-------aatcatgggcattagtcccc---------------------------------
--------------------------cttttgctgctata------acagcctccactct
tctggg------------------------------------------------------
----------------------------------------aagtctttccacaaaatgtt
ggaacattg---------------ctgccgggtcttgcttccatttcgccacaagagcat
tagtgaggttgggcactgatgttggacaattaggtctggatggcagnnnnnnnnnnnnnn
nnnnnnnnnnnnnnnnnnnnnnnnnnnnnnnnnnnnnnnnnnnnnnnnnnnnnnnnnnnn
nnnnnnnnnnnnnnnnnnnnnnnnnnnnnnnnnnnnnnnnnnnnnnnnnnnnnnnnnnnn
nnnnnnnnnnnnnnnnnnnnnnnnnnnnnnnnnnnnnnnnnnnnnnnnnnnnnnnnnnnn
nnnnnnnnnnnnnnnnnnnnnnnnnnnnnnnnnnnnnnnnnnnnnnnnnnnnnnnnnnnn
nnnnnnnnnnnnnnnnnnnnnnnnnnnnnnnnnnnnnnnnnnnnnnnnnnnnnnnnnnnn
nnnnnnnnnnnnnnnnnnnnnnnnnnnnnnnnnnnnnnnnnnnnnnnnnnnnnnnnnnnn
nnnnnnnnnnnnnnnnnnnnnnnnnnnnnnnnnnnnnnnnnnnnnnnnnnnnnnnnnnnn
nnnnnnnnnnnnnnnnnnnnnnnnnnnnnnnnnnnnnnnnnnnnnnnnnnnnnnnnnnnn
nnnnnnnnnnnnnnnnnnnnnnnnnnnnnnnnnnnnnnnnnnnnnnnnnnnnnnnnnnnn
nnnnnnnnnnnnnnnnnnnnnnnnnnnnnnnnnnnnnnnnnnnnnnnnnnnnnnnnnnnn
nnnnnnnnnnnnnnnnnnnnnnnnnnnnnnnnnnnnnnnnnnnnnnnnnnnnnnnnnnnn
nnnnnnnnnnnnnnnnnnnnnnnnnnnnnnnnnnnnnnnnnnnnnnnnnnnnnnnnnnnn
nnnnnnnnnnnnnnnnnnnnnnnnnnnnnnnnnnnnnnnnnnnnnnnnnnnnnnnnnnnn
nnnnnnnnnnnnnnnnnnnnnnnnnnnnnnnnnnnnnnnnnnnnnnnnnnnnnnnnnnnn
nnnnnnnnnnnnnnnnnnnnnnnnnnnnnnnnnnnnnnnnnnnnnnnnnnnnnnnnnnnn
nnnnnnnnnnnnnnnnnnnnnnnnnnnnnnnnnnnnnnnnnnnnnnnnnnnnnnnnnnnn
nnnnnnnnnnnnnnnnnnnnnnnnnnnnnnnnnnnnnnnnnnnnnnnnnnnnnnnnnnnn
nnnnnnnnnnnnnnnnnnnnnnnnnnnnnnnnnnnnnnnnnnnnnnnnnnnnnnnnnnnn
nnnnnnnnnnnnnnnnnnnnnnnnnnnnnnnnnnnnnnnnnnnnnnnnnnnnnnnnnnnn
nnnnnnnnnnnnnnnnnnnnnnnnnnnnnnnnnnnnnnnnnnnnnnnnnnnnnnnnnnnn
nnnnnnnnnttggtgtaccag----------------------------------gcgag
gcagtcatttgagaaaccaaggctgttgagtctgccgataagaatgtgat----------
gattgacagagtcgaaagccttggccaggt-cgatg
>C12_27040663-27045251
-------------------------------------tgtgggacttttcttttgaaatg
ctattcaggcacttgggagaaaa-------------tgcaagggttgatggataagcttt
cagtcttgcgttttag--------------------------------------------
-------------------------------------------tggttccaggagt----
-------------------aa------------------ctcttggctgactactattat
tttgtccctt-----------------------------tacaagtt-------------
-------------------------------------------gcgtagcactctgata-
---------------------ttaaacattgagtcgcagtgtcaattggtttcctcatta
tgtgaaataacaaaaaaaagctcaa--------ccttattcacaacata-----------
---------------tctatacactgttattagtgtgtaataacaccatttcttcccagg
ataa------taaagtgtttccc-------------------------------------
-------------------------------------------------------tttcc
ctagaattttacg---------------gtttagaaataacggaaa-gcgtggttt-tta
tccacaattttcactaatta----------------------------------------
---------------------------------------------------------ttt
taaaacattagactaa--------------------------------------------
-------------------------attacataaa-------------------------
------------------------------------------------------------
------------------------------------------------------------
---------tatttctgtt-----------------------------------------
----------tattgtcaaatgaattaatcattgtcttt---------------------
--------------------------------------------tgttgaaattgtgtat
tgacat------------------------------------------------------
-------------------------tccaacc----------------------------
--------------------------------------------------tttttgagta
ttt------------------tct------------------------------------
----------------------------------------------agtccaattgcggc
atgat-----------------------------------------------------tg
cgctgtttgtatccgt--------------------------------------------
-------------------------ttgcatcagtttcagagttc---------------
-----------------cagagtgctgtgcagtatg-tggaggccagtgccaat----gc
cagtcaggtgtctgggtacctttgc----tgccccctgacatgggagt------------
----------------------------------ggttgaagaatagtcatc--------
-ccgtcaa----------tcaggaagtgagccagctcaagagac--ctcaactgtcatcc
cctgagctaaatctgtgcagcatgtggaggccagggccaaggttgtc-----aggtgtct
gtg----------------tacctttcctg------------------------------
----------------gaagcggct-----------------------------------
--------------------gagggacagtc--tcgatcaggaactgagaaagtcag---
------------------------------------------------------------
---aggcctagactgaag---cagca----------------------------------
------------------------------------------------------------
-----------------------gcgagaggcctgctggta-tgtcagataaggtgtttg
ccagcaaggggcgcaaga--gagcatatagccagagtgaag---agggatgagaccccag
atcgcaagaaaggc---------------------------------gagggaccatagt
cactgatattca--cccatta---atatgcacacatcagggtgggggtcaattccattca
at----------------------------------------------------------
---------------------tcaattcagtcaaa-------------------------
------------------------------------------------------------
------------------------------------------------------------
----------------------------------------------tcagaaagtag---
------------------------------gctgaaatcccagtttccattaa-------
---------------------aacaatttc----------------------------tt
aaagcaaggcattgaggag--------t------------attggaa-------------
-tgggaagtagaaagt-cagtt--------------------------------------
----------tatttcctaaatt-------------------------------------
--gagagaaatta--------------------------------aaaggaattgactcc
aaccct--------------------------------ggcacacgtatacaaaggcac-
---acacat---------------------------------------------------
----------------------------------------------------------ac
acacgc------------------------------------------------------
-acacacacacac----------aagtaaatatttttgtaataaatat-----------t
ttattagcaaatcagt-cagtgatgtgtttttattca-----------ccagttatattt
gagtta-------------------aag------------------------------ta
aacatctgt---------------cagtaaagactgcactgtgcg---------------
tcagattgcccatgccctgataggaatagagaggatggtacaatactacctttga-----
------------------------------------------------------------
----------at--------gtagtgactacatgtgaa--------aaacagataaatgt
agctttcatttaaatcaaaaagcaaatatatcacacaaaaaaagagataatgaaatgatc
ctcatccattcaaatggattgttaaaggctctttgacattacatttcagacacaagt---
--cagcaggttgcagt-----------------------------------gtcaaatga
aaaagaa--agacaacaacaaaaaataactacagtatgtttatagtaccttta---catt
tttattctctcccttatattaatttgcttaactagttcatcaggtttggaaaaagaaaac
tgcgacctgccattgcaa---------------------------cactactctatgttg
cacacatattatatagttattttgcaattgtttgcaattgtttacaatctgttacttaac
ttggaacaaaatgtcggttgaaggttaa----cataggcaat------a---cttttcag
ctgtta-aatatattggc--a--------tgatgctctactcaac-agtgttgttgttta
cattttaatattcagcagactctcttttgttaagtgccttgctcaagcgttcatcaacag
atatttcacctagtcggctcggggattcgaaacagcaatctttcgg-taacaggtggtgt
gccgaaaatctcc-----cccctg----tcagaatcccccccccc---------------
----------------------------------------ccccccccccttcattgctg
caacttgcttgc-tagttgagatttctgctcttcactcagttgtcagtttagcctacat-
------ttcactgatcttagtagcagaaagcatt----tgttatttgtgtc--cttcaag
gcagctgtcaatgatcacgttaggctgcatatcatt--ttatttttg-at-gcggtttga
tcgcgggggaggcactagtaatgtctgaagttttta-gtttggctgtttgaaggactaat
ttcaagtgtattagtctataaataaatctctttgccaaaattcgtca--tctctcccatg
tcttattcgactagtagttgttctgaaacg-tttattgcttgcctacattttactccctc
ctctatgtttaatata---------------------acacacatacattaattattaat
tttggttgcctatcctgat--gtcaagtttgttctatagaaagtatttcactc-------
------------------------------------------------------------
------------------------------------------------------------
------tgacgtgtgacatagaaagtatttgactctagtgacaaaat-taaggaaattag
taggg--------------gttt-------------------------------------
-----------------------------cggggaggatgtcgg--------------ca
aggccat----tttctagcctgctgaaattct----------------------------
------------------------------------------------------------
------------------------------------------------------------
-----------------------------------------------------------c
tcccatcttctaattttcctaattatgtggctagagtcaaatactctctgtggcacaca-
--ctactagtcttggtcat-------gtgacc----tactggactcaaaca---------
--------------aggttcagaatgtccactgactaccgttctatattg----------
----------------------cacaccctttagtttgttcattttcatctcacacgctt
ttacat-ta---------------------------------------------attct-
---------------------------------------------gtaaactttagaatt
tcaa-tagccccttggtcatgtgaccta--------------------------------
----------------ctgacctcaaacaaggtt--------------------------
--------------------------------------------cagaa-----------
------------------------------------------------------------
------------------------------------------------------------
------------------------------------------------------------
----------------------------tgtacacttagtgggcctacacgttgcacacc
ttct-------------------------------------------tgtctgtccattt
tctcacatgat--------------------------------------------tttac
atgaatttgcctg-----------------------------------------------
--------ctctgctcccctgaaggacagtgtcacttacacacctattcacttgggcctt
ctccctggggccttcctgac-----ctccaggcagccccccattgacctggtgacctctg
acttcgggcctccaggccaacactccctgcccgcctgc----------------------
---ctgtcctctccctgggcctgagagtgtatagcttactccctggaactacagacctc-
------cag-------gcctccacacctactctccctacccggtcaacacccttctccct
tggtcttagagtataacttacaccctggaattactaa-----------------------
---------------gacgtctatagtcccgctgtcaggaaccacgtgcacatggtaacc
cgaaacaggctctgtgcacctgataacccaaaacaggctctgtgcacctggtaagccgaa
acaggctctgt------------------------gcacctggtaagctgaaacaggctc
tgtgcacctgataacccaaaacaggttctgtgcacctgg---------------taagct
g-----------------aaacaagctctgtg----------------------------
--------------------cacctggtgacccacccacttttttccctactc-------
-----------------------caacctccacagc-----ctgggttccccacaaacat
gcagtgcgcatcaggag-------------------------------------------
--------aggggcggcactccaacaccatcactaacggctctact--------------
-----------------------------------------cacctgccaaaagaggcta
tcccgggccaaccgaagacccgcg----------------------ccactacggtaaca
ttacgtttaggggggattttgacttagaggcgttcagtcataatcccacagatggtagct
tcg-----caccattagctcctcagccaagcacatac----------------accaaat
g-----------------------------------------------------------
------------------tctgaacctgcggttcct------------------------
------------------------ttcgtac----------------tgagcaggatt--
-------actacaggtgggtatgctcctttgaatttcatcaagttgacat----------
-----------tca------------------------gtgatccatgcccagtgggaac
ctag--------------------------------------------------------
gcttcttctgtccgttttaggagtccacagcaaatcaatggt------act---------
---------------------------------------------------acccacatc
agatgtaggcctccctccccagacaagctggagatacc----------------------
-----------------------tctcgcctcttcgtaggacatgagccaga--------
-------------------------------------------------------tacat
gcaatacc------ctatcactgcaggg------------ccaatgggtttagtctccgc
ctcgagtctagtgagcgtt---------------------------------gaggagac
ct-----------ccccacctacaatgtgtggtgtcccgcactcaggcaa--gcctgagg
cctggtagtgtcagctaatgttaaggcgacccgccggagaccccccccccccagcgaacg
cagcgtgcatccaaagtcgctgctgccaaccatcggaaccaaccccccactggcccgccg
acagacacaaccctgacaaacctccgcacgctgccccttgcgagaccacacac-----ga
gagaccgcgatatggtccgcataac---------------gaacttccaa----------
---------------------------------------------------------cgg
tggcgagaggagggcgacggagcgactgctccccca---------------gctgcggct
caagccccactttgcaccacagcctga---ccgacccagcccttagagccaatccttatc
ctga--------agttacgcatctgacttggcaact-----------------------t
ccct--ttttaattttaaa------tttttatttcacctttatttaac------------
--------------------caggtaggctagttgaga----------------------
------------------------------------------------------------
------------------------------------------------------------
----acaagttctcatttac-----------------a-------------------act
gcgacctggccaa-----------------------------------------------
-----------gataaag---------caaagcagtgcgacagaaacaacaacacagagt
tacaca------------------------------------------------------
----------------tgtaataaacaaacatacaatcaataa-----------------
-----------------tacaatagaaaaagtcta-------------------------
------------------------------------------------------------
-----------------------------------------------tatacagtgt---
------------------------------------------------------------
------------------------------------------------------------
------------------------------------------------------------
------------------------------------------------------------
---------gtgcaaattaggtgggataagggaggta-----------------------
-------------aggcaataaataggcca------------------------------
-----------------tagtggtgaaa--------------------------------
------------------------------------------------------------
--------------------------------------------------------taat
tacaat------------------------------------------------------
------------------------------------------------------------
------------------------------------------------------------
------------------------------------------------------------
------------------------------------------------------------
------------------------------------------------------------
------------------------------------------------------------
------------------------------------------------------------
------------------------------------------------------------
------------------------------------------------------------
------------------------------------------------------------
------------------------------------------------------------
------------------------------------------------------------
------------------------------------------------------------
------------------------------------------------------------
------------------------------------------------------------
------------------------------------------------------------
------------------------------------------------------------
------------------------------------------------------------
------------------------------------------------------------
------------------------------------------------------------
------------------------------------------------------------
------------------------------------------------------------
------------------------------------------------------------
------------------------------------
>_R_C12_41166812-41171369
---------------------caaacagttttagaaactttagtgttttctatccaaat-
--------------------------------------ctactaattatatgcatattct
agtttctgggcaggag--------------------------------------------
-------------------------------------------tagtaaccagatt----
-------------------aaatcgggta-------cgttttttatccggctgtgaaaat
actgccccctagccc-----------------------caacaggttaaagtact-----
----------------------------------------tgaatttggcactctgaaa-
--------------------tttaagtactggaataccttgaaaatc----------tta
caggaattaaaatagaggagaacag--------ataatgatcaaatatt-----------
---------------tttatg---------aaaaatattagaaaaatgtattggtcttgc
aaaa------gacagagttgtat-------------------------------------
-------------------------------------------------------ttcct
cacgtgtttcgta---------------ctgtgcttgccagggaagctcgctcatt-cca
cccacactgctactcagccaggcaggtgcagaactgac--ttatta--------------
----------------------------------ggcactgccaaacgtcacatcatagc
taaaatgcaaggcaaa--------------------------------------------
-------------------------tgtagataaaatgttgacttttgtgcatacagaac
at----------------------------------------------------------
-----------------------------------------------------------t
tctgtgatctttttatttc-----------------------------------------
----------agctcatgaaacatgggaccaacacttca---------------------
--------------------------------------------cgttgagtttttatat
ttttgt------------------------------------------------------
-------------------------tcagtat----------------------------
--------------------------------------------------agttcaccca
cctccaatgtggtttataaaatct------------------------------------
----------------------------------------------gatttggatataat
ctgat-----------------------------------------------------tt
ggctgatttcacaaaa--------------------------------------------
-------------------------tagtgtgaaatctagggct----------------
-------------------gggtgctgtac------------------------------
----catacttttctatatacaggg----tttgtacagtcatgaaaat------------
----------------------------------cctggaaaaagtaatgta--------
-cttttaaaatggtgttttccaggcctggacaagttttggaaa----------atcatca
aatcaaaaaggtttttgaa-------------aaagtaatggaaatt-----gtaatttc
agt----------------taatttattta------------------------------
----------------ggcacagtt-----------------------------------
--------------------tttaaatattttatcaatcaaataaaaataaatgtat---
------------------------------------------------------------
---cagccaggactggaa---tgacactgtttg---------------------------
---------------------------------------cacac-------atcac----
---------ctgcgtagtgtgagacgagtggactgttg-----ctcaagtagagagacag
ttggacattgcagcagca--ggtctagcctttaaaatg----------------------
-ttatacaacgggt---------------------------------gtggtgtcttttc
cacaagttacca---ctggca---aaatgtatgatttaaaatgcctagttactctgttcc
atctgag-----------------------------------------------------
--aatgcaatccactgtctcatcagcccagccaagcaa----------------------
-------------------------tttataaactcaatgtctaga--------------
------------------------------------------------------------
------------------------------------------tgcttttgatagtgg---
------------------------------atatcatctcccatttcttttag-------
---------------------actaacatt----------------------------ta
gttttcaaccgcagagatt--------t------------gtataaaccttgctatcttt
ctgacatttgcaacat-tgttt--------------------------------------
----------ccatattcaaactcgatctccagctgtccaatagtaatgaacatgtccgg
acgagacaaacag--------------------------------gcaggcagcgtttct
cagcca--------------------------------gtcgaaatcatgaatcggctg-
---gcat-----------------------------------------------------
-----------------------------------------------------------c
atattt------------------------------------------------------
-atgcttatatac----------aaagaaatgtcaattgaaaaaaggt-----------a
aaacgaaacaaagtgc-agctagtttgcggtctttc-----------------cagcttc
agtttg-------------------aag------------------------------tg
attgtgt------------------------tactgtgttgttgg---------------
ctagctcctct--------------------------gaacaacagtgtcct--------
------------------------------------------------------------
-----------------------------------------------gacgagtgagcac
attttctattccaggcga----------------------------------aatcgctc
cttattagctcatatttatcgatgtg------------------tccaaataaatgt---
--caatagaaaacagc-----------------------------------ttaaacaaa
tgaaaa-----------------------tgcggttactttgctgattttctg---gctg
cactttttgacgtggatgtaaattatccgtagttggctagcaagcaagggatacgaacgt
tgccagccggtatggcaatggaacatttagaacgaacgagtgggtcgcgtctccagcatg
caaaccgatagaatgaacaaccagccagctttggtagcaactctagatttgtca------
---ggactcaatcttgtggaaggattaaatagtatgaacaa-------------------
-------------------------------------------------attcataatta
cggtttttaatgaaaatgtcaatcgttatttgaatatgttggcaacccgtttgtataaaa
gtgataatgcccttgaagccagtgtgtgtacgatgtattggcacggtttgccggtgttgt
gtc-aaatctt-t-----cccctg----tcagaattctccctcccc--------------
--------------------------------ttcgcatgcattcaattcttcattgctg
cgccttgcttgc-tagttgagatttctgctcttcactccgttgtcagtttagcctacat-
------ttcactgatcttagtagcagaaagcatt----ttttatttgtgtc--cttcaag
gcagctgtcaatgatcacgttaggctgcgtttcatt--tcattttt--atagcggtttga
ttgc-ggggaggcactagtaatatctgcagttttcg-gtttggttatttg---------t
ttcaagtgtattagtctataaataaatatatttcccaaaattcgtca----tctcccatg
tcttattcaactag-agctgttctgaaatg-tttattgcttgcctacattttactccctc
ctctgt-tttaatata-------------------acacacacatacattaattattggt
tttggttgcctgtcctgac--gtgaagtttgttctatagaaagtatttaactc-------
------------------------------------------------------------
------------------------------------------------------------
------tgatgtgtgccacaggaagtatttgactctagtgacaaaat-taaggaaattag
ta----------------------------------------------------------
-------------------------------ggggggatttcgg--------------ca
aggccat----tttcttgcgtgctgaaattccc---------------------------
------------------------------------------------------------
------------------------------------------------------------
-----------------------------------------------------------c
cccatcccccc-ttctatct----------------tgggctgcaagacctggtacaca-
--tcagaattagtgatgca-------ccgata----tgacatttttgaccg---------
--------------atatccaatattttccttgccaaaaaaacaataccgatatttacta
tttttgcg--------gccttttaagcattctagtacagttaaataggttacacacaaac
atggatgca---------------------------------------------gcggt-
---------------------------------------------ctaaggcactgcatc
tcag-tgcaagaggcgtcactacagtcc--------------------------------
----------------ctggtttgaatccaggctgtatcacatccggc------------
---------------------------------------tgtgattggg-----------
------------------------------------------------------------
------------------------------------------------------------
------------------------------------------------------------
----------------------------agtcccatagggcggcgcacaattggcccatc
gtc---------------------------------------------gtccggctgtca
ttgtaaataa----------------------------------------------gaat
ttgttcttaactg-----------------------------------------------
--------acttgcctagttaaataaaggttacacacaccactctaaccaaaaagttatt
------------ttgttggc-----atttacgtatgtccccattaccagtaaaac-----
------aaaatcaaaacctatttctttcacttacttgctgtgctgttttgttgttaattt
attctcatttcattctcaaccaggatttctatggaacgccgtttgggtctttgcgtgtc-
------aaaaaatattatatttaacactttttgatgtgtcaaataagcttgttgaccaat
cagaatctgaatatgactgcacatcacataacaattt-----------------------
---------------tacgcgttcatacattttgttacgtagttattacaca--------
--------atcgctcatatttcatacgtcacaac---------------gattcatcgat
acgtatgctat------------------------gatgctggtaaagt-----------
-----------------------tgtctcgcgcacctac---------------agtgct
ggtc---------ataaaaaacaatctagcta----------------------------
--------------------gctcatggatgcaagcaatttgtttcagtagctata----
--gtta-----------gcta-gctaactatacagc-----taggtgtcatctaaaataa
ccctaatttacaagag--------------------------------------------
-----------------ttctttatttgattaatggtggttggacc--------------
-----------------------------------------catctgttaagctagccac
aataaggattagcaacaatagtgg----------------------actttgcggtta--
--------------gcctttaaaataaaagtat---ggcataattctactatttgta---
---------ttcatttgcatcactgtcaattacgtac----------------ttttatt
t-----------------------------------------------------------
------------------tgaaggcaaacagattccatttttgtacc-------------
---------------------taatccttat----------------tgtggctagct--
-------tcacaaaacaacccagtctggtcgagcctcactagccagat------------
--------------------------------------------------------gaag
ctag-------------------------------------ctgg-------------ct
gcttataacgttagctttgggtatcagggttaagtagctggctagctattt---------
---------------------------------------------------attttcatg
aactgaagttcaatttcaataggcgaacaagtggcaaccta-----------gctaata-
------------cttacaaggattcctaaatcattgctaagaataatgaaaa--------
-------------------------------------------------------tgact
gcagtttctactggtcattgttttcagg------------ctggttgtattggtgatagc
taggtaccaagttaaagctagctaccccagaag------ttgcggtcaaacaaattatgc
tt-----------tattaccaacaaagtattgt---------------------------
-------------------------------------------------------aaaca
cataattcgtgttaagt-------------------------------gtttgcttgttt
gcagactttttttgtacagctttgacagtgctactgtatcttttttgacacgc-----aa
agacccaaacggcgttccatagaat---------------gtatgtc-------------
------------------------------------------------------------
-gtgaagctaatagcagtgacgctattactgtctaactccggtagggcaacatcaggata
aatagcgcacttggtagtgttaactggtgctcgaccagtcggcaaaagccaacatcaccc
acgacagagaacggttgattgtcaagggcaatgaat-----------------------t
ccattatcttggctttaa---------tggatttcgccttt-------------------
---------------------gagttgtctcgctgata----------------------
------------------------------------------------------------
------------------------------------------------------------
----ttttgttactctttca-----------------a-------------------atg
actgcttgacttgttgactgctcg------------------------------------
--------atctgtacag---------cagacattgtgggctagtttaggaatgctgagt
tgcacg------------------------------------------------------
----------------tatagcgcaccattttacttggtgtca-----------------
-----------------tttcgtcatgtaccttcg-------------------------
------------------------------------------------------------
-----------------------------------------------tgttataggt---
------------------------------------------------------------
------------------------------------------------------------
------------------------------------------------------------
------------------------------------------------------------
---------atgcacgtcagctttgacatcggttttgctctt------------------
------------caggcgttaatctagaca------------------------------
-----------------tcgtcagatac--------------------------------
------------------------------------------------------------
--------------------------------------------------------tgat
gttggca----------------------------tttttttagctaatatcggctgatt
tctccgatatgttcaccgata---------------------------------------
------------------------------------------------------------
------------------------------------------------------------
------------------------------------------------------------
------------------------------------------------------------
------------------------------------------------------------
------------------------------------------------------------
------------------------------------------------------------
------------------------------------------------------------
------------------------------------------------------------
------------------------------------------------------------
------------------------------------------------------------
------------------------------------------------------------
------------------------------------------------------------
------------------------------------------------------------
------------------------------------------------------------
------------------------------------------------------------
------------------------------------------------------------
------------------------------------------------------------
------------------------------------------------------------
------------------------------------------------------------
------------------------------------------------------------
------------------------------------------------------------
------------------------------------
>_R_C12_66815107-66819521
----------------------------------------------taaaagtactatgc
tctaccaactgtgccacacaggactatatagtagctaaactacatagtaaaggtaaatcc
gggtcactcaaattagtatgatatcaaatcaaattgaatttgtcacatgtgcagaataca
acaggtgtagaccttaccgtgaaatgcttacttacaagcccttaatcaacaatgcagttc
a----------------agaaata---------------gagtaaataaaatatttacta
aataaactaaagtaaat-----------aaaaatcgaatcaatgaaaaagtaacacaaga
aa--------------------------------------tgtacatgacaataacgagg
ctatat------------------------------------------------------
------------------------------------------------------------
------------------------------------------------------------
------------------------------------------------------------
-----------------------acaaggggta-ccgataccgagtcaatgtggggggta
caggtgagttgag--------------gaaattgtgacgtttggcatggttacaca----
-agacagaaggtaacagataagtaactttttgggcaacctgaccaaatttac--------
------------------------------------------------------------
---attgaaatgtgagttatagttc----------tgtcattctcattgaaagc------
------------------------------------------------------------
----------------a----agtctaagaagcaatagatctgttcaaagtgcactattt
ctatgcttcccgt---------------------------------------------tt
ttgcatcttttactttcggttttgtacaccagcttcaaacagctgaaaatacaatattt-
-----tgggatattgtaaagatatttcacagttgtttag---------------------
-----------------atggttcaatgatt-------------ctctacaccatacatt
gcttgttttgtcacaaa--------------ctgaaattaggcaaacttagaattttagc
agccagtaaatggc--ggagcgctttctgcatatttcacctgtaagtcaaaaacaat---
-------------------------------------------------agggaggttgg
tcagggtggaattcgtaacatactgtatgaattg--------------------------
---------------------------------caattcgtaagataaactatatataca
aaagaatgtggacac---------------------------------------ccgttc
aaattagtggatttggctatttcaa------------------------ccacacccatt
--------------------------------gctgacaggtgtataaaatcaagc----
--aaaaagccatgcaatctccatagacaaacattggcagtaaaatgg-------------
---------------------------acttactgaagagctcagtga------------
----------------------------------ctttcaatgtggcaacgttataggat
gccacctt----------------------------------------------------
------------------------------------------------------------
---------------------------------------------tccaacaagtcagtt
cgtcaat----tttctgccctgctagagctgcac--------------------------
----------------cagtcaactgtaactactgctattgtgaagtggaaatgtcta--
----ggaacatctgt-------------cctcggttgcaatgctcacta-ccgagttcca
aactgcctctggaagcaaagtcagcacaatac----------------------------
--ctcttcatcagaagctt--------tatgatatgggtttccatggctgagcaggcgca
cacaagcctaagatcaccatgaataatgccaaacgtcga--------------------t
tggagtggtgtaaagctcgccgccattggactctggagcagt------------------
------------------------------------------------------------
------------------------------------------------------------
-----------------------------------------gaaaacgcattctctggag
t-----------------------------------------------------------
--------------------gatgaatcacacttcaccatatggcagtc-----------
------------------------------------------cgacagacgaatatgggt
ttgacggatgccaggataacgct-------------------------------------
-----------gcctgccccaattcatagtgccaactgtaaagtttggtggagg------
-------aggaataatggtctgggactgtttttcatggttc----aggctaggcccctta
gttccagtgaagg-gaaat--------cttaatgctacagcatacaatgacattgtagac
gactctgtggcaagtttgggcatgacaaata-----aattaaatgaaatccaacttgaga
tactccaatagtgtcctgaagtctgcagtttctgtgtgcac----ggcctgtaggtccag
gttgcgggccgactgtt-----------------------ttctatactcagtattgcca
acccag------------------------------------------------------
------------------------------------------------------------
------------------------------------------------------------
------------------------------------------------------------
----------------------acagtatttcctgagacattgtgcattatatg------
------------------------------------------------------------
----------------------------------------------------------tc
gatacatttagtcttgaatgatg-catgccaagatataccagaga---------------
-----------ta------------------aagaactgttgatattgatattgcaacca
cacaactc----------------------------------------------------
------------------------------------------------------------
------------------------------------------------------------
------------------------------------------------------------
----------------------------------agacgccggttcgacagtatgaatga
aggctg----ggctgcagcgaaatcgccaacagcttttttgttcaagcccttaacaact-
-----------------------------t---------------------------ggc
tgcta-------------------------------------------------------
----------------------------------a----agatgataacctgcttgcatc
tg----------ttaatttattggctgtccagtatccagac-------------------
-------gacctgtcccgag----------------------------------agcttc
ctataaggt---------------------------------------------------
-taa--------tcgctttccacaaggtgttgaggcc---------------ggtgttgt
gccgaaaatctcc-----cccctg----ccagaatccccccc------------------
----------------------ttcacgtgaacgcgcacatattcaattcttcattgctg
cgacttgcttgc-tagttgagatttctgctcttcactccgttatcggtttagcctacat-
------ttcactgatcttagtagcagaaagcatt----ttctatctgtgtc--cttcaag
gcagctgtcaatgatcacgttaggctgcgtttcact--tacttttct-atggtggtttga
tcgcaggggaggcactagtaatgtttgcagttttcg-gtttggctatttg---------t
ttcaagtgtattagtctataaatacatctctttgacacaattcatca--tcactcccatg
tcttattcgactagtagttgttccgaaatg-tttattgctttcctacatattactc---c
ctctatgtttacaacaccgtcaatgaagtagaatgagatgcataactaatgttgcagaac
tgctgtagtctatttgaag--cacaactcccctccgcccagttttcctgatgttgctacg
gcaatcaaactgtttata---------------------------------ccatcc---
------------------------------------------------------------
--ctgaaactgtcgcttctactaagagatcgttttctcttctaaaac-taagaagaatta
ggctaagtaa-----g-------------------------ctccactcattgcactggc
gccatcttagctt--------------tgatcacggcatttatt--------------ca
aggctat----acccatatactttaaatcagtat--------------------------
------------------------------------------------------------
------------------------------------------------------------
---------------------------------------------------------ttt
ttttatttttcagtcac----attcccgaagcaca----------aga------------
----------------------------------------------------aacaaaca
c--ttagaatcctagtacataa--ggttgttaat--------------------------
------------------------------------------------------------
------------------------------------------------------------
------------------------gactttttggagtgttactg----------------
------------------------------------------------------------
----------------------taaaaatgatttattaaatacattaaaaaaaacacatc
gataagcgggggtgtcaggtacgccagtgcgtctatccatgagtccaggtctaattatca
ct------caccactaccccttggca----------------------------------
-------------------------------------------aagccaccccagatagc
gcctccagcactgagctcttccctgaactctggtcccctatcaccgcgatggctggcagc
gcaa--ggtccttctctacgccaagggagcgcagggagtcgatgaggtcgatacagggcc
gcaccttctcttcgtaatgttggttcagcgtgttattcattgtgtattattatttagtga
taaacttaaa---------------------------taaaaagcaagatgttctgttat
ctgatgcccact------------------------------------------------
--------------gcggatgttgaaaggatatg-------------aaattattggcaa
-----------tgcatatatttcaaaagtagtctattccctcctcc--------------
------------------------------------------------------------
--------------------------------------agctccagtaccttctccgag-
-------------------agggggagtgtttactcgactcgtttttgtaacaaccggtt
ttgtaaaacagagggcg-------------------------------------------
-----------------------tatcattcctgggaatcgaatcttacacggtgtgtt-
----------------tcactttcatgtctcaat---------------tgaaagttagt
gctgaagctgga-----------------------tgctgccataggatgcggtgaggct
a-------------------t---------------------------------------
----------------agggcaggat----------------------------------
--------------------tccccaacaacgtctcctatgggcacaaacccaccgtc--
--gctggaccagacagga----------ctggcaa---------aaagtgctcttcac--
---tgacgagtcgcggttttgtctcaccaggggtgatgcagaggcggacacgaccccccc
atcctgggaaaaatatgatttgtcccccccaatatatcactgaaacataactatgtaatt
taaaaaaatattaataatacgcaa--------------tgaaagcaattgtgctgattat
agacacttaatagcgcgtt-----------------------------------------
------------tttaagtttcaaaagattgcg---------------------------
------------------------------------------------------------
------------------------------------------------------------
------------------------------------------------------------
-------------------------------------------acccccccaccctttgt
ctcacaat-------------gg---tttgatccactgccagttcttt------------
agttggcaaggtaacagaggggtc------------------------------------
------------------------------------------------------------
--------------------------------------ttgtctactgtctg--------
------------------------------------------------------------
------------------------------------------------------------
---------------aaaggcactcaatgaacgtaactg---------------------
-------------acgtgaggttaatccagtcaatcacgcacacac--------------
----------actagctgaatatgcagagctagcgcgcaaatattaatt-----------
attaagctagctagtacctattccatttatgtggcgtcg-------tcaaagatggaatc
tt-----------tgctatcgtcaatttattccaagatca--------------------
------------------------------------------------------------
------------------------------------------------------------
------------------------------------------------------------
------------------------------------------------------------
------------------------------------------------------------
-----------------gcatgcagatgatgtaagttagtgcttcaaagtc---------
-------catgtgata-------------------aggttagcgataaactgaag-----
------------------------tccaaactgaacagaactacactctcttctaccatt
gtct--------------------------------------------------------
--------------------------------------------taaatatatttaat--
-------------------------------------------ggtctcgttgc------
----aaaagctaaattgtcgcaagggaactttt---------------------------
----atttatttattttatttcaccttta-------------------------------
---tttaacccgggtagcaaagattatagc------------------------------
----------------------aaacaccactgaaacggaat------------------
------------------------------------------------------------
tggtgctcgctagctttgcaaattca----------------------------------
--------------------------------------------------------gcta
ttgttggaagccagcc------------------------------aatatgaaacaaa-
------------------------------------------------------------
------------------------------------------------------------
------------------------------------------------------------
------------------------------------------------------------
-----------------------ctattcaaattacaaaagg------------------
------------------------------------------------------------
------------------------------------------------------------
-----------------ttgtagcatatgttgtgtaaatggtg---aactcatacagctg
tcaa--------------------------------------------------------
------------------------------------------------------------
-------------ctcttgccattttaatccgtttcacatt-------------------
------------------------------------------------------------
------------------------------------------------------------
------------------------------------------------------------
------------------------------------------------------------
------------------------------------------------------------
------------------------------------------------------------
------------------------------------------------------------
------------------------------------------------------------
------------------------------------------------------------
------------------------------------------------------------
------------------------------------------------------------
------------------------------------------------------------
------------------------------------------------------------
------------------------------------------------------------
------------------------------------------------------------
------------------------------------------------------------
------------------------------------------------------------
------------------------------------------------------------
------------------------------------------------------------
------------------------------------------------------------
------------------------------------------------------------
---------------------------tgctagctaccttt--------------tagat
cgaagcccaaatagaatgatagaagataagatgatagaagcccatctcctactgtaaata
accta-------------------------------
>C13_20416120-20420535
-----------------------------------------------------------t
cgggacactcaa--------------------------atgaatataatatgttatgtat
ggtatatattaaattgtggatatcca--------------------tttcatatgatatg
ttacgaatga--------------------------------------------------
-------------------------------------caatttgtacgatatgttacgaa
ttgcaattggtacaata-----------tgttatgaatttacagtatgtaagatatgtta
caaattccaatttgttgtggctatcagactgttatacagccatccctgacacagagaggc
t-----------------------------------------------------------
------------------------------------------------------------
-------------------------gctgcctacttacagacttgaaatcatt-------
----------------------ggccactttaataaatgattcactagtcact-------
----------------------------------ttaataatgccactttaaataatgtt
tacgtatcttgtattag---------gtagttgttgtggaattgttagattactta-gat
attgtaatattgctgcactgtcggaactagaagcacaagcatttctctacactcgca---
--------ataacatctgcttaccatgtgtatg-tgaccaataaaatgttattttattta
acgttagtaaggtggctaatgttag----------ctaggctagaggttaggg-----tt
agggtta---ggggttagggttaaggttaggcttaaaattaaggttagagttaggagtta
ggataaa---------------------gagttaactttttaaccta-------------
------------------------------------------------------------
-----------acctaactcctaacttgctggttttagtttttttcctttcaattaagac
-------ttagacaaccaggttccttactaattaatgac---------------------
-----------------------------------------------cttaattcatcaa
tcaagtacaagggagga-------------------------------------------
----------------gcgaaagcctgcagacactcggccctccgtggaatg--------
------------------------------------------------------------
---------agtttgacacatgtgggttcggggaaggg----------------------
---------------------------------taagctaacatgctaagtagttgcaaa
gtaggtaaaaagta----ataggtagttgcaaagtt--------------------gcta
atcagctaaaatgctaaagttgtctgtaatgagatttgaacac--------gcaaccttt
gggttgctaga---------------------tgttcacgttatatccatactcat----
----------------ccaccccgaccaacca----------------------------
---------------------------ccctcatttagtt--------------------
------------------------------------------------------------
gttgccttaagtaaccttctgtcttatgtaag----------------------------
------------------------------------------------cataccaaacat
aacatatactaattt---gagtgtcccggattttaatttactatgtta------------
--------cgactcctctatgagaccagcc------------------------------
------------------------------------------------------------
----------------------------tggttacagaaacattcctgc-----------
-aacattacacacaggag---acacacaatacaacactgcctgtcatcccatcaaggc--
--ctcttccctggaga-----------------------------gatcctctggg----
------------------------------------------------------------
------------gggtttcccctttaagaacctcagggaacttcagctg-----------
----------------------------------------------tactataccaaaca
cttaagtcatttg-----------------------tagaagtcggaatgtatattagtg
cctgaag--gtataattcatgcacaacaaccactggcat----aacggaaacccccgcag
c-----------------------------------------------------------
----------------------ccctgcaaggctggggagtccacgagctcagggggccc
atgcg---------------------------------------tccgtcatatcacacc
tatgtctaa---------------------------------------------------
------------------------------atgttatacattttttgaaagaaatcattt
tgacagcaaccctctttttttatttccacatatagcaagtg-----------------aa
gtgtttgtgttgt---------------ccaatctacatggtagtaggta----------
------------------------------------------------------------
---------agtcagacaggcaatagttttcatgcatctcaacagccagcctcggcctcc
tcacctaatc-------------ggctatcaagtaaaaaaaaataagttaggtgaatcag
gtcgga-cttggatggagagtgag------------------------------------
------tgcgt-------------------------------------------------
------------------------------------------------------------
--------------tgttcaagatggataaacaaaatgc---------------------
----------aagaccaagccatgcacaaagctttatctgatcaagttcatgccaaatta
ccaaagata---------------------------------------------------
-----------------gccacatcagc------------------------------aa
agcatcc-ttgactgacgaa-----acaccatcgcaggtggaagc---------------
-------------------------------------tagtagtactacttttgcag---
------------------------------------------------------------
------------------------------------------------------------
------------------------------------------------------------
------------------------------------------------------------
--cagctatcactagcagccttcc---------------------agtcccgacagagac
cacact-----------------------------------gcccggacccggca-----
--acgacagtggcttgctccttctct----------------------------------
------------------------------------------------------------
------------------------------------------------------------
------------------------------------------------------------
----------------------------------------------------tcttcctt
cactcgaga---------------------------------------------------
atag--------tggcagttctgctggtgagagtgcc---------------ggtgttgt
gccaaaaagctcc-----cccctg----ccagaatcccccccccccccc-----------
------------------cccccttgtgtgaacgtgcacgcactcaattcttcattgct-
ctatttgcttgc-cagtggagatttc----------------------------------
------------------------------------------------------------
-----------tgttcatgttaggctgcgtttcatg--ttattttttaatgatggtctga
tcgt-ggggaggcactagtaatgaatgcagttttcg-gtttggctatttg---------t
ttcaagtgtattagtctataaaaaaatctctttgccaaaattcgtca--tatctcccatg
tcttattcgactagtagttgttctgaaatg-tttattgcttgcctacattttactccctc
ctctatgtttaatata---------------------acacacatacattaattattcat
tttggttgcctatcctgat--gtgaagtttgttctatagaaagtatttgactc-------
------------------------------------------------------------
------------------------------------------------------------
------tgatgtgtgccacagaaagtacttgattctagccacaaaat-taaggaaactag
aagg--------------------------------------------------------
-----------------------------gggggggggtttcgg--------------ca
aggctat----tttcttgcatgcagaaattctct--------------------------
------------------------------------------------------------
------------------------------------------------------------
------------------------------------------------------------
cccccccttct----------atcttgggactgaa----------aggcctggcacact-
--tctgaatactttttttagcacatgttgacc----agtagtgtgtgccac-agaaagca
aaattagagtataaagaaacat--aaacatttat-tttaga----aacattttgt-----
--------aagaaaataaagataga-----------------------------------
------------------------------------------------------------
------------------------------------------------------------
-----caactattatcacacaataacacaaaacatcaca---------------------
----------------------gaaagttcagtttgttaacaaacattaaataggaaata
------------------------------------------------------------
------------------------------------------------------------
----------------gacattttgatcttt-----------------------------
------------------------gcataataagat----------------------at
aaaa--tgacaaaaaatcaaatataaaaagacaataaataacataaa-------------
------------------------------------------------------------
------------------------------------------------------------
------------------------------------------------------------
--------------acaaatattggaaagctgcaacagctc--------aactgaacatt
-----------t-agtctactttttatggaaag---------------------------
------------------------------------------------------------
--------------------------------------ttttccaggtgataccgccac-
-------------------ctggaactca-------agcctaacctagtcctgacaggca
gcgcagacataatcctccaatg--------------------------------------
---------------------------------atgggatggttttcatacaggactgg-
--------------------------------------------------------tgga
accatcgtggg------------------------cagcggtcacaaccaatctgaaatt
t-----------------------------------------------------------
----------------atgatgaa----------aattcttaagatattttaaacattaa
atacattttcttgaattacaattatttcattatcagacaaagcggataatactacctcca
gaaatattactg----------------cttaaac---------aaattcgtactcgt--
-----------------------aaaaatgtgcctttagaagtgaacaagcaattaccca
ttt-------------agtgttttcctcattattgtccacctccccacagaagtggcaca
------------------------------------------------------------
------------------------------------------gttggctcaggtcatcga
gcaaaac----a--taatgttaagtagtctata------------------------ca-
---------tctttacatgtatttttcagagtaaacggg-----------aacagggaac
aagagaatagtataggtttcttgtaacacaattattta------------aataaatgtt
ttagtggccatctagtcagaagttggatcaaagataaccttgaaagatcc----------
-----------------------------------------atataaatgttttttttaa
tctacaattatattacatt-----------agaatttgaacataccag------------
-------------------------------------tgttttggag-----gagagtga
c----------------tgctatttcttctctcatgatgtt-------------------
-------atcatctttgtccgtatttgaaaagacaa--tcgattcctccttca-------
------------------------------------------------------------
------------------------------------------------------------
---------------gaacacattcagcaaaccggggaaaa-------------------
-------------aattgatgggcatctcagtcttccccaacaaaa--------------
----------atatgttacacttaagattctaatttgcaagtgattcaa-----------
--tgacacagctataatataatt-----------------------tgacagttctgttt
tg-----------tcttttagtcagtatacttt---------------------------
-------------------------------------------------------cagta
ggttaattgtgcat-------------------------------------tacttat--
------------------------------------------------------------
---actctcatacttactttcaagg---------------caaagaccccacaagaagg-
-----------------------------aacatcttgttagcatgggtgaggaag----
---------ggcaccacacacccatctggagatattacaccccttc--------------
---------tctc-------------------------tcaggaatgatctgaac-----
------------------------atatatcttaataaaagtacagcattttgaaacact
ttat-----------------------tgattatattatagagat---------------
---------------------------------taataacagt---atagcatttca---
-----------------------------------------aagactttattgattccat
tgtaaaaataatattataagcagt------------------ttttaccttgtcacccac
tggaatctttttatctttctggcactttcccccattg-----------------------
------ggttgaggaacgtagccc---------tattttgggatggcagcataacctttc
aa------------------gtttagacagacagacagacac-------acacacacaca
cacacacacaca------------------------------------------------
----------cacacacacacacacacacacacacacacacacactcacacacacataca
ta---cacacatattacattcacacattttacaca---------------------aaca
taaatacacaca------------------------------------tatggcacacac
aca--------------------------tttt--------------gcacacgtgtatg
tgttcacatg--------------------------------------------------
------------------------------------------------------------
------------------------------------------------------------
---------tatatt--------ccgtattatgtatgta------tttcttagttcttag
tactgccttagcggctcttaccgtcacagtccagtggttgtgttcattgattatgccaat
aatgtacttgtacatcattggatcaatctcaaatt-------------------------
--------------------------taaaagagcaaggatac---agttgcttgagttc
aaaa--------------------------------------------------------
----tctgtcaaatata------------------------acatttaatataatataga
atattatgatattatgagaataatccaaccaaccttaaatt-------------------
------------------------------------------------------------
------------------------------------------------------------
------------------------------------------------------------
------------------------------------------------------------
------------------------------------------------------------
------------------------------------------------------------
------------------------------------------------------------
------------------------------------------------------------
------------------------------------------------------------
------------------------------------------------------------
------------------------------------------------------------
------------------------------------------------------------
------------------------------------------------------------
------------------------------------------------------------
------------------------------------------------------------
------------------------------------------------------------
------------------------------------------------------------
------------------------------------------------------------
------------------------------------------------------------
------------------------------------------------------------
------------------------------------------------------------
---------------------------------ttgatttc-------ttg---------
------------------------------------------------------------
------------------------------------
>_R_C14_22778295-22782867
ctaaagag----------caaagggcaggaatagtagtatgtcaacaatcagtttcagtt
gacaagacttacagcacata----------------------------------------
------------------------------------------------------------
-----------------------------------gtatctttcattgatcaagctacgc
t----------------aacatcc---------------gttagtattttgttaattacg
gcaccgttgacatgtca-----------gcagtaaagtttacaagatggagcatt-----
----------------------------------------ttcagtacaaagcaagaagt
g------------------tgacgatgcaaaatgcataatcatgaca-cttgttgaattg
tacataacagg-------------------------------------------------
--------ctaaactccacagtgaaggaagttcaccacagagtggaattta---------
----------------------gtccaatatctgtacagggatga---------------
-----aaactggtgagggcccaaaaaggtgtcacttttttctattgcactgaaacatgta
aaagaaatccctg---------------atagggggaaatacaggttaactaatta----
---------------------------------------------------------aac
---aaagaatatg-----------atatacatg--------------atcagtctgtgtg
taaaataaaaagtggttaatgtgaa----------cctaactcacagctaaacaaatgtt
ataagcaatgttatttgttgcctagacttcactgcaaatgacactcaagccttgagaaaa
aaacaat---------------------acactaaaattgctgttag-------------
--------------------------------ccatgacag-------------------
------------------------------------------------------------
------------------------------------------------------------
---------------------------------------------cctttataatagaac
gcttg-------------------------------------------------------
------------------------------------------------------------
------------------------------------------------------------
------------------------------------------------------------
---------------------------------tggcacttgggaaaaaacatcttaagt
agaaatagaatgaaa------------------------------------caatatttt
tgctctattatagtggccattatagtagacgtcgatc-----------------------
--------------------------------aagtacacaaggctacatgtgtgc----
--aaaaa-----taacattcaacgagtaaa------------------------------
------------------------------------------------------------
-----------------------acatttaataatcccccccccacacacgcgttactg-
------------------------------------------------------------
------------------------------------------------------------
------------------------------------------------------------
-----------ttacaccatggcct-----------------------------------
------------------------------------------------------------
----------------------------tttttgcctttacctccctta-----------
------------------------------------------------------------
------------------------------------------------------------
------------------------------------------------------------
--------------------tctcacctcatttgctcacattatata-------------
-------------------------------cagactta-------tctttctactgtat
tattgactgtttg-----------------------------------------------
---------ttttactccatgtgtaactctgtgttgttg----tgtcgaactgct-----
------------------------------------------------------------
----------------------ttgctttatcttggccaggtcgcagttgtaaatga---
--------------------------------------------gaacttgttctcaacc
tgcctacctggttaaataaagattaaataaattaaataaaactgtcaagttcaacacaa-
caaaagcaatatcttt--------------------------------------------
----------------------------------------------------------gg
gctacactgcatt---------------gtacactttctgcctgtggacatctgttctac
aatgtgccagcagagcatgata--------------------------------------
------------------------------------------------------------
--------------------------ccctttgttggca------taattgatctctttc
aggcag----------------------------------agagtacacctggcataact
cttttaatccaatgaattgaaaaagtgaggaagagggaaagtgtgtggtgttcctt----
------------------------------------------------------------
------------------------------------------------------------
------------------------------------------------------------
-----------------------tcacctagtggcatccagcttaagccagg--------
-----------------cccagctccacttgtttaaaaa-------------------gc
aacattt-----------------------------------------------------
-----------ta-----------------------------------------------
------------------------------------------------------------
--------ttttcacctaattctctcattctgaaaattaaccaca---------------
------------------------------------------------------------
----------------------------ttct---gt-----------------------
--aaagggaaaatatt--------------------------------------------
------------------------------------------------------------
------------------------------------------------------------
------------------------------------------------------------
------------------------------------------------------------
--------------agttaattagctaattaacagtcacac-------------------
----------agaatgcc------------------------------------agggtc
cagtaagca---------------------------------------------------
------------actaacacgttataacttgaggaac---------------ggtgttgt
gccgaaaatctcc-----cctctg----ccagaattctccacacc---------------
----------------------tttgcgtgaaagcgcacactcaag-----tcaatgctg
cgacttgcttgc-tagttgagatttctgcccttcactccattgtcagtttagccaacat-
------ttcactgatcttagtagcagaaagcatttttattttatttgtgtt--cttcagt
gcagctgtcaatgatcacgttaggctgcgtttcatt-------ttat-atgccggtttga
tagcgggggaggcactagtaatgtccgcagttttcgtgtttggc----------------
--------tattagtctatttataaatctctttgccaaa---------------------
----------------------ttgaaatg-tttattgcctgcctacattttagtc---c
ctctatgtttaataca---------------------acacacacatg--aattattcat
tttggttgcctatcctgac--atgaagtttgttctatagaaagtatttgactctagtaac
aaaaataaggaaattagaaggggggatttcagcaaggccatttcagcaaggccacccccc
caccccactttgggactacaaggccccgcacacttcataatcattttggtagctcatgtt
gaccaatagtgtgcgccacaaaaagtatttgactctagccacaaaat-taaggaaattag
aag---------------------------------------------------------
-----------------------------ggggggggggttcgg--------------ca
aggccat----tttcttgcctgccgaaatcctcc--------------------------
------------------------------------------------------------
------------------------------------------------------------
------------------------------------------------------------
--ccctcttctaatttccttaattttgtggctaga-------------------------
--ctcaaatactttttgtggcacacagagtca----aatactttctatag--aacaaact
tcacgtcaggataggaaaccaa--aattaataattcatgca----tgtgtgttat-----
--------attaaaacagagggagaaaaatgtaggcaagcaatacacattacaaaacaac
tactagtcgaataagacatgggagagatgatgaattttggcaaagagatgtatttataga
ctaatagccaaaccgaaaactgcagacattactagtgtc---------------------
-----tccccgctatcaaacttccataaaaaattaaatgaaacgca-gcctaacgtgata
attgacggctgccttgaagg-acacaaatgctttctgctactaagatccgtgaaatgtag
gataaac-------------t---------------------aacagagtgaagaacaga
aatctca-----------------------------------------------------
---------------------------------actagcaagcaagtcgcatcaaatgaa
gaattgagtgt--gt-------------------------------gcgtgttcacgcga
aggg--gttcggcacaacaaccgcaaggagtcgtataacgttaccagttaatataatagc
gaat---------------------tggtttggttactaacgttagctgtctgacttcat
tagccagcaaattttcacaacaatgaactcaattctttgatcagtaaagttggctcttgc
acaacatttatct-------ggctagcaaatgacgttggtcacctattttggattcaa--
--------------aactgcgaacttcgccaaaaggtgact-------agtttgcatccc
-----------tgaatcaatctgtaacatagataaggcacttgtct--------------
------------------------------------------------------------
--------------------------------------tgctctcgagccacttacctct
tttcccctgcaaacagatttctcaaaccattcaaccatcacagtacgctttgtggaatcc
acagttttgacatttgcaggatg-------------------------------------
-----------------------cactcgccctgtaaaacacatttacaagtaagtagt-
-----------------------aatatcatg------------------------taaa
ttacaccccgt----------------------------ttgctaggccacaccaacgcc
c-----------------------------------------------------------
----------------tagaccagagctacagttctttcagaaagtattcac--------
--------------------accccttgactttttctacatgtgttacagccagaatttg
a-aatgttgtcactggcc----------tacacaa---------aataccccataatg--
--tcagtgtaat------------------------------------------------
--------------tatgtttaacttttttaatttattttttacacaaattaataaaaaa
g-------taaagcttaaacgtcgagtcaataaatattcaacccatgttaagtcaagagt
aaataagttcaggagtaagaatgtgctta-------------------------------
--------------acaagtcacataggttgca---------------------------
-tgg-----------------actcactgtgtaagtgtttaacaaaggt-gtaaagtatt
taagtagtagttgaaagtattttta-------------------------cttaagtagt
ttgtggtatttacatttgacaact------------------------------------
-------------tttacttcactacattcccc--ccccaaaaaaggatgtactttttac
tccatacattttacctgac--------------acccaaaagtactcgttacatttttaa
tgcttagcag--gacaggaaa-----------------attgtttaa-----ttcacaca
cttaaagagaacatccc-------------------------------------------
--------------------------------------tggtcatccctactgcc-----
------------------------------------------------------------
----tctgatctggcggactcactaaacacatgctttgtaaattatgtctgagtgttgg-
--------------agcgtgcccctggctatccgtaaattga------------------
----------------aaaaataaaatagtgctgtctggtttgcttaataagg-------
-------------------------------aatttgaaatgatttatact---------
------------------------------------------------------------
---------------------tgagtatattttagggcca--------------------
------------------------------------------------------------
------------------------------------------------------------
------------------------------------------------------------
--------------------------------------tttgaccaaggagagtgatgg-
-----------------------------tgctgcatcagatgacctg------------
-------gcctccacagtcacccgacctcaacccaattgtgattgt--------------
--------------------------------------ttaggatgagtccgtat-----
---------------------------------------gagtccgtatctgatatgacc
accatttgcctcatgcag--catgacacatctccgttatagagttgat------------
---------caggctgttga-ttgtggcctgtggaatatcgtcccactcctcttcaatgg
ctgtgtgaagtttctggatattggtgggaactggaacatg-------ctgtagt------
acacatcgatccagagcatcccaa------------------acatgcccaatgag----
tgacatctgttgagaatgca----------------------------------------
------------------------------------------------------------
----------------------ggccatggaagatatgggac-------attttcatctt
ccatgaattgtg------------------------------------------------
-tatagatccttgtgacatggagcagtgcattatcatgctgaaaca--------------
----------------------------------------------------tgaggtga
tggcggcagatg------------------------------------aatggcacaaca
atgggcttca---------------gg-atcttg--------------------------
----------------------------------------tcaaggtatccatgtgcaat
caaattgccatcgaataaaa---------------------------tgctattgtgttt
gttg-----------------------tccggagcttatgccttcccataccataacccc
accatggggcactctg------acgtcaacatcagtaaaccgctcacccacacggtctgc
tatctgcccggtaaagttgaaacctggattca----------------------------
------------------------------------------------------------
------------------------------------------------------------
----------------------------------------tccgtgtagagcacttctcc
agcgtgccagtggccatcaaaggtgagcatttgcccact-gaagtcagttatgacgctga
accttttgt---------ccccagtacaaggttcgcctgtg-------taatgatcatgc
tttttaatatgccacacctgccagg-----------------------------------
------------------------------------------------------------
------------------------------------------------------------
------------------------------------------------------------
------------------------------------------------------------
------------------------------------------------------------
------------------------------------------------------------
------------------------------------------------------------
------------------------------------------------------------
------------------------------------------------------------
------------------------------------------------------------
------------------------------------------------------------
------------------------------------------------------------
------------------------------------------------------------
------------------------------------------------------------
------------------------------------------------------------
------------------------------------------------------------
------------------------------------------------------------
------------------------------------------------------------
------------------------------------------------------------
------------------------------------------------------------
---------tgaatggat---------------------------------------tat
cttggctatggagaaatgctcactaacagggatgtaaagagaaataagctgtt-------
------------------------------------
>C15_17271080-17275520
atacatgttcc----------------------------------------------gtc
caccagggatgt------------------------------------------------
---------------------------------------tttctgtatgacatcattgta
ttctgtgtatttgtaat-------------------tctgtgtgattggtttaggtattt
a----------------gtaaataaat------------gattaaacccagttttgtatt
gctgattcaacttgttagccagggttcgtgaagataaccaagaatttacaactttcatta
----------------------------------------tgagactgaaaataagatga
t-----------------------------------------------------------
---------------------------taagatgacggctatcgatgtaaaagattacta
agtattttaagagtttattcggaagataacggctctataaacgttcttccgtggt-----
------------------------------------------------------------
-gccccgactttctagt-------------------------------------------
---------------------------taattacatttacatgattagcttaatcaggta
atattaattacagagaaaggattgtatagaatagcatgaaatatcacttaatctggc---
------------------------atagccaaa-gacacgacac---tatctatgattta
aaaaaacctttctaattagtatttg-----------------------------------
-----------------gcatcttaattaaaatcaggactgtactctggacactttcctg
ttgtgat---------------------gccacagttccttcatcta-------------
----------------------------------------------------------ac
ctgctgagattacctgcta--ttattagatgtgctttagtcgctcagtgtgagagtgag-
aaacggatggacggactgact-gaacacacacaaacact---------------------
-----------------tcatcatgacca--------------------cacagtctgtc
aatgttatgatgggggg-------------------------------------------
----------------gtgaggagggggaggtgaggggggtggggggcgggggg------
-------------------------------------------------gtgagcaagtt
tgaagcgg-actttgccaaactaaactcaggaaaa-------------------------
------------------------------------------aaaataaacgtcctctca
ttgtcaactgcgttt-----------------------------------attttcagca
aacgtaacatgtgtaaatatttttatgaacataagattcaaca--------actgagact
gataaactgaacaaattccacagacatgtgactaacagaaatggaataatgtgtcc----
-----------------ctgaacaaaggggggggggtcaaaatcaaaagtaacagtcagt
---------------------------atctggtgtggccaccaggtg------------
----------------------------------cattaagtactgcagtgcatct----
------------------------------------------------------------
------------------------------------------------------------
------------------------------------------------------------
-----------cctcctcatggactgtac-------------------------------
--------------------cagatttgccagttcttgctgtgagatgttaccccact--
----------------------------cttccacccaggcacctgcaa-----gttccc
ggacatttctggggggaa---tggcac---------------------------------
-----cctattgcatat----------------------------actacactagg----
---------actctagtcaaaaatagttcactatatagg---------------------
--gaacagggtaccatttg-----------------------------------------
----------------------------------------------gaacataaccatta
tatagtgaatatgacacactg---------------------------------------
---------ttaaaattaagccgggactgt-------------aaatgcagtctc-----
------------------------------------------------------------
------------------------------------------------------------
--------------------------------------------ccacccatatggaata
tttattgaaggctatacaa-----------------------------------------
--------------------cctctgtctgttgttaaggatattgcggtggca-------
------caagcaggacacagcacctacacaatcagcgtttt-----------------gt
gtgatgatgtagg---------------ctaatttttatagctgttgacatatcat----
-agccactagcctgacttcctgaaaaaa--------aatgatgtaacttcccacttgagt
ttttgcgttgaggcaaaaaaaaaaacgatctgcgttataac----cacacacaggcacca
gcggttcggg-------ggggggggggnnnnnnnnnnnn------nnnnnnnnggcagtg
cccctg----------------------------------tgacaacaattttggacccc
cttg--------------------------------------------------------
------------------------------------------------------------
--------------tagcccccctaaatgtggggtatgaaataact-tttacataattca
tttttgctatcgttctttttttacatccgttattagacagtggcaaggatgatgattatg
aacatggtcttttgcctgctaatgcagtgaagaaaaacgatttgacaaca----------
----------------------------------------------------------at
aacgtct-----------------------------------------------------
-----------aa---------------tgt---aactggcccctctaacagtacaactg
gcccca------------------------------------------------------
--------gctttgcccccccccccccccccccagttgaaatggt---------------
------------------------------------------------------------
-----------------ctagaaccg-ccact---gcaca--------------------
--caggccatactaac--------------------------------------------
------------------------------------------------------------
------------------------------------------------------------
------------------------------------------------------------
------------------------------------------------------------
--------------tgctatttcgcttctcaatgatcatgc-------------------
-------------------------------------------------------aacta
caacccgt----------------------------------------------------
----------------------------------------------------agtaggct
acctagctgttcca----cctcggggcagccgaacggcccc-------------------
----------------------tatgtgtatgtgtataggga---------ccggtgtta
cagcatgc--------------actctgcgcttcactacgctgtcagtttagcccacat-
------ttcagtgatctta----------------------tatttgtgtc--cttcaag
gcagctgtcaatgatcaagttaggctgcatttcact--ttatttgtt-atggcggttggt
c-----gtgagacactagtaatgtctgcgtttttcg-gtttggctatttg---------g
ttcgtgtgtattagtctataaataaatctctttgccaaaattcgtcatctctctctcatg
tcttatttgactagtagttgttctgaaatg-tttatttcttgcctacattttactccctc
ctc--tgtttaatata---------------------acacacatacattaattattcat
tttggttgcctatccctcctgacgaagtttgttctatagaaagcatttgactc-------
------------------------------------------------------------
------------------------------------------------------------
------tgatgtgtgccacagaaagtatttgactctagccacaaaat-taaggaaattag
aag---------------------------------------------------------
-----------------------------gggggaggcttccgg--------------ca
aggccat----tttcttgcctgtcaaccccctcc--------------------------
------------------------------------------------------------
------------------------------------------------------------
------------------------------------------------------------
----cccttctaatttcctt----------------------------------------
------------------------------------------------------------
------------------------------------------------------------
------------------------------------------------------------
------------------------------------------------------------
------------------------------------------------------------
-----cccccacgatcaaacctccataaaaaaaaaaattaaaccagcccccaacctgatc
attgac---------acaaa-ttaaaaataatttctgctactagcagtaatgaagaatcg
a-------------------------------gtgcgtgcgcgttcaagcgaagggggga
tttctgg-cacaacagctgataatgaccgagttcgttttgcatcgcccggggcgctattt
tttctcacgtcgtttgtcaactttttcctttagactgcatactatgtgatgataa-----
---------------tcttaatagttatgctgacatatcgtagccagagtgactgaaaaa
cgaactagccaatgtttgcgatgataatgagaaaataatcgcttgtatgtgactgcctgc
atgtgtcttgcttgta-------ttttatatgcttgcccaaatatactgtttgtcacgga
caaaaaaaaaaagtttatgatcat--gtctgttgtgtacaacatgatagctgcgtgtagc
ccaacacccatcctgaaaaagaacatgaaatcacgcttgagacatatctttagagtacaa
cataaagtttccccatacatgtcagtgaggaggaagcagttgtc----------------
------------------------------------------------------------
------------------------------------------------------------
-----------------------------------------------actagttaccgtt
tctcctcttaaaatctgattaaatcctcactttaaccacactgctaaccttatgcctaac
attaaattaagatttaaaaaaaa-------------------------------------
-----------------------catattattttttatgcacttttaatataatgccaa-
-----------------------------------------------tt-------tgac
tttgtggctgt----ggtaactagtg-------gaaaccgggggaagcggcagcaaagca
c-----------------------------------------------------------
----------------tgggcagaagccactgt---------------------------
----------------------------acttaacgcacatgcgtagatatcaccga---
--atcaatatcaacggcaag--tcgggttccagaa---------aatccggaaccgca--
------------------------------------------------------------
----------------gtcactccagttgaaatgaagtgcttgaacaccaaaatgaaat-
--------taacaccaaaac-tagtggcaactgagc--tgccaccaacttgaaggagaag
aaaccttttctggagtattgaaacac----------------ctcatcctgagatgtttt
g-------------aaacattacatggtgtgtt---------gtaacacaa--------c
ttaa---------------tcaagtgttgagcaacaccttgccagggactgggagcacta
ccggaaatggttgaaaacactattt----------------------------taatgtt
tcgagttctgttcagtgcagaatt------------------------------------
-----------------------------------------agatcccttcactttttgt
gtcgtttcctcactctaaagc------------ttctaaacacacccg---tggttacag
cattgggcaagtaaccgaaag-----------------gttgttgga-----tcgaatcc
ccaagctgacaaggtaa-------------------------------------------
--------------------------------------aaatctgtcattctgcc-----
------------------------------------------------------------
----ccagagcaaagcagttaacccaatgttccctgggcgccgaagacttggatgttgat
tatggcagcccccacgcacctctctgatacagaggggttgggtta---------------
-----a-----atgcggaagacacatttcagttgaatgctttcagttgtacaa-------
----c-------------------------------------------------------
------------------------------------------tgactagatatccccctt
tccc---------ttttaccattatgatgttttgaatcct--------------------
------------------------------------------------------------
-------------------------------------------gtctagtg---------
------------------------------------------------------------
------------------------------------------------------------
------------------------------------------------------------
--------------------------cagaattagatcacatcttt--------------
--tagggtattttaat--------------------atttaacattgacttatgt-----
------------------------------------------------------------
------------------------------------------------------------
-atctgccacaggaggttgg-tggtgccttaattaaggaggac-----------------
--------aggctcatggtaatgactggagcggaattagt-ggtatggtatcaa------
------------------------------------------------------------
atacatttattcattttaatttaaccttt-------------------------------
---atttaactaggcaagtcagttaagaacaaattcttgtttacaatgacggcc------
----------------------taccccggccaaacccggac------------------
--------------------aacggtgggccaattctgag--------------------
------------------------------------------------------------
-----------------------------------------------------ctggtca
cgggtgcacctgagcc--------------------------------------------
------------------------------------------------------------
--------------------------------a----cactcaaggtactaaatgatatc
ataaccgccatcgataaaagac------------------agtactgtgcagccgtcttc
atcgacctggccaagg------------------cttttgactctgtcaatcaccgtatt
cttatcaggcagact---------------------------------------------
------------------------------------------------------------
------------------------------------------------------------
-----------------caacagccttggtttctcaaatgact---gcctcgcctggttc
acca-----------------actacttctcagatagagtt-------------------
-----------------------------------------cagtgtgtcaaatcggagg
gcctgttgt---------ccggacctctggcagtctctatg-------------------
------------------------------------------------------------
------------------------------------------------------------
------------------------------------------------------------
------------------------------------------------------------
------------------------------------------------------------
------------------------------------------------------------
------------------------------------------------------------
------------------------------------------------------------
------------------------------------------------------------
------------------------------------------------------------
------------------------------------------------------------
------------------------------------------------------------
------------------------------------------------------------
------------------------------------------------------------
------------------------------------------------------------
------------------------------------------------------------
------------------------------------------------------------
------------------------------------------------------------
------------------------------------------------------------
------------------------------------------------------------
------------------------------------------------------------
---------ggggtgcca-----cagggttcaattctc----------------------
------------------------------------------------------------
----------------------------------gg
>C15_20671353-20675756
---------------------------cctaaagggacattacactttcaaataaaaatc
tgtcagatgttt-----------------------------------------------t
catatctctaaagtagtctaatgtcaaactgaaaccac-------gtccaacgaaaccgg
ttgtatagat---------------------------caagctatcccatgacattgttt
---------------------------------------gtgtagatcaagctatatgcc
tccaccccaaattaata-----------gaaaaaataggcaccgaataaaaccaa-----
----------------------------------------gacaacaggaaataagacag
g-----------------------------------------------------------
-----------------------------------------------------------g
attatcttttccattcattta---gggtggaggcatatagctggatctacacaa------
-----accatgtcatggtacgtggcttcatctttcaggaatgca----------------
------aactgctgagggcccaaaaaggtgac-----------------actgaaatatg
cacaaaatccctgctag---------ggggaaatggaggttttaacaaattaaaca----
----------------------------------------------------------ac
---aaagaata-----------------------tgatccacatgatcagtctctgtgtg
taaaatgaaaagtgtttaatgtgaa----------cctaactcacagctaaaaa-atgta
aagaaag---caatctaaatgttatttgttgcctagactttactgtaagtcttgagaaca
aaacaat---------------------acagtaatattgcagttag-------------
--------------------------------ccatgacag-------------------
------------------------------------------------------------
----------------------cctttataatagaatgc---------------------
-----------------ttgttaccatgaca-------------gcctttataatagaat
gcttgttaccatgacgg-------------------cctttataa---------------
----------------tagaatgtttgttaccatgacagcctttataatataat------
------------------------------------------------------------
----gcttgttaccatgacagcctttataataga--------------------------
---------------------------------atgcttgttaccatgacggcctttata
atagaatgcttgtt----------------------------------------------
---------------------------------------------accatgacagccttt
ata----------------------------atagaatgcttgttaccatgacagc----
-----------------ctttataatagaatgcttgttaccatgacg-------------
---------------------------gcctttttaatag---aatgc------------
----------------------------------ttgttaccgtgacggcctttataa--
------------------------------------------------------------
------------------------------------------------------------
------------------------------------------------------------
------------------------------------------------------------
----tacaatgc-ttg----ttaccatgacagcctttataatagaatgcttgtgacca--
----------------------------cacacacataaatatt----------------
--gcacttgggaaaaaaa---catcttaaagtagta-atataatgaaacaaacaggcatt
atattgttgctctattatagtggccactatagtagacatcgatcaagtgcacaaggc---
------------------------------------------------------------
------------------------------------------------------------
-------------------------------tatgtgtt-------caaaaataacgttc
actgagttaaaaa-----------------------------------------------
------------------------------------------aaattataatcccccctc
a-----------------------------------------------------------
------------------------------------------------------------
------------------------------------------------------------
----------------------ttaataatatgacgtgttactgtcacgttcaacacaa-
caaaagcaatatcttt--------------------------------------------
-----------------------------------------------------gggctac
acattactacatt---------------gtacactttctgcctgtagacatctgttctac
aatgtgccagcagagcatgata--------------------------------------
------------------------------------------------------------
--------------------------ccctttgttggca------taattgatctctttc
aggcag----------------------------------atagtacacctggcatactc
cttttatccactgt-attgaaaaaatgag--agagggaaagtgtgcggtgttcctttcac
ctctccatcttaagccaggcccagctccag-------ctacactttaaccctgaatccac
ttgtttaa------caatccatgacagcctttataatagaatgcttgttaccatgacagc
ctttataatagaatgtttgttaccatgacagcctttataatagaatgcttgttaccat--
-----------------gacagcctttataatagaacgcttgttaccatgacggccttta
t-aatagaacgcttgttaccatgacggcctttataat---------------------ag
aatgcttgttaccatgacagccgttataatagaatgcttgttaccatgacagcctttata
atagaatgctt------------------gt------taccatgacagcctttataatag
a-----------------------------------------------atgcttgttacc
atgacagcctttcacctagttctcacattctgaaaattaaccaca---------------
------------------------------------------------------------
-----------------------------------------tattt--------------
--aagaggaaaaaaat----------------------------gtcatttcacagatag
tagtta------------------------------------------------------
------------------------------------------------------------
------------------------------------------------------------
------------------------------------------------------------
---------------gttcgttagctagttaacatttcaca-------------------
---------cagattgcc------------------------------------agggtc
cagtaagca--------------------------------------------------a
ctaa--------cccgttgcgttataacttgaggaac---------------ggtgttgt
gccgaaaatatcc-----cccctg----ccagaatccccccttcgcgtaaacgcgtacgc
actcaattcttcattgctgcgacttgcttgaacgcgcacgcactcaattcttcattgctg
cgacttgctttc-tggttgagatttc----------------------------------
------------------------------------------------------------
-----------tgttcacgttaggctgcgtttcatt---tgattttt-atgtcggtttga
tcgcaggggaggcactagtaatgtctgcagttttca-gtttggctatttg---------t
ttcaggtgtattagtctataaatacatctctttgccaaaat---taa--tctctctcatg
tcttatttgactagcagttgttctgatata-tttaatgcttacctacattttactccatc
ctcaatgtttaatata---------------------acacacatacgttaattattcat
ttcggttgcctgtcctgat--gtgatgtttgttctatagaaagtatttgactc-------
------------------------------------------------------------
------------------------------------------------------------
------tgatgtgtgccacagaaagtatttgactctagccacaaaat-taaggaaattag
aag---------------------------------------------------------
-----------------------------gggggtggatttcgg--------------ca
agactat----tttcttgcctgccgaaat-------------------------------
------------------------------------------------------------
------------------------------------------------------------
------------------------------------------------------------
cccccccttct----------attttgggactgca----------aggcctggcacact-
-tctgaatcacttttggtgacctatcatggcc----tctgatgtgtgccac-aggaagta
t---tagactagtcacaaaagg--aagtggttat-ttcagc----aataatagttttca-
------------------------------------------------------------
------------------------------------------------------------
-----------------------gagccctctacggttct--------------------
-----ctctacccatccctcaatcccccatccatcctgcttttcc---------------
----------------------ctcttatggcttttcctacatttaaaaaaaaaaaaaac
------------------------------------------------------------
------------------------------------------------------------
----------------actttttctgtttta-----------------------------
------------------------gtttttaagaatg-----------------------
------taggtacagtagtaacaataaaataataataacaata-----------------
------------------------------------------------------------
------------------------------------------------------------
------------------------------------------------------------
--------------ataaatccagaaccaccacaccagca--------------------
-------------ggtgcagcctccacaccagcgtcctccacctccacagcctc------
------------------------------------------------------------
--------------------------------------cacaccagcgtcctccacctc-
-------------------ctcagccacc-------acaccagcgtcctccacctccacc
acaccagcgtcctccacctccaccacaccagcgtcctccacctccaccacaccagcgtcc
tccacctccaccacaccagcgtcctccacctccaccacaccagcgtcctccacctccac-
---------------------------------------------------cacaccagc
gtcctccacct------ccaccacac---------cagcgtcctccaccaccacaccagc
g-----------------------------------------------------------
------------------------------------------------------------
-------tcctc----caccaccacaccagcgtcctccacctccaccacaccagcgtcct
c-agccaccacaccagtgtcc-tccacctccacag---------ccaccacaccagcgtc
ctccaccacaccagcgtcctccacctccacagccaccacaccagcgtcctcagccaccac
acc-------------agtgtcctccacctcctcagccaccacaccaacag---------
---------------------cagcagcagctac----tgatataaacaaagttatgtat
gtaatcttgtcaggttgatccatt------------------------------------
------------tatatatctcaatacactaca-----------ggtata----------
---------tttttccaggtgttgcagaggcttggggaggaa--------aagatgtata
tgtgctgttgtctagaatcggccca-------------------tataaaatcttttatc
aggatctccac-------------------------------------------------
------------------------------------------------------------
------------------------------agaactgatccaaatatg------------
------------------------------------------------------------
------------------------------------------------------------
-------------------------------------------------------gag--
------------------------------------------------------------
------------------------------------------------------------
------------------------------------------------------------
-------------ctggaaagtgaggtaagactgtattgtacatacagt-----------
------atatgtcaacactatctgtgtgagtaatct------------------------
----gtgtatttataaggaaaat-----------------------ctaaattgttgttt
tt-----------ccatgtaacagatttacctt---------------------------
------------------------------------------------------------
------------------------------------------------------------
--c--------------------------------------------------------a
ttgtctttctttttttctgtcagac----------------------------------c
------------------------atcaattccggcatgttccatctgggtgaaat----
---------tttaataggcagtcaaccgagcaagctttctacattgacacc---------
--------------------------------------tttgaaatgactgacat-----
----------------------------------ttgggggagcaagaaatcaaaactta
aggt-----------------------tggttggattattctcataat------------
---------------------------------------------aataatgtcatat--
-------------------------------------------tgtcatattgtcatatt
tgacatattttgaactcaagcaactgtatccttgctctattaaattccagattgatccaa
tgatgtacaagtacattattggcatcatc-------------------------------
----------aatgaacacaacca-------------ctggactgtgatagtaagctgct
aaggcagtacta-a-----caactacatacataatacagaat-------atacatgtgaa
cacatacacgtg----------------------------------------tgtaaaat
gtgtgtgtgccatatgtgtgtatttatgtgtgtgtaatatgtgtgaatgtaatatgtgtg
tgtaatgtgtgtgtctgtctaaacttgaaaggttatgct-----------------gcca
tcccaaaagagggc----------------------------------tctgttcctcga
cccaatggggcagtaaggctctgtt----cctcgacccaatggggcagtaaggctgtgtt
cctcgacccaatggggcagtaag-------------------------------------
-------------------------------------------gctgtgttcctcgaccc
aatggggcagtaaggc--------------------------------------------
----tctgttcctcg--------acccaatgggggtaag------tgccagaaagataaa
aatatgccagggggtgacaaggtgaaaacggc----------------------------
------------------------------------------------------------
-----------------ttttaataattataatggaatcaata---gtctttgaaatgct
atactgtt------------------------------------------attaatctct
atattgtaatcaataaag------------------------------------------
--------------------tgcttcaaaatgctgtacttt-------------------
------------------------------------------------------------
------------------------------------------------------------
------------------------------------------------------------
------------------------------------------------------------
------------------------------------------------------------
------------------------------------------------------------
------------------------------------------------------------
------------------------------------------------------------
------------------------------------------------------------
------------------------------------------------------------
------------------------------------------------------------
------------------------------------------------------------
------------------------------------------------------------
------------------------------------------------------------
------------------------------------------------------------
------------------------------------------------------------
------------------------------------------------------------
------------------------------------------------------------
------------------------------------------------------------
------------------------------------------------------------
------------------------------------------------------------
---------------------------tattaacagtcttt-------ctactctgatgg
tgaaaatatgaaaatatccaaatatctttgtgagcaggtactcaacatcatatccaaag-
------------------------------------
>_R_C15_37883874-37888338
aaaaaaag----------------------------------------------------
---------------aaaaaaaacaac---------cactcatctgagaaaagcagtgtt
ttatccccacccacactg------------------------aaagcagccaaaactgag
ttatatttatgcaagag------------------atgtttctttcctgttatttaacgt
a----------------aataaacag-aaacaaaaataattccgtttgatatacttccac
atgcacttggctacttct----------gctaataggcccagtaaatgcttactcataca
atcacacacacagta-------------------------tacagctagtggagggagag
t-----------------aagcagatcta-------------------------------
-----------------------------------------------------------t
tttatttgcacatctgtcttgaa-------------------------------------
------------------------------------------------------------
------------------------------------------------gtacacaatgtc
aacataccacctaca------------ttgaaacagttgttccactggcccaattg----
------------------------------------------------------------
------------------------------------------------------------
------------------------------------------------------------
-----------------ctcttgcgataaattgagtttttccagagcatcttcaaaggcc
gaatgac--------------------agaatgggtgttgtttctgg------------g
tattgctccgaatgac---ttgttccaatgggtaacggccactaaataggttgtacaaat
acagatgctccctcagctgttcagaaaggct-----------------------------
agttttcaaaagtcaatggac-aagtcccaaatgaggca---------------------
-----------------ggagttccatgggg-------------a---------------
--------------------------------tagacatccgata---------------
------------------------------------------------------------
------------------------------------------------------------
---------gaattgctgcaccccatctatg-----------------------------
-------------tcccgcccacaccgactcctactgctgtgggttgacatgcccccatg
tcgtcaatgtttcaggtagagga--------------------------------ttttc
ttgccatattgtacgttgtttctgagagctg-----------------------------
--------------------------ggtggccgacagagatacgatttttacaccactt
---------cagccctgccctatagatgggct-------tcaccgaatcaatggaccag-
-cgagtcaggtatctgtgtgatgaa----acggtacaggtgtgagttggctagagacaac
agaagtttagcgaaagacgacacacaagtgttaatgttaacggtaatgttatgagagg--
tctaacaagaaacaatacaggtgtgagaaggtacattctgagac----------------
--------------------------------actg-----------caggactcaaaca
cacacgcactagtta---------------------------------------------
--cctgttgagctggggcttgggcttctttggta--------------------------
---c------------atgtccctctgggagagatggtttgtgatctgggagaagacctg
gaatagagtacgttt---------------------------------------------
-accatcttgaagaaaatgcacgtcacaat------------------------------
---------------------------------------------agttgagtatcc---
---------agagctgatacacatagtattgtacctgct---------------------
--------------------ctgtgcgccatttgcacacag-------------------
------------------------------------------atggcgatcttgcggtgt
tcttgggcacagagaccagtgact-----------ctacgaggcagcattcctccatcag
acctgat-gaactgactgagcaacaggacatcctgacaa----agacaaaacacagggaa
t-----------------------------------------------------------
----------------------tactgtaggtct--------------------------
--------------------------------------------gagctcacagaactgg
cacacatactgatagacacagatacacaggcacacatactgatataaaatgcatgagaca
cataggag----------------------------------------------------
----------------------------------------------------------at
gtgagtgtgtgga---------------ccagcactgatcatggtcaccgtgttattt--
-----------------ctgcgaggcag-----------------------tagctaagt
attcagtcaggtgtcagtgaaaacacttaccgtgtagttgtatttgttctgcaggttcca
tcggtagat-------------ggggcactgggctgtgg------ggttgggtggctgtg
gtccag----------------------------------ctggagtatcctgtgttaac
ccct--------------------------------------------------------
------------------------------------------------------------
--------------caatctgagaaagaatgcaatgacagtcaat---aactaaataagc
actgcacaaatacttccaatctactgtagacatttactagctagataagtgttcattgct
aacatggta---------------------------------------------------
-----------------tagagattgtct-----------------------------ta
aatatct----------------------tgaaatgtgtggatac---------------
----------------------------catactgactagtactattaagttaaacgcaa
tcc---------atcgaca-----------------------------------------
------------------------------------------------------------
------------------------------------------------------------
------------------------------------------------------------
--tagctagagataaa----------------------cgcaacacatcaccacagaaac
cacaaa---------------------atgagtagtgtgcagtgaagaaccaacaggtta
gcaagcttgtcacttactattgttgtttt-------------------------------
------------------------------------------------------------
---------------------------------------gccttctttcttttccacgac
t--------------------------gtaaacaaaacagg-------------------
------------------------------------------------------cagtca
cagttagta---------------------------------------------------
--------------caattccatgccaccgtttcata---------------acaggtgt
gccgaaaatctct----------------------tcctcctccct--------------
----------------------tccacgtgaacgcgcacaca-tcaattattcattgcaa
---------------------------gttcttcactccgttgtcagtttaggctacat-
------ttcactgatcttagtagcagaaagcatc----ttttatttctatc--cttcaag
gcagctgtcaattatcacgttaggctccgtttcatt------ttaga-atggcggtttga
tcgcggcgg-------agttatgtctgcagttttcg-gtttggcta--tg---------t
ttcaagtgtattagtc--taaataaatctctttgccaaaatacgtca--tctctcccatg
tcttattcgactagtagttgttctg-aatg-tttattgcttgcctacattttactccc--
-----tgtttaatata---------------------acacacacacg--aatgattcat
ttcggttgcctatcctgac--atgaagattgttctatagaaagtttt-------------
------------------------------------------------------------
------------------------------------------------------------
------gactgtgtgccacagaaagtatttgactctagccacaaaac-taaggaaaatag
aaaggg------------------------------------------------------
-----------------------------ggtgtggggtttcgg--------------ca
aggccat----tttcttgcctgccgaaatcctga--------------------------
------------------------------------------------------------
------------------------------------------------------------
------------------------------------------------------------
------------------------------------------------------------
--------------------------------------------------------agct
aaactgacaacggagtgaagag--------------------------------------
------------------------------------------------------------
------------------------------------------------------------
------------------------------------------------------------
------------------------------------------------------------
---------------------cagaaatctcaactagcaagtcgcaacaatgaagaatcg
c-------------------------------gtgtgtgcgcgttcacgcgaaggggagg
attttcggcacaaca-------------------------------ccggcaa-------
----------------gctagtttagcttgt-g---------------------------
-----------------------cttctagtgagtt------------------------
taaa--aaaaagaaattcaactacaacatggtcgttcaaatga-----------------
------------------------------------------------------------
------------------------------------------------------------
------------------------------------------------------------
--------ttttattcgtataatcaactaccaca--------------------------
-------------actatatttaacgcctaaaataatccttatcgaagggcaaa------
------------------------------------------------------------
-------------------------------------gcttactgaatgaatgcgctact
------------gctagcagcgcgagctgtcatatggctacaccaggattcaaggagaac
ctcaccttgtcgaattc-------------------------------------------
---------------------------ctctattttgaataattccaaaaaccgagagtt
gagggca----------attggttatactctga----------------aaggcactcat
attgctgctgc------tggccacacatttaacaccagatagagaggtccaaatagacct
c-----------------------------------------------------------
----------------agcacacagcgcgctgccatcttggaa-----------------
-----------------------ttgtgaccttctcttcctgcttcttctctgagat---
------gtattggcagccta--------cacccaa---------aaagttgtactgtg--
--------cgggatgaaaacaaaaagttcccaactttataactgaacaaaaatataaacg
caacatg------taaagtgttggtcccat------------------------------
------------------------------------------------------------
--------------------------------------------ggagtttggtcacc--
--------------agatgtagagtgtttcctc----------cgacaca----------
---------ttggtgcggttggcttccgggttaagagtg-------------cagtgtgt
caagaagcagtgcggggttgtgttt-------------------------cggaggacgc
ttggttcccga-------------------------------------------------
-----------ccttcgcttctcccaagtccgc--actggagttgcagcgatgggactag
actgtaactaccaattgga--------------tatcacaaaatttgg------------
------------gagaaaaaa-----------------gtggtaaaa-----aataaaag
t-----------------------------------------------------------
--------------------------------------ttaaaatccaggcttac-----
------------------------------------------------------tccaat
gcagtttagtcacctcaacttgctcaatttccacattattcattaca-------------
---------------agatgtagttgaggttcagggtttagt------------------
------------------------------------------------------------
-----gaatgatttgtcccaaatatcta--------------------------------
----agaatggcacaggata--------------------------tgatggctgttgtt
tt----------------------------------------------------------
-----------------------atgggctcttaaccaattgtgc---------------
------------------------------------------------------------
------------------------------------------------------------
---tattttgtgtgttttttcacattgtttgtaacttaatttgtacataatcttgatgc-
-----------------------------taccgtctcttatgacccaaaacagca-tcc
gggtatcagaacagcaattactcacctcgaactggactattttttt--------------
--------------------------------------ttttctttaattagtct-----
------------------------gacgcgaaggatataatgttgctcccagacaaagcc
caaatccacgtcggcgagtgggtaacccgcctctaccatctgttctat------------
---------caatcactaga-gaatacattggacgagctcagttcgagactatcctac--
-------------caacaggacattataaactgtaatatc---------------ttatg
tttcaccgaatcatggctgaacaa------------------cgacacagataata----
tacagttggctgggttttcc----------------------------------------
------------------------------------------------------------
----------------------gtgcatcggcaggacagaac-------acttatgtccg
gtaagacgaggggtggtggtg---------------------------------------
------------------------------------------------------------
-----tgtgtctatttgtcaataacagctggtgtgcg-----------------------
---------------------------------------------atgtctaatattaag
gtagtctcga-------------------------------------ggtattgcttgcc
tctcatgataag----------------------------------------ctgtagac
cacactatctaccaagagag---------------------------tttatccatattt
tttgtag---------------------------------ccatccaccaccacaaactg
ac--actggcactaa--------gaccacactcaacgag------ctgtataaggccata
agc------atacaagaaaatgctcatccaga--------------------agcggcac
tcctagtgcaggcaaacttaaatccgttttacctcat-----ttctaccagtatgtcaca
--------------------------tgtgtaaccagacgaaa---aaaaactctagacc
acct------------------ttactccacacacagagacgcgtacaaagctctccctc
gccctccatttgggaaatctgaccataattctatctcct-gattcctgctaacaagcgaa
aactaaagc------------------aggaagtaccagtg-------------------
-------------------------acaagctca--------------------------
------------------------------------------------------------
------------------------------------------------------------
------------------------------------------------------------
------------------------------------------------------------
------------------------------------------------------------
------------------------------------------------------------
------------------------------------------------------------
------------------------------------------------------------
------------------------------------------------------------
------------------------------------------------------------
------------------------------------------------------------
------------------------------------------------------------
------------------------------------------------------------
------------------------------------------------------------
------------------------------------------------------------
------------------------------------------------------------
------------------------------------------------------------
------------------------------------------------------------
------------------------------------------------------------
------------------------------------------------------------
--atacgga--------------------------------------agtggtcagatga
cgatgctacgctatagaactgttttgctagcatagactggaatatgttccgtt-------
-------------------attcatccaat---ggc
>C16_37562835-37567221
------------------------------------------------------------
--------------------------------------------------aaacaagcaa
ggatagtgtagataatcattgtacca--------------------tctaaaccgctgtg
aaatatattt----------------------------ttcataaccaaaaatattgtat
t----------------ttcagct---------------atttgaagctggtgtacaaaa
ccgaaagtaaaagactc-----------aaaaatgaaacttaagaacgggaagcatggaa
atagctcacatagaatagatccactgcttcttagtcttgctttcaatgagaatgacagat
ctata-------------------------------------------------------
------------------------------------------------------------
------------------------------------------------------------
----------------------------------------------actcactt------
----------------------------------ttctatgtgaatttgatctggtcccc
aaaaagttccatatt------------gcagctttaatattttatttaactaggca----
-agtcagttaagaacaaattagtatttacaatgacggcc---------------------
------------------------------------------------------------
---taggaacagtgggttaactgcc-----------------------------------
-----------------ttgttcaggggcag-------------aaggaccgtttttttt
accttgtcagctctgg------------gattcgatgtagcaacctttcggttacatgcc
caacgctctaaacactaggctacctgcctaaataat------------------------
--------------aattttatattatgtttaccatgtaacttcaccaccaacaaataa-
----tttttggtcagctgatttatgcaggaggcatcact---------------------
-----------------ggaagtccctgact-------------attcat----------
-----tacaaacgtgag-------------------------------------------
----------------acattactataaataggcctttcctttgtatgttaactactaag
ttttcagcagtacacaacacgcgtccctaaaccaactatgttccatcatggaaaaggtca
ttagacagaaatctatcaaaactgcgcaatgatgaggagaatgtgtaaacgactttttca
ggttttagattcggtgttctgacaatatttctttggtctataatttcagatttgcattta
gtggcaataaattac---------tgatgaaaagct--------------------gctg
acctcactgacagcaaaagatggat-----------------------------------
--------------------------------gtcaacaaatctgaacattcaactttcc
tccatag----tttacttccaatgcgtaa-------------------------------
---------------------------tatcaatttggttaatggtga------------
----------------------------------tttaaattaaagttatgtgtcttgg-
------------------------------------------------------------
------------------------------------------------------------
-----------------ttaaattattatacttgt-------------------------
-----------tcagcccatggat------------------------------------
------------------------------------------------------------
---------------g---------accaatttgcgcccaacctcagtg-----------
------------------------------------------------------------
------------------------------------------------------------
------------------------------------------------------------
--------------------gcactttacacttacctgaaatcgctgta-----------
-------------------------------tggatgaa-------taatccaattaccg
gccgatttgacgcg----------------------------------------------
---------ctgttgttccttttcaacagctttttggctc-ccaaacatacgcagtgaaa
at----------------------------------------------------------
----------------------ttattaactccaggctgaagcatggaactaaattgccg
ctgca-------tgtatg---tccgattgtcatgtggttccccatcatctgtcacaatct
gggatatat---------------------------------------------------
------------------------------------------------------------
-------------------------------------------------------cctca
gatttaaaacatgagagag-------aattaatcttctgttggttctgcacagaggacga
tgcttttctactaggggcatttgagaag--------gaaactcgggggtcctttttcaca
gtgccagctgtttccccg------gccacctcggtcccttgcc--cctgtgctaaggacc
ccgctgaggt---------aatagaaccgtccatgctgg------cgactcttgaattac
atctagattgcctttt----------cccgtcgtcgggttcaactattcctcctgtctgc
ttctcctgcctaa----------aatatgatggaggacaggct-----------------
------------------------------------------------cccagaaat---
------------------------------------------------------------
------------------------------------------------------------
-----------------gttggggtccctcctgcaatctccgtttttcttgcat------
-----------------atcataccg--------------------------------gt
aatgcct-----------------------------------------------------
----------tcacc-------------tgt-ccaacttcacctgtccaaccagtagcca
acccggt----------------------------------------tagcgctgttcct
gtggctgagtcctgttcagccctgtagtctgaggctccacggcca---------------
------------------------------------------------------------
-----------------gcagcatct-ccctg---gca----------------------
--taacagagcacagt--------------------------------------------
-------ttggggcgcg----------tgtaggaacactaggtgcggactcctctccttg
catgagccacagctcattgttgtttg----------------------------------
------------------------------------------------------------
------------------------------------------------------------
------------------agttcttgagttcttgttgacgc--------tgctccccctc
ctggtg-taaatgtcttc-------------atctt----------------catacttc
cactgttcc---------------------------------------------------
------------tgtcacctccgccaacaacggagcc---------------ggtgttgt
gccgtaaatgtcc-----cccctg----ctagactcccacctccccac------------
----------------------ttcgcgtgaacgcgcaaacactcaattcttcattgctg
cgatttgcttgc-tagttgagattta----------------------------------
------------------------------------------------------------
-----------tgatcatgttaggctgcgtttcatt--ttatttttt-atgtcggtttga
tcgcgggggaggcactagtaaagtctgcagttttcg-gtttggctatttg---------t
ttcaagtgtattagtctataaataattatctttgccaaaaatcgtaa--tctctcccatg
tcttattcgaatagtagttgttttgaaatg-tttattgcttttctacattttactccctc
ctctatgtttaatata---------------------acacacatacattaattaataat
ttcggttgcctatcctgac--gtg--gtttgttcgatagaaagtatttgactc-------
------------------------------------------------------------
------------------------------------------------------------
------tgatgggtgccacggaaagtatttgactctagctacaaaat-taaggaaattag
aaa---------------------------------------------------------
-------------------------------ggggggatttcgg--------------ca
aggccat----tgtcttgtgtgttatattaaaca--------------------------
------------------------------------------------------------
------------------------------------------------------------
------------------------------------------------------------
------------------------------------------------------------
----------------------------------------------------tagaggag
ggagtaaaatgtaggcaagcaa--------------------------------------
------------------------------------------------------------
------------------------------------------------------------
------------------------------------------------------------
----------------------------------------------------------ta
aatgacattat----------taaatgattacatttctcattaacaggttaaaggctaca
t-----------------gtgcaccaccaagtcagaacattaggcaaaattaagagggga
aat---------------------------------------------------------
------------------------------------------------------------
------------------------------------------------------------
------------------------------------------------------------
------------------------------------------------------------
------------------------------------------------------------
------------------------------------------------------------
----------agactaaattattagggtaaggca---------cat--------------
-------------gggctactttaaaaaacaacaattatttaatcttta-----------
------------------------------------------------------------
------------------------------------------------------------
--------------------------------------------tttaaccatattgtag
ttggggatggaaatttcagaattttt----------------------------------
-----------------------ggtggccttcctaagctaggattcagacacggctag-
---------------------------------------------------gacatcagg
gttgggggagt------gtgctaaag---------cagtgaataaaacaaacttagggag
ga--------------ggct----------------------------------------
------------------------------------------------------------
------------------------------------------------------------
--tctgatgttaaca-------------tgcatga---------aaccaaggcttttacg
gttacagaagtcaacaaatgatagcgcctggggaataggagtggaactgggggctacagg
gcctggg-----------------ttaacctttacatcaccagaggaacagaggaggaag
g---------------------------------------------ataagggtacggct
aaaggctataaga-----------------------------------------------
--------------actggtcgtctagtccgtt---------------------------
--------------------------------------------gggacaaagaataaaa
ggagcagatttctgggtgtggaagaatagattcaaggcataatgtagagacaagggtatg
gtagaatgtgagtacagtggaggtaaacc-----------------------taggtgtt
gagtg----------------------------acgatgagagaagtttcatctctggaa
gcaccagtta-----------ag---ccaggtgaggtctctgcatgtg------------
tgtggggtgggacaaaagagctatcaa---------aggcattttga-----gtgggact
g-----------------------------------------------------------
------------agggctctacagtgaaataaaaca--ataagtactagccaa-------
------------------------------------------------------------
------------------------------------------------------------
---------------gacagcagtagacaaggcatattggcattagagagaggcataaag
caatcacagttgttgatcaggagaactaagacaacaatgggtaaatggcgatgaatgggc
agacgggtcagttaggtacatacaggacctgagttcgaggctg---------------gg
gccgacaggtaaacaaaatgttt-----------------accgtgttattgaaacagtc
cagggggcatcagctgtgtagccgagtcatcatagggtca--------------------
---------------------------------------------------aaagagcag
caatagctgagtcagggtgccgtttgg------------------------tagtcacta
ctacgctaggcgagcaggggacacagcg--------------ttcggaaaagctagcggg
ccggggatagtagatggttcttcagcgac----------atcgtaacagaatagcctgtt
gagaccacatcgggcgatcacgttggcagtccagtcgtgatggatcggcggagct--cca
tgtcgacaataaagggtccggccaattggcaaaggagtattgtagc-----c--------
--------------------------------------ctagaaatagctggtat-----
------------------------------------------------------------
------------------------------------------------------------
---------------------atgggcctagctcgaggctagctcaaggctagctggtgc
t-----------------------------------------------------------
------------------------------------------------------------
------------------------------------------------------------
---------------------------------tgcttcgggacagaggcattagttaac
agt-----------agccactcatttgcagctagctagctgc------------------
-----------------------------gatgatccggag-----taatgatccggtgt
aatgatcctgagcagcaggaatccggtgatatggtagagagaagcagtccgatatgctct
ggg----ttgatatcgcgctgatatcgcgcagtcc---------------------gata
tgctctgggttgatattgtgctactaacagcttactacacaacatatacttagcatttat
ttattagcta-------------------------------------cagtatgcatatc
tctc------------------------------------------------tggtatat
tgcatcatttatgcagcagcatacaatacatttttggactcaccttgttgtgctgttctc
acttgaacaggaaggtgg-----cgtaacggtcatttttttgtcatcaaactttgtcatc
aaagtctggcattct--------ctggattaatggttct------ttcaaagcaactggg
aaatcgacgaagaaaaaaaaatgttgaatcatgatg------------------------
------------------------------------------------------------
----acatcagtgatcttcaggtcatagctctagaaagaggcc---cgagttcccgattt
gcaattccgagttggatgaccgtt------------------------------------
------------------------------------------------------------
-------------caaaatgtattttcagtcgtagctcgtt-------------------
------------------------------------------------------------
------------------------------------------------------------
------------------------------------------------------------
------------------------------------------------------------
------------------------------------------------------------
------------------------------------------------------------
------------------------------------------------------------
------------------------------------------------------------
------------------------------------------------------------
------------------------------------------------------------
------------------------------------------------------------
------------------------------------------------------------
------------------------------------------------------------
------------------------------------------------------------
------------------------------------------------------------
------------------------------------------------------------
------------------------------------------------------------
------------------------------------------------------------
------------------------------------------------------------
------------------------------------------------------------
------------------------------------------------------------
---------------------------tttccagagtttcca-----gttgacttgaact
tactaaagtcagattttgcag--ttccaagttaacagctgttttgagcgggacacaaatc
cttct--------------------------t----
>C17_35031762-35036229
---------------------------------------------------gtccgaatc
caccaaatttggt-------------------------cttgtttgggggcagcgctcat
taaaataatataataataaccaaata--------------------tctaaaggaggata
ttgcatattt--------------------------------------------------
------------------------------------------------------------
attataccatgacattc-----------tgtattgagtgcacaagcttgagcgtttttta
----------------------------------------tgggcctaataataaa----
--------------------gccaatttaaacagtaaaaatgtatta-ccttttaatgtg
gcatgaaca----------------------caaacagttatggtattt----tcatctg
attgtcaaacaaatcacttcaaaaagtagtctacctgcagtggcggttcta---------
----------------------gaccatttcaactgggggg-------------------
----------------------------------gccaagctggggccagttgtactgtt
agaggggccagtt---------------acattagacgttattgttgtcatatcgttttc
ttcactgcattgcaggcattagcaggcaaaagacc-------------------------
------------------------atgttcata-atcaacatcgtt-gccactggatgta
aaaaaagaacgataactaatttttg-----------------------------------
-----------------ctatgtaaacattatttcatactctac---atttaggggggcc
acatggg---------------------ggtccaaaattgttgtca--------cagggg
cactgctccc----------------------cca------gtaccgctagtgtctacct
gtgcatgttcctccagtccaaaataattccagcatccaaactgcacgtataggcctact-
cgcgccatttgatgattaaa--tgataatgcccgagaaa---------------------
-----------------ccagtgtttgga-------------------------------
ggatatattggcacggg---------------tgttgtt---------------------
----------------acggcaaaccgtgccaatatatcctccaaacaccggcttcgagg
------------------------------------------------------------
---------gcattatcacttttatacaacg-----------------------------
-------ggttacgtacatattcatataat------------gattgacatattttaatt
aaaaaaacgttattt-tgatg-----------------------------------aatt
tattcatactatgtaatcattccacaagatatagtccc----------------------
---------------------------------gaaacaaatctaaggatgctacc----
------------------------------------------------------------
-caagccggctggtcgttcgttcta----ttggttcggttgccagtctttttgttctg--
-------tatctacggacgcgacccagtcgttcgttctaaacgttcttatcccttgct-t
gctagccaactacggctaacttacagtcacgtc---------aa----------------
--------------------------------acag------------tgcagccagaca
gaataacagtagctg---catttgtttaagctgttttctag-------------------
--------tgacatttatttggat------------------------------------
--------------------acatccataaaaatgtcctaatgaggcacgatttggcctg
gcatagaaaatgt---------------gttctctcatcag-------------gacact
gttgttcagagg------------------------------------------------
---------------------------------------------agctagccaac----
---------aacacagctaacacaacaacttccaactgacg---------ctggaaagac
tgcaaactagctgcacttaatttcgttttacttttttcaattgacatttc----------
-----------------------------tttgtatatatcca-----------------
---------------------------------------------------------taa
aaatga---tgccatctgattcatgatttcgcctggctg----agaaacgctgcctgcct
c-tctgtctcgtcccgac------------------------------------------
------tccagacccctacacgttcattacgatgggacagctggagatctaatttgaata
ttgaaac-------------------------------aatatcgcaaatgtctgagaga
cagaca------------------------------------------------------
--------gcaaggtttatacaaatcttctctgttaaaaacgaaattga-----------
-------------------------atctaaaagaa----------------------at
gtgagataatgtc---------------tagatgctttttatagtggggatcaagttttg
aacttccctgcctgggctgatgaggcag---------------------------tgaac
tggtaatcagatgtaacagagtacatagtcatttta---------atttcatagatttag
ccggtgg----------------------taatttgtggatcataaactgggtggttcga
gccctg----------------------------------aatgctaattggctgaaagc
cgtg--------------------------------------------------------
------------------------------------------------------------
--------------gtatatcagacagtatac---------------------------c
attgctttgacaa----------aatatttattttgactgctctaattgtgttggtaa--
-----------------------ccagtttataatagcaataaggcacct----------
----------------------------------------------------------ca
agggttt-----------------------gcgatatatgg-------------------
-------------------------------------ccaatataccacggctaagg---
------------------------------------------------------------
--------gctgtgtcctccagtgttgcgtcgtgcataagaa------------------
------------------------------------------------------------
------------------------------------------------------------
--cagccgaaaacggg-----------------------aaggtgtattatcataaacat
caaata------------------------------------------------------
------------------------------------------------------------
------------------------------------------------------------
-----------------------------------ggttgacccgtagccagtctgtagt
g--------------------------gtaaataaaaaagg-------------------
------------------------------------------------------------
------------------------------------------------------------
------------------tgagtaaattctgattgca---------------ggtgttgt
gctgaaaattccc-----ccaccc------------------------------------
----------------------ttcgcgtgaacgcgcacacactccattctttaatgctg
tgacttgcttgc-tagttgagatttctgctcttcactctgttgtcagtttagcctacat-
------ttcactgattttagtagcagaaagcatt----ttttatttgtgtc--cttcagg
gcagctgtcaatgatcacgttaagctacgtttcatt--gtttttttt-atggcagtttta
tcgcacgggaggcac---taatgtctgcagttttca-ggttggctagttg---------t
ttcaaatgtattagtctataaataaatatctttggcaaaattcgtca--tctctctcatg
tcttattcaactagtagttgttctgaaatg-tttattgcttgcctacattttactccctc
ctctatgtttaatata---------------------acacacatacattcattattaat
gtcggttgcctatcctgac--gtgaggtttgttctat-----------------------
------------------------------------------------------------
------------------------------------------------------------
-------------------agaaagtatttgactccagcaacaaaat-gaaggaaattag
aagggaggggaggat------------------------------------tgtaataat
aaca-catgggag--------------agatgacgatattttgc--------------aa
aatatat----ttatttatagactaatacatttg--------------------------
------------------------------------------------------------
------------------------------------------------------------
------------------------------------------------------------
------------------------------------------------------------
------------------------------------------------------------
------------------------------------------------------------
------------------------------------------------------------
---------------------------------------------------------aaa
caactagccaaaccgaaaactgcagacattactacttcct--------------------
-----cccctgcgataaaacaaccattaaac-----------------------------
----------------------gcagtctaaattctgctactaagatcagtgaaatgtag
g-------------------------------ctaaactgacaacggagtgaagagcaga
aatct-----caacacct------------------------------------------
---------------------------------------------gtcgcggtggaaaaa
agaaacg-------------ctacctatactt----------------------------
------tcaatgcatttttattttaaa---------------------------------
-----------------------------------------gtgggttgacaacgtttac
cctccactaggcctacactactgccagtatcctaccctctcagccatggcaattt-----
------------------------------------------------------------
-----------taaacacatgaacacactcagaa----------------taggtagcct
-----------agattcaatataatacatgagttgaatcaaaat----------------
------------------------------------------------------------
------------------------------------------------------------
--------------------------------------------aggttttgaggtgtcc
ataattcatgagtt----------------------------------------------
-------------------------------------aatgctttgagtcttcacagat-
-----------------------cgtgtgaca------------------------taaa
acacgaccttccttt---------------------------------------------
-----------------cct----------------------------------------
----------------tagattaatgacagtgttatttgtc-------------------
--------------------attattaagcatttaacatttgaattagaacagtgatctt
c------------------------aaccctgtac---------aaaccatggatctt--
---ggacatatc-----------------------------------gggaaaatgcact
gta-------------tgtgtaactttggctacgtaacgtttcatta-------------
--------------------------------------tgtttcgccgtgaaacagtttt
catgggcacacaaatc--------------------------------------------
--------------caaaataatgtagtcctat---------------------------
------------------------------------------------------------
------------------------------------------------------------
------------------------------------------------------------
------------------------------------------------------------
------------------------------------------------------------
------------------------------------------------------------
------------------------------------------------------------
----accattgcaaaatcgaatgcttctaacagaaa--tagtcaactatagg--------
------------------------------------------------cctactgtcagt
gatttgtaggccaacttgtt----------------------------------------
---------------ggatggattggatgcgcattgg-----------------------
-------------ggtccagctgtaggctagttgtctagtgatattgtc-----------
-----gaccatcatccgctgatccagga---------aagacaattatt-----------
------attgatagagaataatc-------------------------------------
------------------------------------------------------------
----------------aaactaaataaatggtctactacttctggccact----------
---------------gatggcacggagaac--------------accag--cacccacct
gaaa--------aacaaagcaatgagca--------------ctc-------------t-
----------------------------------------aaacagctgactgacgaaa-
-----------------------------tctaacaattataaatcaacggagaagtcta
atgcattggaataaa------------ggcataggtattttttttt--------------
-------------------------------------gtcaaggacgcatggcaa-aca-
---------------------catgtctcattcagtgaagctgaggctccccgtaa----
--------------------tccgcaccatgtttattataccttttgtgtacctatttag
gaaacatcaccatgaagagaatgacattcatatccgtaattatacatttatgtgtggt--
-------acagatcagggacccataatcaaattccgtttccgcaattctgttgc------
------------------------------------------cgttgttcaataaccaaa
aaatatatatatatttttcc----------------------------------------
------------------------------------------------------------
----------------------ctaagtcaatgtgtcatgtc-------atagttgacac
ctgatt------------------------------------------------------
----------------------------ctttctgcagacatagttgattcttaatttat
cag-------atattgaatcgactttgaaatcaat-------------------------
-----------------------------------------------gtttggcatatat
tttaa-----------------------------------------gtgaaaaatctgaa
tctcagcgcaat----------------------------tccgta-acctctttggtag
taagctaactctgaagtgaggtgattca-------------------tctattacagctt
attc------------------------cccccccccatctctctctctctctctctctc
tctctctctctctct--------ctctctctctctcagg------ctgccgttcgctctg
tgt--------------------------------------------------tggcagg
gccaggaggggccagtgacgtatgtttcttctgcagtaagc-----gcgtgtacgtgatg
gagagactca------gtgttgagggactgttcttccaccgga---gctgcttccagtgt
gaccactgcagctccaccatc-------------------cgc-ctggcctcctacgcct
acgaccggcctaacggt------------------------gagcccctggggagggagg
agagtgagacc------------------------------a-----ggtttaacgatgg
agaaaggggagagacctgggaaggg-----------------------------------
------------------------------------------------------------
------------------------------------------------------------
------------------------------------------------------------
------------------------------------------------------------
------------------------------------------------------------
------------------------------------------------------------
------------------------------------------------------------
------------------------------------------------------------
------------------------------------------------------------
------------------------------------------------------------
------------------------------------------------------------
------------------------------------------------------------
------------------------------------------------------------
------------------------------------------------------------
------------------------------------------------------------
------------------------------------------------------------
------------------------------------------------------------
------------------------------------------------------------
------------------------------------------------------------
------------------------------------------------------------
---------tgagggggtgagggcaaggagagggtgtcactgagctccatagagttagag
agcaatggtaaaagtgggtaactccaatgaatgacaagggctgccctaccacacacacac
acactgaaaatac--cactaccagcccag-------
