# Supplementary material for: Functional validation of transposable element–derived cis-regulatory elements in Atlantic salmon
Source: G3 (Bethesda). 2023 Feb 8;13(4):jkad034. doi: 10.1093/g3journal/jkad034 (PMC10085797; doi:10.1093/g3journal/jkad034)
Supplement: jkad034_Supplementary_Data [file jkad034_supplementary_data.zip › Supplementary_file_13_G3-2022-403942.fa]

>RII_SsalEle0377
------------------------------------------------------------
------------------------------------------------------------
------------------------------------------------------------
------------------------------------------------------------
------------------------------------------------------------
------------------------------------------------------------
------------------------------------------------------------
------------------------------------------------------------
------------------------------------------------------------
------------------------------------------------------------
------------------------------------------------------------
------------------------------------------------------------
------------------------------------------------------------
------------------------------------------------------------
------------------------------------------------------------
------------------------------------------------------------
------------------------------------------------------------
------------------------------------------------------------
------------------------------------------------------------
------------------------------------------------------------
------------------------------------------------------------
------------------------------------------------------------
------------------------------------------------------------
------------------------------------------------------------
------------------------------------------------------------
------------------------------------------------------------
------------------------------------------------------------
------------------------------------------------------------
------------------------------------------------------------
------------------------------------------------------------
------------------------------------------------------------
------------------------------------------------------------
------------------------------------------------------------
------------------------------------------------------------
------------------------------------------------------------
------------------------------------------------------------
------------------------------------------------------------
------------------------------------------------------------
------------------------------------------------------------
------------------------------------------------------------
------------------------------------------------------------
------------------------------------------------------------
------------------------------------------------------------
------------------------------------------------------------
------------------------------------------------------------
------------------------------------------------------------
------------------------------------------------------------
------------------------------------------------------------
------------------------------------------------------------
------------------------------------------------------------
------------------------------------------------------------
------------------------------------------------------------
------------------------------------------------------------
------------------------------------------------------------
------------------------------------------------------------
------------------------------------------------------------
------------------------------------------------------------
------------------------------------------------------------
------------------------------------------------------------
------------------------------------------------------------
----------------------------------------------------ggatggtg
gttg-------------gaagagcgcgcttgtttgaaatggaaaagcgttgcggtagctt
ttgataaa--------gaagaacatcaagacgaagcagctgcttt---------------
---------------------ataagtgggatgcactgttgagcgctacatcccgagggg
ttcgtgc------------------------------tgattgtacggagattg------
-----------------tgacagccggttaaatggcgtcccttgagaaggcaagaa----
--caagat-----gtatgtcaggagaag----------tgcagtattatcataaggagac
gtat--------------------------------------------------------
------------------------------------------------------------
------------------------------------------------------------
------------------------------------------------------------
------------------------------------------------------------
------------------------------------------------------------
------------------------------------------------------------
------------------------------------------------------------
------------------------------------------------------------
------------------------------------------------------------
------------------------------------------------------------
------------------------------------------------------------
------------------------------------------------------------
------------------------------------------------------------
------------------------------------------------------------
--------------------------acttgga-atacggaggaggaatggagggaaaaa
gagaggcagaggaggtctaaga--gagagagggag-----------------------ga
agagggtgagcttgagtcggttaaaaatggc-----------------------------
------------------------------------------------------------
--------------------------------------------------ggnaaaaag-
gg----------------------------------------------agatggtttg--
-------------ttaaagaagaatggtagaaagtgt-------------aagcagagtg
agc---------------------------------------------------------
------------------------------------------------------------
------------------------------------------------------------
------------------------------------------------------------
------------------------------------------------------------
------------------------------------------------------------
------------------------------------------------------------
-----------------------tgaagacaggaggagaaatggaagtgaatgaggtcga
agtatcg------------------------gaggtggt--------------aggtgtg
gtgaagttctcggag---------cccgaggcttgcaccg-------------agggtca
gga--------------------------taaagatgagtctgtgacagtaggagtgaag
ttttt-----------ggaaaaagtgg-------------------acccttgcc-tttt
ggctgatccatttgtggtttcagggtgggtga-aaacagagttgggtgctgtggaatcgg
tgagggtaa--------------------------------ccagaagtggtcttgtgat
aattgtttgtgtttctgctggtcagagggagaaggcgctccgcgttaaacgaatgggggc
aagaaatgtgaattgttttgctctcaagaaa-agggcgccattgaaaggagtgattactg
gggtagcagtaaa--tgtaaaagttgaccaa-ctgaaggggaagattcccg--gtgtttg
tgatgctcgtcgtttggtgcgacgcagacagggtggcgtgagtggtgaaacagaagagtc
at----------------------------------------------------------
------------------------------------------------------------
----------------------------------------------tgtctgttcttttg
agttttgat-gttgagtctttgcccgacaaagtgatgttaggatatat-aagttatcctg
tacnagcttttgtgccgaat--acattacgttgttacaggtgtcaagcttatgggcatgt
ggcagcagtgtgtaggagggaggttcctaggtgtgagaag-tgtgcagaagggcatgaga
caaaggaatgtgtagcattggggaaagtagtggtatgtg--ttaattgtaggggtgccca
tggggctggggatcagaaatgtcccgtgcgagagaggcaggttgaggtttccagggttag
agtagtgcagaagttgtcata------------tgctgaggcagtgaagaaagtagagga
agatgggtcaaggggg-agggatcctgagaggagtggtgtgagtagtagatctgt-----
------------------------------------------------------------
------------------------------------------------------------
-------------------------------accagtacagagggataggccaacaagtg
atatatgt---ttcagtaagattgga--tttttngcatttatagcaatggttatcaactg
tactgcagggatggaacgtaagtcgcagaaaattgaggttgtggtggcagctgcagagag
gtatttgggtgtgcgagacttgacatcagaagagttacagggtgtgtt--aagtggtggt
gtccca-----tcctttcaggttgttggcctg----------------------------
------------------------------------------------------------
------------------------------------------------------------
------------------------------------------------------------
------------------------------------------------------aggtag
gactaaatagatttaaatag------------------------------------tgga
gtagggtggtgttnttttttn--------------------tntntnnnnagtgta----
----------------------------------------------gtgtta--gatggt
agggtattt--gtttatt------------------------------------------
------------------------------------------------------------
------------------------------------------------------------
---------------------------------------------------tntttcaag
caaagta-----------taagggag--ttgtactccagtctagtaggtggcggtaatgc
aaca-tttattggatgccaaccgccg--ttaaacctcatcgaagaagaa-----------
--------gaannngngcng-------ga-------------------------------
------------------------------------------------------------
------------------------------------------------------------
------------------------------------------------------------
------------------------------------------------------------
------------------------------------------------------------
------------------------------------------------------------
------------------------------------------------------------
------------------------------------------------------------
------------------------------------------------------------
------------------------------------------------------------
------------------------------------------------------------
------------------------------------------------------------
------------------------------------------------------------
------------------------------------------------------------
------------------------------------------------------------
------------------------------------------------------------
------------------------------------------------------------
------------------------------------------------------------
------------------------------------------------------------
------------------------------------------------------------
------------------------------------------------------------
------------------------------------------------------------
------------------------------------------------------------
------------------------------------------------------------
------------------------------------------------------------
------------------------------------------------------------
------------------------------------------------------------
------------------------------------------------------------
------------------------------------------------------------
------------------------------------------------------------
------------------------------------------------------------
------------------------------------------------------------
------------------------------------------------------------
------------------------------------------------------------
------------------------------------------------------------
------------------------------------------------------------
------------------------------------------------------------
------------------------------------------------------------
------------------------------------------------------------
------------------------------------------------------------
------------------------------------------------------------
------------------------------------------------------------
------------------------------------------------------------
------------------------------------------------------------
------------------------------------------------------------
------------------------------------------------------------
------------------------------------------------------------
------------------------------------------------------------
------------------------------------------------------------
------------------------------------------------------------
------------------------------------------------------------
------------------------------------------------------------
------------------------------------------------------------
------------------------------------------------------------
------------------------------------------------------------
------------------------------------------------------------
------------------------------------------------------------
------------------------------------------------------------
------------------------------------------------------------
------------------------------------------------------------
------------------------------------------------------------
------------------------------------------------------------
------------------------------------------------------------
------------------------------------------------------------
------------------------------------------------------------
-------------------------
>C10_6368743-6373792
t-------tctcaatcatgatcaaat-----------------tatgtttactctcaagt
acagccagatattgggaagtcattatttgcagatgatg----------gggccttatgga
aaagaggaagaaatgtgcc------atacatagtgaggggg-----gtacaggaagcaat
tgatgaggtagagcg--------gtgggaattcatgtggggttt----------------
------caggttctctgtaga---------------gaact-------------------
------------------------------cagttagtgttctttaccaggaggaaggtg
ggagatgaggt------------atgcttgaggttatatgggagaaacttgga-------
-----------------------------------------gagggtgggggccttcagg
ttcctt---------------------------------------------------ggt
gtatacattgacaccagactgac----------------------------------ctg
gtca-gaacacattgaaagagtggtgggaatgtgtaacaaggtg----------------
----------------------cttattgtgttgcattgatccgatttgtaatagactat
ggca-----------------------------------------------gtatattgt
atggttcggcagcccggacctcattggaaggg----------------------------
------------------------------------------------------------
------------------------------------------------------------
-------------------------ctagatgtcatacaggggcaagga-ctcagaatat
gtattggtgc--------------------gtttcggacctccgca--------------
------------------------------------------gtgg--------------
-ctgcactacaagtggagatcggggatatgccattgcag-------attaggagaccg--
------------------------------------------------------------
---------------------------------cagctggcaa-----------------
----------------------------tgaattattgggtcaacctacagggacatggg
gtgtctcatc-----------------------ctgtgaaagggatttac----aggcat
gctgggaacatgagcgaggacagaacatgag-----------------------------
-------------------------------------------ctttgggtgggtactat
ct---------aggcgatggagatgggactattt-------------------------g
gaagggagtttagtccaacagtagctattcctgtaaatccaccatggctacttctg----
------------------------------------------------------------
------------------------------------------------------------
-----cctccagtagttgatctagaagttttg-------------gagacactacagaaa
gataggcagggtgt---------tgatccatctgatttgtttaatagacatct-------
---------------------tgatagtgtgtatcaggattttgtggccatttacagaga
tggttcaaaggatac---------------------------------------------
--------aaggacaggatagcatttgtagtgcaggaatgtggggtgg------------
------------------------------------------------------------
------------------------------------------------------------
---------------------------------------------------------cag
tcaggaaacagatcatctggctgtattt--------------------------------
--------------------------------acagccgagctgatgg------------
--------------ccatactgttggccttgcagt-------------gggtgaaggaag
tcaagccagacagagtagttatttg----------------------------------c
tctga-ttcatgtgcagtgttgaggagtcggcagtcctttagctcacatagcagacaaga
cc----------------------------------------------------------
------------------------------------------------------------
------------------------------------------------------------
------------------------------------------------------------
-------------------------------tgctttatgaggtactacaaacccatgga
agggtta------------ga---------------------------------------
--------cagatgggtatacagataagatttacttgggtcccagccca-----------
----tgtgggggtggaggggaatgaggcagttgatgtactggc-------taaacaagca
cttagtcgtcgggatgttgatg----------ttgtagtttcaatgagcaaagcaaaaag
cctgataggtgttaagttca------tgttttaagtatccctatattcctgt--------
------------------------------------------------------------
-------tattatggggatatcactctgtcaagagtgcacc-tgcgcgggaagtttagtt
gttgatgga--cctagcattgagtggaatggctacttgtagtgtgttcata---------
--------cagtgtagtaaa---ctttgttaaactggaaccttgt---------------
-cgttgtgtcatttcgag-----------------------------------------t
taacatatggagagatggca----------------------------------------
------------------------------------------------------------
----------------ggggcagtggaatagagatactaag-------------------
-------------------gataggcatttatttcaagtacagaggaaagtcggggaggg
gaggacag------caggaagggacagaaaagaggaggctattttcac------------
------------------------------------------------------------
-----------------------------------------------aagatta------
-------------agggtgggacacagatggttgaatagactagaaattgtgaaaa----
--gaaagc-----atccaacaggaa-------------agtgtgattattgcaaggaaac
agag--------------------------------------------------------
------------------------------------------------------------
------------------------------------------------------------
------------------------------------------------------------
------------------------------------------------------------
------------------------------------------------------------
------------------------------------------------------------
------------------------------------------------------------
------------------------------------------------------------
----------------------------accatggagcatgt------------------
------------------------------------------------------------
------------------------------------------------------------
------------------------------------------------------------
------------------------------------------------------------
------------------------------------------------------------
--------------------------attgctacactgtgggcagtatcagagggaaaga
gagaggattatatatagtatga--gggagaagggg-----atagaggaaattagtttaga
gtacattgagtagaacttcattagatatagtctcaaatatttaatatgtttaagagcaac
ggggctggcaggtaggatttcgtttcttcctgtctccggcccacactccattacagtagg
tggcggtaatgcaccataacgttggatgccaaccgccgataaaccccaacgaagaagaa-
gactggagct-----------------------------------gctagatggtttg--
-------------tcgaagaagaatggtagaaagtgt-------------aagcaaagtg
agtcgtatgctgga----------------------------------------------
------------------------------------------------------------
------------------------------------------------------------
------------------------------------------------------------
------------------------------------------------------------
------------------------------------------------------------
------------------------------------------------------------
----------------------tcgaggtctggaggagaaatggaagtgactgagggcaa
attatcg------------------------gagctggc--------------aggtgtg
gggaaatcctcggag---------cccgaggctagcgcca-------------atggtca
gga--------------------------taaagatgagtctgtgacggcaggagta--g
ttttt-----------gaagaaggtgg------------------acaacctgcc-tttt
ggctgatccatttgtggcgtc--tgtgggtga-aaacggacttgggtgctgtggaatcgg
tgaacgtaa--------------------------------cccgaagtggtcttgtgat
aattgtttgtgtttctgctggtc--------------------tccaaacaaattgggac
aagaaa-------tgttttgctctcaagaaa-agggcgccattaaaaggagtgattactg
gggtagcggtaaa--tgtgaaagtggaccaa-ctgaagggagagattcccg--gtgtttg
tgaggctcgttgtttggtgcaacgcaagcagggtggtgtaagtggtgaaacagaagagtc
at----------------------------------------------------------
------------------------------------------------------------
----------------------------------------------tgtttttttt----
-gtttcgat-gttgagtctctgccagacaaagtggtgttaggatattt-catatatctcg
tacgagcttatatgccaaataaaaatgtggttgttacaggtgtcaagctcatgggcatgt
ggcagcagtgtgtaggagggaggttcctaggtgtgagaag-tgtatagaaaggcatgaga
caaaggaatgtgtagcattggggatagaagcgatatgtg--ttaattgtaggggtgccca
tggggctggggatcagaagtgtccagtgagagagaggcaggttgaggtaactagggttag
ggtagagcagagggtgtcgtagagcagagggtgttgtaaggcagtgaagaaagttgagga
agatgggtcaaggggg-agggatcctgagaggagtcgtgtgagtagtaaatctgt-----
------------------------------------------------------------
------------------------------------------------------------
-------------------------------atcactacagaggtataggccaaagagtg
atacgtatgtattcagtaagatttgc--tttttagcgttcatagcaatggtgatcaactg
tactgcagggatggaacttgagtcacaggaaatataagtt--------------------
----------------gatttgacgtcagaagagttacagg--gtgtt--gagtggtggt
gtcccatcctgtcctttcaggctgttggcctg----------------------------
------------------------------------------------------------
------------------------------------------------------------
------------------------------------------------------------
------------------------------------------------------atgtag
gactagatcggattaaacag------------------------------------tgga
gtagggtgggggg----------------------------ttttaaatgagtcta----
----------------------------------------------gggtta--gatggt
aggttattt--gttgatttattaaactttttt----------------------------
-------------------------------------------catgattccata----t
gtgttattctacaatgtagaaaaa---------------------------------aaa
taaga--------------aaaacccttgaatgagtaggtgtgtgcaaacttttgactgg
tactata-----------taagggcg--tcatactcccgtctacttggtggtggtaatgc
taca-tttattagatgccaaccgcgg--ttaaacctcatcgaagaagac-----------
--------tctggggctactgctggaggaggaagactgccaaatttctgccg--------
--------------------------------------------------------ccac
tactgctaccgggatcatcgcacccagcctccaatg------------------------
------------------------------------------------------------
------------------------aactcgcagccagaaggggatcaaacgtgtgagtgt
ggtcgaatacttctgttcagaatggctct-----gtgtgtcatgtaaaaatcttacatta
tgtagctagctaattagcaatagagact--------------------------------
------------------------tcactagtcagtttttgtgtagtagcctag---ctt
aagttcatgtta---------------------------------gttacaggtgttgaa
actttttacctctgtcatg-----------------------------------------
------tcagaggtgctctgttaactctgattatgtat----------------tggtgc
acacatggcgctgattagtgcctca-----------------------------------
--------------------------------------------------------gatt
ctta----------------ttctctcgtctcttttattttttatttaacctttatttat
---ctaggt-aagacagttaagagcaaattcttatttacaatgatggcct----------
-------accaatgatggcct---------------------------------------
---------gggataaaaat------aaaaaatatatataaatataggacaaaacacaca
tcatgacaagagagaca---------------------------ac--------------
-------actgcataaagagagacctaagacaa---------------------------
------------------------------------------------ca----------
--------------------------------------acatagcaatgcaacac-atga
caacgcagcatggtagc------------aacacaacatcacaacaacatggtagcaa--
------------------------------------------------------------
------------cacaacacggtagcagcacaaaatatggtacaaacat-----------
-tattgggcacagacaacag------cacaaagggcaagaaggtagaaacaacaatacat
ca-c--gcaaagcagtttgaatgaagagatt-----------------------------
-------------------------------gagataaaactgtccagtctgagtgtttg
tt---------------------------------------------------------g
ctgctcgttccagttgcta--------gctgcagcgaactgaaaagaggagcgacccagg
gatgtgtgtgctt---------------tggggacctttaaca-----------gaatgt
gcattagatatctcagataggggg------------------------------------
---gagttaggcctaagagggttttataaataagcatcaagcaagggtataaagagatga
ccagtttacagaggagtatagagtgcagtgatgtgtcgtataag----------------
------------------------------------------------------------
------------gagcattggtggcaa-----atctgatggccaaatggtaaagaacatc
tagtcgctagagagcaccctta--------------------------------------
-----------------------------------cctgccaatctataaa---------
------------------------------------------------------------
------------------------------------------------------ttataa
c-----------------------------------------------------------
----------------------------------------------------tctgtaat
ctagcatgggtaggatggtcatctgaatcagggttagtttggcagctggggttaaagagg
agcgattatgataaaggaaaacaagtctagattttactttagcctgcagctttgatatgt
gctgagagaa--------------------------------------------------
----------------------ggacagtgtactgtctagccatactcccaagtatttgt
atgaggt-------------------------------------------gactatctc-
------------------------------------------------aagccctaaacc
ctcagaggtagta------------------------atcacacctgtggggagagggg-
---------------------------------------------------------cat
tcttcttaccaaaccacattacctttgtt---------ttggagttgttca---------
------------gaacaaggttaacctgttagggctaggg--------------------
-----------------------------------------ggcagcat-----------
------------------------------------------------------------
------------------------------------------------------------
------------------------------------------------------------
----------------------------------------------tgacacggctggat
aaaaaacatacccga----------tttaatctggttaccactcctactcag--------
--------taactagaatatgcatatacttattacatatggatagaaaacaccctaaatt
ttctaaaactgtttgaatggtgtctgtgagtataacagaactcaaatggtaggtcaaa--
------------------------------------------------------------
--------------acctgagag----------attcctttacaggaag-----------
--------------------------------------------tggcctgtctg-----
------------------------------------------------------------
--------------------accatttctggaacttctttgccatctctat---------
------------------------------------------------catttactaagg
atctctgctc---------------------------taacgt-----------------
-------------------------
>C10_17369842-17374820
cc----------------------------------------------------------
--------------------------------------------------acaaggcaat
aaaacaagctaagcgtca----------------------------gtatagagacaaag
tagagtcgcaattca---------------------------------------------
------acagctcaaacacg----------------------------------------
-----------------------------------------------------agacgta
tgtggcagggt-------------------------------------------------
-----------------------------------ctacagtcaatcacggattacaaaa
agcccc---------------------------------------------------gtt
gtggacaccgacatcttgctccc-----agacaaacttaacaacttctttgctcgctttt
atga-caatacagtgccactgacacggcccgctaccaaaacctg----------------
----------------------ctggctgtccttcagccaa--cgtgagtaaaacattta
aacgtgttaaccctc-----------gcgaggctgccggccca--gacgttatccctagc
cgcgtcctcagagcatgcgc-------------agaccagctggctggtgtgtttacgga
catattcaatcaatccctatcccg---------------------gtctgctgttcccac
atgcttcaagagggccaccattgt---------------------------------tcc
tgttcccaagaaagcta---------aggtaactgagctaaa--------ctactattgc
cccgtagcactcac----------------tttctgtcatcatgaa--------------
------------------------------------------------------------
-gtgctttgagagactagtcaaggatcatatcacctcca---------------------
------------------------------------------------------------
-----ccctacctgacaccctagacc-------cact-----------------------
----------------------------ccaatttgcttaccgccccaata---------
--------------------ggtccacagacaacgcaatcgcaatcacac----tgccct
atcccatctggacaagaggaatacctatgta-----------------------------
--------------------------------------------------agaatgctgt
t-------------caccgattacagatcagcatttagcaccatagcaccctccaaactc
gtcattaagctcgaaaccctgggtctttaccccgccctgtgcaactgggtcctggacttt
ctgacgg------------------gccgcccccaggtggtgaaggtaggaaac------
----aacaccttcaccccgctgatcctcaacactggggtcccacaa--------g-----
------------------------------------------------------------
-------------------ggttcgttctcaaccctctcctgtactccctattcacccat
gaatg--------------------cgtggccatgcacgcatccaactcaatcatcaagt
ttgcagatgacaca--acagttgtagg---------------cttgattaccaacaacaa
cg------agacggcctacagggaggaggtgagggccctctgagtgtg------------
------------------------------------------------------------
-----------gtgtcaggaaaataacctcacactcaatgtcaacaaaacaa--aggaga
tgattgtggacttcaggaaacagcagagggagc---------------------------
------------------------------------------------------------
------------------------------------------------------------
----acccccctatccacatcgacgggacagta-----------------gtggagaagg
tggaaagttcctcggcgtacacatc-----------------------------acgg--
------acaaactga---------aatgttccacccacaccgacagcgtggtgaagaagg
ca---------------------caacagcgcctctttaacctcagg-------------
--aggctgtagaaatgtggcttgtcactgaaaacac----------------------tc
acaaacttttacagatgcaca---------------------------------------
------------------------------------------attgaga-----------
--------------------------------gcatcctgtcgggctgtat---------
-------------------------------------------------caccgcctggt
acggcaa-ctgctccgcccacaactgtaaggctctccag---------------------
------------------------------------------------------------
------------------------------------------------------------
------------------------------------------------------------
------------------------------------------------------------
------------------------------------------------------------
------------------------------------------------------------
------------------------------------------------------------
------------------------------------------------------------
------------------------------------------------------------
------------------------------------------------------------
----------------tgggtagtgaggtctgcacaacgcatcac---------------
------------------------------------------------------------
------------------------caggggcaaactacctgccctccaggatacctacac
cacccg------atgtcacaggaatgccaaaaagatcataaaggacaacaaccacccgag
ccactgcctgttcacccc-----------gctatcatccataaggcgaggtcagtacagg
tgcatcaaagctgggaccgagagactgttaaacagcttctatctcaaggccatcagactg
--ttaaac-----------------------------agccatcactaacattgagtggc
tgct--------------------------------------------------------
------------------------------------------------------------
------------------------------------------------------------
------------------------------------------------------------
------------------------------------------------------------
------------------------------------------------------------
------------------------------------------------------------
------------------------------------------------------------
------------------------------------------------------------
------------------------------------------------------------
------------------------------------------------------------
------------------------------------------------------------
------------------------------------------------------------
------------------------------------------------------------
------------------------------------------------------------
--------------------------gccaaca---------------------------
------------------------------------------------------------
------------------------------------------------------------
-------------------------------------------tact-------------
------------------------------------------------------------
gactccaatc-----------------------------------tctatccacttta--
-------------ataataaaaaattggacgtaataa-------------atgtatcact
agtcattttaaacat---------------------------------------------
------------------------------------------------------------
------------------------------------------------------------
------------------------------------------------------------
------------------------------------------------------------
----------------------------------------------agacactttatata
atgtttacataccctacattactcatctcatatgtatatactgtactctataccatctac
tgcatcttaccta------tgccacacggccgtcgctcatccatatatttatatgtacat
attcttattcat-------------tcctttacacttgtg---tgtgtaagatagttgtt
gtgaaattgttagat---------tacctgttagatattactgcactgtc---ggaacta
gaa--------------------------gcacaagcaattcgctacactcgcattaaca
tctgc-----------taaccatgtgt---------------------------------
-----------------------------------------atgtgaccaataaaat---
ttgatttga--------------------------------tttgaagtggtcttgtgat
aattgtttgtgtttctgctggtcagaaggagcaggcgctcgttgttaaatgaatgggggc
aagagatgtgaattgttttgctcttaaggga-aggatgccattgaaaggagtgattaccg
gggtagtggtaaa--tgttaaagctgaccaa-ctgaaggggaagattcccg--gtgtttg
tgaggctcgttgttgtgtgcgacgcatacagggtggtgtgagtggagaaacagaagagtc
at----------------------------------------------------------
------------------------------------------------------------
----------------------------------------------tgtctgttcttttg
agttttgat-gtt--gtctttgcccgacaaagtgatgttaggatatat-aagttatcctg
tacaagcttttgtgccgact--acattacattgttacaggtgtcaagcttatggcaatgt
ggcagcagtgtgtaggagggaagttcgtaggtgtgagaag-tgtacagaagggcatgaga
caaataaatgtgtagcattggggaaaatagtggtaagtg--ttaattataggggtgccca
tggatctggggatcagacatgtcctgtgcgagagaggcaggttgaggtttccagggttag
agtagtgcagaagttgtcata------------tgctgaggcagtgaagaaagtagagga
agatgggtcaaggggg-agggatcctgagaggagtgttgtgggtagtagatctgt-----
------------------------------------------------------------
------------------------------------------------------------
-------------------------------accagtacagagggatgaaccaacaagtg
atatatgt---ttcagtaagattgga--tttttggcatttatagtaatggttatcaactg
tactgcagagatggaacgtaagtcgcaaaaaatggaggttgtggtggcgactgcagagag
gtatttgggtgtgtgagacttgacatcagaagagttacaggatgtgtt--aagtggtggt
ggccca-----tcctttcaggctgttggcctg----------------------------
------------------------------------------------------------
------------------------------------------------------------
------------------------------------------------------------
------------------------------------------------------aagtag
gactaaatcaatttaaatag------------------------------------tgga
gcatggtatttat-----------------------taataatttgtgtgagtgtg----
----------------------------------------------gtgtta--gatggt
tgggtattt--gttgtatgctttttt----------------------------------
-------------------------------------------gttgatttaaga----a
ttttttttttt-------------------------------------------------
----------------------atacgt----------------------tttttctaag
caaagta-----------caagggag--ttatactccagtctagtaggtggcggtattgc
aaca-tttattggatgccaactggcg--ttaaacctcatcgaagaaaga-----------
--------aggacggagggggaggtgtgtaacatgcaacaggtagaatatggtgaagaag
acgtggcgctggtcgtttgaagatgctgaaatggcgga--------agcggatgttctgt
ttgaatcagatgatgtgtcgagtggaggtgagagtgag----------------------
------------aagaattgg---------------------------------------
------------------------------------------------------------
----------------------------------------------------aaaggaaa
taagattattaaagtggtagtggaaactagtaaatcc---------------aaacctaa
ttctgattattttt--------tggttggaataagggttttcg-----------------
--attgatgttatctgggagatccgtttgaagtctctta--aaatcctggatgtgttgga
tgaggtggcgtcgatgaga-----------------ataacaaaagggtgtgtg------
------------------------------------------------------ttggaa
cagaaggggcgtgctctgtgcctcaagaagatggtgagttggaatgtgtcctgtgtggat
ct----------------------------------tcaaagcaggg---------cgcc
tatc--------------------------------------------------------
------------------------aaaggtgttatctctggggttgcgc-----------
--------tagaagtaaatgt-------------------gcaaaggatatttgtataaa
attgtatc------------------aagtggttggtgca-------caactgacccgca
tggtagatggagtgcgg-aagcccattccatccattct----------------------
------------------------------------------------------------
--------cttccttctcacgtgtatgccc------------------------------
--------------------------------------------------------aaac
ccatacag----------------------------------------------------
------------------------------------------------------------
--------tgcaaatgatttggtca-----------------------------------
-tgtcaggtgtatgtaga---------------------tgggaggagtattatatgctc
c-----------------------------------------------------------
------------------------------------------------------------
---------------------------------tccaggcacttgtcct-----------
-ctcccgtctggactactg--------------------------------caactcgct
gttggctgagctcctcgct---------------tgttccaca-----------aaaccc
cggcaacttatccagaacgcagtagcccacctg---------------------------
---gttttcaaccttcccaagttctctaatgtcaccccacttt----tccgcacactcca
ctggct------------tccagttgaagctcgtatccactaca----------------
------------------------------------------------------------
------------aggccatgatgcttac--------------------ctagggaacagc
aagaggaactgtccctccctaccttcaggctatgctcaaaccctacaccccaa-------
---------------cccgagcactccgttctgctacctcaggtctcttggcc-------
----------------------------------------------------ttcccacc
cctatgggagggcagctcgcgctcagcccagta-----------------------caag
ctctcc-------------------tctgtcttggcaccccaaatgtggaaccagcttc-
----------------------------------------------------cccctgaa
gctaggacagcagagtccctgcccatctt---------------ccgaaaacatctgaaa
ccctacctcttcaaacagtatcttaaataatcctcctcatcacctccaaccccccctccc
accccccaaaaata----------aatataa------ataaaatataacagcacttgcac
ttgacaataccccttctagct-----------ctgaccatactgatagctacgttgagga
aaaatgt-------------------------------------------actttctatg
cctgt---------------------gatatgtggttgtcccacctatctatcttaag--
------------atgaatgataagtcgctttggataagagcgaatgctaaatgacaaaa-
--------------------------------------------atgtcaaatgtaaaaa
tatgccagccgagcttaactgctgcaattg-----tggttgcgaacatgcacccg-----
---tttc-----ggaactgtcctgttagggtgaaggaaac----agaggtggcaagaata
atccagaggcgtt-----------gagaacattgga-----agaaaggtgtgaagttg--
----------------------------------------aagaagtaatggtcgtagga
gtagaggcagaaaatt----------atattcattgtcaa----------gagggatcct
gacatgttgcatgataaggtgggctttgtagcattta-----------------------
------------------------------------------------------------
------------------------------------------------------------
--------ttactttggttttcaactgcacagtgcaaacagagaggaaatatgagaaaat
aggcatcattgtgagtgtggtgttagcgttttttgggggggctcaaggatttttc-----
------------------------------------------------------------
------tgcagtggcattacaag----------gaatcttgtcaatgaatgctctgtcct
taag--------------------------------------------------------
------------------------------------------------------------
--------------------gtacctggtagattttttttgttgtattttt---------
-----------------tgtttgaattccccgtacagtagatggcggcaatacaccaaga
tgtgtagtct----------------------------gccataaaacttaaaagaagaa
-------------------------
>C10_19875967-19880849
g-------------acaccgcctgatatagaggtcctggatggcagggagct---cggcc
acagtgatatactgggctatccgcaccacccaatgtag------cgttttgcggtccagg
gcagtgcatttgccataccaagc----------------------agtgatgcagccagt
caagattctctcgatggc--gtagctgtagaactttttgagaatccga------------
------------------------------------------------------------
------gggccca-----------------taccaaatcttttcagccttctgaggggga
ggaggtgctgtcatgctctcttcacaactgtgctggtgtgtgtggaccctgt--tcagtc
cttagtgatgtggacgcc--------------------taggaacttgaagctctcaacc
cgctccactt---------------cagccctattgatgtggatggg----------ggt
gtgctctcccctctttctcctgtcg--------------------------------tcc
acgatcagctccttg---------------------------------------------
------------------------------------------------------------
-----------------------------------------------------gtcttac
tgatgttgaaggagaggttgttgtcatggcac--------------cacactgccaagtc
tctgacctcctccctgtaggctgtctcatcgccgtcggtgatcaggcctaccaccttcat
gttgtcaacaaacttgatgatggtg-------------ttggagttgtgcgtgatcacac
agttgtgggtgaatagggagtacaagaggggactaagcccacaccattg-aggggccccc
ctattgagggtcagcgtggcggaggtgttgttgcctaccctcaccacctggggcagtccc
gttaggaagtccagttatagaaggaggag-----------------------ttcagtcc
cagggtccccagcttggtttggaggggactatggtattg----aa---------------
------------------------------------------------------------
---------------cactgagctgt-------agtctatgaacagaattatcacagtta
tttccccttttggaggagggagagggaagtatgaagtgtaattgagattgcgtcatctgt
ggatctgttg----------gggtggtatgcgaatttg-agtggatacactg------aa
tccactacaaaatcgtaagggttttcgatc-gatgttgttacg-----------------
-----------------------------------tgggagatctgttttaagtctctat
tc-----------aaattgtggatgtgttggatg--aggtggcgtcgtagagaataacaa
gaagtgagcttatttag----------------------------atttttttgtgtgtt
tctatggaacagaaggtgcgtgctctgtgtctcaagacgatgtcagaatggaat------
-----------gtgtcgtgtggatcttcgaagcagggcgcctatc----------aaggg
tgttatctttggagtggcgctagaagcaaatgcaaagg----------------------
-----------------------aagccccctccatccattctattgtttttttgatgaa
gag------------------tctcttccttctcacgtgtatttgggttac---------
------------------------------------------------------------
------------------------------------------------------------
------------------------------------------------------------
------------------------------------------------------------
-atgagattccctgggagagcctttgtgcccaaacccatacagtgtgata----------
----aatgtaaatgatttggtcatgtgtcaagtgtatttagatgggagggg---------
----------tattatatgccagctgagcctaaaagctgcgattgtggtggtgaacatgc
------------agctgaatttctgaagtgtcc----------tgttagggagaaggaga
cagaggtggcaagaat--------------------------------------------
--------------------------------------aatccagaggtgttgagaagag
tggaagaaaggtgtga-------------------------------a------------
-gttgaagaagtaaaggtagtaggggtagagag---------------------------
------------------------aaaattat------attcactgtcaacagagggatc
------------------------------------------------------------
-------------------------------------ctgacatgttgcatgtcaagaag
gtggact------------------------------------------ttgtagcgttt
attactt-tggttatcaacgcaaacggagaggaaataggaga------------------
-------------------aaataggcattattgtgagtgcag-------ctgagcgttt
ttggggactcagggattt-----tttttgcattacaaggaat----cctgtcgataaa--
--------------------------tgctccctcctcacaggcaccagagc--ctgtgt
ataatttgatttgaatgtgactgaaggagtgggatggttgtttga---------------
-------ttttcgtattgtgtattatgttgcccccccttcc-cacaatggaatatttttt
gtttcaatac-------------------------------------------a------
--------ccgtacagtagg----tggcggcaatacaccaatagg---------------
------------------------------------------------------------
------------------------------------------------------------
--------------------------tgtagtcggtc-----------------------
-------------at-aaaactttaaagaagaaaaagaaga-----------acataata
tctgacctaccaagtc---aggtcaggtcgggtaagagcggacatggacatccggaacgt
cccaaggaccccagatagagaacatcaagacgaagcagctgcttt---------------
---------------------acaagtgggatgcactgttgagcactacatcccgagggg
atcatgc------------------------------tgattgtacagagattg------
-----------------tggcaactggttaaatgccgtcccttgagaaggcaagaa----
--caaaat-----gtatgtcaggagaag----------tgcagtattagcataaggagac
atat--------------------------------------------------------
------------------------------------------------------------
------------------------------------------------------------
------------------------------------------------------------
------------------------------------------------------------
------------------------------------------------------------
------------------------------------------------------------
------------------------------------------------------------
------------------------------------------------------------
------------------------------------------------------------
------------------------------------------------------------
------------------------------------------------------------
------------------------------------------------------------
------------------------------------------------------------
------------------------------------------------------------
--------------------------attagga-atacggaggaggaatggagggaaaaa
gagaggcagaggaggtctaagagggagagagggag-----------------------ga
agagggtgagcttgagttggttaaaaatggc-----------------------------
------------------------------------------------------------
--------------------------------------------------gggaaaaag-
gg----------------------------------------------agatggtttg--
-------------ttaaagaacaatggtagaaagtgt-------------aagcagagtg
agt---------------------------------------------------------
------------------------------------------------------------
------------------------------------------------------------
------------------------------------------------------------
------------------------------------------------------------
------------------------------------------------------------
------------------------------------------------------------
-----------------------tgaagacaggaggagaaatggaagtgaatgagggtga
aatatcg------------------------gagctggt--------------aggtgtg
gtgaagttctcggag---------cccgaggcttgcaatg-------------agggtca
gga--------------------------tgaagatgagtc-------------------
---------------------------------------------------------tgt
ggctgatccatttgtggtttcagggtgggtga-aaacagagtagggtgctgtggaatcgg
tgaaggtaa--------------------------------ccagaagtggtcttgtgat
aattgtttgtgtttctgctagtcagagggagcaggtgctccatgttaaacgaatgggggc
aagagatgtgaattgttttgctctcaagaaa-agggcgccattgaaaggagtaattactg
gggtaggggtaaa--tgtgaaagttgaccaa-ctgaaggagaagattcccg--gtgtttg
tgatgcttgtcgtttggtgcgacgcagacagggtgatgagagtggtgaaacagaagagtc
att---------------------------------------------------------
------------------------------------------------------------
------------------------------------------------------------
-gttttgat-gttgagtc-ttgcccaacaaagtgatgttaggatctat-aagttatcctg
tacaagcttttatgccgaat--acattacgttgttacaggtgtctagcttatgg------
------------------------------------------------------------
------------------------------------------------------------
------------------------------------------------------------
------------------------------------------------------------
------------------------------------------------------------
------------------------------------------------------------
------------------------------------------------------------
------------------------------------------------------------
------------------------------------------------------------
------------------------------------------------------------
----------------------------------------------------gtggtggt
gtcctg-----ttctttcaggctgttggcctg----------------------------
------------------------------------------------------------
------------------------------------------------------------
------------------------------------------------------------
------------------------------------------------------aagtag
gactaaataaatgtaaatag---------ataaaaa--------------------taga
gtatggaggtgttattta-----------------ttttatttgttagtgag--------
------------------------------------------------------------
------------------------------------------------------------
------------------------------------------------------------
------------------------------------------------------------
--------------------------------------------------tgttttcaag
caaagta-----------taagggagttttatacttcagtctagtagatggcggtaatgc
aaca-tttattggatgccaaccaccg--tcaaacctcatcgaagaagaa-----------
--------aagcggatgtataccaca----------------------------------
-----------gtcagcagtctatttttgcacctaggt------gtggcgcacaagcgat
tactctttgtttgatttctggatgttgattcgg---------------------------
------------------------------------------------------------
----------------cctaatttcgtagcagtataaatatttcgtcaaagcttgtagga
ccac------------------------------cggcgtcaaatgctagctacaaatgt
taagcagagaagttgtctcaaaatacctcgctgtgtacagagcttgtcaccgtacgtcgt
cacgaagcac--------------------------------------------------
--gccagcagtataaaaccgttcctgttgacgtaaccca---------------------
-gtctcttccctgcctatgccctcgtgag----g--------------------------
---tgggcagtgtcatatcgtgtgtcttcgtt-tccacaaagcgaatc------------
-------------cacaaccatccgtcaaaatggtgagttggctagtt------------
----------------------------------------------------agtatatt
ttggggaatagtgta---------atcgtggtatctgattcttcagtatatcactttta-
------------------agtatatagattgttgaaactaggatgatagtatgcggtgac
ttgggt-ttagaacaaaatggcacccattttttttttttttttttttttatgtgaacaaa
cctctccc-cgcacagcagtgccgaaacacgaattgtaatccc----catgtcaaagaga
gcacccgtacc----tgtcatgcccttccaattaggtac----t-------aacg-----
-------tgaaattacgtgtcgatgccatgccggccagtctcgtattgttctcttggcgg
tagattgtcatgttgcttacattgcaatat----tggccacgtcgaat--tgt-------
-----------c--------------------------ctatcttttagttacgttaaag
ttatttgtcccttatcc---------agcgacgtaaacgctgtcggtgttaacgttagcc
ggtc--------------------------------------------------------
------------------------------------------------------------
---------------------------------------aactaacaagttatgttgacc
gg-cgggcgtaactagctgtacacgtggcctattcagccagactgcgctgtctaagcgct
tgtcttgaccataatggttgcgatcgaattgaagtctgctgtttgcagtaaaggaacagc
tgatattttaacgttatctag---------------------------------------
-ttggtgcactacctactt-------tgtgctaataaatggcaggtgtagttagctagct
gacgtttatat----------------------atttctgttaac---------------
------------------------------------------------------------
-----------tgcatcgaggcctagcctagctttgtactttg-----------------
------------------tcaggttgcatagcgttccagtcacatgtcccatcgtgggct
caatgccatcctatatgcacc---------------------------------------
------------------------------------------------------------
------------------------------------------------------------
-----------------------------------acgatttacctcag--------ttt
ggcagtttttgattgccaggcattgaaatactaaagcatgacgccagctaa--taaagtc
ctgtcggctaacgggcgagcatgctc----------------------------------
-------------------------------------------------------at---
------------------------------------------------------------
---------gattgtttgtcagccaggtccgcattggcaat-------------------
------------------------------------------tcaattgcatcagctttc
agtgcctcac-------------------------------------------atctgcc
ataatggtactgcattgtgca------------ttacacagtctataacgagaatcagca
attatgc-------------------------------------------atttgttatt
accccctagctacat---------------------tgttacagtataataccttaaatt
ccca-aatctagaagagtttgatgtccttgtggccatgtggaagggagaaaaaaaagtaa
ggtggaactgggctgg--------------------------------------------
--------------------------------ttagaatactcaatatttggaac-----
------------ttataccttttcacaatgtggaaggaca--------------------
-----------------------------------------agggagac----------t
agactaataaaccattt-------------------------------------------
------------------------------------------------------------
------------------------------------------------------------
------------------------------------------------------------
----------------------------------tcccataggtgaactttaccgt----
--------------------agaccaaatccgtgccatcatggacaaga-----------
------------------------------------------------------------
-------------------------agtccaacatccgtaacatgtctgtgattgcgcac
gtcgaccatggtaagtccaccctgac-----agactcactggtgtcgaaggctg------
--g-----tatcatcgcaggatcccgcgccggagagacccgcttca--------------
------------------------------------------------------------
------------------------------------------------------------
---------------------ccgacacacgaaaagacgagcaggagcgctgcattacca
tc------------------------------------aa--------------------
-------------------------
>C10_30533208-30538426
------------------------------------------------------------
---------------------------------------------------aaatgcaat
ttggcctttgccgtaatt----------------------------acacacagaataaa
gagtgccc---------------agtagcaatgaatgttagcaatta-------------
-------cagtgctgattgg----------------------------------------
------------------------------tggttaactttaaatctagcgcctacagaa
cgaggtagagt-------------------------------------------------
-----------------------------------------gaa----------------
------------------------------------------------------------
----------------caaacac----------------------------------cca
gcaa-tgatatttg--agaatccaatattttgggggagaattcc----------------
---------------tttcctggttgttgggctatataggt--aatggagacaactttgg
ggtacattggcatga-----------caaagacaactaac-----------------gtc
caagtaagtaagg----------------------tacagctgtataatatgcaagtgta
tatggatatttgctgattaacctc---------------------actcagtaacgttag
ttgtatcatagtattagac----------------------------tacct--------
----gccaaatcagg----------tgtaaagtcaaatcaatgcaggat-ctttgaccat
gctgtaac----------------------ttgcctcgtctgtgtaac------------
----------------------------------------------------tgcagctt
gcctcctcaaaaacgaatttcagtggcataacattgtga---------------------
------------------------------------------------------------
-----cagtaacacctacgacgtaaa-------t--------------------------
---------------------------------caacggatagacacagtggcaaaacaa
aagacg-----------------------------caaggggggttatat----caaatt
attggtactgtacatgagccaagaacagttagcttgctaga-------------------
------------------------------------------------------------
--------------attgccattgtgccgtgtcttcaatatcgccaacgtcgtagct--a
gcaagcgagttggtcacgttagataactagctagctagccagcctagtttccttt-----
--------------------------attaattggctgtctagctag-------------
------------------------------------------------------------
---------agctggttaatgtaaactagtta-------------gctaactgacaacaa
caacggtaa---------------cattcatttggcttccttagtgtccag---------
---------------------tatttgagtacttctgggtttgccaaatcctgacatggt
tagctaa------------------------------taacacatagctagctag-----
-------------atagatatctaacgttacccaactatgctagctagtatcgaagcaat
tccatagcttatcaatt-------tgtccgaa----------------------acgg--
caaactactcgctacaaaaagctaggtt-tgttaactttaataaat--------------
---tagctatttggtgggaccgagtattt-------------------------------
-caaatctcggccgagcttaccttttttaaactacgcgtagcttgtttgc----------
------------------------------------------------------------
------tagcaatccaactcctctggcatg------------------------------
------------------------------------------------------------
-------------------ctacaattatagctttttccaacagtgtca-gtgaaacttc
gc---------------------tgggatcg-----------------------------
------------------------------------------------------------
----------------------------------------------caaattagatattt
------------------------------------------------------------
-------------------------------------------cagtatgtgtcctcacc
ttcctttcccatcc----------------------------------gttctttttttt
tttataa-cgctctttaatttttttccaaagatctaaacccg------------------
-----------tctaatagcaaatatcctctttgacagattgg-------taaacaattt
tgtgg-------------------------------------------------------
-------------------------------------tttgtgttgtctgat--atg---
agcgtaccac--------------------------------------------------
-------tgtcaaaatgttggcaatttgccccgccctttgc-attatatgattggttcaa
attgtt-----tacacctacat-tgtataaat----------------------------
---------tattttatttg---ttgttcagactctggcaatcttacgcctc---tgcat
tgattggatggcgttccg------------------------------------------
------------------------------------------------------------
------------------------------------------------------------
------------------------------------------------------------
------------------------------------------------------------
------------------------------------------------------------
---------------------atgagtagactggacgcggtaaggtgcttttcacattga
cacctt------------------------------------------------------
---------------------gatcacacatacagtgtcccgcttcaatcacaccga---
--cagggt------tattacgcaaaatg----------gtatgcagcatcatctggatat
gtgt--g-----------------------------------------------------
------------------------------------------------------------
------------------------------------------------------------
------------------------------------------------------------
------------------------------------------------------------
------------------------------------------------------------
------------------------------------------------------------
-------caacaaaagttcaacattcaccttctgctaccattt-----------------
---------------------------------------------ctgtcaagccatcta
agca---------------------tacagtttgatgcatacatttgataggcactgcaa
---ctgcctctgcaatgcaattgtgcaaggcaaacgcagcttt-----------------
-----ccattggaaattaatgtacttctggtgt---------------------------
------------------------------------------------------------
------------------------------------------------------------
------------------------------------------------------------
--------------------------accaaaa-tacagtaacactatcggtgtgatcaa
gatcctcccccatcctc--------------caagcccacccaacgccatccgaccttaa
acttcaggacctttaatcatatgatttttgta-aagtt----------------------
------------------------------------------------------------
-----------------------------catc------------t---aggtgaaaatc
ag----------------------------------------------atttttttca--
-------------aaatgtgagactctttaaaagctttggtcaccgactcaacaaaaatt
att---------------------------------------------------------
------------------------------------------------------------
------------------------------------------------------------
------------------------------------------------------------
------------------------------------------------------------
------------------------------------------------------------
------------------------------------------------------------
-----------------------tgctcaaacgagcccaact--atttcaatctggagca
agtgttggtc-----------------ttgaggcgttgtt----gtgtctggaccgggcc
tgctagttgttagag----------ccgagggttgcaccg-------------agggtca
gga--------------------------taaagatgagtctgtgatggtaggagtgaca
tttttt----------ggaaaaagtgg-------------------gcccttgcc-tttt
ggcttatccatttgtggtttcagggtggttaa-aaacagagttggctgctgtggaatcag
tgaaggtaa--------------------------------ccagaagtggtcttgtgat
aattgtttgtgtttctgctgatcagagggtacaggcgctgcacattaaacaaatggggac
aagagatgcgagttgttttgcactcaagaaa-agggcaccattgaaaggagtgattac-a
tggtagcggtaaa--tgtgaaacttgaccaa-ccgaaggggaagattccca--gtgtttg
tcatgcacatcgtttgttgtgacttagacaggatggcgtaagtggtgaaacagaagagt-
------------------------------------------------------------
------------------------------------------------------------
----------------------------------------------tgtgtgttcttttg
tgttttgat-gttgagcagttgctggacaaagtgatgttagagtattt-aagttaccctg
taggaacctttgtgccgaat--acattacgttgttacaggtgtcaagcttatgggcatgt
ggaagcagtgtgta----ggaggttcctaggtgttagaag-tgtgcagaagggcatgaga
caaaggaatgtgtaacattggggaaagtagtggtatgtg--ttaattaaaggggtgccca
tggggctggggatcagaaatgtccagtgtgagagaggcaggttgaggtttccagggttag
agtagcacagaagttgtcata------------tgctgaggcagtgaagaaagtagagga
agatggggcaaggggg-agggatcctgagaggagtggtgtgagtagtagatctgt-----
------------------------------------------------------------
------------------------------------------------------------
-------------------------------accagtacagagggataggccaacaagtg
acatatgc---ttcagtaagattgga-tttttttgtatttattgcaatggttat------
----------------tgtaagtcgcagaaaattgaggttgtggtggcagctgcagagaa
gtatttgggtgtacgagacttgacgtcagaagagttacagggtgtgtt--gattggtggt
gtccca-----tcgtttcaggctgttggcctg----------------------------
------------------------------------------------------------
------------------------------------------------------------
------------------------------------------------------------
------------------------------------------------------aggtag
gactatatatatttaaatag------------------------------------tg--
gttgggtggtgag-------------------------------------tgtgta----
----------------------------------------------gtgtta--gatgtt
agggtattt--gttgatttagttga-----------------------------------
------------------------------------------------------------
attatttattt-------------------------------------------------
-------------------------att----------------------tgttttcaag
ccatgca-----------taaaggaa--gtatactccagtctagtaggtggcagtaatgc
aaca-tttattggatgtcaaccgccg--ttaaacctcatcgaagaagact----------
-------gggcacgcttctttacgcgtgacgt----------------------------
-------------------------------------------------ctacactcagg
ttttgcgtaaggcaat----------------------------------------cgcc
ttctgattacaacagcttc---cctgctttgaggcagaaagcttggaggtcatttttgaa
gtttcccctgttacacatgcacataacctcgaaataatggtgtagcaaatttttggccgt
acctcaatttcttttctagtcatgtcacaaacgtcaatgggattcactgatctc---caa
caacaacaacaaggggctcaggtacagt------------------------aactagct
agcagtagttaacta-------accgctagttagctttctgcggatt-------------
-----agcttgctagttaaagtaagagcttgcc-----------aaacaaaccgttt---
--tttccaagctagctacaacagc----------actttctagtcgttaactca------
---------aacatgagtaatt---------------------------------agcaa
gttaatcaagtagtactgtag---------------------------------------
--t--------------------------aatactatcgtcgataac---------gcta
ctac--------------------------------------------------------
------------------gcgaggcaaattattttgctatctaacgttaactgctaaagt
tcgcat-ttcaactactccac---------------------tcactacagtacgactgg
cgtgtatgtagtgcagtgga-----aaaatagaacacgacagag--ttgagtttaatctg
ctatatat----------------------------------------------------
---gttatctaactaatta-----------------------------------------
---aaattgctacaattctgtaccctgtataacagagtcaagttgggg------------
------------------------------------------------------------
caccctacattcccacg-gaggagg--agaagagagtgtttcgggaatgtaaccaaga--
------------------------------------------------------------
------------gagcttctggtacagatgtaagtcatgttacaacaag-----------
-cttgtgttccaaatagcaccctattcccaagccctaatcatgactctgtttcattacat
ta-c--acataagtaattggacg-------------------------------------
-------------------------------------aaggcgtcttctgtacagggagt
tttaagagcgtgacgctctgtctaaaaaattaacacatattgcttgca------------
---------------------------------atatgtttctggaagcataaaagcca-
---atttatgctt---gctctggcaatgcaata-----------------tggaaggtcc
ataccaagcatttgacgcaa----------------------------------------
---tcgcggtgcctccggaggtttgtagaggccaaat-----------------------
---------cgagcagctactgcatgcgctgtgcgtcacaaatg-ttgtaacgaagcaga
gggctctgta----------------ttagagctctgctacccgactcgac---------
------------aggccccgatgttat-----aaatggggggttaaggctgggtatcact
gaattgatcactaacattctgaagctgagctgcatttacggcctctgcagaag-------
-----------------------------------tcagggcattcata--------ctt
gtg---ctttgcggagcagcgcagagc---------------------------------
-tgttgtgaaagaagttggtgttttttcagtaa-----------------------ctca
cacccccacctaccatcacccaatcatgtcaatgcagagctatacaga------------
-------------------------gcctgctgcattgttaaacaattttggaggtgcac
agcgatgtggtacggcactcaatttggactctgtatgcatc---cggaggctacgcaa--
-----ttgtcacaccctcca-------------tactcag--cctccgaccacattcttg
gatcaagca------taatttggctttaaga------tcataacatggtgtcagaagtgc
tt------------------------------------aaaacgtcaaatatactgaaca
aaaatata------aacgcaacatgcaacaatttcaaaggttttgct---gagttacagt
tcatataaggaaa-----------tcagtcaatttaaataaattaattaggccctaa---
----------------------------tctatcgattgcacatgactgggcatgggca-
catgactgggcatggg-------------------------------cctatgtcctccc
aggcccccccagcccaca-------------------------------gg---------
------------atcccaca----------------------------------------
-----------------------------------------tgtgaagccggatgtagag
gtcctggaatacgactt-----------------------------tcccgaagcggatc
ctttgtttgga---------------------------------ccaccacccaggacat
tggatctaatccgggaggca----------------------------------------
------------------------------------------------------------
----------------------------------tccccaaaacaacgtca---------
--------------------cc--------------gcaggagaggtagacggagcagcc
tcctggtcagacttcgaaggcgtgcacaccacccaccgcttccgaa--------------
------------------------------------------------------------
--------tatattactcaccatt--g-tcca-gtctctagacaacaaggtgg-------
------------------------------------------------------------
------------------------------------------------------------
--------------------atgaaattagggctagggttgccttccagag---------
------------------------------------------------acatcagagatt
gtaacatt--ctttgtttcac---------------------------------------
-------------------------
>C10_31474986-31479717
a-----------------------------------------------------------
------------------------------aaatgttg----------------------
---------------------------------------------caggtttaaagaaaa
t-----------------------------------------------------------
--------------------------------t---------------------------
------------------------------tgctgcaattctaaacattcttccatggag
tggagagaaat--------------gtttgcagttttgaatattatatctgagactgact
aacaaaatc-----------------aatggggtgaggtcatttgaccacgattactaca
agtttagaaagctggta-------------------------------------------
----------------------------agaccgatctaaaaatgtgtttgctgacttat
ttaactaggcaagtcagaca-----tgggctaattgagtgactg----------------
acataacagaaact----------------gcggatgcaca--accaaatttcgaaattg
cacctgtattctactat-------------------------------------------
---------------------------------agatacacggcgaggcgtggcttaacg
tgaccatgcccccgcgtagggtac------------------------------tcctat
ttctccattgtaattagcctaacttttgctggcatcctaaagaaacggacatttttttgt
cgt---------------------------------------------------------
----------------ttcaataaatgttttcagcagcctcacgtgtcgtt----aacat
acgtggctgtcacaacaaatgatttgcatgatacttgttctgccactaatttgttacctg
acctactgacagtaaaactgtcgcatcatgcttacgtca---------------------
-----------------------------------------------------ctgtttg
tttacccctagctttccccccccccc-------cattta----------------gctaa
ct----------------------------------------------------------
--------------------tctctcctagccagtcaatctagatctaattc--------
------------------------------------------------------------
------------------------------------------------------------
------------------------------------------------------------
------------------------------------------------------------
------------------------------------------------------------
-------------------------------------------------------gctag
tctttgataaatcacctagctacttgcagtctttgc------------aaattgaacggt
caagggctattta--------------------------------------------gaa
aaatgga--------------ttattgttggcttgcctatgtcctttcaacttgccggag
acagctggggagaaa------------------atcctaccacatagtt-----------
-------------------------------------------------aattatctaca
cctacttggtggaatctccaggtttgcataaatctccacatgcagaagaatagtatag--
cgttatttaggtgtttatagctcactagtccttactacaagctaactagcaa--gcttta
tgcaatacacattgctag------------------------------------------
------------------------------------------------------------
------------------------------------------------------------
--ttagatacaaacaagtattggcgatttaccg---------gtaatgaagtgcatcgcg
gagtaatagacggacctcatgattt--------------------------caggctaac
ttggt-------------------------------------------------------
------------------------------------------------------------
-acttgagcagttgatgaaacttcatttggtgg---------------------------
-----------------------------------------tctttttcgcctacaattt
------------------------------------------tttcaaa-----------
------------------------------------------------------------
-------------------------------------------------caaaactgtac
gccacagctttttgttcttttaaaagcaaggttagctagttaaagt--------------
----------------cagttggaatcgtctctttggcagtggtgcgacgcaaacagggt
ggcgtaagtggtgaaacagaaaagttgtctgctcttgagttt---------tgaggttga
ttctttgcccaacaaagtgatagtgtaaccggtgctgttactgcaccgctgt--------
------------------------------------------------------------
------------------------------------------------------------
------------------------------------------------------------
----aactctgcgttgtgtgtggttgattgagactatagacgtgg---------------
------------------------------------------------------------
------------------------------------------------------------
------------------------------------------------------------
-----------actt---------------------------------------------
------------------------------------------------------------
------------------------tggagatcaggtagttttaatcaagcagaattcact
ct-----------ctgcatccaaaagaaaaaacatttgtagagcacatatgttctgcgaa
tcgtcgcctctt------------------------------------------------
-----------------tctctcatagtgcatcaacatgatttttgaatacaaaattagt
a-cagcct-ctccttatgcatcaacaca----------------ttttacatagataaaa
ccac---------------------------at---------------------------
------------------------------------------------------------
------------------------------------------------------------
------------------------------------------------------------
------------------------------------------------------------
------------------------------------------------------------
------------------------------------------------------------
------------------------------------------------------------
------------------------------------------------------------
------------------------------------------------------------
------------------------------------------------------------
------------------------------------------------------------
------------------------------------------------------------
------------------------------------------------------------
------------------------------------------------------------
--------------------------acctgca---------------------------
---------------tccaaaa--------------------------------------
------------------------------------------------------------
------------------------------------------------------------
------------------------------------------------------------
ga----------------------------------------------------------
-------------aaataaaacatttgtagagcacat-------------atgttctgcg
aatcgtc-----------------------------------------------------
------------------------------------------------------------
------------------------------------------------------------
------------------------------------------------------------
------------------------------------------------------------
------------------------------------------------------------
------------------------------------------------------------
----------------gcctctttctacaacagatgcacaatacaagggactgggatca-
-------------------------ttcgaggagctagc------catcgttcacacata
caataacctgctaat--------accttagctagctattaaccacatgtt---gaattca
gaatgttgatatcatcctaaaaagtacaattacaagtgcatcttaacaatagcatccact
tatgagtaacctctaaatatacaacattattcatgaacaaaaca----------------
-------ctgtgtatgactttgtgcttaaaaa-aatcaaacttttctgaagaagacagaa
aaagcgtgc----------------------ctacc--------------------taat
cattaacatgatttgagcacgcagggcaaaacgt--------------------------
---aagtacacactcccctgctcccaggatg-caggcat---------------------
--------------gcataacaacaaatcaa-catgccatattaatatatga--------
-----------acctggtgaaattcacatag-----------------------------
------------------------------------------------------------
----------------------------------------------------t-------
------------------------------------------------------------
-actttaac------------------aactgttacattaggatatat-aagttatcctg
tacaagcttttgtgccgaat--acaatacgctgttacagatgtcaagtttatgggcatgt
ggcagcagtgtgtaggagggatgttcctagg----------tgtgcagaaggggatgaga
caaaggaatgtgtaacattggggaaagtagtggtatgtg--ttaattaaaggggtgccca
tggggctggggatcagaaatgtcccgtgcaagagaggcaggttgaggtttccagggttag
agaagtgcagaagttgtcata--------------ctgaggcagtgaagaaagtagagaa
agatgggtcaaggggggagggatcctgagagaagt-gtgtgagtagtagatatgt-----
------------------------------------------------------------
------------------------------------------------------------
-------------------------------accagtacagagggataggccaacaagtg
atatgt-----ttcagaagga-------tttttagcatttatagctatggttatcaactg
tactgtagggatggaatgcaattcgcagaaaattgaagttgtggtgacagctgcagagag
gtttttgggtgtgcgagttaca---------------------------caagtggtggt
gtccca-----tcctttcaggttgttgaactg----------------------------
------------------------------------------------------------
------------------------------------------------------------
------------------------------------------------------------
------------------------------------------------------aggtag
gcctaaatatatttaaatag------------------------------------tggt
gttattattcttt----------------------tttttacattttgtgagtgta----
----------------------------------------------gtgtta--gatggt
aga---------------------------------------------------------
------------------------------------------------------------
------------------------------------------------------------
------------------------ttta----------------------ttttttcaag
caatgta-----------taagggag--ttgtactccagtctagtaggtagcggtaatgc
aaca-tttattgcatgccaaccgcca--ttaaacctcatcgaagaagaa-----------
--------gtctcttcggctgataatcatgatgtacattccatgcgaca-----------
----gtatctgttcctgctaacatttttacgtttaaaa----------------tccaag
tgtttttaggtatgatgtagtttgttgattaagacgaca-------tggaagtatgttaa
aaaatagcaaccaagaatatc---------------------------------------
----------caacatatttatagaatgataaaaaaaaaatacagctgattataataaat
ttgtaaagtagaccatttaaaataggagtaacgggagtacctcaagtgggctactgctgg
aaatcgtaatggttttaaaagtcttccg---------------tttacctgagattctgc
atccacagatggat---------caggatgtcgagcttgtctgaggtagta---------
------------------------------------------------------------
----------------------------------tgaccttgctgcttccccgatgtgga
ggtgtctccatactattcagcgttcctt-----tctctatcgtgaaca------------
gaaggcccccagacgccacgatgacagcgaacgtcagcgccgatggca------------
------------------------------------------------agacagcggatc
tgtgaaaagagccag---------agttcactgttcgtctga------------------
------------------agtttatcacgtacccgctcctggcccctccagagct-----
------------------------------------------------------------
------------------------------------------------------------
------------------------------------------------------------
-------tttcaatgcgaaatcctgctttcgctggaggcgtcatt------------ggt
cgctgaatgatatctgtcgggtagctgaca----gggtagcctatgtt------------
--------------------------------attgtt--ttgtttctatgagtagaaaa
aagtttgaactaccacg-----------taccataacttctgactg--------------
------------------------------------------------------------
--------------------------------------------------------caac
caaaaagacgaaagcgtcaa----tcagaggggattg--tgggagt--------------
----tggagttgtggactaaatatcgtcccaatgggggagactcgatgg-----------
-----------------------------tgtttctttgattcctcgcttcctctctcac
gttaacattttcgtaatttag------------catgcgctctgatccagagtg-----a
cttactggctcaattacgg-----------gtaagttccctgctcgagggcacatcgact
g----------------------------tttattttctctcaactaat----aggatat
------------------------------------------------------------
--tcgaatcagcgacagtgtttcccctatattcatctgaattctctg-------------
------------------tttcacggaaacatggctcactcggg----------------
------------------------------------------------------------
------------------------------------------------------------
------------------------------------------------------------
----------------atacgttatcagagtcggtacagccacctggtt--------tag
tcacgcattgcgccgacagaaacaaacatctc---------------------------t
ctggtaagaagaagaaggggg---------------------------------------
---------------------agtatgccttatgattaacaagtcgta------------
------------------------gtgtgatcataacaacatac--------------ag
gaactcaagtccttttgttcacctgacctagaattccttacaatcaaatgccgaccgca-
----ttatctaccaagagaattctcttcgattataatcacagccatgtatatccccccc-
----------------------------------------aagcagacacctcgacggcc
ctgaaagaacttcattggact-----------ctatgtaaactggaaagcacatatcctg
aggctgc-------------------------------------------atttattgta
gctgg-------------------------------------------ggattttaac--
------------------------------------------------------------
-------------------------------------------aaggcaaatctgaaaac
aaggctccctaaattttatcagcata----------------------------------
------------tcaaatgcgtgacccgggctggcaaaac--------------------
----------------------cctggatcattgtt------------------------
------------------------------------------------------------
--------------------------actctaacttccgc---aacgcatacaaagccct
ccctcgccctcctttcggcaaatctgaccacgac---------------------tctat
tttgttgctcccagcc-------------------------------tatagacagaaac
taaaataggaa-----------------acgcccgtgctcaggtctgttca---------
--------------------acactggtccgaccaatctg--------------------
-------attccacgcttcaagattgctttgatcacgtggactgggatatgttccggata
gcctcagacaacaacattgatgtatacgctgattcagtgagcgagtttgttagcaagtgc
atcggtgatgttgtacccacagcgactattaaaaccttccacaaccagaaaccgtggatt
gatggcagcattcacgcaaaactgaaagtgcgaaacactgcttttaatcagggcaaggtg
accgg-------------------------------------------------aaacat
gaccaaatacaaacagtgtagctattccctccgcaaggcaatcaaacaagctaagcgtca
ttatagagacaaagtagagtcgcaattcaacggctcagacacgagaggtatgtggcaggg
tctacagtca----------------------------atcacggactacaaaaagaaaa
-------------------ccagc-
>C10_32091177-32095618
a-----------------------------------------------------------
------------------------------------------------------------
------------------------------------------------------------
------------------------------------------------------------
---------------------------ggca-----------------------------
-------------------------gttgccattggatccttcagtcgatcc--------
------------------------------------------------------------
------------------------------------------------------------
------------------------------------------------------------
----------------------------agacagatcgaacaacagaattggtc---cct
atcaacagaaatat----------------------------------------------
---tagcagatgctattttcttgccaatagataggtatact--gacttggacttagttaa
aatt--------------------------------------------------------
---------------------------------ggttgaaagtctagaagtagttaaacg
tgtaacgccctggccatagagagt----------------------------ggtttttg
ttctttattttggttaggccaggg---------------------------------tgt
tacattgggtgggcgtt-------------------------------------------
-----------------ctatgttcctttctctatgtttttgtatttcttt---------
------------------------------------------------------------
------------------------------------------------------------
------------------------------------------------------------
------------------------------------------------------------
------------------------------------------------------------
---------------gttttgggccgtgtgtggctcccaatcaggcacagct-gaagctc
gttgttgctgattgggagtcacacataagga-----------------------------
------gcatgtttttcctttgggtt----------------------------------
------------------------------------------------------------
------------------------------------------------------------
------------------------------------------------------------
------------------------------------------------------------
-----ttgtgggtaattgtttctgtttagtgtttgcacct--------------------
---gacaggactgtttggctgtcggtttcttgtttttgtctaacgtgttctttctttaat
aaat--------tcctgaagatgaacacatcctccgctgcaccttggtctcatttgagcg
acggccgttacagaa------------------------ttacccaccaacaacggacca
ag----------------------------------------------------------
------------------------------------------------------------
------------------------------------------------------------
-----------------------------------cagcggaggaaggagcagcacaagg
agaggcaccaggagaaaagctatctggagtcgtggacttgggaggaaatcc---------
---------------------------------------------tggacgggaaaggac
catgggctcaagctggggattatcgccgccctc-----------------agtgggagag
ctgagaggcgctggtataaggaaagggagcgcaacggacatgggag--------gcagcc
cc----ccaaaacat-----------------ttttttggggggcacacggggagattgg
cgga--------------------------------------------------------
------------------------------------------------------------
------------------------------------------------------------
------------------------------------------------------------
-------------------------------------gtcaggcggtggacctgagccaa
ctccccgtg---------------------------------------------------
------------------------------------------------------------
------------------------------------------------------------
----------------------------------------------cttaccggaagcag
cgtggt---------------actggtaagacaccgtgttatgctgtggagc--------
----------------------------------------------------------gc
a------------------cggtgtccccagtgcgcgttca-------------------
------------------------------------------------------------
--------aagcccggtgcgctacataccagccccccacaagtgc---------------
------------------------------------------------------------
------------------------------------------------------------
------------------------------------------------------------
------------catgcaagtgcaggcatcgagccagggcg-------------------
--------------------gatggtgccagctcagcgcgt-------------------
--------------------------------------ctggtctccggtgcgcctcctc
ggtccaggttatcctgcgccggcgttgcgcactgtgtctccagagcg----ctgggaggg
tccagttcgcccaatgc------------ctgctctctgcccatgccgggccaaagtggg
c--------attcagcctggagtgtgggtaaagagcgtccgt------------------
accagaac------------------------------tccagtgctcccccacagccag
gttt---------------------------at---------------------------
------------------------------------------------------------
------------------------------------------------------------
------------------------------------------------------------
------------------------------------------------------------
------------------------------------------------------------
------------------------------------------------------------
------------------------------------------------------------
--------------------------------------------------------cctg
tgcc---------------------tcctcctcggaccaggcctccagtgggtctcccca
tcctggtctgtcctgtgccacctcccagg-------------------------------
------------------------------------------------------------
------------------------------------------------------------
------------------------------------------------------------
------------------------------------------------------------
--------------------------actaggc---------------------------
------------------------------------------------------------
------------------------------------------------------------
------------------------------------------------------------
ctccagtg----------------------------------------------------
gg--------------------------------------tctccccatcctggtccgtc
ctgtgccgcctcctaggactaggcctccagtgggtct----cgcca----gtccggagnn
nnnnnnnnnnnnnnnnnnnnnnnnnnnnnnnnnnnnnnnnnnnnnnnnnnnnnnnnnnnn
nnnnnnnnnnnnnnnnnnnnnnnnnnnnnnnnnnnnnnnnnnnnnnnnnnnnnnnnnnnn
nnnnnnnnnnnnnnnnnnnnnnnnnnnnnnnnnnnnnnnnnnnnnnnnnnnnnnnnnnnn
nnnnnnnnnnnnnnnnnnnnnnnnnnnnnnnnnnnnnnnnnnnnnnnnnnnnnnnnnnnn
nnnnnnnnnnnnnnnnnnnnnnnnnnnnnnnnnnnnnnnnnnnnnnnnnnnnnnnnnnnn
nnnnnnnnnnnnnnnnnnnnnnnnnnnnnnnnnnnnnnnnnnnnnnnnnnnnnnnnnnnn
nnnnnnnnnnnnnnnnnnnnnnnnnnnnnnnnnnnnnnnnnnnnnnnnnnnnnnnnnnnn
nnnnnnnnnnnnnnnnnnnnnnnnnnnnggggggggggggggggggggggggtactgtaa
cgccctggccatag---------------------------------------agagggg
tttttgttctttattctggttaggccagggtgttacattg--------------------
------------------------------------------------------------
----------------ggtaggcgttctat----------------gttcttttc-ttta
tgtttttgtatttctttgttttgggcag--------------------------------
------------------------------------------------------------
-------tgtgtggctcgcaatcaggcacagctgaagctcgttgtt-gctgattgggagt
cacacat------------------aaggagcatgtttttgttaaaatgaattatttctg
gggtagttgtaaa--tgtgaaggtggaccag-ctgaaggggaagattcctg--gtgtttg
tgatgatcgtcgtttgatgcgacgtaggcagggtggtgtgagtggtgaaacaaaagagtc
gt----------------------------------------------------------
------------------------------------------------------------
----------------------------------------------tgtctgttcttttg
agttttgat-gttgagtctttgcccgacaaagtgatgttaggatattt-cagttattcct
tacaagcttttgtgcctaac--ccattacgttgttacaggtgtcaagcttatggacatgt
ggcagcagtgtgtaggagagaggttccttggtgtgagaag-tgtgcagaaggggatgaga
taaaggcatgtttagtattggggaaagaagtggtatgtg--ttaattgtagaagtgtcca
tggtgctggggatcagaaatgtccggtgcgtgagagacaggttaaggttacaatggtt--
------------------------------------------------------------
------------------------------------------------------------
------------------------------------------------------------
------------------------------------------------------------
------------------------------------------------------------
-------------------------------------------------------atctg
tagagcagggatggaacgtaagtcgcagaaaatagaggttgtggtggcagctgcagataa
ttatttgggtgcatgagatttgacttcagaagagttacagggtgtgtt--gagtggtggt
gtcccg-----tcctctaagattgtaggcctg----------------------------
------------------------------------------------------------
------------------------------------------------------------
------------------------------------------------------------
------------------------------------------------------gtgtag
gtccagatagggttaaatag------------------------------------tgga
ataggatggtggg----------------------------tttttattgactgta----
----------------------------------------------gggtta--gatggt
agggtagtt---------------------------------------------------
------------------------------------------------------------
------------------------------------------------------------
--------------------tgtagttt----------------------tcttttcaca
cgacgta-----------taagggac--ttttaccacagtctagttggtggcggaaatac
aaca-tatattggatggcaactgccg--ttaaacctcatcgaagaagaa-----------
--------aggaaaggaagtcattcaaataagaagttaatc-------------------
----------------------------------------------aaaacaccacatgc
taggaataaatacataagtaaatcaattcaatataaagcacacatgagggaaaaggaaaa
a-----------------------------------------------------------
----------ggactaagtagaaccatgtttaccagggttgtatatgacattgtgcatca
aaatgacttg------------------------gtgtacaatgtgttca----------
-----------------------------------------------aatcacaatgtgt
tatagggaatggttgctagtaccaacatagctaaatacgtacagtacagta---------
------------------------------------------------------------
----------------------------------taattctaactagtcactgggattgc
acacacaccatatcacacaccatatttcacta-tctgtaaagtcaa--------------
-------------tgtaatttaaaatatgagggatgagaaggatgg--------------
----------------------------------------------------atggaccc
tctgagattaacgtg---------gctccagcctctatccct------------------
------------------accctaaggaacattacattttaaatgttgtatgct------
------------------------------------------------------------
-----------------------------------------------cattcaacatctt
atacagataccagaatttgaaacagc-----------------------actgcaggtgt
gacacttcttcaatgaaac--------------------------------------ttt
gatcggttttgcatgtttcgatgtaaggac----agttttcacagctt------------
--------------------------------gtgggc--ttaacttcactgcct-gcag
catttgaacagcttgca-gggttattttcaccacttcctccttacagtagctctccagtt
gcagct-------------------------------tcaattcc---------------
--------aacagattttttcaccctaccaaagtcacagcctgggttgatag--------
---------------------------------------tggtggtaggcagttcttcag
atgcaggaaggttggaatggactttgtacctctggaggaaatctataggatcc-------
------------------------------------------------------------
-----------------------------------------------------------t
ctgtatgtgagagctgctccagctc-----------------------------------
--------------------------------agcgtctctcctc---------------
------------------------------------------------------------
------------------------------------------------------------
------------------catagctcagccacttcctgctccagtcgctccaggagtcct
tcagcccgactcacttcagccttcc-----------------------------------
------------------------------------------------------------
-----------------------tctgggctctgatcagctctttcacctcag-------
---------------agcaccttctcttaatggagcgaatcagctcagtaaagatccttt
cactgtccataacggctgcctgtgcagaat------------------------------
----gtttgagtgacgacatagctttttggaac-------------ttcttattctcccc
cagctt------------------------------------------------------
----------------------------------------------------ttcttata
tttcggttgaaatgtttcctgtttcaatttcacctgattttaattctcagttctttctgc
tg--------------------cagctgagactgtatcattacctttatgttcatccatt
gtacacagat-------------------------------agcagatacactgctgatc
tgtacggcagt-----------aaatctccagcagtttatcatgatgagagca-------
-------------------------------------------------gatcttctgct
gtagttgtgggg------------------------------------agactttga---
----------------------------ccagcttgtgcttcttgatggcaggagattc-
-------------------------------------------acggcgaggctggaggt
gagtctcacagtaagaagccag--------------------------------------
------------acacacactgtaagggcacaaggtgagaccc---------------aa
acgcagacacagg----------------------------aggcagatggta-------
------------gagctccg----------------------------------------
--------------------------atatttattataaca-------------------
------------aagggagtaggcaaaggcaggtcgg----------------ggacagg
taagcgttcataaaccaggtca----------------------------------gagt
ccaaacagcaccaaa----------cgataggcagtctcgaggtcaggccaggcaggggt
cagaaaccagatctgagtccaaaacagtgcaaggcaggctggtaatcaa-----------
------------------------------------------------------------
------------------------------------------------------------
-------------------------------------------aacaggcagagtg----
---------------------------gcaggcaggcgggtttggagtcaggaca-----
------------------------------------------------------------
------------------------------------------------------------
------------------ggcaacggtcgaaaccaggaggactagaaacaaacagagact
gggagaaata----------------------gg----------------agcaaggaaa
aacgctggttgacttg---------
>_R_C10_34104178-34108724
gacccctctgtaaaacatgacttag--------tacttggtggcaaaacccttgttggca
atcacaagaggtcagacgtttcttgtagttggccaccaggt---ttgcacacatcttagg
agggattttgtcccactcctctttg----------------cagatcttctccaagtcat
taaggtttcg--------------------------------------------------
------------------------------------------------------------
------aggctgacgtttg-------gc--aactcgaaccttcagctccctccacagatt
tgctatgggattaag------------------------gtctggagactgg--cta---
---------------------------------------ggccactccaggaccttaatg
tgcttcttcttgagccactcctttgttgctttggccgtgtgttttggg--tc-----att
gtcatgctggaatacccatccatga--------------------------------ccc
attttcaatgccctggctgagggaaggaggttctcacccaagatttgac-----------
----gg------------------------------------------------------
------------------------------------------------------------
----------------------------------------------tacatggccctgtc
catcgtccctttgatgct------------------------------------------
------------------------------------------------------------
--------gtgaagttg---------------------------------tcctgtcccc
ttagcagaaaaacacccccaaagcataatgtttccacctccatgtttgacg---------
gtggggatggcattcttggggtcataggc-----------------------agcattcc
tcctcctccaaacacgg----------------------cga------------------
------------------------------------------------------------
-------------------------------------------------------gttga
gt----------------------------------------------------------
--------------------tgatgccaaagagctccactttggtctcatct--gaccac
aacactttcacccagttgtcctctga-----atcattcagatg-----------------
------------------------------------------------------------
----ttcattggcaaacttcagacgggcatgtatatgtgctttcttgagcagggggac--
------------------------------------------------------------
cttgcgggc---------------------------------------------------
-----gctgcaggatttcactccttcacggcgtagtgtg---------------------
------------------------------------------------------------
-----------------------ttaccaattgttttcttggtgactatgg---------
---------------------tcccagctgccttgagatcattgacaagatcctcccgtg
tagttctggcctgatt-----------------------cctcaccattctcatg-----
-------------------------------------------------atcattgcaac
tccacgaggtgagatct-------tgcatggagccccaggccgagggagattg-acagtt
cttttgtgtttcttccatttgcgaataatcgcaccaactgttgtcac-------cttctc
accaagctgcttggcgatggtcttgtagcccattccagccttgtgtag----gtctacaa
tcttgtccctgacatccttggagagctctttggtcttggccatggtggag----------
------------------------------------------------------------
----agtttggaatctgatttattgattgcttc--------tgtggacaggtgtctttta
tacaggtaaccagctgagattatga-----------------------------gca-ct
ccctt-taagagtgt-----------gctcctaatctcagctggttacctgtataaaaga
ca---------------------cctgggagccagaaatctttctg--------------
--tttgagagggggtcaaa-----------------------------------------
-------------------------tacttat------ttccctcattaaaatgcaaatc
------------------------------------------aattcaa-----------
------------------------------------------------------------
--------------------------------------tcagtttgttgttattctatct
cccactg-------ttcaaataaacctaccattaaaatgata------------------
-------------------gaccgatcatttctttgtcagtgg-------gcaaacgtac
aaaatcagcaggggatcaaatactttttccctcactgtatctcctttttaaagtaataca
ttttcttcttcattggctga-----ttgctcctatgtcatggaatcccgacc--cagttg
actactt--------------taaaatggtggaagccttcaatggcaatgtccatgctaa
aacaggttataaccattatgagtcctctatctatctctatg-acaacaggaacaactctg
atataaagttg-------------------------------------------------
--------tttttgggtaag----tagcagaaattccacatgcgt---------ccactt
atatcagtgcattcttaacaacctaaccattacaaaacctcaaaaacatttttttt----
----------------------c-------------------------------------
----------------ctttc---------------------------------------
--------------------aattaagacctagacaaccag-----------gtg-----
------------------------------------------------------------
----------------atgggagttccttactaattagggaccttaatccat--------
------------------ccatcaagtacaatggtggactgggaagaacttgagagggtg
gccggaaaa----------------------------agaaaatgcacacacca------
-----------------cgacgaagggtttg--gatttaaatcagttgggcaagaa----
--caagat-----gtatgtcagaagaat----------gatagcattatcatgaggagac
atat--------------------------------------------------------
------------------------------------------------------------
------------------------------------------------------------
------------------------------------------------------------
------------------------------------------------------------
------------------------------------------------------------
------------------------------------------------------------
------------------------------------------------------------
------------------------------------------------------------
------------------------------------------------------------
------------------------------------------------------------
------------------------------------------------------------
------------------------------------------------------------
------------------------------------------------------------
------------------------------------------------------------
--------------------------acttgga-ttatggtggcagaatggaggaaaata
gagaggcagaggaggtc--aga--gagagcgggaa-----------------------ga
agagggtgagcttgaattg-----------------------------------------
------------------------------------------------------------
------------------------------------------------------------
------------------------------------------------------------
------------------------------------------------------------
------------------------------------------------------------
------------------------------------------------------------
------------------------------------------------------------
------------------------------------------------------------
------------------------------------------------------------
------------------------------------------------------------
------------------------------------------------------------
------------------------------------------------------------
------------------------------------------------------------
------------------------------------------------------------
------------------------------------------------------------
------------------------------------------------------------
------------------------------------------------------------
------------------------------------------------------------
-------------------------------------------gttaaacgaatggggac
aagagatgt------------------------------------aagcagtgattactg
gggtagcggtaaa--tgtgaaagttcaccaatttgaaggggaagattcccg--gtgtttg
tgatgcttgtcgtttggtgcaacgcagacagttgggcgtgagtggtgaaacagaagagtc
gt----------------------------------------------------------
------------------------------------------------------------
-------------------------------------------------ctgctcttttg
agttttgat-gttgagtctttaccagacaaagtgatgttaggatatat-aagttatccgg
tgcaagcttttgtgccgaat--aaattgcgtttttacaggtgtcaagctt------atgt
ggcagcagtgtgtagga-ggaggttcctaggtgtgagaag-tgtgcagaagggcatgaga
caaaggaatgtgtagcattggggaaagtagtggtatgtg--ttaattgtgggggtgccca
tggggctggggatcagaaatgtcccgtgcgagagtgacaggttgaggcttccagggttag
agtagtgcagaagttgtcgta------------tgctgaggcagtgaagaaagtagagga
agatgggtcatggggg-agggatcctgagaggagtggtgtgagtagtagatctgtaccag
tacagagggagggatcctgagaggagtggtgtgagtagtagatcttaaccagtacagagg
gagggatcctgagaggagtggtgtgagtagtatatcttaaccagtacagagggagggatc
ctgagaggagtggtgtgagtagtagatcttaaccagtacagagggataggccaacaagtg
atatatgc---ttcagtaaaattaca--tttatagcatttatagctatggttatcaactg
tactgcagggatggaatgtaagtcgcagaaaattgaggatgtggcggcagctacagagag
gtatt------tgctagacttaacgtcagaagagttacagggtgtgtt--gagttgtggt
gtcctg-----tcctttcaggctgttggcctg----------------------------
------------------------------------------------------------
------------------------------------------------------------
------------------------------------------------------------
------------------------------------------------------aagtag
gactagatggatttaaatag------------------------------------gtga
agtgacagg--------------------------------tttttagtgagtgta----
----------------------------------------------gggta---------
------------------------------------------------------------
------------------------------------------------------------
------------------------------------------------------------
--------------------------------------------------tttgtttagt
ataagta-----------taagggagt----tactccaatctagtaggtggcggtaatgc
aaca-tttattggatgccaacctctg--ttaaatctcgtcaaagaaaaa-----------
--------gaagggaag-------------------------------------------
------------------------------------------------------------
-------------aacttcctgctcgaaggaagatggatgtcggcggtaagatggtggac
aggaaagaaaggaggaacgtggaacatattatgacttttatgaaggaga-----------
----------aaatcccccgacaagaaaaaaaggagaaaagtggattatgttttgagtga
atatggaatggaggattatacagaactttaacaagagcgacagaaggaaatttaacgtga
cgagagtgaggattaattaactgtgctggaatgtgta---------------gtgatgac
cgcagagaaggagct-------gagtgtaaaggaaagcggtggggtgaggaag-------
--gttggcgccaagtgccaaaagagggatacgtgctcca---------------------
-gtagcttagagatgtaacctgacgagag-----tgaggatacttgggggcaggtgtggt
g-----------------------------------------------------------
--aggaccgttgagtttgagcctcttcccgataatgacaaggatgatt------------
----------------------------------------------------ctgggatt
tgtggagagaatgga---------tccttgttttctggctgatccatatgtggtgtcaga
---ttgggtggag--aagagtttggggactgttgagtcggt-------------------
------------------------------------------------------------
------------------------gaaagtaactcaaatggac----tcgtgatgattta
ttgtgattcttctgtccagagggagtggcgctgtgact-------------tgct-----
-------ttgctcttcagagcagggcgccattggaagtagtggtaatgt-----------
---------------------------------ggggtggcattaagt------------
--------------------------------gttgag-gaggatcagctgaaatggaag
attcctggtatctgtgacgccctgcgtttggtgcgacgtggacccggtggagtgcatggt
gaaacggagaagaccgacaaggtcaagttaggatgtgtcagttatccaaaaattctacag
cgtttttggtccaagcttatggtcatgttgcagcagtgtgtaggagggagat--tcctag
atgtgtgaagtgggcatgag-------------------atgaaggaatatgtagtat--
----cggtggagaaagttgtatgtgttagctgtggggctgga------------------
------gatcggaggggctggag--------------atcgtgtccagtgagagaaa---
------------------------------------------------------------
-tgcaggttgaggttgccagt---------------------------------------
------------------------------------------------------------
------------------------------------------------------------
------------------------------------------------------------
------------------gtcagagtagtactgaaattgtcata----------------
------------------------------------------------------------
------------------------------------------------------------
------------------------------------------------------------
------------------------------------------------------------
--------tgctgaagcagtgaagagcaatagaga-------------------------
----gtaaagggaataatatgtgcttcagtaaggtgagttt-------------------
------------------------------------------------------------
-------------------------------------------------------cttag
catccatagccatggttgtcaactgtact-------------------------------
--------gcagaaatggaatgtaagtcacagaaaatcgtggtcgt--------------
------------------------------------------------------------
----------------------ggaggcagctgcagagaagctgcagagggtgttgaatg
gtagtgt------------------------------------------tctttcctcc-
-------------------c----------------------------agaccgtag---
-----gagtagga---------------ttagatggggttaaatagtggaatggggtgg-
------------------------------------------------------------
-----------------------------------taaagttaattgattg---------
------------tacagtatgtggcggcaatacaccaataggtgtagtctgccgttagac
cttaaagaagaaaa---------------------------agaagggtggagcaaaaac
ccgcaaacactcggccc-------------------------------------------
------------------------------------------------------------
------------------------------------------------------------
------------------------------------------------------------
----------------------------------tccttggaatgagtttg---------
--------------------acacgtactctattcaatcaaaga----------------
------------------------------------------------------------
------------------------------------------------------------
---------------------------------agcctcatgtatcaaatttgg------
---------------------------------aaatgcattttttgtttaccg------
------------------------------------------------------------
------------------------------------------------------------
------------------------------------------------------------
------------------------------------------------------------
---------------------aatt
>_R_C10_48888338-48893207
------------------------------------------------------------
-----------ccctggatgggagaccagatggtgttg----------gagggcaagtag
gaggcactctttcctctg----------------------------gtctaaaagaatat
cccaatcc---------------cctagggcagagattggggac----------------
------actgccctg---------------------tatagggtgctgtctttcggatgg
gacgttaaacgggtgtcctgactctgaggtcattaaagatcccattgcacttattgtaag
agtaggggtgt-------------------------------------------------
-----------------------------------------taaccccggggtcctggct
aaattcccaa--tctggccctcataccatcactgccacctaatcatccccagcttacaat
tggctcattcatccccctcctct----------------------------------ccc
ctga-aactattcc--ccaggttgttgctgtaaatgagaatgtg----------------
---------------ttctcagtcaacttacctggtaaaat--aaaaaatgttgcttcaa
tatatccacataattttcctgcctcatgatgccatctattttgtgaagtgcaccagtccc
tcctacagcaaagcacccccacaacatgatgctgccaccgccgtgcttcatggttgggat
ggtgttcttcggcttgcaagcctccccctttttctt-----ccaaacataacgatggtca
ttatggccaaacagttcta-----------------------------tttttgtttcat
cagaccagagga--------------catttctccaaaaagtacaatct-ttgtccccat
gtgcagttgcaaacc---------gtagt-ctgtcttttttatgaa--------------
----------------------ggttttggagc-------------------agtggctt
cttccttgctgagcgtcctttcaggttatgtcgatataggactcgttttactgtgga---
------tatagatacttttgtaccagtttcctccagcatcttcacaagatccattgctgt
tctgggattgatttgcacttttcgcaccaaagtaagttcatctc----------------
--------------------------taggagacagaacgc-------------------
gtctcctttctgagcggtatgacggctgcgtggtcccatggtgtttatactt-gcgtact
attgtttgtacagatgaacgtagtaccttcaggcgtttggaaattgctcccaaggatgaa
ccagacttgtggtctacaatttttttgtgaggtcttggctgttttcttttgattttccca
ta-----------atgtcaagcaaagaggca------------ctgcgtttgaaggtagg
ccttgaaatacatccacaggtacacctccaat----------------------------
----------------------------------tgactcaaatgat-------------
------------------------------------------------------------
---------gcgaattagtttatcacaagct--------------------tctaaag--
------------------------------------ccatgacatcattttctgg-----
---------aattttccaagctgtttaaaggcacagtcaacttagtgtatgtaaact---
------------------------------------------tctgacccactggaattg
t---------gatacagttaattataagtgaaataatctgtctgt---------------
------------------------------------------------------------
----aatcaattgttggaaaaattacttgtgtcatgcacaaagtaga-----------tg
tccgaatcgacttgccaaaactatagtttgttaacaagaaattaatggagtggttgaaaa
acgagttttaatgactccaacctaa------attcatgtaaacttccaa----cttcaac
tgtaaa----------------------------tgtgaaaattctgacacagtttttgc
------------tttgtcattatggttgtattg----------tgtgtaggttgatgggg
atgggggggacaattttaatacatt-----------------------------------
------gtagaataa------------------ggctgtaaacaaacaacatttgaataa
gg---------------------tcaaggggtttgaatactttctga-------------
---------aggcactgtactgtatga---------------------aaccgaggtaca
gtaactggtattagga-------------------------ttgatccacttagaacagc
------------------------------------------------------------
-------------------------------------------gtctatac-ccactact
gtacaac------------------------------------------cagtattttac
attgaga-gaacattaaatgcctcaacaacttggttcaaaaa------------------
-----------ataactaaatggtgtcattatt-----------------------tttc
ctttatttgctccaccctg-----------------------------------------
----------------------------------tgacctgtaaatatatg---------
------------------------------------------------------------
-------------------catcatctaaccttttattttatgcataacatcattttttg
tcaa-------ttaagtttccagtaacatcat----------------------------
---------gctgcg----------------tatgctttgcgtatgctttttctgttttg
cgaacagtgatgtctatg---------------------aaacaattaaatatcaattaa
aatcatttaaaaagactgtcgatgaagtttaatagattgagtattgc-------------
------------------------------------------------------------
--------------------agccagcataaagatagactg-----------ggatggtg
gttg-------------gaaatgcgtgcttgtttgaaatggaaaagcatcgcggtaagct
at--tgat--------aaagaacatcaagatgaagcagctgtttt---------------
---------------------acaagtgggatacactgttgagcgttacatcccgagggg
ttcgtgc------------------------------tgattgtactgagattg------
-----------------tgatagcgggttaaatggcgtcccttgagaaggcaagaac---
--caagat-----gtatgttaggagaag----------tgcagtattatcataaggagaa
gtat--------------------------------------------------------
------------------------------------------------------------
------------------------------------------------------------
------------------------------------------------------------
------------------------------------------------------------
------------------------------------------------------------
------------------------------------------------------------
------------------------------------------------------------
------------------------------------------------------------
------------------------------------------------------------
------------------------------------------------------------
------------------------------------------------------------
------------------------------------------------------------
------------------------------------------------------------
------------------------------------------------------------
--------------------------acttgga-atacagaggaggaatggagggaataa
gg----------aggtctaaga--gagcgagggag-----------------------ga
agtgggtgagcttgagtcggttaaaaatggt-----------------------------
------------------------------------------------------------
--------------------------------------------------ggaaaaaag-
gg----------------------------------------------agatggtttg--
-------------ttaaagaagaatggtagaaagtgt-------------aagcagagtg
agt---------------------------------------------------------
------------------------------------------------------------
------------------------------------------------------------
------------------------------------------------------------
------------------------------------------------------------
------------------------------------------------------------
------------------------------------------------------------
-----------------------tgaagacaggaggacaaatggaagtgaatgagggcga
agtatcg------------------------ggtgtggtg----atgttctcggagcccg
aggaagttctcggag---------cccgaggttagcaccg-------------agggtca
gga--------------------------taaagatgagtctgtgacagtagggttgacg
ttttttt--------gggaaaaagtgg-------------------acccttgccttttt
ggctgatccatttgtggtttcagggtgagtga-aaacagagttgggtgctgtggaatcgg
tgagagtaa--------------------------------ccagaagtagtcttgtgat
aat----tgtgtttctgctggttatagagagtaggcactctgtgttaaaacgactgggg-
-------ggcaattgttttgttctcaaggaa-agggagccattgaaaggagtgattactg
gggtagcggtaaa--tgtaaaagttaaccaa-ctgaacgggaagattctcg--gtgtttg
tgatgctcgtcgtttggtgcgacacagacagggtggcgttagtggtgaaacagaagagtc
gtctgtggtcccgtgtggctcagttggtagagcatggtgtttgcaacgccagggttgtgg
gttcgatttccacgggggtccactacggagaaaataaaatgtatgaaatgtatgcattca
ctactgtaagtcgctctggataagagcgtctactaaaatgtaaaaatgtctgttc-----
--ttttgat-gttgtgtctttgtcctacaaagcgatgttaggatatat-aagttaacctg
tgcgagcttttgtgccgaat--acattacattgttacaggtgtcaagcttatgggcatgt
ggcagcagt---------------------gtgtgagaag-tgtgcagaagggcatgag-
-aaaggaatgtgtagcattggggaaagtagtggtatgtg--taaattgtaggggatccca
------tggggatcagaaatgtcccgtgcgagagaggcaggtttatgtttccagatttgg
agtagtgaggaagttgccata------------tgctgaggcagtgaagaaagtagagga
agatgggtcaaggggg-agggatcctgagagaagtggtgggagtagtagatctgt-----
------------------------------------------------------------
------------------------------------------------------------
-------------------------------cccagtacaga--------ccaacaagtg
atatatgt---ttcagtaagattgga--t---------------------ttgtcaactg
tactgcagggatggaat----gtcgcagaaaattgagtttgtgttggcag------agag
gcatttgggtgtgtgggactagatgtca--------acagggtgtgtt--aagtggtggt
gtccca-----tcctttcaggctgttggcctgaag---------------tatattattt
tattta-actaggcgagtcagttaagaacaaattct--------------tatttacaat
gacggcctttcccggccaaac-----cctaacgatactgggctaattgtgagctgcctta
ttgggctcccaatcatggccagttgtgatac---agcctggaatcaaaccagggtctgta
gtggcacctctagcactgagatgccttagaccactgcgccactcaggagccttaaagtag
ggctaaatagatttaaatag------------------------------------tgga
gttgggtgatgttattttttatta---------ttataattttttgtgtgtatgta----
----------------------------------------------gtgtta--gatggt
agggtattt--gttttatttggggg-----------------------------------
------------------------------------------------------------
------------------------------------------------------------
--------------------------------------------------ttttttcaag
caaagta-----------taagggag--ttgtactccagtctagtaggtggcggtaatgc
aaca-tttattggatgccaaccgccg--ttaaacttcatcgaagaaaaa-----------
------------------------------------------------------------
------------------------------------------------------------
------------------------------------------------------------
------------------------------------------------------------
------------------------------------------------------------
------------------------------------------------------------
------------------------------------------------------------
------------------------------acacatgtttgacgctc-------------
------atgtcagggagcttgtgtaa----------------------------------
-------------------------------------aagggggtggagatttgt-----
--------ataactat--------------------------------------------
------------------------------------------------------------
------------------tatttcaaaaaaatttcattgtattcacaggaatgtccctgt
attg--------------------------------------------------------
------------------atatgtaatattgttattgttgcaacaac-------------
-----------------------------------------------aaaaaaaacactg
c-----------------------------------------------------------
------------------------------------------------------------
------------------------------------------------------------
------------------------------------------------------------
-cggaagaaggaaatgtgacgtaagaaaacg---------------------------gt
ttc---------------------------------------------------------
------------------------------------------------------------
------------------------------------------------------------
-----------cactaga---------------------tagcacagccacaaaa-----
----tgtactatataaaaaaaaa-------------------------------------
-------------------------------------acttaatttaag-----------
------------------------------------------------------------
------------------------------------------gttaggcataaggacag-
---cagtgtggttaaggttaacgttaaggtt------------------------aggtt
tataatcctattttattaaga-agatacattttagaa-----------------------
---atgggcggggtttgagactttgtggctgtggtaa-----------------------
------------------ctagtgacgacagtagaaagctcgag-attcaacatggccgc
t-----------------------------------------------------------
------------------------------------tacatgataatgctgggtgcttgt
aagc----------------------agacttctaaaaacggcgcaa-------------
----------tcttgtcgagaaattaccccaatatgtttacaacgg--------------
------------------------------------------------------------
------------------------------------------------------------
------------------------------------------------------------
-------------------------------ggaccgtgcg-----------------at
ctctcgttggtgagtcatctaactggact---------------ttaatggtgg------
------------ccaaaaga--------------tcttat--tctacgaacggtacgctt
atgaaaac----------------------------------------------------
------------------------------------------------------------
------------------------------------------------------------
------------------------------------------------------------
------------attatgcaacgcccgctctggtaacgttgttacatca-----------
-----------atgacaggagccgggaggctag--------------cgaagctcaaccg
atggaca-----------------------------------------------------
------------------------------------------------------------
----agggtcacc---------------ggttttttttccggggaaagagcgattctcgg
ctgcggggcttcgac---------------------------------------------
--cagctacaa---------------------------------ccagataagattgttt
------------------------------------------------------------
------------------------------------------------------------
------ggcaaccgaggcagcggcgctggc------------------------------
---------------------------------ttctcgg-----------gggaagacg
ggtcggagagcagcg---------------------------------------------
------------------------------------------------------------
----------------------------------------------ggtctggg------
---------------------------------ggagacgagtcagggggagat------
------------------------------------------------------------
-------------------------ggaggaacaccgtacaa------------------
------------------------------------------------------------
------------------------------------------------------------
-------------------------
>_R_C10_57685814-57691322
------------------------------------------------------------
------------------------------------------------------------
---------------ctc----------------------------gcgaccactcatgc
cgtaaaca---------------gtccagttcaaagtgaatggc----------------
------acagatcct---------------------gatatggc----------------
-------aatggtctatttgcttataggcctactgaagctccacactggctgaat-----
------------------------------------------------------------
------------------------------------------------ggggcttgtcaa
tgcattag----aatcatcctccaaatgcgttatgcctactacaaaatctcttacatagt
tcgttttgc---------------------------------------------------
---a-tactaagtc--ttggatagtttgtttaggta------------------------
--------------------------------tgttacatt--gaaagttgctaatattg
tgttgattcatcacaattcccacagtaaagggaaatgtttttaacaagttttagtgttaa
taactaagagggaaaactctacaaagt----------------tgagtgatgttcaatct
tgtggttctctgcgtggtttcttctgtgtggcagtc-----ccggggactgcgcctgcag
tttagagggaacgttggtgggggaagggaag------gggagtcttgggctctatttcaa
cttctcagaggaaca----------ggaataattaagctaatttaatta-ctggcctcac
actccagtacagtag---------gtggcggtgtatgcactttaaa--------------
----------------------gttggatgcga-------------------tccgccat
cccaatcccaaagaagaagaagaagcaagagcagcacggaccctgaggtaaaatgga---
------aagaaaga---------------------------tagcgaaagtggatgttgg
gtttgaatcaaacagcacgttgagca-------aagttcgt-------------------
----------------------------gaagacaa------------------------
------------------------------------------------------------
atgttctgaatggacaacaggagta-----------tcaaaaactggaacaaaaaggaaa
tt---------gtctaaaattggagtgcaggataatgaatcgcttcttgttgggatgcat
t-------------tgttgagtaaggatgcatatgtgggagacccgtttcaggtgttgaa
aatggtgaagtatgcactgggaaaagtctgtcagtgaccaagagtggtcttattta----
-------------------------gatgaattgtaattctaaagaa-------------
------------------------------------------------------------
---------cagaggaagattgcagtgagcc--------------------tcaaaagaa
tacgagcaacagaa---------------gttttgtgttttgaacttc------------
--------agagtagagcacccatcagagtcatctcaggggtgatgacggatgttcaggt
tgaatagctgaagag-aattcccggtgtagtggtgcctgacctctgaccctctgg-----
-------------gtgaatggagaaaaataagaaagtctgtcggtc--------------
--------ctgttgttt-------tttgataa----------------------agag--
caaataccaacgcatgtgaagcttggttatgtaagatatgctgtaa--------------
---gagctttcttcccaaaaccattg----------------------------cagtgc
aagaattgtaaagaatttgaccttgtttcaagtatgtgcagacggacag----agtatac
tgaagaatggtgtgtataaggatga------cggtgttgcaattgtggtggggctcatga
------------tcccgagttcctggagtgccc----------tgta-agggtgaaggag
attgaagtgacaaaagttagattgg-----------------------------------
------tcaatcgaa------------------tctcctatgggaaggcgatttaaaata
at---------------------tgagaaaacaagtgaagctagtga-------------
---------cgatatggttgtggacgca--------------------ccacagcctgca
gtaaatgtttgctg--------------------------------ccagtcaaaagata
------------------------------------------------------------
-------------------------------------------ccctgtgtgttaaaaat
atggatt------------------------------------------ttgtggcattc
attgcca-cagttataaactgtacagcagaagtctcaaagaa------------------
-----------gtctaagaaactggacattgttgtggctgtgg-------cagaaaatct
tttgggacttaaggat--------------------------------------------
-------------------------------------tttacatttgaagac--ttgcga
agagtacggg--------------------------------------------------
-------catcagaagaccccccctcccaggttccccttga-acctatgtagggatcaga
tctgtt-----ttagttcatttattttttgat----------------------------
---------agtttggtagg---ttttttgtagtttggtagtttt----------ttgtt
agtttgtttagttttttt---------------------gtgaatcttgtttccat----
--------------cctgcacagtaggt--------------------------------
------------------------------------------------------------
---------------------ggcaggatgcacataaaatt-----------gtgcgat-
-------------------------cgccaatttaccgaagaagaagacctagctgggct
a-------------------------aagatcaaccatctctctttgc------------
------------------aagttcagctgaaggcaacgttgaagttctca--------ga
atcccaa------------------------------tgcacatccagagtgat------
-----------------tgaagaaggggaaaatgactgcccttgagagggcaagaa----
--caaggtgtacagtatgtcaggagaag----------ggcagtattatcata-------
gtgt--------------------------------------------------------
------------------------------------------------------------
------------------------------------------------------------
------------------------------------------------------------
------------------------------------------------------------
------------------------------------------------------------
------------------------------------------------------------
------------------------------------------------------------
------------------------------------------------------------
------------------------------------------------------------
------------------------------------------------------------
------------------------------------------------------------
------------------------------------------------------------
------------------------------------------------------------
------------------------------------------------------------
--------------------------acttgga-atatggaggaggaatggagggaaaac
gagaggcagaggaggtc--------------gaag-----------------------aa
agatagtgagcttgaatcggttaaatatgga-----------------------------
------------------------------------------------------------
--------------------------------------------------ggaaaaaag-
gg----------------------------------------------atatgttttg--
-------------ttaaagaagaatggtaggaagtgt-------------aagcagagtg
agctgtacgctgga----------------------------------------------
------------------------------------------------------------
------------------------------------------------------------
------------------------------------------------------------
------------------------------------------------------------
------------------------------------------------------------
------------------------------------------------------------
----------------------ttgaagacaggaggagaaatggaagtgtatgagggcga
agtattg------------------------gaggtggt--------------agatgtg
gtgaagttctcaaag---------cctgaggtttgcaccg-------------agagtca
gga--------------------------taaagaggagtctgtgacggtaggagtgcat
ttttt-----------ggaaaaagtga-------------------acccttgcc-tttt
ggctgatccatttgtagtttcagggctggtga-aaacagagttgggtgctgtggaatcgg
tgaaggtat--------------------------------ccagaagtggtcttatgat
aactgtttgtgattttgctggccagagggagcaggcactccgtgttaaataaatggggac
aagaggtgtgaattgttttgctctcaagaaa-agggcgccattgaaaggagtgattactg
gggtaactgtagg--tgtgaaagttgaccaa-ctgaagggggaggat-tca--gtgtttg
tgatgcttgttgtttggtgcaacgcagacaaggtgacgtgattggtgaaacagaagagtt
gt----------------------------------------------------------
------------------------------------------------------------
----------------------------------------------tgtctgttcttttg
agttttgat-gttgagtcctcct----gacagttatgttagggtatat-aacgtatactg
ttcaagcttttgtgccgaat--acattacgttcttacaggtgtcaagcttatgggcatgt
ggcagcagtgtgtaggagggaggttcctaggtgtgagaaa-tgtgcagaagagcatgaga
cgaaggaatgtgtggcattggggaaggtagtggtatgtg--ttaattgtaggggtgccca
tggggctgaggatcagaaatgtccggtgagagagaggcagtttgaggtttccagggttag
agtagtgcagaagttgtcgta------------tgcagaggcagtgattagagtagagga
agat-------ggggg-agggatactgagagaagtggtgtgagtagt-------------
------------------------------------------------------------
------------------------------------------------------------
---------------------------------cagtacagaaggataggccaacaactg
atatatgc---ttcagtaagattggattttttttgcgtttatagcaatggttatcaactg
tactgcagggatagaacgtaagtcgtagaaaattgaggttgtggtgacagctgcagagag
gtatttgaatgtgtgagacttgacatcagaagagttacaggttgtgtt--gagggttgg-
----------------------tgttggcctc----------------------------
------------------------------------------------------------
------------------------------------------------------------
------------------------------------------------------------
------------------------------------------------------cagtag
aacttgatatatttaaatag------------------------------------tgga
gtagagtggtggg----------------------------tttttagtgagtgta----
----------------------------------------------ggttta--gatggt
agggtattt--gttgatttt----------------------------------------
------------------------------------------------------------
------------------------------------------------------------
--------------------------------------------------atttgcaaaa
aaaaatactttgctttttttaaagag--ttgtactccagtctagtaggtggcagaaatgc
aaca-tttattggatgccaaccgctgttttaaacctcatcgaagaagaa-----------
--------gagttggggggttttggggaaaatggaggaagc-------------------
-------------------------------------------------gaatattctgt
ttgaattggatgccgtgtcgagtggagatgagag--------------------------
------------------------------------------------------------
------------------------------------------tgataagaattggattac
ag-----tggcgaatgcaaaaggaaataagaga-------------------------ag
taaagtggtagtggaaactaataaatcc------------------------aaacctag
ttctgagtctttttt-------tggttggaataagggtgtggggtcag------------
----tagtgttacctgggagatttgtttgaagtctctgttaaaatgatggatgcgttgga
tgaggtggtgtcgatgaga-----------------ataatgagaagtgggctt------
---------attttgttttttgtgtttct-------------------------atggaa
aagaaggagcgtgctttgcgcctca--aagttgtccgattggaatgtg-----tgtggat
ct----------------------------------tcgaagcaggg---------cgct
tat---------------------------------------------------------
-----------------------caagggtgttatctctggggtggtgc-----------
--------tagaagtaaatgc---------------------aaaggatatacatgaaga
ttttgata------------------aagtggttggtgcaaaa----cgactgacccgca
tagtagatggagtgcgg---aagcccaccatccattct----------------------
-------gtttcctgaaga-----------------------------------------
---agagtctctcccttctcacatgtattt----gggttaaatgagat------------
------------------------------------------tgccttcatgccc-aaac
caatgcagtgtgataaa-------------------------------------------
--------------------------------------------------------tgtc
aattattccgt-----aatgtgtc------------------------------------
-----aagtgtatgtaga---------------------tgagaggagtattata-----
----tgccagctgagcctaaaaacttcaattgtggtggtgaacatg--------------
-------------------------cacccgaatttctgaagtgtcctgttagggtgaag
gatactgatgtggcaa--------------------gaataagtgctgtccagaatgt--
----------------------ctcctatccggaggcaatgagaagagtgcaaaaaaggt
g-tagagacacaagttgatgttccttgtca------------------------------
-atacagcggcattgcaagga-------atttt------gttgatgaatgctccaccctc
ac------aggtacttgagcctgtgtagggat----------------------------
------------------gtgaccaaaggagttgattgttttgatttcttcttgtattat
ctcgccagcagcatacccccctgcatcccactgctggcttgcttctgaagc---------
------------taagcag--tgttggtccctggatgg------gagac-----------
cagatgctgctggaagtggt---gttgaagggccagtaggag------------------
--------gcaccctttcctctggtctaaa----------------------------aa
aagatatatctcaatccccagggcag----------------------------------
----tgattggggacattgccttgtgtagggtg-----------------------ctgt
c------------------------ttttggatgggatgttaaatgggtgtcctgactct
ctgtgatcactaaagatcccttggcacttatcgtaagagta-----------------gg
ggtgttaaccccggtgtcctggctaaatt---------------cccaatctggc-----
------ccccataccatcacggtcacctaatcatccccag--tttacaattggctcattc
atcc-------------cccctgtaactatt------cctcaggtcgttgctgtaaatga
g---------------------------------------aatgcgttctcagtcaactt
acctggtaaaataagggtaaaaaaattacaaatctcgggtccccctt---ccccgcaatg
gaat----------------------ataatatttttgtttcgtttcaaaaccctgtaca
gtaggtggcggcaatacgtcaatatgtgtagtctgccataaaacattcaagaagaagaa-
gaagactctgaggtaaggggcagaattcgccag--------------atagctacgtagc
tattatcattggattttgttacattgtttgtgtttcaacaggaggtattga---------
------------acagtgaaatggtagaaactgtcagagg-------cgtgttgctagtg
tt---------------------------------------agagaagc-----------
----------------------------------------------tactgtttgtgaca
tttgattgttagcaacaaatgcct-----------------ggctagctagcgagattcc
cacatgtcatttggctcgttgagtgggggca--------tttgactaaaggagaaacaag
cttatatgaacaggtt------------------------------tttccgtcgtggac
gaccatta------------------------------------atattca---------
--------------------tcgtttggtagtgttttctg-----------tgtgtgacg
ttagctgactaactacttg-ctgtcgtgttatctgttttttgtt----------------
------------------------------------------------------------
--------------ggccataa--------------------------------------
---------------------------------aattgttttc-----------------
------------------------------------------------------------
-------------------------tgaggggcagcatgcgaacatgctat---------
-----------------------------------------------cagctaacacgct
aacgttactgctagctatcgtt--------------------------------------
-------------------------
>C10_59800388-59805301
t--tactccat--------gtgtaactctgtgttgttgtatgttgtcgaact------gc
tttgctttgtcttggccaggtcgcaattgtaaatgagaact-------------------
----tgttctcaacgtgcctacctggttaa--ataaaggtg-aaataaatacaaaaataa
tatggtctcgccataaccaagtggtcacagatcgttctggg-------------------
------------------------------------------------------------
------------------------------------------------ttccactgtaca
agagggtccgtggagttttatgaatatccaggcagacacacagtgaattaggaatttatt
ttcaacgttctgattggc--------------------caaagtgatcaagcctccgacg
ggtttacgcagtgcaca----------------------------------cacatagcc
tatagttcataattctcaccaccgccagagagaagacaggaaacaagttt-------tct
ggga-caaaaattccatgaaaacaatagaat-----------------------------
-------------------------------------------gacaaacaaaataaata
tgta--------------------------------------------------------
---------------------------------aatttgcaacctagagatagttaaat-
---------------------------------------ggtggatttaactatctctag
gttgcaaatttacata----------------------tttattttgtttgtcattctat
tgttttcatggaatatt-------tgtggtaattaaatagactttattt-------cgaa
tttttgataatacctttcccagaaatagttttaccagctctgtgtattctc---------
-----------aaattgaaaagggtgagggaacgctgttcttccgc-actccgacagcac
tacacccctgggtatgagttgagaaacatgcctattttg---taatgacacaa-------
-----------------------------------------ttt----aaaagctatacg
atattaagaacaagttaattatctaa-------aatctctgaaaatattagtaatgttga
gtttcacttt-----------atgtaatccatgctgggtttttgagctagtgcccaattg
actcccattc----------acttcttgtgggattctacagagaatgcactgcatagccc
attgttaacgcacgggcaatgtacacaatgg-atgttaatacg-----------------
---------------------------------------------attccaagttacaat
tta------ttcccatctcctcaaaagtatatct--ggctttagctacaaaggactacaa
catgctgatttctggctctggaattgtca----------------aatttgctctgcttt
tttgttgaatttggcaacattcataagcttgccaacctcacacccaacagtatc------
-------------------------------------------------------agggg
tgtattcattagaggaaggctgcagcaaacagttgcag---------aaccttttataac
ggaagcc------------ggctactcccaaacagaaaactagagtttctattggacaaa
ctcaggaaggtccctccagggtggctccatattggtgggctttatggttttg--------
----------------tgggctttatg----gtattgtgatatttaatattcata-----
------------------------------------------------------------
-----------------------------------------------------tgcaa--
tgtttgattgtgtttcgcgcaaatgaagttggcaagaatgactggacgacggtaataaag
aacaatggggctaaaaaaagctaaatctggaaa---------------------ccaaaa
gcagtttctggttggtacgattcatgaataaggatgttgatttgggagacc---------
--------tcagtgttgaagagtctgag----gatgctttaactgtgatgggaatcatgt
------------tccagaattccctaaatgccc----------tgttagggtgtaggagg
tcaaagtagcgaggatccagggccg-------------------------tcgagcag--
--------------------------------gtttcctatgcggaggcagtgaaaattg
ttggagagagtag----------------------------------a------------
-gatgatgaagctctggcagtggatgaccagca---------------------------
----------------------gccttttgat------gtcgttcatcagataaaatatc
------------------------------------------------------------
-------------------------------------ctgaaatactaatggtgaagaag
gtggatt------------------------------------------ttgttgcattt
attgaga-----------------------------------------------------
-------------------aactggataacattgtgaaagtgg-------ccaaaaggtt
attggatcttcaggacttcacgtctgaaacattgcagggtattgtatctgtcggaagacg
--------------------------ctccccctcgtctcaggccccaaagc--ctgtgt
agggatc-----------------------tgagaagacatttga---------------
-------aactgacagtttgttttttcttaattttggtgtg-gataatacgagtatattt
ttttctgcgt----------------------taaagttacagttttcacc---------
--------ccatacagtag-----ttggcatcatacaccaagtcg---------------
------------------------------------------------------------
------------------------------------------------------------
----------------------------ggagtgttttggacgttgaagg----------
----------------agcacattggagaagaaaaacggag-------------------
---------------------agcgtgtttgtttgaaattgaaaagagttgcggtagctt
ttgataaa--------gaagaacatcaagacgaagcagctgcttt---------------
---------------------atatgtggcatacactgttgagcgctacatcccgagggg
ttcgtgc------------------------------tgattgtatggagaatg------
-----------------tggcagccggttaaatggcgtcccttgagaaggtaagaa----
--caagat-----gtatgtgaggagaag----------tgtagtattgtcataaggagac
gttt--------------------------------------------------------
------------------------------------------------------------
------------------------------------------------------------
------------------------------------------------------------
------------------------------------------------------------
------------------------------------------------------------
------------------------------------------------------------
------------------------------------------------------------
------------------------------------------------------------
------------------------------------------------------------
------------------------------------------------------------
------------------------------------------------------------
------------------------------------------------------------
------------------------------------------------------------
------------------------------------------------------------
--------------------------acttgga-ataagtaggaggaatggagggaaaa-
gagaggcagaggaggtctaaga--gagagagggag-----------------------ga
agagggtgagcttgagttgattaaaaatgg------------------------------
------------------------------------------------------------
--------------------------------------------------gggaaaaag-
ag----------------------------------------------atatggtttg--
-------------ttaaagaagaatggtagaaagtgt-------------aagcagagtg
agct--------------------------------------------------------
------------------------------------------------------------
------------------------------------------------------------
------------------------------------------------------------
------------------------------------------------------------
------------------------------------------------------------
------------------------------------------------------------
-------------------------------------gaagaggaggtgaatgagggtga
attatca------------------------gaggttgt--------------aggtgtg
gtg------------------------gaggcttgtaccg-------------agggtca
gga--------------------------taaagatgagtctgtgacagtaggagtaaag
ttttt-----------ggaaaaagtgg-------------------acccttgcc-tttt
agctgatccatttgtggtttcagggtgggtga-------------gtgctgtggaatcgg
tgagggtaa--------------------------------ccagaagtggacttgtgat
aattgtttgtgtttctgctggtcagagggagaaggggctccgcgttaaacgaatgggggc
aagaaatgtgaattgttttgctctcaagaaatagggcgccattgaaaggagtgataactg
gggtagcagtaaa--tgtaaaagttaaccaa-ctgaagtggaagattcccgcagtgtttg
tgatgctcgtcgtttggtgcaacgcagacagggtggca-gaacggtgaaacagaagagtc
at----------------------------------------------------------
------------------------------------------------------------
----------------------------------------------tgtctgttcttttg
agttttgat-gttgagtctttgccagacaaagtgatgttaggatatataaagttatcctg
tacgagcattt-------------------------------------------------
------------------------------------------------------------
------------------------------------------------------------
------------------------------------------------------------
------------------------------------------------------------
------------------------------------------------------------
------------------------------------------------------------
------------------------------------------------------------
------------------------------------------------------------
------------------------------------------------------------
------------------------------------------------------------
----------------------------------------------------gtggtgat
gtccca-----tcctttcaagttgtttgcatg----------------------------
------------------------------------------------------------
------------------------------------------------------------
------------------------------------------------------------
------------------------------------------------------aggtag
gactaaatatatttaaatag------------------------------------tggg
gtagggtggtgtaattttaactgtatttatttattatatattttttggtgagtgta----
----------------------------------------------gtgttagagatggt
agggaattt--gttaatgtat---------------------------------------
------------------------------------------------------------
------------------------------------------------------------
--------------------------------------------------ttttttatag
caaggta-----------taagggag--ttgtactccagtctagtaggtggcggtcatgc
aaca---tattggatgccaaccgccg--ttaaaccacaaagaagaagaa-----------
--------gaagaagaagaagaagaagaagaaggggtcatgcacctttaacgtgt-----
-----------gtttgtggaccgctacaataccataga-----agaagaccccttcccgt
tttgttcagtttgggttcctggt-------------------------------------
------------------------------------------------------------
----------gaatacacccagctagtgtcaacattgggtttttataacattttacctgc
aaac------------------------------cagcctaacaaagacatattttctga
caaggaaaaagtgcgttttgagaggatt-----------------------ccacgcaat
tgtattgcaagactg-------ctagatatgcgagtatgtgtagtttagctagc------
------------------------------------------------------------
-----------tagctaaactgtcgttaaattattgatgctaaatagggatttgctttgc
a-----------------------------------------------------------
------------------------------------------------------------
----------------------------------------------------aatgtgtt
tagctagctagctca-----------ctataaagtcagccttggcgtatgttatttaaa-
------------------agtagacagatcactgacttttcaaatcaatattgcta----
-------gttaatgctaaact----------------------------gctagtgtgag
attacctacaaggtaacatagccagatagtaagtaatacaagc----tagctaacgcgta
atatttgtaacgggttgttagccagtggcagctaacta--------------gcg-----
-------atacaatttagacgaatgtattattgactaacgtta-----------------
---tagtttgtcattattagacttaaatcg----gggagatcgaggat------------
--------------------------------gtgatc--atgattttgtgatatgaaaa
ctcttaggcctacctgt------------accgctatgtctgtccggtacaactgcagtc
cttccg------------------------------------------------------
------------------------------------------------------------
------------------------------------------------------------
----tggggtgatgaaattcatacttttaataaacacctatcttgtacaaccaccaagct
ttccttagcgcgaatgcgtttgtgccaattgaatctcagtttatgtagcgaacgt-----
------------------------------------------------------------
-taaatgtcacgtctccag-----------ttaagaaacacaaatgaggaaaaactcggt
ggtatgcg---------------------atacgtttctatta-----------aagtat
gaattccagcaccccgcggaaggaccgcagttctacaggacaaa----------------
---catagcggtacaggtaagcgttttcagaatttggcatttt-----------------
------------------aacgtttaagtaacgttaccgacagatggtgagtcgttgcaa
gtaaatcgc---------------------------------------------------
------------------------------------------------------------
------------------------------------------------------------
-----------------------------------gcgaccagtcatca--------ata
ctcaactctgccttgatataagagaacagagttgagcgttcctcagctacc---taaatt
cctgacttggaagacagcatgtcttctaga------------------------------
------------------------------------------------------------
------------------------------------------------------cttcca
tgtctagttgcagggagttcgtttgaatttagaaaatactcaattatgaaataaatattt
tgctccatttagtaatccaacaatgtgtacgtagccatcttgtctatttcaaatcttatt
gttgatcgag------------------------------------acaggttagtgtca
tgacatgcaacactttggggtgggacacccacctgtcttaatcgatgagagaagatttta
aagacaa-------------------------------------------gatggtggc-
------------------------------------------------------------
-----------------------gtatacattgttggattacctcattgagcaaaacaa-
------------------------------------------------------------
-----------------------------------taattttatttaataa---------
------------ccaagcattttctaaattcaaacaaacc------ccctgttactagac
atggaaatataga----------------------------agatgtgt-----------
------------tgtcttcc--------------------------aagttgggaattga
actattgccgagtaaaggttggtctgaaattctctg------cactattatttacactac
tgtgtaactgctgtatggaagtgttcacatttca---------------------ccgat
tt---------------------------------------------------------t
tcaaagtgtag------------------ctactgacatttgagctagtcagacata---
-ttttatctggctctggacatagctaactgaatatattattataatgta-----------
------------------------------------------------------------
------------------------------------------------------------
------------------------------------------------------------
------------------------------------------------------------
------------------------------------------------------------
------------------------------------------------------------
-----------------ggttaaagtttcgagagtttggtattttaaagttgtatcagca
tttttgtcaa----------------------------aattgagttaatgacatggc--
-------------------ct----
>C10_63453093-63457924
t-----------------------------------------------------------
------------tcgggaggtctcatggtctgaca-------------------------
------------------------------------------------------------
------------------------------------------------------------
------------------------------------------------------------
-------------------------aacaccactgtagctctgccaccttccacagcaaa
tgcggaaggctgacataggcggatgtggcggattgagacgcaacccatccag--atatct
cttaaggattaaaacagt--------------------tacagagttaatggctgtgata
ggagaaatca------------------------------------------acattata
gttactccacaatactaacctaaatgacagagtgaaaagaaggaag-----------cct
gtacagaataaattgatataattgata---------------------------------
---------------ttcatgctccactgggtagaggtgaa--gacaaatgttagattaa
agcc--------------------------------------------------------
-----------------------------------aatatgatagatgtgtggcagaaga
ggtgggactcagaacccaagggcc------------------------------------
---------------------------------------------------------agc
atttacagttgaagtcggaagtttacatacacttaggttggtgtcatta-----------
---------------------aaacttgtttttcaaccactccaca--------------
---------------------------------------------------------cat
ttcttgttaacaaactatagttatggcaagtcgtttagg---------------------
-------------------------------------------------acgtctacttt
gtgcatgacacaagtcatttttccaa-------caattgtta------------------
----------------------------acagacagattatttcacttaacgttcactgt
atcacaattcc---------agtgggtcagaagtttac---------------atacact
aagctgactgtgccgttaaacagcttggaaa-----------------------------
---------------------------------------------attccagaaaatgat
gtcatggctttagaagcttctgataggctaat----------------------------
------------------------------------------------------------
------------------------------------------------------------
------------------------------------------------------------
---------------------------------------------------tgacatcat
ttgagtcaattgg------aggtgtacctgtggatgtatttaaaggcctacctt------
------------------------------------------------------------
----------------caaactcagtgc-------cactttgcttgacatcatgggaaaa
t-----------------------------------------------------------
-----------------------------------------------------caaaata
aatcagccaagacctcagaaaaataattgtaggacgtctgaaggtac-------------
--cgcgttcatctgtacaaacaatagtacgcaagtataaacaccatggga----------
-------------------------------------ctacacagccaaca-taccgctc
aggaaggagacacgttctgtctcctaga----gatgaatgtactttggtgcgaaaagtgc
a----------aatcaatcccagaacaacagcaaaggaccttgtgaagatgctggaggaa
acaggtacaaaagtatctatatccaca---------------------------------
------gtaaaacaa-----------------gttctatatcgacataacctgaaaggcc
gc----------------------------------------------------------
--tcaacaaggaagaagccactgctccaaaacca-----ccataaaaaagccagactaca
gtttgcaactgcacatgggg----------------------------------------
------------------------------------------accaaga-----------
------------------------------------------------------------
-------------------------------------------------ttgtacttttt
ggtgaaa-tgtcctctggtctgatgaaacaaaaatataactc------------------
-----------tttggccataatgaccatcgttatg------------------------
----------------------------------------------tttggaggaaaaag
ggggagacttgc------------------------------------------------
------------------------------------------------------------
-------aagtcgaagaacaccatcccaac------------------------------
------------------------------------------------------------
------------------------------------------------------------
------------------------------------------------------------
------------------------------------------------------------
------------------------------------------------------------
------------cat-gaggcacgggggtggcagcatcatgtt-----------------
------------------gtgggggtgcttttctgcaggaggga-------ctggtgcac
ttcacaaa------atagatggcatcatgaagaaa-------------------------
---------------------gaaaagtatgtggatatattggagcaacatctcaagaca
tcagt--------------------------------cgggaagttaaagcttg------
-g---------------tcgcaaatgg---------gtcttccaaatggacaatgacc--
--ccaagc-----atacttccaaagttg----------tggcaaaatgacttaaggacaa
caaa--------------------------------------------------------
------------------------------------------------------------
------------------------------------------------------------
------------------------------------------------------------
------------------------------------------------------------
------------------------------------------------------------
------------------------------------------------------------
------------------------------------------------------------
-----------------------------------------------gtcaaggtattgg
agtg---------------------gccatcacaaagccctgt-----------------
------------------------------------------------------------
------------------------------------------------------------
------------------------------------------------------------
------------------------------------------------------------
------------------------------------------------------------
--------------------------cctcaatcctatagaaaatgtatgggcagaactg
ataaagcgt---------------gtgtgagcaag-----------------------ga
ggcctacaaacctgactcagttacaccagct-----------------------------
------------------------------------------------------------
---------------------------------------------ctgtcaggaggaatg
ggccaaaattcacccaacttattgtgggaagcttgtggaaggctacccaaatcgtttgac
ccaagttaaacaatttaaaagcaatgctaccaaatac-------------taattgagtg
tat---------------------------------------------------------
------------------------------------------------------------
------------------------------------------------------------
------------------------------------------------------------
------------------------------------------------------------
------------------------------------------------------------
------------------------------------------------------------
-------------gtaaacttctgacccactgggaatgatatgaaagaaattaaagctga
aataaat----------------cattttcgctactgacatttcacattcttaaaataaa
gtggtgatcctaact-------gacctaagacagggaatgtttactggtattaaatgtca
ggaatt--------------------gtgaaaaactgagttta-------------aatg
tattt-----------ggctaaggtgt-------------------atgtaaact-tctg
acttcaactgtatatgccctccaaataagggt--------------ttgtttgaag----
-----------------------------------------ttagtagggctctttctta
ttttctttgtgtttctgctggtcagagggagaaggcgctccgtgttaaacgaatgggggc
aagaaattagattgtttttgctctcaagaaa-agggcgccattgaaagg-----------
----------aaa--tgtaaaagttgaccaa-ctgaaggggaagattc------------
-----cttgtcgtttggtgcgacgcagacagggtggcgtgaatggtgaaacagaagagtc
at----------------------------------------------------------
------------------------------------------------------------
----------------------------------------------tgtctgttcttttg
agatttgat-gttgagtctttggccgacaaagtgatgttaggatatta-aagttatcctg
catgagattttgtgctgaat--acataac---gttacaggtgtccagcttataggcatgt
ggcagcagtgtgtaggagggaggttcctaggtatgagaag-tgtgcagaagggcatgaga
caaaggaatgtgtagcattggggaaagtagtggtatgtg--ttaattgtaggggtgccca
tggggctagggatcagaaatgtcctgtgcgagagaggcagg-------ttccagggttag
agtagtgcagaaattgtcgta------------tgctgaggtagtgaagaaagtagagga
agatgggtcaaggggg-agggttcctgagaggagtggtgtgagtagtagatctgt-----
------------------------------------------------------------
------------------------------------------------------------
-------------------------------accagtacagagggattggccaacaagtg
atatatgc---ttcagtaagattgga--tttgtagcatttatagaaatggttatccactg
tactgtagggatggaatgtaaatcacagaaaattgaggttgtgatggcagctgcagagag
gtatttgggtgtgcgagacttgacatcagaagagttacagggtttgtt--aagtggtggt
gtccca-----tcttttcaagttgttggcctgaggtagcagtggcggttctagaccattt
caactgggggggggggggcaacctggggccagttgtactgttagaggggccagttacatt
agacattattgttgtcatatcgttttcttcactgcattgcaggcattagcaggcaaaata
ccatgttcataatcatcatcgttgtcactgtctaataacggatgtaaaaaaagaacgata
gcaaaa----------------------------------aatgagttagtgtgaggtag
gactaaattgattaaaatag------------------------------------tgga
gtagggtggtgttacattttgtca----------tttcaacaaaattgtgagtgca----
----------------------------------------------gtgtta--gatggt
agggtattt--gtttactta----------------------------------------
------------------------------------------------------------
------------------------------------------------------------
--------------------------------------------------ttttttcaag
taaagta-----------taagggag--ttgtactccagtctagtagctggcggtaatgc
aacattttattggacgccaactgccg--ttaaacctcatcaaagaagaa-----------
--------gaagccgaccatagaagtaaacatggcagacgacaatcccgtagcg------
--gtaagccatttaattagaacaatttaacaaattgcc--------attgcacatttgcg
tttaattgtgttatatgcagcatttatttagcgaatagagcagt----------------
------------------------------------------------------------
----------atatccattattccagccttaac---------------------------
------------------------------------------------------------
------------------------------------------------------------
----------------------tgatagagttgaacttgccttg----------------
------------------------------------------------------------
------------------------------------------------------------
------------------------------------------------------caagat
ttataaaggtgcgtgttgtatcgagaagatgcgtcctacctcgagata------------
-------------cgt--------------------------------------------
--------------------cccctgctccccatgtagcctcctgataaatattgtaggc
tt----------------aaataacaaatgtacacttatgtaatctcagcttgtgcagct
cttctttgtagacttagttct------------------caatcactctggctaaataaa
gattgcat------------------aaataaaatatgcaatg----catactgatttta
ttttaatcatcag-----------------------------------------------
-------atttgttgaggc----------------------------------------t
tgtacagtgcttgtaattgattgcatctat------------------------t-----
-------------atgccgtgaagc-------tctattttgcttctctgctgcat-----
-----------------------ctgaacaacactgcatgtcagtcatgtcatgtgtgtc
aa----------------------------------------------------------
--------tatgaatactactgtaattgcactcagagtg--------------aattaac
ccatattgcacttgtgtcat----tctgaaag-------aggtataaagtagccttgcgt
c---aggaatactgtagtaaaaatattgatt-----------------------------
-------------------------------tactctgagtcaaacagttggcctatgac
tttgttttgggtgtaatttggttacttt------------------------------ga
ctgaaagacacagttccatttcctc----cccccagtactgagatgagttacaagtggc-
------------------------------------------------------------
------------------------------------------------------------
------atgggccacaatatacttcattattttgtgttatcta-----------------
------------------caggttaaagtgatagttcactcaaactatcttttttaatat
gttgttcattagtccactgttcat------------------------------------
------------------------------------------------------------
------------------------------------------------------------
---------------acaatccccccaaaatgtgcatatcaagttatca--------aga
tagagaactttcagtatagagcaaaa----------------------------------
----catgtgatgatgatgtgttttgtaacgcatggt-----------------ttgtgc
c----------------------tgtctttcccaggatgttcaactgcctcc--------
------------------------agcttctgaaatcaggaagc--------------ct
cgtcctaaaaaaggtttgttgttcaaacccatatt-------------------------
-----------------gaagcctcctagattgacattactgaccaatatgctaactatt
ttacactgagagag----------------------------------------------
--aaatgtacaacattgggcttgaaagttgaactatcttaccaaacattccaatttcccg
gagacat-------------------------------------------gttctttggt
gtaaactg----------------ttctacagtagccattatccctttcttttctgaa--
----------------------------gtatgtaggcctacagctctgatgttagctg-
------------------------------------------------------------
-----------------------------------tagctgccactattca---------
------------acacagattttattcaggctatccaatt-------tgcgttgcactga
atacaaacattac----------------------------aggggact-----------
----------------------------------------------agttcttgggtata
tttaatccacactaa-----------aggtttactaaaga--------------------
------------------------------------------------------------
----------------------------------------tatatattgtttgcatgcat
tagaaacacat-------------------gtttttgactaggtctctttt------t--
--------------------ttgtccacttggtgtcattattgagcagg-----------
------------------------------------------------------------
------------------------------------------------------------
----ttcatttccctttgaagaggat----------------------------------
-----------------------tagaccaaaatagatcagctttagctaaacca-----
------------------------------------------------------------
------------------------------------------------------------
----------------------gatttggtagctgcctggaaggcaaggctgtgttggtc
aagtcacttt--------------------------------------------------
-------------------------
>_R_C10_70620030-70624642
cc----------------------------------------------------------
----atacacttctgggaaggctttccaccagatgttg----------gaacattgctgc
ggggacttgcttccattc----------------------------agccacaagagcat
tagtgagg---------------tcgggcactgatgttgggtga----------------
------ttaggcctggctcg----------------------------------------
------------------------------cagtcggcattccaattcatcccaaaggtg
ttcgatggggt-------------------------------------------------
-----------------------------------------tgaggtgagggctctgtgc
a--------------------------------------------------------ggc
cagtcaagttattccacactgat----------------------------------ctc
aaca-aaccatttctgtatggaccttgctttgtgtacaagggca----------------
---------------ttatca-----------tgctgaaac--aggaaaaggcctttc--
------------------------------------------------------------
------------------------------------------------------------
------------------------------------------------------------
------------------------------------------------------------
----ccaaacaaagt----------tggaagcacagaataatctagaat-gtcattgtat
gctgtaacattaag----------------atttcccttcactgga--------------
----------------------actaaatgg-----------------------------
-cctagcccaaactatgaaaaacagc----------------------------------
--------------------------------------------ccaagaccattattcc
ttctccaccaaactttactgttggca-------ctgtacat-------------------
----------------------------tggggcag------------------------
------------------------------------------------------------
------------------------------------------------------------
---gtagcgttctcctggcatc--------------------------------------
--------------cactaaacccagattcatctgtcagactgcc--------------a
aatggtgaggc-------------------------------------------------
--------------------------gtgattcatcactctagagaacg-----------
-------------------------------------------------------cgttt
ccgctgctccatagtccaatggcaacgagct--------------------ttacaccac
tccagcc-----------------------------------------------------
--------gacgcttggcattgtgcatggtgatcttaggcttgtgtgcagcttctcag--
--------------------------ccatggaaacccatttcatgaagctcccg-----
-------------gtgaacag---------------------------------------
------------------------------------------------------------
-----------------------taattgtgctgacgttgcttgca--------------
---gaggcagtttgaaactcgtaatt----------------------------gagtgt
tgcaactgatgacagatgatttttacgctatacgcacttcaacactcagcggtcccattc
tgtgagattgtgtggtctaccactt------cgcggctaagccgttgttgctcctagact
-----------tttccacttcacaataacagca----------ctta-cagttgaacggg
gcagctccagcagggcataaatttg-----------------------------------
------acaaactgactcgttggaaaggtggcatcctataacggcgccacgttgaaagtc
ac---------------------tgagttctttagtaa----------------------
------------------------------------------------ggccattctact
gccaatgtttgtctatggaga---------------------------------------
-------------------------------------------ttgcaa-----------
-------------------------------------------ggctgtgtgc-------
-tcgatt------------------------------------------ttattctcctg
tcagcaa-cgggtgtggctgaaatagcagaatccactcattt------------------
-----------gaaggggtgtccacatacttttgtatata--------------------
------------------------------------------------------------
------------------------------------------------------------
------------------------------------------------------------
-------------------tagtgtatattatctcaatcagtgcagatgggtaatcttta
gccat-------------------------------------------------------
---------tgattggttaa---tcctttacaattgattacttta---------------
-ccctgttgaattttacc---------------------tgacagtta------------
------------------------------------------------------------
------------------------------------------------------------
--------------------gggtggaatggaagtagagta-------------------
----------------------------------agattggaagagc-------------
------------------------------------------------------------
--------------------------tggacagggttgtgaaggacggtgcccagaagga
tttctg------------------------------------------------------
---------------------ggtaggggaaatggcgtcccttaagagggcaagaa----
--tgagat-----gtatatt---aaaag----------tacaatattatcataaggagaa
gcat--------------------------------------------------------
------------------------------------------------------------
------------------------------------------------------------
------------------------------------------------------------
------------------------------------------------------------
------------------------------------------------------------
------------------------------------------------------------
------------------------------------------------------------
------------------------------------------------------------
------------------------------------------------------------
------------------------------------------------------------
------------------------------------------------------------
------------------------------------------------------------
------------------------------------------------------------
------------------------------------------------------------
--------------------------gcttgga-atacggaggaggaatggaggggaaaa
gagaggcgtaggaggtcgaaga--gagtgagggag-----------------------gt
agagggtgagcttgaatcggttgaagatggt-----------------------------
------------------------------------------------------------
--------------------------------------------------ggaaaaaag-
gg----------------------------------------------agatgttttg--
-------------tcaacaaggaa-aatggaaaggac-------------aaccagagtg
aggcgtacggcaga----------------------------------------------
------------------------------------------------------------
------------------------------------------------------------
------------------------------------------------------------
------------------------------------------------------------
------------------------------------------------------------
------------------------------------------------------------
----------------------ttgaggtctggagacaaaatagaagtgaatgagggcga
attatca------------------------gaggtggc--------------aggtgtg
gtgatgttcttggag---------cccgaggcttgcaccg-------------atggtca
gga--------------------------taaagatgagtctgtgatggtaggagtgaca
ttttt-----------agagaaagtgg-------------------acccctgcc-tttt
ggctgatccatatgtggtttcagggtgggtga-aaatggagttgggtgctgtggaatcgg
tgaaggtaa--------------------------------ccggaagtagttttgtgcc
c----------------------------------tgccccacaccacacaaatggagac
aagagctgtgacttgttttgtagtcaagaaa-aggctgccattgaaaggagtgattactg
gggtagctgtaaa--tgtgaaagtggatcaa-ctgcaggggaaaattgcag--gtgtttg
tgatgctcgtcagttggtgcaacgcagacagggtggcgtgagtggtgaaacagaagagtc
at----------------------------------------------------------
------------------------------------------------------------
----------------------------------------------tatctgtttcat--
----------------------------------------------------ttatcccg
tacgagattttgtgccgaat--ccattaaattgttacaggtgtcaagcttatgggcatgt
ggcagcagtgtgtaggacagaggttcctaggtgtgagaag-tgtgcaaaagggcatgaga
caaaggaatgtgtagtattggggaaagaagcggtatatg--tcaattgtaggagtaccca
tggggctgggattcagaagtgtcctgtgcgatagaggtaggttgaggttgccatggttag
agtagtgcagagggtgccgta------------tgctgaagcagtgaagaaagtagagga
agatggatcaatgggg-agggatcctgagaggattcgtgtgagtagtagatctgt-----
------------------------------------------------------------
------------------------------------------------------------
-------------------------------gccagtacaaagggatatgccaacgagtg
atatatgc---ttcagtaagtttgac--ttcttaatgttcatagaaatggttatcaactc
tactgcaaggatgg-acgtaagtcgcagaaaatagaggttgtggtgacagctgcggagaa
gtatttgggtgtacgagatctgacgtcagaatagttacagggtgtgtt--gagtggtggt
gtcctg-----tccttccaggccgttggcctg----------------------------
------------------------------------------------------------
------------------------------------------------------------
------------------------------------------------------------
------------------------------------------------------aggtgg
gaccagatagttttaaatag------------------------------------tgga
ttaggttggttgg----------------------------tttttaacaagtgta----
----------------------------------------------gggtta--gatggc
agggtatttttattgatttatttaa-----------------------------------
------------------------------------------------------------
ttgttttccct-------------------------------------------------
----------------------ttacct----------------------tttttccacg
caaagta-----------taagggat--ttataccccagtctagttggtggcggtaaagc
aata-tttattggttgccaaccgccataggtcattttggctcccgagtg-----------
--------gcgcagtggtctaaggcactgcatctcgtcact-------------------
-------------------------------------------------acagacccagg
ttcaattccaggctgtatcacaaccggccgtgattgggagtcccataggg------cggc
gcacaattggcccagcgtcg--tccggtttagggtttggccgtggtagaccgtcattg--
-----------------------------------------taaataagaatttgttctt
aactgacttgcctagttaaataaaggttaaaca-------------------------aa
aaaacgaatcgaagaagtaaaagacatt------------------------taggatgg
agctaagtatgccat-------acctctgtgtaggggtgtggcgagt-------------
-----agtcggacaaaacgagtatcagaaaggtgcaatatgcagaaataaatctgcc---
--atttcctggttgctaaa-----------------attctaatagttcgccta------
---------atttcagtttgtgtg--------------------------------gcaa
aacaagcaatgtacagtgtagataa--tcattgtacca----------------------
------------------------------------tctaaaatata---------tatt
ttca--------------------------------------------------------
------------------ataaccaaaaatattgtatattcaactgtttg------aagc
tggtgt-ataaaactgaaagt---------------------ataagaagcaaaaactaa
acttaatcgcaggaagcata-----gaaatagagcacatagaa----cagatctaccgct
tcttagac--------------------------ttcc----------------------
-------tttcaatgatac-----------------------------------------
---tgagacctataactgccatttctatgt----gaatttggtcaggt------------
------------------------------------------------------------
cgcccaaaacttatatt-------------------------------------------
--------------------------------------------------------gcag
ctttaacggatatgggcaattgtcctgataggattatgattaccctgag-----------
-tatattttgttaatatc---------------------catgattcggtctaat-----
----catcaaatcaaatcaaatt-------------------------------------
-------------------------------------aaattgtattggtcacataca--
-------------------------------------catggttagca------------
----------------------------------gatgttaatgcgagtgtagcgaaat-
---gcttgtgcttctagttccaactatgcagtaatatctaacaagtaatctaacaaattc
acaacaactaccttatacacacaaatacacacaaatg-----------------------
---taaagggatgaataagaatatgtacatataaata-----------------------
------------------tatggatgagcgatgagtaatgtagg----------------
------------atatgcaaacattattaaagtggcattatttaaagtgac---------
------------tagtgatacctttatt----------------------------aagt
ccatttatggccagagatttgagtctgtatgttggcagcagcctctctatgat-------
----------------------agtgatggctaaatcaaatggtga-------------g
gatgtttgctaggaagcaatagagag----------------------------------
-----aaatagtaatggcgtatttttttaggca-----------------------ctaa
c------------------------tccgccatggttcgttggacaaa------------
-------------------------gcctatggggatatta-----------------at
ggcgtttttgtaggatttttggctaaagtaaggtctgtggttaacacaggcttaggag--
-----atcttatatgttttgttctatgagataatcttcat--cagctaacttcacttttt
gtca-------------attttgaagcattt------atataataaaaaagcacaaacgc
ttcataat---------------------------tcataaaggtcatgttaactgactg
gtattatctcatagaacaaaacagataagatctcctaagcctttgtt---aacctcag--
------------------------accttagttttggattttatcccaaaaccctat---
----------------------------tctttccctgttaattccatagggatagctg-
aacgaaccagaggtaa--------------------------------------------
-ctcatttctgggtttta-------------------------------gg---------
------------actacaagctggtcggcattggcggatg-------cggtggac-----
-----------------------------------------tgagacgca----------
------------------------------------------------------------
------------------------------------------------------------
---------------------------------------gcccatgcaaaaaatgtctaa
cttaaacagacagatt--------------------------------------------
----------------------------------ttgatggtatgttttta---------
--------------------ttatttatttattatgcctggagtggagaatggggtggct
caagaagataaattacttgaatattatttttattacatttttttaa--------------
------------------------------------------------------------
--------tgcccagctcatgag----------gccccttgatga---------------
----------------------------------------tgtgaggcct----------
------------------------------------------------------------
----------------------gaggcaattgcctcttctgcttaatggta---------
------------------------------------------------aatccgccagtg
gtcactac--ttttgcct------------------------------------------
-------------------------
>_R_C10_76804262-76808874
g--ggagccgtagga---------------------------------------------
--------------------------------------------agtgtcacgttacagc
aaagatcctcagtcttcaataaa----------------------cagagacaagaagaa
caagatcttgtcagaga-------------------------------------------
------------------------------------------------------------
------gggcgcttcctg------------taaggaatcttctcaggttttt--------
--------------gcctgccatatgagttctgttatactcacagacaccat--------
------------------------------------tcaaacagttttagaaactttagg
gtgttttcta--------------------------------------------------
---------------------------------------------------------tcc
aaagccaataattatatgca----------------------------------------
---------------tattctagttactgggcagaagtagt--aaccagattaaatcggg
tacg--------------------------------------------------------
-----------------------------------------ttttttgtccggccgtgtc
aatactgccccctacccccaacag------------------------------------
-------------------------------------------gttaaatgttttactca
catcggccatggagaaggagt----------------------------gccaacagtcc
ttggtagcggtccgcgttggtggcactgtgttatcctcaaagcgtgcgaag----aatgt
gtttagatgtcggtctcggtgacgtggctgg----------------------------t
tttccttttgtagtccgtgattgtctgtagtccctacca---------------------
------------------------------------------------------------
------------------------------------------------------------
------------------------------------------------------------
----------catacgtct-cgtgtctgaaccgttgaattgcgactctactt--tatctc
tatactgacgcttagtgaataactac-----actgtttatatt-----------------
---------------------------------------------ctgccatattaccag
tc------------accttgccatggttaaatgcggtggttcagttttgtgcgaatgcta
ccatcta-----------------------------------------------------
------------------------------------------------------------
------------------------------------------------------------
-----tccatggtttctggttaggctaggtt--------------------ttacatcgt
cacagtgggtac-------tatatctcctatatacgtccttataaactcag---------
---------------------tcaccgtatccgtgtatgcatctagattattttcacaag
ctacccaggacatat---------------------------cccagtccacgtg-----
-------------------------------------------------atcaaaacaat
cctgaagcgtggattccg----attggtcaaa----------------------ccag--
cattgaatagtttttagcacgggtacttcctgtatgagtttctgcctgtaggaagggagg
agcaaaatggagtcgtga----------------tccgatttgcctaaaggaggccttgt
aagcattccggaagtttgaatagcaatggtcgattcttagcagcgcaagt----------
------------------------------------------------------------
----agtacattcgatatattgatagaacttcggcag-ccttgtcctcaaatttactttg
ttaaaatccccagctacaataaatgcagcctcaggatatgtggattcca----------g
tttgc-ataaagtccagtga------------agttctcggaaagctgttgtggtatcgg
cttgagtgggga------------------------------------------------
--tataaacggctgtggcaatgacggaggagaa-------ttctctttggagataatatg
atcggcatttgattctgaggta--------------------------------------
------------------------------------------ttcaagg-----------
------------------------------------------------------------
------------------------------------------------------------
------------------------------------------------------------
-------tcaggtgaacaaaaggacttgagttcctgtatgttc-------ctagaattac
accatgagtcgttaatcatgaaacatacccctccgcccttctgcatcccggagagaaatg
tattcc------------------------------------------------------
------------------------------------------------------------
------------------tatctgcgctttgtatccaaaga-------------------
------------------------------------------------------------
--------atgagcattag-----cgagtaatatactcgaagtgg---------------
------------------------------------------------------------
------------------------------------------------------------
----------------------------tgggtggtgt----------------------
-------------gc-gcgcctcctaagtcgaaccagcagg-----------ccgcctca
aatacctctcctccaccggcgatgttttgggttcagcctctggaatagcttcaattgctc
tggggagagt-----------------gaacaaaggatctgctcc---------------
------------------------------------------------------aggaaa
gtcttat------------------------------tcctggtcgtaatgctg------
-----------------gtagttctgttgagttaccaccactctaatatccaatagtact
tcccggct-----gtatgtaatgacacaaaacagttcctgagctaataatgtaaaaaata
gtatatat----------------------------------------------------
------------------------------------------------------------
------------------------------------------------------------
------------------------------------------------------------
------------------------------------------------------------
------------------------------------------------------------
------------------------------------------------------------
------------------------------------------------------------
------------------------------------------------------------
------------------------------------------------------------
------------------------------------------------------------
------------------------------------------------------------
------------------------------------------------------------
------------------------------------------------------------
------------------------------------------------------------
------------------------------------------------------------
------------------------------------------------------------
------------------------------------------------------------
------------------------------------------------------------
------------------------------------------------------------
aa----------------------------------------------------------
-------------aaaaacaaaaatactgcaaagttt-------------cctaagagct
agtc--------------------------------------------------------
------------------------------------------------------------
------------------------------------------------------------
------------------------------------------------------------
------------------------------------------------------------
------------------------------------------------------------
------------------------------------------------------------
-------------------------------------gcaatgctgccatctccgtcgga
tgttccc------------------tttaagaacgcagcg----cccttggtcatgcaca
gtgttgctctatgttattcttgtactaattcgcttcagta-------------aatgtga
agc--------------------------tccagttcacttccttgtattcagagtcttt
cttatt----------atataaattagtaataaaagctaagacactacacttgcc-tttt
ggctgatcgatttgtggtttcaggttgggtga-aaacagagttgggtgctgtagaatcag
tgagggtaa--------------------------------ccagagggggtcttgtgat
aattgtttatgtttctgctggtca------------------------------------
-------ttgaattgttttgctttcaagaaa-agggtgccattttaaggagtgattactg
gggtagaagtaaacgtgtgaaagttgaccaa-ctgaaggggaagattcccg--gtgtttg
tgatgctcgtcgtttggtgcaacgcaggcagggtggtatgtgtggtgaaacagaagagtc
at----------------------------------------------------------
------------------------------------------------------------
----------------------------------------------tgtctgttcttttg
agttcagat-gttgagtc--tgactgacaaagtgatgttaggatatat-aagttattctg
tacgagcttttgtgccgaat--acattacgttgttacaggtgtcaagcttatgggcatgt
tgcagcagagtgtatgagggaggttcctaggtgtgagaag-tgtgcagaagggcatgaaa
caaaggaatgtgtagcattggggaaaatagtggtatgtg--tgaattgtaggggtgccca
tgggtctgtggaacagaaatgtcgggtgcgagagaggcaggttgaggttttcggggttag
agtactgcagaatttatcata------------tgctgaagcagtgaagaaagtagagga
acatgggtcaagtgg--agggatcctgagaggagtggtgtgagtagtagatcagt-----
------------------------------------------------------------
------------------------------------------------------------
-------------------------------accagtacagagggatagggcaacaagtg
atat--------------------------------------------------------
------------------------------------------------------------
--------gtgtacgagacttgacgtcagaagagttacagggtgtgtt--aagtagtggt
gaccca-----tccattcagg-----ggcctg----------------------------
------------------------------------------------------------
------------------------------------------------------------
------------------------------------------------------------
------------------------------------------------------aagtag
gactaaataaatgtaaatag------------------------------------tgga
gtaggatatttttgggggggttgc-------tggggcgagagggtttgtgagtgta----
----------------------------------------------gtgttt--------
------------------------------------------------------------
------------------------------------------------------------
------------------------------------------------------------
--------------------tttcttta----------------------ttttttcaag
ctaagta-----------taaaggag--------tccagtctagtaggtggcggtagttc
aaca-tgtatttgatgccaaccacca--ttaaacctagaagaagaagag-----------
--------------taggttaccttgaaaacaacgttcgtacatcttggacgca------
----gtctccagttcttattatacctcagtacttcagccccattcagcaatatggtgtgc
ttcgaattcaaatactttcggcttcatacgtcatcgggagtttttcatagaaatatgagg
ttaacacaggcttaggagatcttatacgtt------------------------------
----------ttgttctatgacataatatcagtcagttgacatgacc--tttatgaatta
tgatgccttt------------------------gtgctttatgtgcttatttgtcatta
ca----------------------------------------------------------
-----------------------taaatgcttaaaaatgtagaaaaaaaattac------
--gctagctgatgaagattatctcatagaacaaaatgta---------------------
-taagatctcctaagcctg---------------tgtttaccacagaccttattttcagc
g----tttatccaaaaactctattcattcatt-tcccc----------------------
---------------------------atagcgacgaagcgtccaaca------------
----------------------------------aaccatggcagag-----ttagtgcc
tacaaaaaaacggcattgctatttctctctatatccagagatctatt-------------
-c----------------cagtggcgacctgtcatttttggcagggcttgcct-------
----gttttacatgttatttt---------------------------------------
------------------------ggcactaatacgtgtcaca-tatcagtttgcaaaca
atgtaaaaataaa-----------------------------------------------
taaatatatataataataattcagttaataaagcagaatacaagcatggtctcttt----
--tttgctttcttgagtaagctctaaaatt----caagccccttgggt------------
--------------------------------gctgccttagagttatattagaa-gtgc
ccatccaagaaggctca-------------------------------------------
----------agat----------------------------------------------
------------------------------------------------------------
-cattggttacagataaaagga--------------------------------------
----tgccaaatcacgttatatctacagtagctttgattggactga--------------
-----------------------------taatgtcaacatcatactctcaaaatattag
ctggc--------------------------------agtcatcatcatgaatcaag---
-tcgacaatctacttgcaaatcca------------------------------------
------------------------------------------------------------
------------------------------------------------------------
------------------------ttttaatccttgtcatatgaaga------gaaataa
------------------tgaagagaaatgatagataaaacgta-------tcggtgctc
attggtcattggacataaacattac-----------------------------------
------------------------------------------------------------
------------------------------------------------------------
-----------------------------------acaacaagttggaaatc---gcaaa
ttcaacaatgagtggtttggaaggaat---------------------------------
----cagtggctaactgtaagcatttcaaagcaataa-------------------ctag
cctgc--------------------tattgagtggagtagctgtgtggt-----------
------------------------------------------------------cccaag
tctgggataaagggtctcttttccaagcttaaaatgataaacattcaacgttggccatg-
----ctgtcaatgaagcatgatttgtgccgtgctcaaaacaactgttaactcggaactgg
gaaatctgacttcagtgagttcaagacaactgggcactcagggaaaaaactatctccgac
tgggaaaatatgttttgaacg-----------gtcatccaagtcagaattgtaaatcggg
aaattgg-------------------------------------------gtctctttct
gta---------------------------------------------------------
-------------------------------------gctacaacctgaagatcactga-
------------------------------------------------------------
------------------------------------cgtcatcatgattcg---------
------------accttgtttttttccgagttcccagttg------------------tc
ttgaaaacaccataaatccag--------------------agaatggc-----------
------------------------------------------------------------
--------------------------agactgatgacaaa--atttgcccacaaaggacc
gccgcaccaccttcctgttcaagtgagcacagca--------------------------
----------------------------------------------caacaaggtgagtc
caaaaatatat--------------------------------tgtattctgctgca---
--------------------taaattatgtaatatgccagggagatatg-----------
------------------------------------------------------------
------------------------------------------------------------
------tatactgtagctaagaa----------agtaatactaagtgtatgttgtgtagt
aa-------------------------gctgttagtagcccatgtgcctcaccca-----
------------------------------------------------------------
---------------------catttgtttaagcaagtcagccatatcagct--------
----------------a-----tgttttttttaaaggcagtaaatgagaccgaattaact
tttgctgcca----------------------------------------gacaaggc--
-------------------------
>C10_80487349-80492598
------------------------------------------------------------
------------------------------------------------------------
-------------------------------------------------cccacaattga
cagtgcat---------------gtcagagcaaaaaccaagccctgagatcgaaggaatt
gtccctagagctccgagacag---------------gattg-------------------
------------------------------tgttgaggc--------------acagatc
tggggaagggt-------------------------------------------------
------------------a---ccaaaaaa----tgtctgcagcattgaaggtccccaag
aacacagtgg--------------------------------------------------
-------------------------------------------------------cctcc
atca--------------------------------------------------------
---------------ttctta----------------------aatggaagaaatttgga
accaccaagacttcc-----------tagagctggccgcccg-----------gccaaac
tgagcaatcaggg----------------------gagaaaggccttggtcagggaggtg
accaagaacctgatggttactctg---------------------acagagctccagagt
tcctctgtggagatgggag-----------------------------------------
------------------aaccttccaaaaggacaaacca--------------------
------------------------------------------------------------
------------------------------ta------------------tctgcagcac
tccacc----aatcaggcctttatggtagagtgtccaga---------------------
--------------------------------------------ctgaagccactcctca
gtaaaaggcacatgacagcctgcttg-------gagt-----------------------
------------------------------------------------------------
----------------------ttgccaaaaggcacctaaaggactctca----------
-------------------------------gaccatgagaaaca---------------
---aga-----ttctctggtctgatgaaaccaagatggaactctttcgcctgaatgccaa
g-------------cgtcaagtctggagtaaacc-tggcaccacccctacagtgaagcat
ggtggcagcatcatgctgtggggatgtttttcagcggcagggactgggagactagtcagg
atcgagg------------------gaaagatgaacatcgcaaaggacagagag------
----agccttgatgaaaacctgctccagagtgctcagg----------------------
-----acctcatactggggctaaggttaacc--------------------ttccaacag
gacaacgcaaga--------gtggcttcgggacaagtctctgaatgtcctt---------
----------------gagtggcccagccagagcccagacttgaacccgattgaacacct
ttgtagagacctga--aaatatctgtgcagcaacgttccccatccaacctcacag-----
-ggctt-gagaggctctgcagataagaatgggagaatctctt------------------
------------------------------------------------------------
caaatacaggtgtgccaagcgtgtagcgtcatactcaaggctgtaat--------tgctg
ccaaaagtgcttcaacaaaataacgggtctgaa---------------------------
tagttatgtaaatgtaatatttctgttttgctaacatttaaaaaaaaaaaa---------
------------------------------------------------------------
--acggttttttctttgtcattatggggtattg---------------tgtgtaaatgaa
gaaaaaacccccgatttaatcaatt-----------------------------------
------ttagaataa------------------ggctgtaatgtaacaaaatgtgaaaaa
ag---------------------tcaaggggtctgaatactttccga-------------
------------------------------------------------------------
------------------------------------------------------------
------------------------------------------------------------
----------------------------------------atgcactgtacatctgtaac
atgcatttccaccccacataactaataatgcaatggtttcagtcacttgttgattcgttt
tttggaa-caccactgtctgcacatttgagattctaaattccctgtacatcataaaaaca
caattgctggaacagaagagaatttaaaaaac-atgttgaaat-------taagcaaagg
tttaaaaataaaacacttaat------------------------------tgtaaagtg
tgcaatgtgtgccaggtcaa------tgaataactaactagtatttgcaagcgattttgc
agaatgtgaacatt----------------------------------------------
-------ttcctaaagcgtttcctttcaccttttctatatg-tactatacatgtataaat
gttgttg-------accgttttctgaagtagccaattcaacactgtcttctg--------
---------agtacaattgt---ttttatgattttgaatattctt--------gttcatt
tgtgtgtttaaatgagtg-------------------ataacatgttgattattctacat
taactaatggtgaactggttca--------------------------------------
--------------------------atgagtcatgttttatacaaatgtgcca------
----------------aataaactcgaacctgactaccctt-----------tttttata
gt-----------------aatttaaatcagttttcagcaatgatcagtcttcgtgatag
tt--------cc-ttgcaacaatctaagcaagtatcagcc--------------------
---------------------acatgttcataccaaagtgaagaaacgcacccttattca
catatacatacata---cagcacttctta--ccacacttatagtgcagtgtttgttcatt
t--------agcaaagcaggacgacgggaagctggcgcccctaa----------------
--tggggtattcg-------------------------cacattattcgcatgtggaaag
caat--------------------------------------------------------
------------------------------------------------------------
------------------------------------------------------------
------------------------------------------------------------
------------------------------------------------------------
------------------------------------------------------------
------------------------------------------------------------
------------------------------------------------------------
------------------------------------------------------------
------------------------------------------------------------
------------------------------------------------------------
------------------------------------------------------------
------------------------------------------------------------
------------------------------------------------------------
------------------------------------------------------------
--------------------------gccgagacaaacggaggaggaatgagggagaag-
------------aggtctaaga--gagtgagggaa-----------------------aa
ggaacgtgagcttgaatcggataaaaattgt-----------------------------
------------------------------------------------------------
--------------------------------------------------ggaaaaaat-
gg----------------------------------------------agatggtttg--
-------------tcaaagaagaatggtagaaagtgt-------------aagcagaggg
atc---------------------------------------------------------
------------------------------------------------------------
------------------------------------------------------------
------------------------------------------------------------
------------------------------------------------------------
------------------------------------------------------------
------------------------------------------------------------
-----------------------tgaagtcaggaggagaaatggaagtgaatgacggtaa
agtatcg------------------------gaggtggt--------------aggtgcg
gtaaactcatcggag---------atcgaggtatgcacag-------------aggatca
gga--------------------------tgaagaagagtctgtgac---agggttgaag
tttat-----------ggagaaagtgg-------------------attcttgcc-tttt
ggctgattcatttgtggtttcactgtgggtga-aaaaggaggtgggtcatatggaatcgg
tgagggtat--------------------------------ctagaagtggtctagggat
cattgtttgtgtttctgttgggcagaggaagaatgcgcttaaagtaaaacaaatggggtt
aag---------------------taagaaa-aaggcaccaatgaaatgcgtgataactg
gggtaacagttga--tataaacgttgaccag-ttgaaggcaaagattcccg--gtgtatg
tgatgcttggcgtttgatgcaacgtagacaaggtggctggatgtgggaaacagaagagtc
at----------------------------------------------------------
------------------------------------------------------------
----------------------------------------------tgtctgttcttttg
agttttgaa-gctgagtctttgcctgataaagttaattttggatatat-aatttatcctg
tacgagcgtatgtgccgaat--acgttaagatgttacaggtgtcaagcttatgggcatgt
ggcagcagtatgtaggagggagggtccaaggtgtgagaaa-tgtgcaaaagggcatgaga
caaaggaatgtgtagtattggggaaagtagtggaatgtgttttaattgtaggggtgccca
tagagctggggatcagaaatgtcccgtgcgggagaggcaggttgaggtttctagggttag
agtagagcagaagttgtca--------------tgctgaggcagtgaagaaagtagagga
agatgggttaaggggg-------------aggagtggtgagagtagtagagatat-----
------------------------------------------------------------
------------------------------------------------------------
-------------------------------accagtacagagcgattggccaaaaagtg
aaataagt---ttcagtaagattgga--tttttagcatttatagcaatggttattaattg
tactgcagggatggatcggaagtctcaggaaattgagtttgtggtggcagatgcagagat
gtatttgggtgtgcaggacttgacagcagcagaggtacaggatgtgtt--gagtggtgat
gtccaa-----tccctttagggtgatggcatg----------------------------
------------------------------------------------------------
------------------------------------------------------------
------------------------------------------------------------
------------------------------------------------------aggttg
gaataaatacatttaattag------------------------------------tgga
ttaggggggtgttcatttattttatat--aa-----ttttgaaattagtgagtata----
----------------------------------------------gtgtta--gatggt
agggtattt--atttagtacattttt----------------------------------
------------------------------------------------------------
------------------------------------------------------------
--------------------------------------------------ctatttcaag
taaagta-----------taagggag--ttgca---------------------------
---a-cacatcggatgccaaccgccg--ttaaaccccataaagaagaag-----------
--------tgcaatctccatcccatccagcaggcatggctaga-----------------
---------------------------------------------tagctaatgtcgtag
cctggcgtagaggcgtctctgttgctgctg--------------------aatgatgatg
gttaagctatctgaacgtc---agtgttctgcggctgtgaagttattgtttttgattgag
accaagccagctaccaatctcactagccaataccatacaatatgatat------------
---taaattattcaggctggcaaattaaaggtgagtatatctttcaacca--------gg
taaaatgataacgttagctatgatagcagaata---------------------------
-----------------------cttgcaagctagcttatgtgtgttagctagctagctg
cgtttcacgcgacgagagaaac------------------------attgatatgttgac
actgtcggctactatgggc-----------------tagataactagttatcta------
--------atagcgggctagctagccaatggaatgt------------------------
------------------------------------------------------------
--------------------------------------------------------attt
tatcgaaa------------------tgcttcatttgttagttagttgactggcaaccgt
gagctgtgc-agcttcgcaaacagcgtattgttgggaacttcagtgcgtttta-------
-------gcaaacgcagctgt---------------------------------------
-----------ggtagcggt--------------------------atgctatgtagata
atataatcacaacaata--------------------------------------at---
-------atctaatttagcagacccttttatta---------------------------
---aaaacgacttaagtcatacgtgcatac----attttctggatggt------------
------------------------------------------------------------
------------------------------------------------------------
---------------------------------------------------------ccc
gagaatcaagcccactaccctgtccccttacgaaaaatattgctgctgg-----------
-agtgaagtataattagtga----------------------------------------
----tggggagtcgactcaaatcgattccttacccgtcgaatcacggtgtcga-------
------------------------ctcctaagattcagtattttttttgcaacggaggaa
actattttc----------------------------tgtagcctacttcaagaacac--
-aaagtattgcgtatttca------cagcaaagaaagaccgggctaggggggagagagat
g----ggaaggtcacagccaggcataggtaggcatatcggccac----------------
-----------------caggcagacagtcagaaccg-----------------------
---tgcatcggtaatcaaaaatatgta-------------------gtctatcgcaatg-
ctg---tatttcgcaatttctggtattttaatgactcgcgcaaattcagtaaag------
----------------------------taggggctattaatgagtatgct---------
------------gagttattctacacac----------------aagaccgaata-----
aaacaattcgttgagttaataaagctgcatacaaacatgatctcttttttgct-------
----------------------ttcttgagtaactccaaaatgcaggtg--------ttt
cagcctagccagccagcggaaaataa----------------------------------
----ggagcgtaagggtggtcatgta----------------------------ctctag
t------------------------tgcgccgtgattggctcagtgttctcact----ca
tggggacagtgcaaaatctatggggagagctagaaaattca-----------------ag
ccccttgggtgctgccaaatagttacattagaagtgcccatccaagaaggctcaaggtaa
ttggccacaggtaaagtgacgtcatcacgttatctacagtagctttgattgtcaacatca
cgctttcaaa--------------------------------------------------
------------------------------------------------------------
------------------------atattagctagcaagctagcagt---cattatcat-
------------------------gaatcaagtcgacaatctactgaaaaatccttt---
----------------------------acaatccttgtcatatgaagataaataattaa
gaggaattatagataa--------------------------------------------
--------------------------------aacgtatcggtgctcatcggcca-----
---ttgg-----acataaacattacacaagttggaaattg-----------------caa
attcaacaatgagtagtttg---------------------gaaggaat-----------
------------------------------------------------------------
-----------------------cagtggctaactgc------aagcatagcaaagcaat
cactagcctgctattcagtggagtgggtgtggtc---------------------ccaag
tctcagtttaagggtc-------------------------------tcttttccaagat
taaaaggataa---------------------------------atattcaac-a-----
--------------------ttgaccatgctgtcaatccag-------------------
------------------------------------------------------------
------------------------------------------------------------
------catgctgcgctcaaaac----------aactggaaaccacgaactggg------
---------------------------------aaatctgattttagtgagttcaaaaca
actgg-------------------------------------------------gaaccc
a------------------gaaaaaaaaagagctccgactgg------------------
------------------------------------------------------------
------------------------------------------------------------
-------------------------
>C10_83591410-83596927
------------------------------------------------------------
---------------------------------ggtca----------gaccgtaactgg
g------ttggcgatttc----------------------------atcttaaatcatcc
ataaatcc---------------ccttg---tgacatagggaat----------------
------agaagtttgttgtgtgcaacagggagtggttattgaatgcaagcttcgcaaaaa
tgcttaacacttctagcctgtatctatgggtaac------------------------ag
agttgacgtgt-------------------------------------------------
-----------------------------------------tatgctcca---cccactc
ggttttccgatttttgactattagatgttcaatgtttctttagaattttttgttgttgaa
aggaatagt-------------t----------------------------------tca
aaga-aacaaaact--agggctttacaatgatggtggaaatgtaaagacattttagggtt
aagtggggtaaaatcttcctagaggactt---tggcacttt--agcaagtatttattcta
tata-aaatctaatttattgaattctccatgttgtctatattaaaaggcac-----ttcc
ttttaatataacatgcttttcaaagtcaatattg--------------------------
-------------gtgcacaacttctacttaatatc-----agagggatgcaaaaagcac
tcttcgtggaacaaccct------------------------------------------
--------agga--------------cattttaggaaaggccaaaatta-attt-----t
gtttgtatactgatt---------ttatt-tttttgcctatattaatcc-----------
--------------------gtggctagaaagg-------------------gatctact
tatacttctggagtgtatttgtttttcttttcatccttaaactcattacaaaatctc---
------tatgg----------------------caacattcttgctaaatgtattcctgt
t------tttttttctcctttttgtttaaa------------------------------
------------------------------------------------------------
---------------------------ccatggttcgacaacatttgtctag-aaatatg
attt-----------------------------------------------------gaa
tcatgtgggtctgcctcacttgttttattaaatatagatgttttaaatgtatatcatctg
aa-----------atgtaaaaaaa------------------------------------
----------------------------ttgt----------------------------
----------------------------------gaatataaataaa-------------
------------------------------------------------------------
---------acggcacagtttg----agatt--------------------ttctaaa--
------------------------------------gtggagtatttttatttggtggtt
gtccttaatcattttaaaaattttttatttatgtgtatatatatatatatataagca---
------------------------------------------tcctcaatatttttagaa
a---------gttccaattgattgttttgtaggatgtctttttaa---------------
------------------------------------------------------------
----aaggaatcttgagaggaattaatgcagcactgtatttaagggg-----------tc
cacttatcaaccttgttcaacctcagcttcgt------------gtgtggtgtttccaga
acaaatggtaatctgttcatctt--------------ccaaccttgtta----cattgac
tgctca----------------------------t-------tctgatctaggtgttggt
tt---------gacttccagagagaggtca------------------------------
------tgcaagaatatagtctagtctaccta-------------tataatttggcatct
attttggtacta-----------------------accttggttttatagttttaattta
aatgcattgtaataggccacgtgctgtgtcactggattataaattacc------------
------cataataatacaactagttgtatgccaggtgagattgcaaggagtgacaatgta
aacaagctcatacagaacagag----------------ggcattgttactctctaggtgc
tgacaagagccatgtgctggcatgtaacctctgagagagtactttgtcaccctggggact
gggtgataaactgaaggtaagaggtctctcagccaaagaaaggacataggc-ctactact
actgttg------------------------------------------catcacctctc
agagagatggtcatcagtatgaataacaatctggataaggaa------------------
-----------ggatactaataaaaaagcaat----------------------------
------------------------------------------------------------
-------------------------------------catggggccatctg---------
------------------------------------------------------------
-------------------tcttactggtcctttttttatggacattacatttttttatg
ccat-------tttatagacccgaatcctagttatgtcggtattgtattgagagaatttg
atgtgaatggctgtg----------------tgtggtgtgtcattgcggtttggttgtgg
tatgcgatcatattgttgttgcagatttacagtgc--ctaagtaattgcccctaaaagag
aaacattttgattgaattttaaaaattatgtatgaatttgttacaactgaaatattccat
tctataacacaaattgtcattcataggctggccatatgaagggcatttgaaatgggggag
actgttttctttcactcaggaactggagtgaaggcagtcgggtagggatggtggatggta
gttg-------------gaagagcgcacttgtttgagatggaaaagcgttgcggtagctt
ttgataaa--------gaagaacatcaagacgaagcagctgcttt---------------
---------------------ataagtgggatgaactgttgagcgctacatcctgagggg
tttgtgc------------------------------tgattgtacggaatttg------
-----------------tgacagacggctaaatggcgtccctt--gaaggcaagaa----
--caagat-----gtatgtcatgggaag----------tgcagtattatcataaggagat
gtat--------------------------------------------------------
------------------------------------------------------------
------------------------------------------------------------
------------------------------------------------------------
------------------------------------------------------------
------------------------------------------------------------
------------------------------------------------------------
------------------------------------------------------------
------------------------------------------------------------
------------------------------------------------------------
------------------------------------------------------------
------------------------------------------------------------
------------------------------------------------------------
------------------------------------------------------------
------------------------------------------------------------
--------------------------acttgga-atacagaggaggaatggagggaaaaa
ga------------------------------gag-----------------------ga
agagggggagcttgagtcggttaaaaatggc-----------------------------
------------------------------------------------------------
--------------------------------------------------ggggaaaag-
gg----------------------------------------------agatggtttg--
-------------ttaa--aagaatggtagaaagtgt-------------aagcggagtg
agc---------------------------------------------------------
------------------------------------------------------------
------------------------------------------------------------
------------------------------------------------------------
------------------------------------------------------------
------------------------------------------------------------
------------------------------------------------------------
-----------------------tgaagac---aggagaaatggaagtgaatgaggtcga
agtatcg------------------------gcggtggt--------------aggtgtg
gtgatgttctcggag---------cccgaggcttgcaccg-------------agggtca
gga--------------------------taaagatgagtctgtgacagtaggagtgaag
ttttg-----------ggaaaaagtgc-------------------ac-----cc-tttt
ggcggatccatttgtggtttcattgtgggtga-aaacagagttgggtgctgtggaatcgg
tgagggtaa--------------------------------ccagacgtggtc-tgtgat
aattg--tgtgtttctgctggtcagagggagaaggcgctccactttaaacgaatgggggc
aagaaatgtgaattgttttgctcccaagaaa-agggggccattgaaaggagtgattaccg
gggtagcagtaaa--tgtaaaagttgatcaa-ctgaaggggacgtttccca--gtgtt--
tgatgctcgtcgtttggtacaacggaaacagggtggcatgagtggtgaaacagaagagtc
at----------------------------------------------------------
------------------------------------------------------------
----------------------------------------------tgtctgttcttttg
agttttgat-gtt--gtcttttcccgacaaggttatgttagtatatat-aacttatcctg
tacaagcttttgtgctgaat--acattacgttgttacaggtgtcaagcttatgggcatgt
ggcagcagtgtgtaggagggaggttcctaggtgtgagaag-tgtgcagaagggcatgaga
caaagcaatgtttagcattggggaaagtagtggtatatg--ttaattgtaggggtgccca
tggggctggggatcagaaatatcc--tgtgagagaggcaggttgaggtttccatggttag
agtagtgcagaagttgtcata------------tgctaaggtattgaagaaagtagagga
agatgggtcaaggggg-agggatcctgagaggagtg--gtgagtagtaggtctgt-----
------------------------------------------------------------
------------------------------------------------------------
-------------------------------accagtacagagggataggccaacaagtg
atatatgt---ttcagtaagattgga--tttttagcattcatagcaatggttatcaactg
tactgcagggatggaacgtaagtcgcagaaaattgaggatgtggtggcagctgcagagag
gcatttgggtgtgcgagacttgacagcagaagcgttacatggtgtgtt--aagtggtggt
gtccca-----tcctttcaagttgttgacctg----------------------------
------------------------------------------------------------
------------------------------------------------------------
------------------------------------------------------------
------------------------------------------------------aggtag
gactaaaaagatttaaatag------------------------------------tgga
gtagggtggtggtctttttta--------------------ttttattaatatttacatt
ttgtattcattatttttttcaattttatatataaagaaatgtgtttgtgtta--ggtggt
agggtatct--tttttttttttatgtatttgtggtggtaggtagtctagtggttagagcg
ttgagcaagtaaccgaaaggttgctggattgaatcctcgagttgacaaggtaaaaatctg
tcgttctgcctctgaacaaggcagttaacccactgttccccggtaggccgtcattgtaaa
taagattttgatcttaactgacttgcctagttaaataaaggt---taataatgttttaag
caaagga-----------taaggggg--gtgtattccagtatagtacgtagctgtaatgt
aaca-tctagtggatgccaaacgccg--ttaaacctctttgaagaagaa-----------
--------aaagaagcgttt-------gaaattgttgatct-------------------
-------------------------------------------------gagctcccaat
t-----------------------------------------------------------
------------------------------------------------------------
------------------------------------------------------------
------------------------------------------------------------
------------------------------------------------------------
------------------------------------------------------------
-------cgtcatttggctagtgctg----------------------------------
-------------------------------------tctggatcgggcatt--------
------------------------------------------------------------
------------------------------------------------------------
-------------------------gattaactttgtctgacgcaagcaggggactcagg
aaat--------------------------------------------------------
------------------gtttcaaactcgattcgattgtagcgatt-------------
-----------------------------------------------ttctacagtaaaa
caaacgt-----------------------------------------------------
---------------------------cagtcgatcgataggctacagaaaagtaaatat
gtcgcggttattttattcgccattcaagcgttt--------------------tt-----
-------------------------------------gtgacaagtgtaaagattgtcct
gcagtgacct------------------tgcgctgct------attcctctttgt-ttac
tcca--------------------------------------------------------
------------------------------------------------------------
-------------------------------act--cggtgcccc---------------
--------cagctgtcaa---------------------aacaacagacatttgt-----
----cgtgttacaacagcagcag-------------------------------------
-------------------------------------agaaaatgtttcagaccttcacg
tcta----------------------------------ataacttctc------------
----------------------------------ggttttactcaaggtcaa--------
-----agttttggattgggggaataggtgcg------------------------ggcat
tgtttta----gctttggga-----------ttgaaatatcacactgacatagctgagct
ctcatgtgaagaggac-------ttccaacatactggaa---------------------
------gatatggtgctgccattcaagttagcagagacct---------tgttcagcgga
taaaggtacaggtatttgacgttttttgca----------ttcagaatgtttttctcttg
aaatgaaatgtttaataacatgacattcagttgacacatgcag-----------------
------------------------------ctcaacctcatgtcaga-------------
----------acacgttcatgcattttctgtctgtatctctgtca---------------
------------------------------------------------------------
-------------------------------------------------tcacctctttc
ttgcttggtgtgacagga--tgaggttggggctccagggctggtggtcggtgtg-----t
ctgtgg-----atggctctcaagtctggtgtgaaggttggt-----------------gt
catgcag------------tacctctagg---------------ttcactgtag------
------------tagacacaatacacttactc-ctc------------------------
----------------------------ata------tgttcccaaattattgcaatgca
t---------------------------------------aatgctgctgtgtca-----
-------------aacaggctcctaactaa---ctgatgtccatgttgcaggacttggct
atgctgacttggagaaccgtgtgccc--------tgtgga--------------------
-----------ccagagacggtgctgaggattgcca-------gcatcagtaa-------
-acccctaactacagcagcagcagcccgcctgtggg-----aggaggggaagcttgacct
tgatgcccctg------t------------------------------------------
---------------ccaga----------------aata-------cgtccctgagttc
cccaaaaaacagtttgaggg----agaagatgtaaatt---gagattctgagaagttgga
ataa---------------------agacacattccaaacaagcatg----------atc
ctcaagcacta---------------------------------tttttccctacatttt
tccaaatatttgtttttgtgaggttcttgaggat--------------------------
---------------gt---------------------------tttttctctttgacat
gtaggtgacaataactccacggttgattctctctcatctgagtggcatacg---------
--------------------gc-actacgagaaggatgcc-----------aagaaagta
agggaggacagggagaagg-ccaaacga--------------------------------
------------------------------------------------------------
--------------cctttaaaa-----------ctgcctggtaaagaggaaaa------
---------------------------------gagcttgtctgaaaacaaccccaa--g
accgaggacagcagcaccaatagcaaggaaaacaaacaggctcagaagaaaaaagagttt
g------------------agcaagaagagtactacctgaaagacagcttt---------
------------------------------------------------gaaagtgtcatt
cttgcc-----ttggacctgttcaaagacaacactctcgttttcaaacctggtaggagct
a----tggaagagttatcgct-gtc
>_R_C10_84507991-84513418
------------------------------------------------------------
------------------------------------------------------------
------------atgtcc----------------------------atcctaactcgcac
attaatgt---------------ct-----------------------------------
------------------------------------------------------------
------------------------------taat------------------------cg
aaattacggat-------------------------------------------------
-----------------------------------------cgcctctta---tccgctt
gtcgtccccttatgccatagtttgtacatc------------------------------
------------------------------------------------------------
------------------------------------------------------------
---------------------------------------------tcagttgtcattaga
aacc-acatttgtttaagcaagtcagccatatcagctatgtt------------------
---------------ttttttaaaggcagta-----------------------------
-------------------------------------------aatgaggctgaatgaac
tgttt----cgctgccag------------------------------------------
--------agaa--------------ggctccactgatagccaggtgta-gtgg-----t
ggtaagatgttggga---------ctgct-gtt---------------------------
---------------------------gggaca-------------------ggtctatg
taggccctaacagtttgtgggcaccatttgtcactgttatagtgcaattaatgtattgtt
tagtgatgtgt----------------------tgtggctttgctggcatgcatcccact
t------ttgtttttt--------------------------------------------
------------------------------------------------------------
------------------------------tgccccaccaagatttacatgg-taaaatc
acc---------------------------------------------------------
------------------------------------------------------------
------------------------------------------------------------
------------------------------------------------------------
------------------------------------------------------------
------------------------------------------------------------
------------------------------------------------------------
------------------------------------------------------------
----------------actgctctcgacctgtgtgcacctacat----------------
------------------------------------------------------------
------------------------------------------------------------
------------------------------------------------------------
------------------------------------------------------------
------------------------------------------------------------
-----------------------------------------------------tataaac
tgtcat----------------------------t-------catgggctaggttgtagc
------------aacctcatgatgggtata------------------------------
------gggaaaatttgagtatcat-----------------------------------
------gtagta-----------------------gcctaaacctatcactgttacattg
aa---------------------ctgggtgaatgaaatatgaatgac-------------
---------agtcatccaatatgctgt---------------------aatagaaataag
gccatgctcattaaaaaaaatg----------------gtcctcactaatcttaaatggc
------------------------------------------------------------
------------------------------------------------------------
------------------------------------------------------------
--actgaccgccactgctgtagctataaattctacactgaaa------------------
-----------ttacactgacagccaagcg------------------------------
------------------------------------------------------------
------------------------------------------------------------
------------------------------------------------------------
------------------------------------------------------------
-cac-------ctcgcaaa-----------------------------------------
------------gtg----------------gccaatcagaaacgagggtttagcagtgc
tgtgaactgaccaatcagtagcaga-----------------------------------
-------------------------------------ctattctgacagtagtattcatt
ttcaataacgcaattcagctgctaagactggtt-tttgagctactcttgcagc-------
--------------------------------------------gagacagtgtatggtg
gttg-------------gaagagcgggcttgtttgaaatggaaaagcgttgcggtagctt
ttgataaa--------gaagaacatcaagacaaagcagctgcttt---------------
---------------------aaaagtgtgatgcgctgttgagtgctacatcctgagggg
tttgtgc------------------------------tgattgtacggaatttg------
-----------------tgacagacggttaaatggcgtcccttgagaaggcaagaa----
--caagat-----gtatgtcatgagaag----------tgcagtattatcataaggagac
gtatacgtactctgggagtgtggtgccaggaatataacctctcactcaacgtcaacaaaa
caaaaggagatgatcgtggacttcaggaaacagcagagggagcacccccctatccacatt
gacgggaccgcagtggagaaggtggaaagcttcaagttccttggagtacacatcactgac
aaactggaatggtccacccacacaggaggctgaagaaatgtatcttggcacctaaaaccc
tcaaacttttacagatgcaaaattaagagcatcttgtcggactgtatcgccacctggtac
agcaactgcaccgcccacaactgcagggctctccagacgcatcaccagaagcaaactacc
tgccctccaggacacctacagcagccgatgtcacaagaaggccaaaaagaccatcaagga
caacaatcatccaagccactgcctgttcaccccgctataatccagaaggcgaggtcagta
caggtgcatcaaggctgggaccgagagactgaaaaacagcttctatcgcaaagccatcag
actgttatagccatcactagcacattacaggctgctgcctatat---acatatacttcaa
---ataactggccactttagtaaaatggaacactagtcactttaagaatgtttacatatt
ttgcattactcatcgcatatgtatatagtgtattctattctacggtatcttagtctatgc
cgctcagacattactcgtccatatatttatatattcttaattccattcctttacttagat
ttgtgtgtattggctatatgttgtgaaattgttagatattacttgttagatattactgca
ctgttggagctagaaacacaagcattttgctacacccacaataacatctgctaaacatgt
gtatgtgaccaataaaatttgatttcacttgga-atacggaggaggaatggaaggaaaaa
gagaggcagaggaggtt---aa--gagagattgaa-----------------------ga
agagggtgagcttaagtcggttaaaaatggc-----------------------------
------------------------------------------------------------
--------------------------------------------------tg-gaaaag-
gg----------------------------------------------agatagtttg--
-------------agaaagaagaatggtagaaagtat-------------aagcagagtg
agc---------------------------------------------------------
------------------------------------------------------------
------------------------------------------------------------
------------------------------------------------------------
------------------------------------------------------------
------------------------------------------------------------
------------------------------------------------------------
-----------------------tgaagacaggaggagaaatggaagtgaatga----ga
agtatta------------------------aaggtggt--------------aggtgtg
gtgaagttcttggag----------ccgaaatttgcattg-------------agggtca
gga--------------------------taaagatgagtccgtgacagt--------ag
ttttt-----------ggaaaaagtgg-------------------acccttgcc-tttt
ggctgatccatttgtggtttcagggtggatta-aaacagagttgggtgctgtggaatcgg
tgagggtaa--------------------------------ccagacgtggtcttgtggt
tattgtttgtgcttctgcttgtcagagggagaaggcgcaccgcgttaaactaatgggggc
aagaaatgtgaatcgttttgctctcaagaaa-agggc------------------tactg
gggtagcagtaaa--tgtaaaagttgaccaa-ctgaacgggaagattccca--tagtttg
tgatgcttgctgtttggt-------agatagggtggcatgagtggtgaaacagaagagtc
at----------------------------------------------------------
------------------------------------------------------------
----------------------------------------------tgtctgttcttttg
agttttgat-gttgattctttgcccgacaaagtgatgttaggatatat-aagttatcatg
tacgagcttttgtgccgaat--acattaccttgtgacaggtgtcaagcttatggccatgt
ggcagcagtgtgcaggagggaggttccttggtgtgagaagttttgcagaagagcatgaga
caaaggaatgtgtagcattggggaaagtggtggtatgtg--ttaattgtaggggtgccca
tggggctggggatcagaaatatcc--tgtgagagaggcaggttgaggtttccatggttag
agtagtgcagaagttgtcata------------tgctaaggtattgaagaaagtagagga
agatgggtcaagaggg-agggatcctgagaggagtg--gtgaatagtaggtctgt-----
------------------------------------------------------------
------------------------------------------------------------
-------------------------------accagtacagagggatagggcaacaagtg
atatatgt---tttagtaagattgga--tttttagcattcatagcaatggttatcaactg
tactgcagggatggaacgtaagttgcagaaaatgtagtttgtggtggcagctgc--agag
ttattcgggtgtgcgagacttcacatcagaaaagttacatggtgtgttaaaagtggtggt
gtccca-----tcctttcaagttgttgacctg----------------------------
------------------------------------------------------------
------------------------------------------------------------
------------------------------------------------------------
------------------------------------------------------aggtag
gactaaatagatttaaatag------------------------------------tgga
gtagggtggtgttatttttt--------------------------tgtgagtgta----
----------------------------------------------gtgtta--gatggt
agggtattt--gttcatatat---------------------------------------
------------------------------------------------------------
------------------------------------------------------------
--------------------------------------------------attttttaag
caaagta-----------taagggag--ttgtactccagtctagtaggtggcagtaatga
aaca-tttattggatgccaaccgcca--ttaaacgtcaaagaagaagtagctactctcgc
gatgtctcgtatcaacgcgt-------tcaatttccgtgac-------------------
-------------------------------------------------gtgcatcaaat
tttgttggtgcacagctgccaggcttggtt------------------------------
------------------------------------------------------------
-------------------------------------------gattggcatccttctcc
ac-----aacgtcagctag-----aaa---------------------------------
----------ccataaaaaacaaaatga------------------------caagtgag
t----------------------atatcagatgaatatttaatgatt-------------
------gtgttacttggctaacgttg----------------------------------
-------------------------------------tatttgttggtaatttag-----
--------ctagctacgcgtctcacttt--------------------------------
-------------cttggcctgtca--aagaatgcaat---cagacaa-----cgtgact
aactagctatgtttgtcaaacgttagactagctatactttgtctagctagctaacatggt
ttga--------------------------------------------------------
------------------agttaccatacgatttttttttaaaccat-------------
-----------------------------------------------taataccacaatg
tagctat-----------------------------------------------------
---------------------------acttttattacctgataacaaggctctgatttg
agggtgggtataatgtgaaacgttccaacagtt--------------------ttt----
--ggaacagattcctatgtaaataacaagg----ttgccaacaaacgcaaaagttgtata
gcggcagactaagatgccgggtagggagtgggctaat------tacatttttcac-acgt
ttt---------------------------------------------------------
------------------------------------------------------------
------------------------------------------------------------
-----------ttccgga---------------------aaaaataagtctcact-----
----ggtagcatatggacaaacc-------------------------------------
-------------------------------------attaagaataagctacgtggtga
gttg----------------------------------atgcctattc------------
----------------------------------ggcaactagttaggtgaattgatca-
---tgctactttgtatgcggtgtttgttggc------------------------agcct
tgtactacgacgtttttggaacagattcttgttggaacgttccacagatttgacccaccc
ctgatgtgtaggtaacaagctaatgttagcatgctag-----------------------
----------ctacacagatactgtagctagtagaacatttata-caaatatttggtcgt
tagctgcctagtaagttaaccccttcctcaagtgccaagcacaataacacacctttattt
atatgaactattgggttagctaccaaactgtcaacgtacatagttgtaggaggcactagc
tggccactgtaagaaataaatgtacatgctctctagactaggcacgc-------------
----------gcctgtccgcacgttgattgtgtacatccacaccagacgcgt--tctaga
catgcaggttgaaatatcaaaacaaac---------------------------------
-tctgaaccaactatattaatttggggacaggtcgaaacaca-----tgaaacattcagc
tagcttgctgttgcattg--cgttattttacctgaaaagcacaaggtcatttt-------
----------------------------cctggatctttgg-----------------gt
cacacaatcatgtgttctctactcctaca---------------tttaatctag------
------------ataaaatgggaaacgtaagt-ttctaac--tgtatgaatgtttcatgt
atttagacca------gtcaccagattaata------tgtaaattagttgtttaagagtg
t---------------------------------------tttgatatttcaacc-----
-------------agcatgtcctgattt----------------------gcgtctggtg
tggatggacaaaataagcatatgcacatgctgggtgtagt--------------------
-----------gggcatgtaatgctttgagttgctgagtaaacgcatcagtat-------
-acatgcatatacagttgaagtcagaagtttat--------------atacaccttagcc
aaatacatttaaatccta------------------------------------------
---------------gtaaa----------------aatc-------cctgtcttaggtc
agttaaaatcacc---------------actttatttt---aagaatgtggaatgtcaga
ataagtgatttcagcttatttctttaatcacattcccagtgggtcaggagtttacatgca
ctcaattagta---------------------------------tttggtagcattgtct
ttaaattgtttaacttgggtcaaatgttttgggtagccttccacaagcttccaacaacaa
gttgggtgaattttggc---------------------------ccattcctcctgacag
agctggtgtaactgagtcaggtttgtaggcctccttgctcacacactttca---------
--------------------gt-tctgcccacattttcta-----------taggataga
ggtcagggctttgtgatgg-ccattccaataccttgacttcgtt----------------
------------------------------------------------------------
--------------gtccttaag-----------ccatttcgccacaactttgg------
---------------------------------aagtatgcttggggtccattt------
------------------------------------------------------------
-------------------------ggaagacccatttccaaccaagcttt---------
------------------------------------------------aacttcctgact
gatgtc-----ttgatgttgcttcaatatat-----------------------------
-------------------------
>C10_92442621-92447580
cc----------------------------------------------------------
-----------------------------------------------------caacagg
aatctgttccaaaaacttt------gtaaataacaaggttgcc--aacaaacaacgcaaa
tgaagttgtatagtg---------------------------------------------
------gcagattaagatactgg-------------------------------------
-----------------------------------------------------gtaggga
gggggcaaagt-------------------------------------------------
------------------------------------------------------------
--------------------------------------------------------aatt
acgttttcactcaacacgtttactc-----------ctaaaaatgtctgtcctcactctt
gtagcctatggacaaacattaacaataagctacgtggtgagttg----------------
----------------------atgcctattcggcagcta---gttagctaggtgaattg
atcatgctactttgt-----------atgcgttgtttgttgga--atccttgtactttac
aaagtttttctaacagattcctgttggaacgttccacaaatt---------------ata
cccactctatcaaaccataccctg--------------------aaaccaactcactttt
gaattcaatcagggccacaaaaat------------------------------------
--tccctaatgaaccaa-------atctaaaacgaggccaaatcagaaa-atacagtcac
ccattaataattaag---------------------------------------------
------------------------------------------------------------
----------gatacggttaaagtgtgtgtgtaccttct--------------------c
t-----------------------------------------------------------
-----tgcaaatttcctgcatagcct-------aggt-----------------------
----------------------------agagtctgatagcctctacaagagtcatcagg
atgaggat--------------------ggtgatgaggatgaacttatag----tagtca
ggaagggctggatactgaaacaatatgaaaa-----------------------------
--------------------------------------------------aaaaggcaaa
ggggtttatttagatattggttacagttaggtacatagagt-------------------
------------------------------------------------------------
----------------------atgagtgcatctaaattctagaggtgagttaccttgag
gtgcagcatcaccacctcgctgatccaccacagtgggaaaaaacacatgttgaagaacag
tgacatctggagaggcaggctggagacaacctcactgtct-----gggaacgtaaaacaa
tagggttcacgt------------------------tctttccgtatcctact-------
---------------------tgttagtaagctagctagtatataacctatacacggccg
ggccaacagatgta--aataatatctg---------------cctggtacctatggataa
tgggttggtaatggcttgtttagctagctacagtactagctgagacaa------------
---------------------------------------------------gcgctagct
agcgtttcagttaccaatccatgcaagtttccactcactgtgccccaaaaacg-------
-tgacatgatcttcgggagatggttgagtacgactctgatcaacaaacacagttctggaa
aagtgtcctaaacgtcttctgatcggttctggaagctccatgcgaattgc----------
------------------------------------------------------------
----aaaaattctcctgtgctagcaagacagcg-----------------gtttagaaag
tcatgcctgccagcaacaaaacacggttcccttggtcacacaggaaatc-----tcgcgt
tctgc-ccaaaatctcgcgacccaaatgtgc-----------------------------
-------------------ctcctttcatcgtttcctttccttcatgaccagtggtcata
cattgatatcagaatgatgactgattcagcagacct----------------------cc
acaatttcccaaatctctgtaaatctacttatcaagacagtcctttcaaatcaaacattt
---------------------------tcccca---------actgtgacgc--------
-------------------------------agcggtctaaggcactgtatctcagtgct
agaggcgtcactac--------------------------agaccctggttcaattccag
gctgtat-cataacctaccgtgattgggagtcccataaggcaaag---------------
------------------------------------------------------------
------------------------------------------------------------
--------------------------cacaatttggcccagcatcgtcaggg--ttgggc
cggggtaggccgtcatt-------------------------------------------
------------------------------------------gtaaataagaatttgttc
ttaactgact--------------------------------------------------
----tgcctagttaaataaa--ggtaaaaaaaattaaacatttcatttagcc-tggtctc
agattgttttgtgctttt---------------------gcctaatccattttttg----
------------------------------------------------------------
-----------------------tgggggggttgagttcaaaacaactgg----------
----------------cggaaaaaaaagtcaaatcatgaagtcag---------------
----------------------------tgatcttcagggtagagagatggcggaag---
------------aaaagaagatcatcaagaagcagcagctgcttt---------------
---------------------acaagtgggatgcactgttgagcgctacatcc--aaggg
gttgtgc------------------------------tgattgtacggagattg------
-----------------tgacagacggttaaatggtgttccttgacaaggcaagaa----
--caagat-----gtatgtcaagagaag----------tgcagtgtaaacataaggagac
ttat--------------------------------------------------------
------------------------------------------------------------
------------------------------------------------------------
------------------------------------------------------------
------------------------------------------------------------
------------------------------------------------------------
------------------------------------------------------------
------------------------------------------------------------
------------------------------------------------------------
------------------------------------------------------------
------------------------------------------------------------
------------------------------------------------------------
------------------------------------------------------------
------------------------------------------------------------
------------------------------------------------------------
--------------------------acttgga-atacggaggaggaatggagggga---
------------------------------------------------------------
------------------------------------------------------------
------------------------------------------------------------
------------------------------------------------------------
------------------------------------------------------------
------------------------------------------------------------
------------------------------------------------------------
------------------------------------------------------------
------------------------------------------------------------
------------------------------------------------------------
------------------------------------------------------------
------------------------------------------------------------
------------------------------------------------------------
------------------------------------------------------------
------------------------------------------------------------
------------------------------------------------------------
------------------------------------------------------------
-----------------------------------------------------tc-tttt
gtctgatccatttggggtttcagggtgagtga-aaatatacttgtgtgctgtggaatcgg
tgagggtaa--------------------------------ccagaagtggtcttctgat
aattgtttgtgtttctgctgatcagagggagcatgtgctccgtgtttaacgaatgggggc
aagagatgtgaattgtcctgctctcaagaaa-agggcgccattgaaagaagtgattactg
ggttagtggtaaa--tgtgaaagctgaccaa-ctgtaggggaagattctct--gtgtttg
tgatgctcgtcgtttggtgcgacgcagacagggtggcgtgtgtggagaaacagaagagtc
at----------------------------------------------------------
------------------------------------------------------------
----------------------------------------------tgtctgttcttttg
agttttgat-gttgagtctttgcccgacaaagttatgttaggaaaaat-aagttatcctc
cacaagcttttgtgccgaat--acattacgttgttacattagtcaagcttatgggcatgt
ggcagcagtgtgtaggagagaggttcctaggtgtgagatg-tgtgcagaagggcatgaga
caaaggaatatgtagcattggggaaagtagtggtctgtg--ttaattgtaggggtgccta
tggggctggggatcagaaatgtcccgtgcgagagatgcaggttgaggtttccagggttag
agtagtgcagaagttgtcata------------tgctgaggcagtgaagaaagtcgatga
agatgggtcaaggggg-agggatactgagaggagtggtgtgagtagaagatctgt-----
------------------------------------------------------------
------------------------------------------------------------
-------------------------------accagtacagagggataaaccaacaagtg
ttacatgt---ttcagaaagatttca--tttttggcctttatagcaatggttatcaactg
tactgcagggatggaacgtaagtcgcagaaaaaataggttgtggtggcagctgcagagag
gtatttgggtgtgcga-----gacatcagaagagttacagggtgtgtt--aagtggtggt
gtccca-----tcctttcaggctgttggccta----------------------------
------------------------------------------------------------
------------------------------------------------------------
------------------------------------------------------------
------------------------------------------------------gtgtat
ggttattttaaatttgttgt----------------------------------------
---------------------------------------atttttttgtgagtgtg----
----------------------------------------------gagtta--gatggt
agggtattt--gttgtgtttatttct----------------------------------
------------------------------------------------------------
atattctttta-------------------------------------------------
----------------------gtattt----------------------ttttttcaag
caaagta-----------taagggag-------------tctagtaggtggcggtaatgc
aaca-tttattggatgccaaccgcct--ttaaacctcatcgaagaagaa-----------
--------gagatggcggaagcaggaggg-------------------------------
--------------------------------------------------------tcgt
ttgaagctgaaagcacgtcaagtacagttagcgaggaa---------------gatgagt
ggacaacagtccaagaatgga---------------------------------------
------------------------------------------------------------
----------------------------------------------------acaaaaag
ggcaacaattgttgtggaaaatgagtctaatgaatca-----------------------
----------------------ttgcttgttggacaatgtttggataaggatgtt-----
--------------tattattttatattgaaggatggtg-------aagaaggcgttggg
aaaagtggatgcagtcaaa-----------------gtaaccagaaatggtatg------
--------gtgttgatatcgtgtgtatctg-----------------------aagagca
aaaggagcgcgtgcattgtggctcgcggaattgtcgaagcatgaagtgaacagctttgat
tt----------------------------------tcagagcagag---------cacc
ggtaaaaggtgtttgt----aagtcgctctggataagagcgtctgctaaatgacttaaat
gt----------------aaatgtaaatgtgttatctctggtgtcccgt-----------
--------tggacattgatat---------------------gcaatatcttaggcaaaa
aattacag------------------gagtagttcatgcacgt----cgcttgacaagta
ttgagaatgggaaaaaa-tagaaacgtttatctgtataattgatgt--------------
-----------------------------------------------------------t
tgatgagtatttactaccacatgtaaagtt----tggatatataagat------------
--------------------------------acgccgtaagagcgttcgtgcaa-aacc
cgatgcaatgcaagaag-------------------------------------------
------------------------------------------------------------
--------tgcaaaaactttggccatg---------------------------------
-tgtcaagtgtttgcaga---------------------cggaaggactatgttattgat
g---agtctgtgaatgtaaaatgttgcaactatggtggggttc-----------------
---------------------------------gtcaacgtcaactcaccaacattacga
ccaga------------------------------aatacaactttccagaagcggat--
-cctctgtttggtccacca----------cccaggacaatggatcggatcccagccggc-
-------------------------------------------------------gagcc
aaaacaacggcgccgcagaagaaggg----------------------------------
------------------------------------------------------------
------------------gcagacggagtggtcttctggtcaggctccgtatacgggcac
atcgcgcaccgctcccgagcatact-----------------------------------
------------actcgccaatgtcca-----gtctcttgacaacaaggtagacgaaatc
cgaacaagggtagcattccagagagacatctgagactgtaacgttctttgtttcacagaa
acatggctcactcgagacacgctatctgagtcggtacagccacctggtt--------tct
tcacgcatcgcgccgacagaaacaagcatctc---------------------------t
ctggtaagaagaagggtgggggtgta----------------------------------
-------------------------tgccctatgattaacgagacgtg------------
------------------------gtgtgatcataacaacatac--------------ag
gaactcaagtcattttgttcacctgacttagaattcctcactatcaaatgccgaccgca-
----ttatctaccaagagaattctcttcgattataatcacagccgtgtatatcccccccc
cccccccaag---------------------------------cagacacatcgacggcc
ctgaaagaacttcattggact-----------ctatgtaaactggaaaccacatatcctg
aggctgc-------------------------------------------atttattgta
gccgg-------------------------------------------ggattttaac--
------------------------------------------------------------
-------------------------------------------aaggctaatatgaaaac
aaggctccccaaattctatcagcata----------------------------------
------------ttggttgtgcttccagggcgggcaaaac--------------------
----------------------cctagaccactgtt------------------------
------------------------------------------------------------
--------------------------attctaacttccgc---gactcatataaggccct
cccccgccctccctttggaaaagctgaccacgac---------------------tccat
tttgttgctcccagcc-------------------------------tatagacagagct
aaaacaggaag------------------ctcccgccctcaggtctgttca---------
--------------------acgctggtccgaccaatcgg--------------------
-------attccacgcttcaagattgcttcaatcacgtggactgggatatgttccgcatt
gctgcg------------------------------------------------------
-------------------------------aacaacaacattgatgaatacgctgactc
g-----------------------------------------------------------
------------------------------------------------------------
------------------------------------------------------------
----------------gtgtgcgagttcattaaaagtgcatcggcgatgtggtaccaaca
gcgtctatta--------------------------aaaacat-----------------
-----------------t-------
>_R_C10_94562142-94566747
------------------------------------------------------------
------------------------------------------------------------
------------------------------------------------------------
------------------------------------------------------------
------------------------------------------------------------
--------------------------------------------------------tgac
acaattggtgg-------------------------------------------------
-----------------------------------------gaagctgggaacttctgag
aaatttagac--aatcaaccttttcttactacacctacgcagctacgtctctctcacacc
ccgggcccctttcactctcccag----------------------------------tct
gtga-tgttg--------------------------------------------------
-----------------------------------------------------acatcaa
aacattggaacacac------------------------------aaacacgtttgtgcc
tcattaaacaaaaaggttttgatctcctaagcagtcagggccgtgaaatgaggtttgagg
actgttggt------------------ttgactcct-----gggtacttaacgaaaatca
t-----------------------------------------------------------
-----cagatga--------------tatttgctaa------------------------
------------------------------------------------------------
-----------------------------------------------------------t
tccattcatagagagtgtatcaaagtcaggttcatgtaagaatcccttt-----------
------------------------------------------------------------
----------------------------gaagagaatttgtatc----------------
--------------------------atgaaaatacaa----------------------
--------------aagcatgaatactgcttggagtt-----------------------
--------tgtaagttgaagtggctctttggggggttcatgcatagtactcatgttgtat
caaaaaatgtattctttagataat---taaaattataatccatttatgtaatttgtccaa
tg-----------ttattaa------------------------------taggggaaag
aaatgtaacactttca--------------------------------------------
------------------------------------------------------------
------------------------------------------------------------
--------------------tattacgactg--------------------tacagtg--
------------------------------------ccttcagacggt------------
--------gaatctggctgttgttctaagtcaatatacaggtcaggatatctgttgg---
------------------------------------------tc----------------
-------------------------------aaaaatcagtgttt---------------
------------------------------------------------------------
----caatggctcaaggacagttgaccctcgcaaggccgacagtcca-----------tc
atggaccggaatt-------------cttgggagcaagaatttcacagtgtcatcacta-
-----ttctttgcatttcaagcta------------------------------ctgaac
catgaa----------------------------tttgatatttattttacgagcttttt
gca-taggtcacatgcacatcactgttctctcc----------tgggtggatctgtggag
cagatgag--------ccatgttcc-----------------------------------
------taaaaatgc------------------tactctacataccaaatgat-------
----------------------------------gtatgtgtcttgg-------------
---------ttatcttttaatgtatta---------------------------------
aaaacaattatcagtg-------------------------ccaaataattaatgatttt
------------------------------------------------------------
-------------------------------------------gtatctac-tgactg--
--------------------------------------------------------tact
attgact-gatgttccaatcaatcaaaagtctaaattgtaaatct---------------
----------cagcattgaaaggagttaaaatg-----------------------aacc
tcttaaatgtaaagtc--------------------------------------------
-------------------------------------cccatatttaggga---------
------------------------------------------------------------
-------------------ccctatttgatgtttttattca-attcaatctggtatgaga
acag-------tagccctatctgcaaaagcaa----------------------------
---------aatctg----------------agtatcttggctat----------ttatc
tgtgccttaaaatctttg---------------------gtgtgattcactaccatatat
gggcatatgaa-------------------------------------------------
------------------------------------------------------------
------------------------agtataagggcaggccg-----------agcagatg
ac----------------------------------------------------------
------------------------------------------------------------
--------------------------------------ctaatttcaagatttcgaggtg
tttgtgc------------------------------tgattgtatggagt---------
----------------------gctgattgtatggagtcccttgagaaggcaagaa----
--caagat-----gtatgtcaggagaag----------tgcagtattatcataaggagaa
gtat--------------------------------------------------------
------------------------------------------------------------
------------------------------------------------------------
------------------------------------------------------------
------------------------------------------------------------
------------------------------------------------------------
------------------------------------------------------------
------------------------------------------------------------
------------------------------------------------------------
------------------------------------------------------------
------------------------------------------------------------
------------------------------------------------------------
------------------------------------------------------------
------------------------------------------------------------
------------------------------------------------------------
--------------------------acttgga-atacggaggaggaatggagggaaaaa
gagagacagaggaggtct--aa--gagagacggag-----------------------ga
agaggttgcgattgagtcggttaaaaattgt-----------------------------
------------------------------------------------------------
--------------------------------------------------ggaaaaaagc
tg----------------------------------------------agatggtttc--
-------------ttagagaagaatcctagaaagtgt-------------aagcagagtg
agc---------------------------------------------------------
------------------------------------------------------------
------------------------------------------------------------
------------------------------------------------------------
------------------------------------------------------------
------------------------------------------------------------
------------------------------------------------------------
-----------------------tgaagacaggaggagaaatggaagtgaatgaggtcga
agtatcg------------------------gaggtggt--------------aggtgta
gtgaagttctctgag---------ccttatgcttgcaccg-------------agagtca
gga--------------------------taaagatgagtctgtgacagtaggagtgaag
ttttt-----------ggaaaaagtgg-------------------acccttgcc-tttt
ggctgatccatttgtggtttcagggtgggtga-aaacagagttgggtgctgtggaatcgg
tgagggtaa--------------------------------ccagacgtggtcttgtgat
tattgtttgtgtttctgctggtcagagggagaaggcgctctgcgttaaatgaatgggggc
aag--acattaattgttttgctctcaagaaa-agggtgccattgaaagaagtgatttctg
gggtagca--------gtaaaagttgaccaa-ctgaaggggaagaatcccg--gtgtttg
ggatgctcgtcgtttggggcgatgcagacagggtggcgtgtgtggtgaaacagaaaagtc
at----------------------------------------------------------
------------------------------------------------------------
----------------------------------------------tgtctgtttttt--
--ttttaat-gttgagtctttg------------------------------------tg
tacaagcttttgtgctgaat--acattacgttgttacaggtgtcaagcttatgggcatgt
ggcagcagtgtgtagaagggaggttcctaggtgtgagaag-tgtgcagaagggcatgaga
caaaggaatgtgtagcattggggaaagtagtggtatgtg--ttaattgtaggggtgccca
tggagctggggatcagaaatgtcctgtgcgagagaggcaggttgaggtttccagggttag
agtagtgcagaagttgtcata------------tgctgaggcagtgaagaaagtagagga
agatggttcaaggggg-acagatcctgagaggagtggtgtgtgtagtagatctgt-----
------------------------------------------------------------
------------------------------------------------------------
-------------------------------accagtacagagggatcggccaacaagta
atatatgt---ttcagtaagatttga--tttttagcatttatagcaatggtcatcaactg
tactgcagggatggaatgtaagtcacagaaaattgaggttgtggtggcagctgcagagag
gtatttgggtgtgtgagacttgacatcagaagggttgcaggctatgtt--aagtgttggt
gtcaca-----tcctttcaggttgttggcctg----------------------------
------------------------------------------------------------
------------------------------------------------------------
------------------------------------------------------------
------------------------------------------------------aggtat
gactaagtagatttaaatag------------------------------------tgga
gtaggatgttatt------------------------------taaaaaatatata----
----ttttattatatttt-------------------------gttagaata--gatgat
agggtattt--gtttatttataaaa-----------------------------------
------------------------------------------------------------
------------------------------------------------------------
--------------------------------------------------aaaattcatg
caaagta-----------taaggaac--gtgcatcaatgaggatttcgactcggccgaca
aata-tt-------------------------gctttctagaaggattggatacactttt
ggatctataagtaaatt-------------attttcatgactc-----------------
------------------------------------------------tatatagcaaat
ttactatatgtaagttgtctgctttttatg------------------------------
------------------------------------------------------------
-------------------------------------------ctttggatttagtttac
at-----aggcttatgtaacaagtaat---------------------------------
----------ttatatgttatataattc------------------------caaagtag
ttattgtctatgttt-------catattagttcactgtttgctgttct------------
----aagtttcatccttgtaactttggagaggctact-----------------------
----acactctcatggcca-----------------ttgtttatttgtggttctc-----
--------acctctgcctcctctgtcac--------------------------------
-------------ctctgtctccaa--agtgttactgtttgcattgtg-----tgtgtac
ttcacaccttctatgtgagtcactgtacagataaagtttaggcttgg---------tgtt
ttta--------------------------------------------------------
------------------ctttacagtaatgttgttttgtaaattttgt-----------
--------caactgtaattat---------------------gtgtgtcatacaagaata
tatatat-----------------------------------------------------
---------------------------ccctttatttt----------------------
-------attcaccgcagaggattttgatgacg--------------------ttt----
--gagagccacccctccctagcaagcgccc----ctgccagtcaaggt------------
---cttcactgcgatgccaatcaccccgtctgatggttctacatccacttttcat-agac
ctcttcaaaatgaaaat-------------------------------------------
--------------------------------------------------------gggg
gcttgtggcac-----cattcgtcctaacagaat--cggtttccccaagaccaaggtaaa
caacatgacaaagacagc---------------------ggagagggggaccata-----
----agttggatcaggacaaaca-------------------------------------
-------------------------------------agcagttttttgtgaaatggaaa
gacactaaggaagcaa--------------------ccatgctcacca------------
----------------------------------cacagcaaggagagtgaaaaaggaa-
---gaatgtatccattcctgtttctgtgaa------------------------------
-ggactacaatgccagcatggggggt-------------gtcaacctatctgatgctc--
------------tgataaactactaccaggtc----------------------------
----------ctccacaagaccaggaagtggtataagacttatatttaccactttgtgga
cattgctacagtaaatgctttcattctccacaagcagatggccaaagcaaa---------
------------aggtcagacccctgtctcccagttggccttccgagag-----------
cagctggtgttggaaatggttgaattgggggcccaaagcaacctcacaatcatca-----
------caagacccccccccccactcaaggtgagcaccactatcca-------------a
cacacatgccaaaaaacaaaaaggaa----------------------------------
----gaactgcaagcattgcacaaaacacagggggaaaaggg-----ggaaatgccagat
c------------------------ttctgtccgaaatgccagttggcttttt-------
----------------------------gtttccaggcaga-----------------ga
gggaccgcttcaaagactatcactacatg---------------cacaagctac------
------------ggtgaaagcgaaatctaatt-atcta--------------cacctggg
atgtaaaacg------aacacgaatgccatt------tggaaa-----tatttcagctta
t---------------------------------------ttctatttctgcaccttttt
ttagtgaaggacacgtgtaaccaagttt----------------------gtgtttgata
agaa----------------------atgttatttttttt--------------------
-----------atgtatatctgcttctatatttttttgtaaacagttca-----------
--------tttgtatatgggattaatacaatgg--------------atatgcctagggt
aaacattctggcactttg------------------------------------------
---------------gagaagttgaaaaaacacttggata-------tcccctgtatgtc
ccccgacaccacc---------------acaatgtttg---agagaggt-----------
----------------------------------------------tggtgttgtagaaa
cttcgttttta---------------------------------tagtgaacaataacat
ttaggcacatccagtgtgcaaaaactgtgcaattaccgctttggagaggttgaaaggacg
cttgaatgtaccctgg------------------------------ataccacacaacac
caccacaatgtttgagtgagg---------------------------------------
------------------------------------ttaa-----------tatggtaga
aattgtctttttatactga-aca-------------------------------------
------------------------------------------------------------
------------------------------------------------------------
---------------------------------aattgcatttagggatt----------
------------------------------------------------------------
-------------------------gcaaatgtctaatagcactagaatat---------
------------------------------------------------aatttacagaca
tatgccac--tttggagaggtttagaga--------------------------------
-------------------------
>C10_104275954-104280628
g-----------------------------------------------------------
----------------------------------------cggtgtcagagcaaagccct
aaaaattgtcagacttcagccaccc-----------------------------------
------------------------------------------------------------
------------------------------------------------------------
------------------------------tagtcaaggactgttctctctgctaccgca
cgacaagcggt---------------accggagcgccaagtctaggaccaaa--atactc
cttaacagcttctacccccaagccataagactgctgaacaattactcaaaaatgccaccg
gactatttac-----------------------------------------------att
gaccccactccccttccattt---------------------------------------
------------------------------------------------------------
-------------------------------------------gttttgtacactgctgc
tact-----------------------------------------------ggctgttta
ttatctatgcagtcagttcatccct----------acctacatgtacaaattacctcatc
taacctgtacctcgcacagtgact--cggttccggt----accccgtttatagcctcgtt
attgttatttta---------------------------ttgtgttactttttactttag
tttatttggtaaatatt-------------------------------------------
---------------------------ttattaactcttcttgaactgcac---------
------------------------------------------------------------
------------------------------------------------------------
------------------------------------------------------------
------------------------------------------------------------
------------------------------------------------------------
--------------------tcttggttaagggcttgtaagcattttacgtt-aaggttt
acacttcttgtattcggcgcattgacaaata-----------------------------
------aagttttatttgatttgc------------------------------------
------------------------------------------------------------
------------------------------------------------------------
------------------------------------------------------------
------------------------------------------------------------
-----tttaagacagcggcttgaatctagtttgtgcccttagatttagaaaataaacagc
tacggaataatgtttcgcttctcccattgacgtctcaaaccccggcctcgtctgcttgac
aagt--------------------------------------------------------
---------------------------------------tttctcaaaagtcttg-----
------------------------------------------------cgatgttgcacc
tctgggtgaagaaactc-----------------ttcacatagttatgaatggtgtca--
catagtcgatggctttgtcaattcatatatacagtcattggttgcatgacat--gtcatg
ggtaatctagtgcaccagacagat----------------tcaaatcacctcagccatgg
gcgtgccccagaagtcattgaggaagaggttgcggagaggggtagcaggcc---------
----------------------------------------------------------gc
aggtccttgttgtccaggatggctgagacatca-------tcaaacacaaagccacagga
caggctgttccagtaacaccccacc-----------------------------accagt
ccagt-caaaagcaa----------------tatctccatccacgacacgacagccattg
ct---------------------gaccaacggcttcattgatcactg-------------
--tgatagaagaagtaagagcaggacaga----agaga-tcagactagaggatttctttg
ttcaatatcacattatg-------------------------------------------
------------------------------------------gttcaca-----------
---------------------------------------catacaatgtgtccagcccag
atttgctaggatgc-----------------------------------caatgccacag
cctggtg-----------------------------------------------------
------------------------------------------------------------
------------------------------------------------------------
--------------acaaaagactggcatcacaacaatgtatgccttctagt--------
----------------------------------------------------------aa
a------------------ctctgattcatgttcccataca-------------------
------------------------------------------------------------
--------acgcagacagat---tcgattaatactaacga--------------------
------------------------------------------------------------
------------------------------------------------------------
------------------------------------------------------------
----------------tgaccagggagatcatattaaaacg-------------------
--------------------tgaatggctgcaatgtagtgtgctagctct----------
-------------------agtccctggcattagttagcttagttcct------------
----------------cactagttagcaaaactatccatcgagaacacaattcgattgga
atcatgccgtttcagtc------------atgttagttatacatgttacattta------
--------------acttcaataaacgtcaaacattatcatgtagctagacagtaattgc
gacgaatt-----agacggaaaacaaca----------------actaacgttagctagc
tact--------------------------------------------------------
------------------------------------------------------------
------------------------------------------------------------
------------------------------------------------------------
------------------------------------------------------------
------------------------------------------------------------
------------------------------------------------------------
------------------------------------------------------------
------------------------------------------------------------
-----------------------------------------------gtaggtctttcta
cgcct-------------------------------------------------------
------------------------------------------------------------
------------------------------------------------------------
------------------------------------------------------------
------------------------------------------------------------
--------------------------gctagtt-ctacgtcggttaaacccggtaaaatg
tttggatatctagcgttt------------------------------------------
--------gacttatctcgtttacaaactac-----------------------------
------------------------------------------------------------
--------------------------------------------------tgataacaa-
----------ttccttac----------------------atttcctaaaatgttatg--
-------------ttcaataacaatgttagaattagt-------------gtgaaaa---
------------------------------------------------------------
------------------------------------------------------------
------------------------------------------------------------
------------------------------------------------------------
------------------------------------------------------------
------------------------------------------------------------
------------------------------------------------------------
---------------------------------tacagaaacatacgtgaattagagtat
tttatcggccattgacattctaatgttgaatacgctaacaac-t---------aggaaca
taaaaactcccaaa-------------aaggctagcaata-------------aatccca
aaac-----------------------------------------atttccggggcaaag
ttgaag----------gtaaaaagtggcat--------------------------taat
ttctgaaacagccgtgactataatgttgttgtcagacatccaatgacactgtaaaaaaat
taaaaataaggtggagactaaaatgcattttctataaaacttcaaacgtgttttaaagag
gacagaacgcgctttggctcgc--------------------------------------
--------tgaatagcttttgcagcagtgat--------------acgacgttatcagcc
gtaaagtagcagg-ttgttcgaattgaccag-ctgagggcaaagatccccg--ttgtacg
taacgctcgtcgtttgatgggacgcagacagggtggcgagagtgaggaaacagaagagtc
at----------------------------------------------------------
------------------------------------------------------------
----------------------------------------------tatctgttcttttg
agttttgtcaattgagtctttgcttgacaaagtgaagttaggatatat-aagttatcctg
tacgagcgtatgtgccgaat--acattaagacgctacaggtgttaagcttatgggcatgt
ggcagcagtgtgtaggcggtagggtccaaggtgtgagaaa-tgtgcagaagggcatgaga
caaaggaatgtgtagtattggggaaagtagtggaatgtg--ttaattgtaggggtgccct
tggagctggggatcagaaatgtcccatgcgagagaggcagg-tggggtttccaggg-tag
agtagagcagaagctgtcata------------tgctgaggcagtgaagaaagtcgagga
agatgggttaaggggg-------------aggagtggggacagtagtagagatat-----
------------------------------------------------------------
------------------------------------------------------------
-------------------------------accagtacagagggataggccaaaaagtg
aaataagt---ttcaataagattgga--tttttagcatttatatcaatggttatcaattg
tactgcagggacggatcagaagtctcagaaaattgaggttgtggtggcagctgc--agag
gtatttaggtgtgtgagacttgacagcagaagagttacaggatttaaa--aaatatatat
atttcac---ctttatttaaccaggtaggcta----------------------------
--------------------gttgagaacaagttct--------------catttaca--
------------------------------------------------------------
------------------------------------------------------------
------------------------------------------------------actgcg
acctggccaagattaagcaaagcagtgcgacacaaacaacaacaccgagttacacgtgga
ataaa--------------------------------caaacatacagtcaataac----
----------------------------------------------gcaata--gaaaaa
aagtctata-----------------------taca------------------------
------------------------------------------g-----------------
------------------------------------------------------------
--------------------------------------------------tgtgtgcaaa
tgaggtta--------gataagggag--gtatggcaataaataggccatagtggtgaaat
aa--------------------------ttagacactggagtgatagat-----------
------------------------------------------------------------
------------------------------------------------------------
------------------------------------------------------------
---------------------------------------gtgcagaagatg---------
------------------------aatgtgcaagtagagatacatcaaatcaaagtttat
ttgtcacgtgcgccgaatacaacaggtgtag-------------------------acct
tacagtgaaatgcttacttacaggctctaaccaatagtgcgaa-----------------
-----------------------aaaaaaggtgtgtgtgtgtaggtaagtaaagaaataa
--aacgacagtaaaaatacatttgaaaataagagtagca---------------------
----------------------------------aggctatatacagacactggttaggc
t----gattgaggtagtatgtacatgtaggta-tggttaaagtgactatgcatatatgat
gaacagagagcagcagtagcgtaaaaggggttggcggtaggtgggaca------------
---------------------------------caatgcagatagcccagttagcaaatg
tgcgggagcactggttggt-----------------------------------------
---------------cgggccaattgaggtagtatgtacatggatgtatg----------
-------gttaaagtgactat-------------------gcatataagataaacagaga
gt---------agcagcagcgtaaaagaggggttgggggggca----cacaatgcaaata
gtctgggtaac----------------------------------------------c--
attggttacctattcagaagtcatggcttgggggtaaaaactgttgag------------
---aagcctttttgtcctagacttggcact-ccggtaccgcttaccat------------
--------------------------------gcggta----------------------
-----------------------gtagagagaacagtctatgactggggtggctggggtc
tt----------------------------------------------------------
--------tgacaatttttagggccttcctctgacac-----------------------
-cgcctggtgtagaggtcat-------------------ggatggcaggcagctttgccc
ca-gtgatgtattggaccgtacgcactaccctctgaagtgccttgc--------------
-------------------------------ggtcaaaggccgagcaattgccgtaccag
gcagtgatgcaaccggtcaggatgctc---------------------------------
-tcgatgttgcagctgtataacctt-----------------------------------
------------------------------------------------------------
------------------------------------------------------------
------------------------------------------------------------
---------ttgaggatctcaggacccatgccaaatctttttagtttcctgagggggaat
aggctttgtcgtgccctcttc---------------------------------------
------------------------------------------------------------
------------------------------------------------------------
-----------------------------------acgactgtcttggtgt----gtttg
gaccattctagtttgttgttgatgtggaatttgaagttctcaacctgctccactacagcc
ccgtcgatgagaatggggacgtgctc---------------ggtgctccttttcctctag
t-----------------------------------------------------------
------------------------cgacaatcatctccttagtc----------tttgtt
acgttgagggataggttgttattctggcaccacccggccaggtctctgacctccctata-
------------------------------------------------------------
------------------------------------------------------------
-------------------------ggctgtctcgtcgttgtcggtgatcaggcctacca
ctgttgt-------------------------------------------gttgtctgc-
-------------------------------------------------aaatttaa---
----------------------------tgatggggtgcaaaggagcaaaaggagaagaa
aaaaaaagaatagggaggaggtagttggatgggctatttacagatgggctatgttcaggc
gccgtgatctgtgagctgctctgacagcta-g---tgcttaaagttagtgagggagatat
gagtctccagcttcagtgatgtttgcaattcattccagtc------attggcagcagaaa
actggaaggaaagacaaccaaa-------------------ggaggaat-----------
------------tggctt--------------------------tgggggtgaccagtga
aata-----------------------tacctgctggagcgcgtgctaagggtgggtgct
gctatggtgaccagtgagctgagataaggcggggctt----------------tacctag
catagacttatagatgtgttaagtggtgatgtcccatcctttcagagtgatggcatgagg
taggaatatat-------------------------------------------------
--------------------acatttaattagtggagtaggggggtgtt-----------
------------------------------------------------------------
------------------------------------------------------------
------catgttatatc---------------attttgaaattagtgagtatagtgtgag
a-------------------------------tggtagggtatttacttagtaca-----
------------------------------------------------------------
------------------------------------------------------------
----------------------tttttatttttcaagtaaagtataagggagtagcactc
ctgtgtagta----------------------------------------ggtggcgg--
-------------------------
