# Supplementary material for: Functional validation of transposable element–derived cis-regulatory elements in Atlantic salmon
Source: G3 (Bethesda). 2023 Feb 8;13(4):jkad034. doi: 10.1093/g3journal/jkad034 (PMC10085797; doi:10.1093/g3journal/jkad034)
Supplement: jkad034_Supplementary_Data [file jkad034_supplementary_data.zip › Supplementary_file_14_G3-2022-403942.fa]

>XXX_SsalEle0086
------------------------------------------------------------
------------------------------------------------------------
------------------------------------------------------------
------------------------------------------------------------
------------------------------------------------------------
------------------------------------------------------------
------------------------------------------------------------
------------------------------------------------------------
------------------------------------------------------------
------------------------------------------------------------
------------------------------------------------------------
------------------------------------------------------------
------------------------------------------------------------
------------------------------------------------------------
------------------------------------------------------------
------------------------------------------------------------
------------------------------------------------------------
------------------------------------------------------------
------------------------------------------------------------
------------------------------------------------------------
------------------------------------------------------------
------------------------------------------------------------
------------------------------------------------------------
------------------------------------------------------------
------------------------------------------------------------
------------------------------------------------------------
------------------------------------------------------------
------------------------------------------------------------
------------------------------------------------------------
------------------------------------------------------------
------------------------------------------------------------
------------------------------------------------------------
------------------------------------------------------------
------------------------------------------------------------
------------------------------------------------------------
------------------------------------------------------------
------------------------------------------------------------
------------------------------------------------------------
------------------------------------------------------------
------------------------------------------------------------
------------------------------------------------------------
------------------------------------------------------------
------------------------------------------------------------
------------------------------------------------------------
------------------------------------------------------------
------------------------------------------------------------
------------------------------------------------------------
------------------------------------------------------------
------------------------------------------------------------
------------------------------------------------------------
------------------------------------------------------------
------------------------------------------------------------
------------------------------------------------------------
------------------------------------------------------------
------------------------------------------------------------
------------------------------------------------------------
------------------------------------------------------------
------------------------------------------------------------
------------------------------------------------------------
------------------------------------------------------------
------------------------------------------------------------
------------------------------------------------------------
------------------------------------------------------------
------------------------------------------------------------
------------------------------------------------------------
------------------------------------------------------------
------------------------------------------------------------
------------------------------------------------------------
------------------------------------------------------------
------------------------------------------------------------
------------------------------------------------------------
------------------------------------------------------------
------------------------------------------------------------
------------------------------------------------------------
------------------------------------------------------------
------------------------------------------------------------
------------------------------------------------------------
------------------------------------------------------------
------------------------------------------------------------
------------------------------------------------------------
------------------------------------------------------------
------------------------------------------------------------
------------------------------------------------------------
------------------------------------------------------------
------------------------------------------------------------
------------------------------------------------------------
------------------------------------------------------------
------------------------------------------------------------
-----------------------------------caggggtattcaactcttaccctac
gag-------gtccggagc--ctgctggttttctgttctacctgataattaattg--cac
ccacctggtgtcccaggtcta---aatcagtccctgattagaggggaacaatg-aaaaaa
ngcagtggaactggcttcgaggtccagagttgagtttgagggc-----------------
------------------------------------------------------------
------------------------------------------------------------
------------------------------------------------------------
------------------------------------------------------------
------------------------------------------------------------
------------------------------------------------------------
------------------------------------------------------------
------------------------------------------------------------
------------------------------------------------------------
------------------------------------------------------------
------------------------------------------------------------
------------------------------------------------------------
------------------------------------------------------------
------------------------------------------------------------
------------------------------------------------------------
------------------------------------------------------------
------------------------------------------------------------
------------------------------------------------------------
------------------------------------------------------------
------------------------------------------------------------
------------------------------------------------------------
------------------------------------------------------------
------------------------------------------------------------
------------------------------------------------------------
------------------------------------------------------------
------------------------------------------------------------
------------------------------------------------------------
------------------------------------------------------------
------------------------------------------------------------
------------------------------------------------------------
------------------------------------------------------------
------------------------------------------------------------
------------------------------------------------------------
------------------------------------------------------------
------------------------------------------------------------
------------------------------------------------------------
------------------------------------------------------------
------------------------------------------------------------
------------------------------------------------------------
------------------------------------------------------------
------------------------------------------------------------
------------------------------------------------------------
------------------------------------------------------------
------------------------------------------------------------
------------------------------------------------------------
------------------------------------------------------------
------------------------------------------------------------
------------------------------------------------------------
------------------------------------------------------------
------------------------------------------------------------
------------------------------------------------------------
------------------------------------------------------------
------------------------------------------------------------
------------------------------------------------------------
------------------------------------------------------------
------------------------------------------------------------
------------------------------------------------------------
------------------------------------------------------------
------------------------------------------------------------
------------------------------------------------------------
------------------------------------------------------------
------------------------------------------------------------
------------------------------------------------------------
------------------------------------------------------------
------------------------------------------------------------
------------------------------------------------------------
------------------------------------------------------------
------------------------------------------------------------
------------------------------------------------------------
------------------------------------------------------------
------------------------------------------------------------
------------------------------------------------------------
------------------------------------------------------------
------------------------------------------------------------
------------------------------------------------------------
------------------------------------------------------------
------------------------------------------------------------
------------------------------------------------------------
------------------------------------------------------------
------------------------------------------------------------
------------------------------------------------------------
------------------------------------------------------------
------------------------------------------------------------
------------------------------------------------------------
------------------------------------------------------------
------------------------------------------------------------
------------------------------------------------------------
------------------------------------------------------------
------------------------------------------------------------
------------------------------------------------------------
------------------------------------------------------------
------------------------------------------------------------
------------------------------------------------------------
------------------------------------------------------------
------------------------------------------------------------
------------------------------------------------------------
------------------------------------------------------------
------------------------------------------------------------
------------------------------------------------------------
------------------------------------------------------------
------------------------------------------------------------
------------------------------------------------------------
------------------------------------------------------------
------------------------------------------------------------
------------------------------------------------------------
------------------------------------------------------------
------------------------------------------------------------
------------------------------------------------------------
------------------------------------------------------------
------------------------------------------------------------
------------------------------------------------------------
------------------------------------------------------------
------------------------------------------------------------
---------
>_R_C23_2016161-2020332
-------------------------cccctcagacggcagtttggaaaaaaaacatgatc
tacaccccg---------------------------------------------------
------------------------------------------------------------
---------------------------------ctt------------------------
------------------------------------------------------------
------------------------------------------------------------
------------------------------------cctgttgactcaat----------
-----------------------------------------------tcatttcacatgt
tacagattca---------------aagtgataagcggaagtttggtgagaaa----agt
cacagatagcattcaagtctgt-----------aattagcgtttttgccat---------
tgaggtcaacagtga-----------------tgtcaaacactttactcataatgtaatt
attc--------------------------------------------------------
-------------ataatgcctgcttggcaaaaaagtatccagt----------------
---------------------------------------------gcagattaggg----
------------------------------------------------------------
------------------------------------------------------------
------------------------------------------------------------
----------------------------------------------------gaattctg
ttaaattatgtaaa--------------------------------------a-------
------------------------------------------------------------
------------------------------------------------------------
--------------------taattttacatgaatttatgaacatacgtgtacaggatgt
gtaaattacattgt------------ttgaagaaacagtaaaaaaaaattgttccctcta
aagctctgtcgatcatttactttttc-------------------------tctactccc
tttcatattttt--------------cttcttttc-----------aactctcctactct
ccctctattttttgtacctccctgtatccgctgtgtccgtatt---taattagggattag
------ctgagattaccaacctgagattgacctcatctgtttgcgtcactgacactgagg
gtgtgcgaggtatggattgggtgcgaggtatggcattgggtgaagaaaggacaaccgtat
taacccatcaagccacac-----------------agacagtcaagaaagaaa-------
------------------------------------------------------gccata
cagaccagtgtaatctggaataaagagggattgaca------------------------
------------------------------------------aacagttgtcagtgagag
catgccaaatcaat---------------------caaatgtatttataaaacccttctt
acatcagc--------------tgatgtcacaaagtgctgtacagaaacccagcctaaaa
ccccaaaaagcaagcaatgcaggtgtagaagcacatggagcacgtggagcaaatggagaa
tgagggagaagaaaccacgccag-------------------------------------
----agagtagagaagaagaagaggaggatgaaacgttagctg-----------------
------------------------------------------------------------
----agagacaagaggagaaagacatgaag-tggaggacagaac--aatggggcatgaaa
gagtggaactggttcatctcaggaggagagaaggcggtagagcatgaggaggtg------
--------gttgaatttagg-----cttggggacatttgacccctcagaatgt-cctgag
actgtccagatacacccagggtg--------agtctctctgggtagcagctgcccttagg
cacagaact----------------aagatcagtctatgctcccca---------actcc
taatattaagtggaagaga----agtcaagactgactttagatcatggtcaccttagtct
cgaagtgacttaatccta---tccctgtttggtgtgtgtgtgtgtgtg------------
---tgtgtgtgtgtgtgtgtgtgtgtgtgtgtgtgtgtgtgtgtgtgtgtgggtgtgtgt
gtgtgtgtgtgtgtgtgtgtgtgtgacactgact--acaggcccc---------------
--------------------------gcaatgaaatagtcacttatgttaatgctcttac
agaaaaaac---------------------------------------------------
---atgaatttcaggtgatcacgagttgaacatgtttaacgtgatcttatgggaagtt--
------------------------------------------------------------
---------------------------------aatatgataacgtgacaatatgtaaaa
------------------------------------------------------------
------------------------------------------------------------
gaaacgtgataacataaaactacacgtgaaaac----------------a----------
------------------------------------------------------------
-----------tttgagcacatgaaaacatgatctctcgtgaaataaatgtga-------
-------catggggatacaaaat--------------ttccacgtgatacca--------
-----------------tgaaactacgcgtg-----------------------------
acatttgaatgtttttcacgtgaaa-------atagaattttcactttcacatatg----
------------------------------------------------------------
------------------------------------------------------------
------------------------------------------------------------
-------------------------------------------------------aacgt
ttttcatatgtgaaaatacaattccaaa--------------------------------
------------------------------------------------------------
--------------tg--------------------------------------------
------------------------------------------------------------
------------------------------------------------------------
-----------------------------------------------------------t
aagagttcaattttcacatgtgaaag----------------------------------
------------------------------------------------------------
------------------------------------------------------------
-------------------------------------------------ttctcttttag
ttagtcactcggtataacatcctatgggg-------------------------------
--------------------------agtcaacgaccaatc-------------------
----------------------ctattcacctgaagca----------------------
------------------------------------------------------------
---------------------------------------------------------aac
tgaaatcacgcccaacaggccaa------tggatgc------------------------
---------------------cgagcccgacctctgaa----------------------
-----------------gccccgccttcctgactata-------ataccggggctcgcat
ccatttaatta-------------------------------------------------
---------------------------------------attccttactcttcagctcgt
ctgaaggaaaaatgtgtcacg--------------------------caatttacaaaat
tttcaagcacat----gatagctatgc---------------------------------
--------------gattcagctccaac-------ttaggtgtctg--------------
----------------------------ttagtgg-------------------------
----------ggagagggtactcgtccccctagatccctcaaactcaactctggacctcg
aagccagttccactgcatt--ttttcattgttcccttctaatcagggactgattt-----
agacctgggacaccaggtgggtgcaattaattatcaggcagaacagaaaacca-gcaggc
tccgg-------acctcgtagggtaagagttaaatacccctgc----------cctagat
gttgcgagtt--------ttgggtcttggtatcggtttttgtgtttgctaaaagctaact
actttccactctgcttgtatagctaat---------------------------------
---------------------gcttccttgattgggtaggatttgtg-------------
------------------------------------------------------------
-------tttactataaactcactactttctg----------------------------
------------------------------------------------------------
------------------------------------------------------------
------------------------------------------------------------
------------------------------------------------------------
------------------------------------------------------------
------------------------------------------------------------
------------------------------------------------------------
---------------ctctgcttgtgtagccagtgcttccttgctt--------------
------------------------------------------------------------
------------------------------------------------------------
------------------------------------------------------------
------------------------------------------------------------
------------------------------------------------------------
-----------------------------------------------gagtaagatggcc
agtggtaa----gagtacgtttgaaacgccgaccgtgccctagggcatgtgt--------
---------------tttcacaatgaaaattaaagattggctct----------------
------------------------------------------------------------
------------------------------------------------------------
------------------------------------------------------------
-----------------------------tgagggttttcagagtgt-------------
----------aaattggatgacatcctcccagggc-------------------------
------------------------------------------------------------
-------------------------------------------aacctgaagccccgaac
agcagaccataccccctcatcaccgatggtgaaactgcgcatgcccgccac--------t
gtatggagcacgctgccagtctcccatac-----------attatctcctgaatgggaag
agcaccagtctgaggactggaatatatattatttgttatgctcattttcatatccat-ca
ctcttgacaaccgtgtgtctgaacgtggggaaggaact-------------gtgcat---
----tctgatacccggcctacaccgggtttgggtacct----------------------
------------------------------------------------------------
--------cagcaaccagtaagcga---------------------------cccacatg
ggagcattg-ttggcacagtaaatgcttggggaggagggccccgagcta-----------
---------------aacaaccttgttggcaaaactggc---------------------
-----------------------tcctccaattacatccgcctgt---------------
-----------------------------------ccctctcaggaatcctgagaaccgg
cgttgtttacca---------------cagtttccctgtaggt-----------------
------------------------------ttgagcctcgggctgccgtggttgatcgac
tctggtcagtgctatgcactgtgggtgt---------gtgttttacca------------
--------agtcatgacaggtgttctgttgt-----------------------------
----------cttggatttggggttccttgtac---------------------------
------------------------------------------------------------
------------------------------------------------------------
------------------------------------------------------------
---------------------------gagttctgacattttaggctcgca---------
---------------------------------------------------aggtaagta
ttg---ttcttggaaccgcatagccaagttgc-agacggttctagttccctaaatggggc
tctgaca--------------------gttcaggcttctctggtaag-------------
------------------------------------------------------------
-----------------------------------t------------------------
-------attagggaaaaaggtggcttctgtaaccc------------------------
------------------------------------------------------------
-------------------------cttt-------------------------------
------------------------------------------------------------
--------------------------------ttggagcaagtggaacctgtgtg-----
-------------------------tgcttgggctgccat-gggccttctagattggtgc
cctct------------------------------------gagctg-------------
---------------------------------------------------------gct
tggggcatgactgtatgtccccatagtatgttatacc-----------------------
--------------------------------------------------gagtgttttt
gtatttctttgttttgg-------------------------------------------
------------------------------------------------------------
--------------------------------cctggtatga------------------
------------------------------------------------------------
------------------------------------------------------------
------------------------------------------------------------
------------------------------------------------------------
------------------------------------------ctctcaatcagggacagc
tgtacattgttgtcgctgattgggagccatacttaggtagcctgtttttcctttggggtt
tgtgggtagttattttcctgtttagttcttg-ataacctgacagaactgttgc-------
-------------------------------tagtcgtttttgttcatttttttctatta
aaagtcaagat-------------------------------------------------
------------------------------------------------------------
----------gaatacat------------------------------------------
------------------------------------------------------------
--tctccgctgcaccttggtccca------------------------------------
----------------------------------------tcctttcaacggctgttaca
cacgtcaccaaataatt----------------------gattaaaacacaatgtgttgc
aatgaaggtcta------------------------------------------------
--------------------------------cagtagtctcagcagcactctgtagggt
agcaccatgg--------------------------------------------------
------------------------------------------------------------
------------------------------------------------------------
----------tgtagccggaggacagctagcttccgtcctcctctggttggat-------
------agcccat-----------------------------------------------
-------------------------------------ggatatcacc--agttgggtggc
g-----------------------------------------------------------
---------------agagaatgctcctcaaacaatggt---------------------
------------------------------------------------------------
------------------------------------------------------------
--------------------tgatgcgtggagtgaaatactgtaagtaagc---------
-------------------acatgctcct-------------------------------
-------------------------------------ctataaaactgaagtatcctaca
aaacg------gaccggcgg----------------gaaagtgcgtggcctttgtatcat
tcacaac-----------------------------------------------------
-------------taaagttgcagaataactctaaatctagctta---------------
--------------------------------a---------------------------
---------------aggacctgtttcatatcactt-ttacgctaaacatagccacttca
t-----------------------------------------------------------
---------------------------------------atgcgcactcgctc-------
------------------------------------------------------------
-------------------------------------------------tgtaatgggaa
aaatat----cctttctattttattcagttaagttcaattatat-----tcttcttacaa
taaaatcatataatatt------------------------aaaaaaaatggcacaggat
ttataagcat-----------------------------------attttgtcagctaaa
tta---------------------acaagcctactgcctatggcatggagcatagctaga
taactaacaa------acagtaggccaactcatattctgttcttctgaa-----------
---------------------------------------atacattttcttcatatcata
atg------------------------------------------------------gtt
ttttagacctga--------------------------------caaaaataaata----
---------
>_R_C23_4632110-4636281
------------agagctgcttagcctattgtcacagcaatc--------tgccaccacc
tataggtct---------------------------------------------------
------------------------------------------------------------
---------------------------------ttc------------------------
---------tctcttctctcttctctcctcc-----------------------------
----------------------------------------------------atccctct
atccctgcctccctccctaactc-------------------------------------
------------------------------------------------------------
------------------------------------------------------------
------------------------------------------------------------
-----------------------ct-----tccatccctcccggcctccctccctctttc
accgccatcaccc-----------------------------------------------
-------------ctgataatcgatgcactgtaagtaatcgtag----------------
------------------------------------------------------------
--------------------------------------ctaattatt-taagctatgggt
ctggacctatagaaaggaaaaccttttccctgattctctcaactgaaacacttatcagct
ctggggattaagtt----------------gtttctgttgtatttaggttatttagcct-
-----------aattgaattatttaatgaga---------------------tgatttta
atgagaccactgtc-----------------------------------------agact
ttgaattagtctttgttcaacaa-------------------------------------
--------gtaattttattgatgaaatatatttga------ttaggctaaacttaca---
--------------------gggttgtgtatgaacacacaaacacatgcatttttgaat-
-----------------------------aagacatgttatagaagtagtgttcttacta
ttaatgcattgagtattccatcgtttttaaacatgtataagtagcattatacgagcatta
tataaaacatctacactggcttgttactgaagtgt-----------gactgttgttttcg
tcattggtttgttgtttgtgtt------gtttatgttagtgttgtctaatcagtggttgt
------gttattctggttctcaggagtttctc-------------------c---agacg
gtacccaagttctgcttccccttcgatgt---------ggagaggtaggaataagattcc
ttccccctgctcccctgttaatagtcctgtgctctacccgaccaaaacaggga-------
------------------------------------------------------cgcaca
cgcactaatatgttttagtaacaggagagctgtgtgtgtatgc-----------------
------------------------------------------------------------
------------------------------------------------------------
------------------------------------------------------------
------------------------------------------------------------
------------------------------------------------------------
------------------------------------------------------------
------------------------------------------------------------
----------------------------------------------tgtggagcgatggc
gtgtggagtctgtt---------------------gttaacagctggtggtgta------
--------gttgaagccaaaagcctctcttagtctcctaaacaccaagccagtctgctcc
ctgctccctgcccaacccatgcc--------aagcc------------------------
------------------------------------------------------------
----------------------------------atttgatctcactcccaccacggtgt
gggtgtg-----------------ctattgtgtgtgtgtgtgtgtgtg------------
---tgtgtgtgtgtgtgtgtgtgtgtgtgtgtgtgtgtgtgtgtgtgtacccgtgtgtgc
ttttgtatgcatttgtgtctgtctgcatata-----------------------------
---------------------tgtgtatgtcccgcttgtatcatgtgttttatctttgat
tgaataact---------------------------------------------------
---atatctctaaatttggtaccagtctgatttgaaaagcagccctctgtagaggagt--
------------------------------------------------------------
--------------ctgctct------------tattttgtagcctggaaaatgacattg
------------------------------------------------------------
------------------------------------------------------------
gaaaagtgccatggtatagttagggggtgggggttgg-----------------------
---gatatcctgagctgtgctgttctccacacaa--------------------------
----gctttactgctgccatctagtgatgaaacttcataagaaatacacatagccaactc
a------cacacactcaacagtc-------------------------------------
-----------------agggactgtagccagaatcatagcgaaaagtttaga--ggtga
ggatgagagacttcgacttagttac-------------ttttcccatttttttaaa----
------------------------------------------------------------
------------------------------------------------------------
------------------------------------------------------------
-------------------------------------------------------aatac
tgtatctttgt---aatgttattatatg--------------------------------
------------------------------------------------------------
--------------tt--------------------------------------------
------------------------------------------------------------
------------------------------------------------------------
-----------------------------------------------------------t
gtcattgccgtcctctgctgtgataa----------------------------------
------------------------------------------------------------
--------------------------------------------tgtggt----------
------------------------------------------------------------
------------------------------------------------------------
--------------------------aataaggagtttctcatttt--------------
----------------------ctatttaactgaaac----------cattacattactt
tcactg--------------------------------------------atctgattgt
catga---------------------------------ttcc------------ctggac
tgaaactcttgataaatgtccca------tgtgtgcttg--------tgaagtaatgatt
tgttattt------ctgttc-cataggtgactgtgtggtaata---------ctgtattt
cttgaggtaattg--gtcgtgtgttaatggtgtgttc-----tctctctaccgtacgtg-
------------------------------------------------------------
---------------------------------------------------tgtgtgcgt
ttgtgtggtgactgttcccag--------------------------ggtttcccagagt
caggtgggcc-------agaactttacctttgtgctgacggacatcgagagcaagcagag
gtttggcttctgcagactcacttccggc-------tgccgtgtctgcatctgtctgctca
ggtaggacacgctcgcacatacgcatatttagtagactttgatctcgagcgacttaaaaa
tagtacatttaggtaaggaagcttattctttagcaccctcaaactcaactctggacctca
aagccagttccactgcgtt--ttttcattgttcccctctaatctgtgactgattt-----
agacctgggacaccaggtgtgtgcagttaattatcaggtagaacagaaaatca-gcaggc
tccgg-------acctcatagggtaagagttgaatacccctgc----------tttatct
attgaccgattgcatcaatcagttagtcattcatgtttttttatttatgaaaa-------
-----------tgattttgtcacaatt---------------------------------
---------------------acctttttcatgaggaaagacatcta-------------
------------------------------------------------------------
---------tattattgacatgttaattattcatcaatacaa------------------
------------------------------------------------------------
------------------------------------------------------------
------------------------------------------------------------
------------------------------------------------------------
------------------------------------------------------------
------------------------------------------------------------
---------------acc------------------------------------------
-------gttt--------------------gtaatatcctcacgtcagtcatatgcaga
tt---atatttcttaattgattg-------------------------------------
------------------------------------------------------------
------------------------------------------------------------
-------------------------------------------------------tag--
------------------------------------------------------------
--------------------------------------------agagagtggggttctc
tttggaag----cagtatgaatcagagtgttaccctcttcaa------------------
---------------tttcttcatgccagttacagaaacattct---------------a
aa----------------------------------------------------------
------------------------------------------------------------
-ctcctgaattccatattagtttggatccctataatg-----------ttattaattcag
ttaatttatttaaccc-------------agagtcaattaggaacaa-------------
----cctatcatttacaatgacaactatgaagaat-------------------------
------------------------------------------------------------
-------------------------------------------tattttaattgtaaatt
gtcatttcaactccc--------------------------------------------t
ctcgagatatcgtttagcacagcctggat-------------------------------
------------ttatctcaaatatgatgtcatcttttattattaatgcacagaaagacg
ttttta----------gtaaaaatgtatttaatagggccttagaaacgtttatattt---
----tatattaacaatttaa----------------------------------------
------------------------------------------------------------
------------------------------------------------------------
------------------------------------------------------------
-----------------------------------------------------------a
taacacacatttcattattaaaacaatatagttgaacaa---------------------
-----------------------------------accacagaagtaatgggaacttgca
cagtccaa-------------------aaacaataatggaaaa-----------------
-----------------------------aagattatcgagaaaaaaaaaccgaat----
-------------------------------------ttctcatatgc------------
-----------taaactaaatgcagta---------------------------------
------------attgcctaagtgtcgtgaggt---------------------------
------------------------------------------------------------
------------------------------------------------------------
------------------------------------------------------------
---------------------------agtgtgtgttgtgtggatattgac---------
----------------------------------------tggcagccgcagggtttatc
ttg---ttcttgatgagctgctgtcgagatga-gctgccccccacctccgccccccccac
cccccca------------------------cacacaccc--------------------
----------------g-------------------------------------------
------------------------------------------------------------
-------cccatcccggccagccaccaccatgccctttgttttcctttttcttt------
------------------------------------------------------------
--------------------tttgtctttctc-----------ctcgttattcggctaca
-----------------ggcgcagaagcacgg----------------------------
--------------------------------cgaaggaagccgctttgcccataatta-
----------------------------tgcatgaagcct-cgctgccaattagcagag-
-------------------a----------------------------------------
---------------------------------------------------------ctc
ccctgtccccctctctg---------------------------------agtcccacat
gctaattcatttgacat--------------------------------atgatgtatac
aattcattatgcattctgaacagtttgcatg-----------------------------
----------------------------------------------gcttgcttcattca
taataa-------------gaa----------atgtatagaa------------------
--------agaagaagaaaaaaaaatctgtgag--------------tgtgtttt-----
---aaagacttcagtttgtttttgctgcctgcttttttggctg-----------------
------------------------------------------------------------
------------------------------------------------------gtaaat
agacccactgtgtggcgagaaaggtttgtgaaagttttttaaatcatgattacaaagacg
tgcatattttagatatctcatggtttagatatgtgaaatatgtacaaatggaatgtttgc
atcaatgacagagatggcagacttggttcca----agtttatttctttttaac-------
---------------------------ct-----ttgtttttccgttttcttttttcat-
------------------------------------------------------------
------------------------------------------------------------
------------------------------------------------------------
------------------------------------------------------------
--tatttttttcatctttttttt-------------------------------------
----------------------------------------tttttttacatattagtaa-
-----------------------------------tacaaagtaggatgaagaagaaaaa
aaaaatcgccca------------------------------------------------
--------------------------------tgtttgctttaattgagaaatgcagaaa
tggaaagaagtt------------------------------------------------
------------------------------------------------------------
------------------------------------------------------------
----------gggaattcttagataagcaatccaagttgtgatcatattgaat-------
------aatcatt-----------------------------------------------
-------------------------------------ttaaatctac--ag-tatgtagt
g-----------------------------------------------------------
---------------atcaaatgagacagatacattgcc---------------------
------------------------------------------------------------
------------------------------------------------------------
--------------------ttcacaaagtattcacacctcttgacttgtt---------
-------------------acagcctgca-------------------------------
-------------------------------------ttaaaaattgtatgaatt-----
-----------------------------------gagatttgttttgtcgttgtcctac
acacaat-----------------------------------------------------
---------accccataatgtcaaagtgaaattatatttctctaa---------------
--------------------------------atttaa----------------------
---------------acaa------------------ctgaactaaaaatgaaaagctga
aa----------------------------------------------------------
---------------------------------------tgcctcaataagta-------
------------------------------------------------------------
--------------------------------------------------ttcaaagtaa
acattt----acttaaaaagtcacataataagttgcaaagactc---actctgagtgcaa
taatagtgtttaacatg------------------------attttgtattggcccacac
acataattatctgcaa-----------------------------ggtccgtcagtcgaa
cagtgaatttcag---------acacagattcaaccacaaagacccgggaggttttccaa
tgcctcgcaa--------------------------------------------------
----------------agaaaggac----------------acctattggtagacgggt-
------------------------------------------------------------
------------------------------------------------------------
---------
>_R_C23_8886531-8890703
------------------------------------------------------------
-------------tacgaagtatacaagcaggggacactatttc----------------
-cagggttttagtgccca---------------------------taatgcaattcttca
gaaaatgg-----------------------------gtgtggcgtcacaacattttcag
atttgaagaaaatggcggaaaatatgcagccgaaatccagaagccttaacaagcccagta
ttaatggctgcaatttgcaaagtagtttgaactaccgtaagtataaaaagtgttgtgata
taaaagtggataaaga-caacaataactcctctac-----------------tccagcag
aggccgggcttc--------ctccaacatctccggcagaggcagag--gcccctgaaag-
-------------------------------------------------cat---gtggc
tccatattctgaggtcggtagaagacagagcccagtagtgacgcacactggtcttgttac
tgtggccagacaccgccatcacc--------tcccatgtctccttgccagctttaagttt
aaag-------------------------------ttttaaagtcatgtgcacaagtaca
gtgaaatgcctttcttgcaagttctaaacccaacaatgcagtaa--tcaatatcaatgta
gtaa------------------------------------------taaataaatagaaa
--------------------------------------aagagaaaa-----ataagaaa
taaagaacaaacacgagaattt------agtaagctatatacaaggtccattc--caaat
taagtgactgtgtt---------ggagtgtcagtgtatgtgagtgtgtagaggca-----
-----gtgcaaaaataaaatacaagggtcaactcagatag----------------tctg
tgcagccat---------------------------------------------------
--tttgttagctatttagcagt--------------------------------------
------------cttatggtttggggatagaagctgttcaggagcatgttggtgtcagac
ttgatgaaccggta----------------------------------------------
------------------------------------------------------------
-----------------------cc-------------------------acttgctgtg
tggaag------------------------------------------------------
------------------------------------------------------------
-----------cagagagaaca-------------gt-----------------------
------------------------------------------------------------
-----------------------------------------------------------c
tatggcttgggtggctggagtc--------------------------------------
-----------taacgattttccg--------ggccttcctttcacaccgcctgatatag
agg---------------tcctggatggcagggagc------------------------
-----------------tcggccccagtgatgtact------------------------
---------------------------gagctgtttcgcaccaccctctgtagcgc----
--------------catgcgatcaagggcggtgctgttgcctacc---------------
------------------------------------------------------------
------------------------------------------------------------
------------------------------------------------------------
------------------------------------------------------------
------------------------------------------------------------
------------------------------------------------------------
------------------------------------------------------------
------------------aagc--------------------------------------
--------agtgaagcagcc----------------------------------------
-------------------------agtcaagatgctctcaatg----------------
--gtgcagctgtagaatgttttga------ggatttgaggggc-----------------
---------------------------------------------catgccaaacct---
------------------------------------------tttcaatctcctgagggg
gaaaaggggctattgcaccttct---------tcacgactctgagtgtgtgg--------
---------------------------------------------------accactt-g
aagctctcgacccgctc-------------------------------------------
------------------------------------------------------------
----------------cactgca-------gccccatcaatgtgaatgggggcgtgctcg
ccccccgtt---------------------------------tcct--------------
-------ttagttcatgatcagctcctgacgtt---------------------------
---------------gaggcaaaggttgtt------------------------------
------------------------------------------------------------
---------------------------------------gtctcggcacc----------
---------------------------------------------------ac-actgcc
aggtcactgacctcctccctgtag---------------------gctgtctcattgttg
gtgatcaggcataccaccgtcgtgtcgtcagcgaacttga--------------------
----------tgatggtgctggagtgtttagtgagtaa--------ttgtactgctgttg
acatcaccgagtggtttgtgtatttctgggagagacctgaaatgacatgatgca------
---------------taattgttcacaaa-------------------------------
-------------------------ttg-----------tcaacacgccaacagaaatgc
tt----------------------------------------------ggctccgtacca
gc---------------ctctttgctgatcctggccatcatgc---------------tg
gacaggttgttgacccccattagctccatggag---------------------------
-------------------------------------------------taccaggt---
------------atttttcaggct------cagttccagttctgcg---ctttgggt---
---------tcttgtagaatacaggg-------------gctcca-----gggcgtagtt
tgtctatgaactgtagctcttaaatgatgccacaggacaattaggatctccaggtgtggc
atacataaaacacctcagctgcttcttg----------------------------tctg
cctctg------------------------------------------------------
---------ttatggagtta----------------------------------------
------------------------------------------------------------
-gcatttttttg-------------ttgcctc--------attgaagaacagggacacat
actccaaaccgaggcgatagctgcat----------------------------------
----------------------------------------------atcaatgaca----
ggattatgtgatagacactc--------------------------------actagtt-
---------------------ctaaacgtgcagtaatgtgttactttggaggtctaccat
acacacacac------------------------------------acaaaaatatgtga
aaacagagatggtttaact-----------------------------------------
--------------tggat-----cagatac-----------------------------
-------------atgaagaaacatccatgtt---------------tgtttctcaacag
cagctagtgtgtatcaaa------------------------------------------
------------------------------------------------------------
-----------------------------atactt-------------------------
----------agaaagaattacactcactagagtgcaggggtattcaactcttaccctac
gag-------atccggagc--ctgctggttttctgttctacctgataattaattg--cac
ccacctggtgtcccaggtcta---aatcagtccttgattagaggggaacaatg-aaacaa
agcaatggaactggcttcgaggtccagagttaagtttgagggc----------tctagtg
tcc---------------------------------------------------------
------------------------------------------------------------
--cata-----------------ctcgttccggggccccccttggg--------------
------------------------------------------------------------
------------tgcacgtttagttattttgccctagcactacacagctga---------
---------------------------ttcaaataaccaactcatcatcaagccgttatt
atttgaatcagc-------------tgtgaccgagtccgagtcaaggccgagaccgggag
----ggggacaagggattcaagactgagtcaac---acgagactagaaaaaaatgcaaat
ccaattccaaaccaggattgcaatattgtccaatccccgccataa---------------
------------------------------------------------------------
------------------------------------------------------------
-------------------tgacacattcagaatggtgacaaaatgcattctgagggcaa
a-----------------------------------------------------------
---------cagagagcc-------gctctacaa--------------------------
------------------------------------------------------------
------------------------------------------------------------
----------------------------agtattatcac---------------------
------------------------------------------------------------
------------------------------------------------------------
--------------------------------------------agagtttctaaaccca
gag---------------------------------------------------------
------------------------------------------------------------
----------------gcgcaacatt----------------------------------
---------------gtg--------agacttctgggaacgctt----------------
---------------------------------accgaacagaccaa-------------
--------------gcaga----ccaggccgggtt-------------------------
-----------------------------------------ttgagaagtcaatgagaga
aataaaaa---------------------------------------------aggattc
cttagttgtta-----------att----------ttctcaatctaaagccacaacctag
attggaggcaatgtcttacatagttgaa--------------------------------
-------------------------------------------------catgttat---
-----------------------tatctccaaccttgtg-aaaaagtgacaaactgacac
gttttcatttgtcaaaaatgacattatatcgaaggagtgtctttgatttgagcctgc---
------acatgcggatttggctcgagaaaaccgttaaaccc-------------------
------------------------------------------------------------
------------------------------------------------------------
------------------------------------------------------------
------------------------gatgacatgtttc-----------------------
------------------------------------------------------------
------------------------------------------------------------
------------------------------------------------------------
-------------------------------------tacgcatgag-------------
------------------------------------------------------------
------------------------------------------------------------
---------------------------------------------------tttatct--
---------------------------------------------------------aga
caac-------gtcgccatgacatcgcc--------------------------------
-----------------------------------tacaagtgtgatcgaggtttttcta
ttggagaagcagtgtctacctat-------------------------------------
----------------------------------cttgatac-gctaccgtctttgggat
cactg--------------------------------------------taacaacaaaa
caatgttgtta---------caatttcccccgatctctccttgctaatagtgaatgctca
accttcaaacaatttgagaagcatccagc-------------------------------
------------------------------------------------------------
-------------------------------------------------tgcagattatg
tgca----------------------------------------ctgacaccatgtggt-
------------------------------------------------------------
------------------ctgcgagacgtaacgtgcat----------------------
---------------------------------------------gcgcttcgcagatgg
tattt-------------------------------------------------------
---------ttgcgtgcaacctgtagaagtgtattggt----------------------
------------------------------------------------------------
------------------------------------------------------------
--------------------accagtc-------------ggcacactgctagctctgtt
ccagggag-----------------------ttatgttaaccactgttgggtgtgcttct
agctag--------------------------tacacaatag-ctaggctagcg------
------------------------------------------------------------
------------------------------------------------------------
--------------------------------aactagtacaaactaaggtcac----ac
gttatttggatagtcca-------------------------------------------
------------------------tctatagatgcgctaca-------------------
------------------------------------------------------------
--gatggtcatactatcagcaa----------------actatct---------------
------------------------------------------------------------
------------------------------------------------------------
------------------------------------------------------------
---------------------------------------------------gttgataag
caactgcttgctaaggttacagtt------------------------------------
---aggttttgaattagggttaaggttagagttagcgcatgggct-------agggttaa
gctg---------------------agggttagga---------------taatggttaa
ggttagggctatggctag---------------------------------tagatagtt
agttgaaatgt--taccgatagtctgtagcgta------------cacactagctagctt
catattctaaatgtgctgttggtggcagt-------------------------------
------------------------------------------------------------
--aacgtac---------------------------------------------------
------------------------------------------------------------
-------------------------catcctatttggtaccatttgaca-----------
------------------------------------------------------------
---------------------------------------------------------tcc
tgtctcatcgtttcacagcatttgtggcgtgagaaggtatctgctggaaccagaccctat
t-----------------------------------------------------------
--------------------------------------gaacaatttcccccactct---
----tccctaacagcgaatcaaa-------------------------------------
---------------------gacgagcgc------------------------------
------------------------------------------------------------
------------------------------------------------gacaaagtttga
gga------------------tatttttcaacgaaagtaaaggacagt------------
-----------------------------agtaatgttacaagtaaatag----------
------------------------------------------------------------
-----------------tgacgtgta----------------------ttcatggatgcc
aaggga-----------agccaggcttcccccca--------aaaatgcatgtgtgtttc
a-----------------------------------------------------------
---------------------------------------taattttccttcagttcgcaa
gaggctg-------aatgtatctcactggagaaagc-----------atccgagcaagcg
aaagagcgcccctctgtctctatgttcatgcca-------------------cctatctg
atgc-------------tttctggtccaaaagag-----------tatgacattgttgtc
gcctgtagcattgaatgcaag--------------------------agaagccagcgag
cattt-------------------ggcctcccttgataattttt----------------
----tttgacaataatagcca---------------------------------------
---------------------------------------------------------atc
agcattgagctaaactgagtgagctcaactgtgacaaaaaagtgtcaaggtaacccagtt
tggatttggcgtcactcctctcaaatcgcatacatcattgactgaaacaatttgaattgt
tgcatcacgttgtgttgtcctccggtagctagttaaaataggc-----------------
---------
>C25_43838776-43842950
------------------------------------------------------------
------------------------------------------------------------
------actgaacagata---------------------------tgacggcttgttaca
caaaatggcggat-----------------------------------------------
-----gcaaaagagagggaaagtgagtggc------------------------------
----------------------------------------------------atgtaaga
aagagctggagaaaaa-gggaaaggacttcactaa-----------------cgtacata
aagctgag---------------aactatgctcatggaaatgcgaa--tactttgcaca-
-------------------------------------------------tga---acggc
cgctcatttgaaag-------------------aattgcaatgtaca-------------
----------------catttac--------gtgtgtatgtctttgttgtctctctattg
aaa----------------------------------ttgatggtccgt---------ct
ggggagtaatttgactggaagtctctggtttgttcaccagggat--caaagtcttttgta
gttg------------------------------------------tagctctgt-----
-----------------------------------------------------tataatg
catacatcagacgtaccaat------------ggtcgtttgatagggaaatgt--tctat
agaatggatctttc---------agagtaccacctggtggttctcagtcgcgtt------
------tactagactaaagtacttaaacagctgcagagggaa----------tgttcctg
tatagtctt---------------------------------------------------
--catcttcttcacttgaga----------------------------------------
---------------aagtttcagagtttctaaccattttgttcctttcagctcacgctg
tccgtgtactggt-----------------------------------------------
------------------------------------------------------------
---------------------------------------------------cttgtagtg
tctaat------------------------------------------------------
------------------------------------------------------------
-----------cattcgtgacgtccggttcacactgt-----------------------
------------------------------------------------------------
-----------------------------------------------------------c
tgcctgcttggtctttagtttt--------------------------------------
-----------aaactatttctcagccatg-tggccactgctttatgctatctggtctat
agagattttcttctcctctgttgaaagtttcagagc--------gtctaaccatttcgta
ccttccagctcacgctgtcggtcccactggtctgat------------------------
---------------------------gtaaatttcatcacggttccttttatgca----
--------------ctccggaaaaaaggttgttccattac--------------------
------------------------------------------------------------
------------------------------------------------------------
------------------------------------------------------------
------------------------------------------------------------
------------------------------------------------------------
------------------------------------------------------------
------------------------------------------------------------
------------------------------------------------------------
------------------------------------------------------------
--------------------------gccgacataatgtctgtg----------------
--ctcacgtgggtgtggtcactga------ctggttaagactt-----------------
---------------------------------------------catatgaaaaac---
------------------------------------------atttctgtcatttagaag
gctaacatcacattacatcttctcataaatagtttcacatttaatcgtataagttc----
--------------------------------------------------cacaacat-c
tagatgtgaatctgatc-------------------------------------------
------------------------------------------------------------
----------------actagga-------aatatacacattcagagatacagttacgtt
gttctactg---------------------------------tcct--------------
-------tagttacatcagaaattagtaatgaa---------------------------
---------------ttcaacatgattgtt------------------------------
------------------------------------------------------------
---------------------------------------ctttaagtacccacgaaccct
ttcaaccatttggattacagaaatac----tgtttcattatccaaccttggat-gtcacc
gtactacaaaatctctctctgttgtaacaaagggatttttttacttccctttcattgtgt
gggagagagagagttcctgcagcaatttagaccgtcataaagcgtccaacttcacccctc
tccccctctgtgggagagagagggggggggggggggga--------tctggctcctatga
tcctcacccaaaagggaaagtcatgtcagaatggaacatttctgggatttttta------
---------------tttcagctcatggaagatggaaccaacactttacatgttgcattc
atatttttgtccagtgtagttgattttg-----------cgaactcatcaaaacagaatc
ttccgagataaatagtgggtgagtggacagtgcactgc---------acactgcatggca
tc---------------tgtcatggaaatctgcctcaatatg------------------
---acgttgatggcctacagtaatcctcttaaa---------------------------
-------------------------------------------------cgttaagtcca
ctatttgggtgactttgagcgatt------ctggaccagttctgac---caacatat---
---------ttctatacagagcg-------------------------------------
-ctctgtgaattgctcc-----------------------gtgacatctctggttgtcct
gctccgctctcatctgagacacaggttg----------------------------cgtt
cctctgcccag-------------------------------------------------
------atcttaccatgcca----------------------------------------
------------------------------------------------------------
-ggataggtatt-------------ttacgca--------ttcatctaaccgcatcatat
gttaca---------gcaatctgtca----------------------------------
----------------------------------------------gtcgatgacacagt
cgatgatgtggcacgcaacc--------------------------------attggtt-
---------------------------------------gatgcacgcaatgtctgagca
ggggaacccg------------------------------------accacagtatgtga
aatctgaca---cctcatt-----------------tgagtaa-----------gtagcg
acatgtcacattttctggcctatccagacaa-----------------------------
-------------aggatagaactccattggctgtg-----------aacctcacagctc
cacttacaatatggcata------------------------------------------
------------------------------------------------------------
-----------------------------cgaaac-------------------------
----------gggag-----------actctagagcaggggtattcaactcttaccctac
gag-------gtccggagc--ctgctggttttctgttctaccttataattaatcgcacac
acacctggtgtcccaggtcta---aatcagtccctgattagaggggaacattg-aaaaaa
tgcagtggaactggcttcgaggtccagagttgagtttgagggc----------tctagcg
gtta-------------------cagcaaacatagtctcat-------------------
----------------------------------------------------------ct
cgctgt-----------------gatgttctcagatggatttagaa--------------
------------------------------------------------------------
------------ttgaaacaagactactttctcttagtcacagatggccaa---------
---------------------------aatcaatgtgtgcttaaagctgaagttgttaac
gagccagcaggca------------tttgaatggttccaattgtatattgtcactaagta
----agcgccgacagac----------------------------atggcagctctacgt
ctagctcctaagcaactttgctgtatttagttttttgtg-tgtgt---------------
------------------------------------------------------------
------------------------------------------------------------
-------------------tatttcttacattattagctcagaacgttttttgtgttatt
a-----------------------------------------------------------
---------catactgct-------gggacacaacttatgg-------------------
------------------------------------------------------------
------------------------------------------------------------
------------------ataccagagcagtggtaactc---------------------
------------------------------------------------------------
------------------------------------------------------------
--------------------------------------------accagcattacgacca
gga---------------------------------------------------------
------------------------------------------------------------
----------------atacgactttcccg------------------------------
-------------aattg--------gatcctttgtttgtaccc----------------
---------------------------------cccagggcaattga-------------
--------------actgaagtcccagaggctgct-------------------------
-----------------------------------------ccaagatgccgccggcgga
gaagaggt----------------------------------------------------
-----------------------------------------------------------a
tttggagtggatttctagtccggctcag--------------------------------
-------------------------------------------------gaggcgtg---
-----------------------cacaccatccaccgct-tacgagtatattactcgctc
ttggtcagtcactggacaataaagtagac---------------------gagctca---
------gggcgaggttctccttccagagagacatcagggac-------------------
------------------------------------------------------------
------------------------------------------------------------
------------------------------------------------------------
------------------------tgtaacatactct-----------------------
------------------------------------------------------------
------------------------------------------------------------
------------------------------------------------------------
-------------------------------------atatcacggaa------------
------------------------------------------------------------
------------------------------------------------------------
---------------------tcctggctctctcg----ggatatactgtccccatcc--
---------------------------------------------------------ata
cagccagctgggttctcagtacatcgc---------------------------------
------------------------------------gcagacaggaataaagaactctcc
cggaagaagaagcgcgggggtgtatg----------------------------------
----------------------------------tttcatga-ttaactactcatggtgt
gattg--------------------------------------------tgataacatag
tccttttg----------------ttcacccgacctagaatacctcacaatcaaatgaca
atcatattacctcccaagagaattccctt-------------------------------
------------------------------------------------------------
-------------------------------------------------cgt---ctata
gtca----------------------------------------cagccctcaagccga-
------------------------------------------------------------
------------------taccacgacg--------------------------------
------------------------------------------------------------
------------------------------------------------------------
------------------gccctcaaggaactacactg----------------------
------------------------------------------------------------
------------------------------------------------------------
--------------------gacttta-------------tgcaaactggaaaccacata
tcctgagg-----------------------tcgtatttattgtagctgggtattttaac
taagca--------------------------aatttgagga-aaacgctaccgaagttc
t-----------------------------------------------------------
------------------------------------------------------------
--------------------ggaaaaacactcaattacagaaaattcccctttc----ga
gatgcctacaaggccct-------------------------------------------
------------------------cccccgcactcccttcg-------------------
------------------------------------------------------------
--gcaaatcagatcacgactcc----------------atcttcttct------------
------------------------------------------------------------
------------------------------------------------------------
-----------------------------------tcttcag------------------
-----------------------------------------------tggggtttattgg
cggttggcatccaatgtcatggtg------------------------------------
---cattaccattctggagtgtgggccagagacag-ggagaatct-------aaatccta
cctgccagccccgttgctcttaaaaaaagataaca---------------aaatatttga
gactatgtttaatgacg-------------------------------------------
-----------------------ttctactcaa------------tatactctttaaact
aatttcctgaatccccttctccctgatac-------------------------------
------------------------------------------------------------
--tatatct---------------------------------------------------
------------------------------------------------------------
-------------------------cagcctctctctctccctctgatactgcccacact
gtagcaatacatgctcaactgtct-----------------------------cggtttc
gtggcaata----------------------------a-----------tcacaatttcc
tgttggatgctttcctatcacacttaaggtcttattcaactggctgtgtcccacccttaa
tc--------------------ttgtcccttc----------------------------
--------------------------------ctgccgtcctggtctccctgactct---
----cctctgtatttgaaataaa-------------------------------------
---------------------tgcctgcccttagtatctctgcgcc--------------
--------------------------------------actactgt--------------
---------------------------------------------ccatatcaggctttt
tgc------------------ctctgccttgctcatggaaactacaac------------
-----------------------------cttaacatccccagtactaagtgcttgttta
gcca--------------------------------------------------------
-------gtacatcaactggctcatt----------------------ctcctccacccc
cacatg-----------ggctgggacctaagtaa--------atcttatctgtatactc-
------------------------------------------------------------
------------------------------------------attactctaatcctgcaa
tgggttt-------gtagcacctcataaaacatgtct--tgtctgctatgtgagctaaag
gactagagactcatcaacactgcacatgaatcagagcaaataactactctgtctggctta
actt-------------cctccacccactgcaag-----------gccaacagtatagtc
atcagctccaccgtatataga--------------------------gccagatgatctg
taat---------------------acgtttcctgacttcctcc----------------
----acccactgcaaaggccaa---cag--------------------------------
--------------------------------------------------tatagtcatc
agctccgccgtatatagagccagatgatctgtaata------------------------
------------------------------------------------------------
------------------------------------------------------------
---------
>C10_14998508-15002679
------------------------------------------a-------tgctaatacc
tcttcttctgtacattgtattttagttacactgtttatacac------------------
--------------------------------------------accacatatttattta
tgtactgaattcttgatgtagctc------------------------------------
------------------------------------------------------------
----------------------------------------------------attctaat
atatctactgctgtacatat----------------------------------------
-----------------------------------------------tccctcggtgtat
atactgtatgtata----------------------------------------------
---------------------------------gattgcattttgatactg---------
--------------------------------ctacagtgctatttgggttgttaa----
--------------------------------ttggattcattctgccg-----------
-------------ctcttgatttcttcacttaattttgttgtat----------------
-----------------------ttttctttacatttgagatgtttgacatttgactgca
ttgttaggaac-tagtaacataagcatttcgc-----tgcaccacta-----tgacactt
tctaaactgtgtacgcgacc-----------aatacactttgattttatgtcc--tgtat
cagcattgtgtg------------------ttctctcccagcttcatggttt--------
-----------gaatgaggtgcgtaattcaagtccatataat----------acagtaca
atagaatacagaaa----------------------------------------------
--tacagtccacactcaaaaa---------------------------------------
---------------gactactggag-----------------------------cttgt
ttcattcatttacccaa--------------------gcgagcatacatctatgggcttt
tatgttttt---------------------------------------------------
-------------ccgccttgcgtaatg----------------------tgctgtagcc
tataacctatcct-attggataacggcac-------------------------------
------------------------------------------------------aatcat
ttggcgttttttggccttgagctcataaaatgtctaatgtagggct--------------
-----------------------------------------cataaaatgtatttaatgt
acggctcatt-------------tgtctcaggtagaatcaggattatcatg------ccg
atcaaagctcgaatcgaatcca--------------------------------------
------------------------------------------------------------
---------------------------------------gacatatgtatatgctttaaa
atgacacttccggt---tttggcggtaaatactgggttacctgg----------------
---------------------------gagaaaaatgatttattctcg------------
-----------------------ggatggaacatatgtaaaataccgggaaaatat----
------------------------------------------------------------
------------------------------------------------------------
------------------------------------------------------------
------------tcaaccgtagggcacac--tgatgaattgtgt--aattttg-------
--------------------------------------------------------tcct
------------------------------------------------------------
--------------------------------------------tctgtttgca------
----------ggcagattggtatcagcat---gacctggccttaca--------------
aggtacaggtcaaacaaac-----------------------------------------
------------------------------gtaattacagcggttgtgaagcttgtgggc
acatgtgaacagttagagctttgtgtttgtgtgtgcgcgcgcacgcatgtgaacggta-g
acctatgtgtgtaga---------------------------------------------
------------------------------------------gtatttagtatttttaac
aaaaacat-------------tatagtactgagtgcaggaatattagttgacatattgat
attgttgggttttccaaccctgaagaaggcacag----------tgatgccgaaacattg
tttttgttacccaataa--attactgggaggttatacatat----------------gga
gtgtgtgactgtttttat------------------------------------------
----------agcttatagtttattctcc-------------------------------
------------------------------------------------------------
------------------------------------------------------------
--------------attagtcagcacctcta-cactaaataatgttctc-----------
-----------tgggtgtgcgccagctcatgctttttattagggt---------------
--------------------------------ttgtgacccaaaacatattt-----tat
cagagctaaaagtatg---------------------------------------gtatt
ggaccagggtcttgtttatactaaacg-----------------ttttctgcaatt----
----------------------------------------------tcaccaaaattcta
attgtgt-----------------------------------------------------
------------------------------------------------------------
------------ttgtatctgatagagcggactacaccggccct--------------aa
aaactgtccacacaaatctcctctcttccagggcaggtcaatgcactgcaaaggcaaaag
taatgggcctgtaaatgcactgaaacatatgcggctaga---------------------
-----------atctt--------------------------------------------
------------------------------------------------------------
------------------------------------------------------------
----------------------------------------------------------cg
cccaaaaatatgtagggatctcattg----------------------------------
------------------------------------------------------------
------------------------------------------------------------
----------------------------------------------------------ta
atacataactaatcgaaggc----------------------------------------
----------------------------ttcaaaacgcacc-----------------tt
taaaaaaaaaatct--------aagtcttttcaaaacacatttctgagatcaatttccct
acattacatt--------------------ttatcttgagtgtcta----accaggtttc
caaaa-aaaatggaaacagcaaattt--------------------gtcggtaaactttc
caaatgtagataaaacaaaatacgcta------------------------gacaaggtg
tgatatttttg-------------------------------------------------
---------------tgtctgttgtgtggtcctccc----------actgcgactcggaa
aagtcatgaaa---ttcacagggtggtgaaagtgcaaggtgatgagcttgatgctctttt
ccaatatatatctagggtctaattctggtgacat--gatgatcgatgcttggctgccatt
tgacccaaaaaatat--------------------------------tatcttgctcttt
tgtccataat--------------------------------------------------
------------------------------------------------------------
------------------------------------------------------------
------------------aatctcatcatgtaagccaggggtattcaactcttaccctac
gag-------gtccggagc--ctgctggttttctgttctacctgatcattaattg--cat
agacctggtgtcccaggtcta---aatcagtccctgattagaggggaacaatg-aaaaaa
tgcagtggaactggcttcgaggtccagagttgagttagagggt----------agtaggc
tataaccgc---------------------------------------------------
------------------------------------------------------------
------------------------------------------------------------
------------------------------------------------------------
--------------------------attcttatggattttagaatatttgcattaa---
------------------------------------------------------------
------------------------------------------------------------
------------------------------------------------------------
------------------------------------------------------------
------------------------------------------------------------
------------------------------------------------------------
------------------------------------------------------------
------------------------------------------------------------
---aatctgttgccaattggatg----------------gaaacctagctaatgacagaa
ataacaac-------------------ttcaataaatctgggcccagtttcccgataacg
atggaacttaggcttacgagtgcttaa----------------acaacgcatcttcccta
caacagccga------------------agatgtagcggaca------------------
tgcgtttcccaaaacagcacgtagagagaacagtcgctaagggcgtcattgaagcatgtg
t-cgatactgatagcatggaaag------------------------aaacagcgctgct
ctcggatc----------------------agctttctcaattca---------------
---------------aatcttatctgaacattagaatcattcca----------------
----------------------------caatactgacgacggatcagctcc--------
------------------------------------------------------------
------tatagagatattaccacctacggcagcaaatattgaggcggcttactaaactaa
atcaccgatttgacac---------atcattgtgcaagttaggctac-------------
--------------------------------------acatcatgaataata-------
-------ttga--gacaaattgagacaaaagtagcaaaatataattaaattgtat----t
aaacatta---------------------------------aatgtatttcaataagaat
----------------------------------gaattaggcctatag----------t
ctatagtaggctatttatatttaatgcagt------catctcggttttc-----------
----------------------------------------------atttaaagcat---
-----------------------atttttatacgtcac----------------------
----ttgtttgtatcaattgcaaatacattggcaa-------------------------
------------------------------------------cttagttcggaagt----
-----------tatcggaggtcatagagagatcgataaaccat-----------------
------------------------------------------------------------
----------------gttattctatgtt-------------------------------
------tagtggacatattctatgtataaagtgatgt-----------------------
---------gggagggcaaaaaagctaaaaagt----tagattccgagtgttttcaagtg
ca---------------------------acgttaataacaatggtttt-----------
------------------------------------------------------------
-------gggaaaacagctcggcgactt---------aactcttgagg------------
------------------------------------------------------------
------------ataccctaggatagggggcgc---------------------------
---------------------------------------cacagcgcattttgaaaaaaa
at----------------------------------------------------------
---------------cgttcccattttcaacggcctactaatca----------------
------------------------------------------------------------
------------------------------------------------------------
------------------------------------------------------------
---------------------------------aactcagaagctagggcatgcatatac
ttattata----------------------------------------------------
-------------------------------------tatggatagaa------------
----aacaccctaaagtttctaaaactgttt------gaatggtgtctgtgagtataaca
gaactcaaatggcagtcaaaaccccga----------------------gaccgattgaa
acagg-------------------------------------------------------
------------------------------------------------------------
------------------------------------------------------------
-----------------------------------------aagtggaattcagaattg-
------------------------------------------------------------
------------------------------------------------------------
------------------------------------------------------------
------------------------------------------------------------
----------------------------------------tggactcgacttctcatctt
tccctata--------------------------------------aatcacaccgttaa
ccatggttcagtgagc---------------------------acttcctattgcttcca
cta---------------------------------------------------------
------------------------------------------------------------
---------------------------gatgtcgccagtcttttcacagtggtttga---
------------------------------------------------------------
----------------------gccttatacagtcgaaact-------------------
-----------------------------cagtgaatgagact--cattggaaattggtc
acaggggatgggccatcaccattatgacgccggcggccatgtctaccccc----------
----------------acctttg-------------------------------------
------------------------------------------------------------
------------------------------------------------------------
----------------------------gaaacggtttgaaagacaattaaatcatcccc
ctcgaatcttattg----------------------------------------------
------------------------------------------------------------
----------------------------------------gctctcttggtgttacagg-
------ccctgaagatt---------------------------------aatgttttac
aacgtttgacat-----------gtttgaacgaacc--tacaggcgggagaatcatttta
tccgaaacttcagccctgcgca------catcggagaatttggagagagcccaaggacgc
gctaccaacagcaggctaatggaacgtgaagta---------------------------
----------------tggactttt-------------tcgaccgaaaatacatctgttg
tggacctgggatt--------------------------------------------ctt
tctgatgaagacaactaaaggt--------------------------------------
------aggcgat---------tattgacaatattatacaagatg---------------
------agatgtgacatgcgattgttc----------caagatggc--------------
------------------------------------------gccgagctctgtatatta
gctcattttctgagtatcgcatctccttttatc---------------------------
------------------------------------------------------------
------------------------------------------------------------
--------gcaaagtgtgattacccagtaaagttaatttaaaatctggt-----------
------------------------------------------------------------
-------------------------------------atgacaggttttctcaatagata
ttc---------atctataaatgtt-----------------------------------
------------------------------------------------------------
-----------agattgacaatataaatgtaaaaaat--cgttataggatagtaatttag
ggaattgtagcattgtttcccgggacgcatt-----------------------------
-------------------------------------tgaggggaaattcgttagtcaac
g-----------------------tca----------gacgccgatgtaaaa--------
---------------------------------------tgctgtttttatat-------
------------------------------------------------------------
------------------------------------------------------------
------------------------------------------------ataaatatgacc
ttta-------------------------------------ttgaacaaaagaatgcatg
cattgtgtaacatgatg-------------------------------------------
----------------------tcttaggtgtgtcatctgatgaagtttgtaaaag----
------------------------------------------------------------
------------------------------------------------------------
------------------------------------------------------------
------------------------------------------------------------
---------
>C13_20531773-20535944
---------ttctgactattgaaataatttatgacagtgact--------tcccattcat
ctcg---------ctgagattttgcttgtggcctcaagagcagccatttgcaatgat--g
gcactttgccatcaaact---------------------------gaaaacctaatttca
tgaaacaagggccaaatgcttcac------------------------------------
------------------------------------------------------------
----------------------------------------------------aacccctt
aagtcccactaatta---------------------------------------------
-----------------------------tacagtaaaatcactgatgttttcagcatag
ggggaa------------------------------------------aaaaaacatgcc
agtacctctagctcttt----------------tctcatatacccagactt---------
----------------cgcagga---------ggttggtggcactttaattggggaggac
aggctc------------------------------------------------------
-------------gtggtaatggctggagcggaattagtggaat----------------
-----------------cacatggtttccatgtgtttga---------------------
------------taacattccattcgttccgt-----tccagcattattatgagccgtcc
tcccctcagcagcctccact-----------gccagactttgactttggatg--------
------------------------------ttgttttgcagacacaactggtac------
-----------acagaaaatgcatagtttaagtttttgacag---------tttattgcg
tttagttgtgt-------------------------------------------------
------------------------------------------------------------
---------------ttttcctgtag---------------------tagtgttatgttt
catcatcatcctcc-----------------------acatccccagatcccagagattc
tcagcccctag--------------------------------------------agaag
ccagtcctagcacttgcctcaagtttca----------------------tcagatgata
tttgaggtagcct-agtggttaagagcattagaccagtaac--------tgaaaagttgc
tgttcgaatccctgagctgac-------------------------taggtggaaatcag
ttga-----tgtgcccttgagcaaggcacttaacccaagttgcact--------------
-----------------------------------------ggataaaagcatctggtaa
aatgtttatt-------------gaaattagaaaaaaacttttctgaatga------ata
aataaaaaatgattcaagtgtt--------------------------------------
-----------gactgaaagaaaaagcctcttgatatctatcttga--------------
----------------------------------------------actcttctgtctac
tttatgttttgagt----------------------------------------------
---------------------------gggaaagttcctattttctca------------
-----------------------aggtcttaca---------------aaaagcac----
------------------------------------------------------------
------------------------------------------------------------
------------------------------------------------------------
------------ttgagtttgagggacaa--acaagagttgggt--catagca-------
------------------------------------------------------------
--------ttgtgggtcata-----ttccgcaagaactaaga------------------
-gtgttgaaacatgaagct-------------------------aaacttctca------
----------gctgttttggtcccgtgcc---taccacgctct-----------------
---aacagtgtgaagcgaa-----------------------------------------
------------------------------ctaatccttgcacatgtg------------
------------cagatactgtgtgtgactgtgtgagcgctaagtcttgcaactcgc---
------------------------------------------------------------
--------------------------------tcatcgcaatatctgtggtgctgctcgt
ggcaacat-------------aatttagatgactctacatatat-----taaaaagcggc
tgaactaaccggttctgcatgtgtttttctgtg-----------gctcattaagaaaatg
tgagtccttggggtatgtaatgttcgctttatcgtatcctg-----gcagttactgctgt
ttatccctcttgagtcacttcttcaaaatagtcagatttaatataagataaatcaataaa
tctgtgattaattttgacgttgattattt----cttagtcatgcaattttacatctagct
aaggagttt---------------------------------ggtgcagtatttctctac
aaaaaatatgtgcatgaaaaaatgaatcagtgc-----actgca----------------
---gacagtatggagtcagctgctgctggatgcaagcaggactggtttctgagaacatgt
caaca----acttcatcatcagcaagctgtcaaactatcataaataaagcacaagcagct
a------cacactgttt---------------atctgtgcccaaaattgcta--------
------------------------------------------------------------
------------------------------------------------------------
------------------------------------------------------------
-------------------------------------------gctagctagctacgttc
catctctgtgattgtcaatgtagtca----------------------------------
-------gggattttccttccattgaaatcattgtgagggccatcta-------------
-----------------agcatttttcc-----------gggggcgcctaagtccaaaaa
------------------------------------------------------------
------------------------------------------------------------
------------------------------------------------------------
------------------------------------------------------------
------------------------------------------------------------
---------gtgtaaactgggaattg----------------------------------
------------------------------------------------------------
------------------------------------------------------------
------------------------------------------------------------
acaagtggcagttgggatgc----------------------------------------
------------------------------------------------------------
----------------------aagtgcccat----------------------------
--------------------------------cttttcagtactcatt------------
------------------------------------------------------------
ttgtattgtcttacgtaatcaag-----------------------------tcagagtc
aaaggtt--------------ccccactgggcacagac----------------------
----------------atcaattccacgtctattcca-----------------------
------------------------------------------------------------
------------cgttggctcaacgtaatttcattgaaattatgtggaaataacattgat
tcaaccagtgtgtacccagt---------------------------gagtctgtgtaat
gggcaggtct--------------------------------------------------
------------------------------------------------------------
------------------------------------------------------------
------------------gccttgactgtctagagcaggggtattcaactcttaccctac
gag-------gtccggagc--ctgctggttttctgttctacctgataattaattg--cac
acagctggtgtcccaggtcta---aatcagtccctgattagaggggaacaatg-aaaaaa
cataatggaactggcttctaggtccagagttgagtttgagggg----------tctagag
gtt---------------------------------------------------------
------------------------------------------------------------
------------------------cactgctatgattggatagggcg-------------
---------------------------------taa------------------------
--------------------------gtttctaagagcatgaaaattctc----------
------------------------------------------------------------
-------------------------cctagttgttcca----------------------
------------------------------------------------------------
------------------------------------------------------------
------------------------------------------------------------
------------------------------------------------------------
------------------------------------------------------------
-----------------------atcctgtgttagtgggcaagcgggcatgattg-----
----------------------------------------------------taattcaa
acccaacc-------------ctcatgtatgtcgtg-ccgacctcagttacacaaatctt
acaaaactcagttttggaatatactg----------------------gctttatgtcca
a---------------------------aattatcctacata------------------
cactttgtattca-----------------------------------------------
----------attttgacactgg------------------------aataaatgtttcg
gactaata------------------tcgaggccgatttcaaccagataagttgtttttt
gtg---------------ttcagttgccctttaagagcatttct----------------
----------------tctagaaggaaaacatcactgtataataccag------------
------------------------------------------------------------
------------------------------------------------------------
------------------------------------------------------------
------------------------------------------------------------
--aaaaatcta--tgtacagtgtgtgcgacgagtagggaggtagacaataaatagg----
-------------------cc---------------------------------------
------------------------------------------------------------
------------------------------------------------------------
------------------------------------------------------------
------------------------------------------------------------
-----------ctagaggcgaaaataatta------------------------------
------------------------------------------------------------
-----------------------------------------------------caattta
gcattaata-ctggagtgatagatgtgca-------------------------------
----------------------------------------gatgatgatgtgca------
-------agtagagatactg---gggtgaaaaagagc-----------------------
-------------------------------------aagagggtaagt-----------
------------------------------------------------------------
------------------------------------------------------------
------------aataatatggggatgaggtagtcgggtgtgctatttacagattggctg
tgtacaggtacagtgattggtaag------------------------------------
------------------------------------------------------------
------------------------------------------------------------
------------------------------------------------------------
------------------------------------------------------------
-----------------------------------ctgctcagacagctgatgcttaaag
ttagagagggaga-----------------------------------------------
------------------------------------------------------------
------------------------------------------------------------
-------------------------------------------------------tataa
gactccagcttcagag----------------------atttttgcaa------------
----ctcgttccagtcatt-----------------------------------------
-------------------------------------------------ggcagcagaga
actagaagga--------------------------------------------------
------------------------------------------------------------
-------------------------------------------------aaggcggccaa
aggaagtgttggctttttggatgaccagtgcaatatgcc---------------------
-------------------------------------------------tgctggagcgc
atgctacatgtgggtgttgttatggtga--------------ccagtgaactgaga----
------------------------------------------------------------
-------------------------------------------------------taagg
gggggctttacct-agcaaagacttat---------------------------------
----------------------------agatgacctggagccagtgggtttggcgacgg
atatga-----------------agggagggccagccaacga------------------
------------------------------------------------------------
-----gagcatacaggtcgcagtggtgggtagtatgtggggctttggtgataaaacggat
gg-------------------------cactgtgatagactacatccagtttgctga---
--------------gtagaatgttgggggctattttgtgaatgacattgctgaagtcaag
gatcg-------------------gtagtatagtcagtttt-------------------
------------------------------------------------------------
-----------------------------------acgagggtaagtttg--------gc
ggcatgagtgaaggaggctttgt---------------------------tgcgaaatag
gaagccgat---------------------------------------------------
--------------------tctagatttaattttggattgg------------------
----------agatgcttaatg---------tgagtctggaaggagagtttacagtctaa
ccagacacctaggtatttggagttgtccacatattctaggtcagaaccgtccagagtagt
gatgctagtcgggcgggag---------ggtgcgggcagcaattggttg-----------
------------------------aagagcatgca----------tttagttttactgg-
---catttaaaagcagttggagg-----------cca------tggaaggagtgttgtat
ggtgttgaagc--acgtttggaggtttgttaggcacagtgtccaaagaagggccagatgt
atacagaatgatgtcatctgcatagaggtggatcagagaatcaccagcagcaagagcgac
atcattgatatatatatatatagagaaaagagtcagcccgagaattgaaccttgtg----
------------------------------------------------------------
----------------------------gcac----------------------------
ccccatagagacttccagaggtcgggacaacaggccctccgatttgacacact-------
------gaactct----------------------atctgagaagt--------------
------------------------------------------------------------
------------------------------------------------------------
------------------------------------------------------------
------------------------------agttggtgaaccaggt---gaggcagt---
------------------------------catttgagaagccaaggctatt--------
--------------------gagtctgccgataagaatgtggtgattacgcctc------
------------------------------------------------------------
-------------------------------------ccaggtggcgcagtggtctaagg
cac---------------------------------tgcactgcactgcagtgctagctg
tgccaccagagattctggtga--------------attgtccgagttagggagttaggga
gttag----------ggagggtttggccggcagggatatccttgtctcattgcac-----
------------------------------------------------tctacttactcc
tgtggc---------------------------------gggccgggtgcagtgtgcgct
g-------------------------------------------------------acca
ggttgccaggtgtacgatgtttcctctgacacattggtgtggctggcttccag-------
---------------------------------gttggatgggcattgtg----------
------------------------------------------------------------
------------------------------------------------------------
-----------------------------------------tcaaaaagcagtgtggcta
ggttgggttgtgtttcggaggacgcatggctcttgaccttcgcctctcccaagtctgtac
ggg-agtttcag------------------------------------------------
------------------------------------------------------------
------------------------------------------------------------
------------------------------------------------------------
------------------------------------------------------------
---------
>C13_49432569-49436741
------------------------------------------------------------
----------------------ctcaaccaa------------t----------------
-caggcctttatggtacagtggac-----------------agatggaagccattcctca
gtaaaaggcaaatttatagcccgcttggagtttgccaataggcacctaaaagattctcag
accatgagaaa-------------------caagattcgctggtctgatgaagccaag-a
ttgaactctttggcctg------aatgccaagcgtcatgtctggaggaagcctggcgcca
tacctgcggtgaagca-tggtggtggccgcatca-----------------------tgt
ggtcgggatgtt--------tttcagcagcagggactgggagacta--gtc---------
------------------------------------------------------------
----------aggatcccaagaagactcaatgctgtaatcgctgccaaaggtgctttcct
ttcaacaaagtact-----------------------------------------cagta
aagg-------------------------------gtctgaatactcatgtaaatgtgat
atttaagttttttatt--------------------tgtaataa--tctgcaaaaatgtc
atcatt-------------------------------------atttgggtagattgatg
--------------------------------------aggaggtga-----aaaacaat
tgaa------------------------------------------ttaattt--tagaa
ta------------------------------------------------aagct-----
-----gtaacataacaaaatgtgggaaaagggctgaatac----------------attc
ca-atgtat---------------------------------------------------
--ataatttattattcagaaat--------------------------------------
------------tcttaagtgtaaaactaacaataactcaataatccatgccttctggga
atgcta------------------------------------------------------
------------------------------------------------------------
-----------------------------------------------------taaagtc
caaaag------------------------------------------------------
------------------------------------------------------------
-----------ttatgggcgga-------------gt-----------------------
------------------------------------------------------------
-----------------------------------------------------------t
tgaaagttggctgtcagaagta--------------------------------------
-----------ttacaatgtaaat--------gtacttttaatcaatctgtctg-----c
ata---------------tttcaagtgatgtcatat------------------------
-----------------gagggggcagtgagatacttgatgggttggactc---------
-----------------------gatgggttcttctcgtcaattatcttgaaaaaa----
--------------catatacttaactggaaatcctccattgtaa---------------
------------------------------------------------------------
------------------------------------------------------------
------------------------------------------------------------
------------------------------------------------------------
------------------------------------------------------------
------------------------------------------------------------
------------------------------------------------------------
------------------agac--------------------------------------
--------aatggaaaaatc----------------------------------------
-------------------------a--------------tgtg----------------
--cttcattatcaaaatattgaaa------gagcttgggcgac-----------------
---------------------------------------------ggagaggaacaa---
------------------------------------------aatggtgcaatttgaggc
gtagagtagtgcaggcactggag---------ataggagggagaacaggtgg--------
---------------------------------------------------gtc------
------------------------------------------------------------
------------------------------------------------------------
------------------------------------------tgggtaggagtg------
-acgttgtt---------------------------------gtct--------------
-------tttgtatgtgtatgttttgtattgtttaaaaaacatataaataaaatctttaa
aaggaaaataagaaaaaaataatatttgat------------------------------
------------------------------------------------------------
---------------------------------------at-------------------
------------------------------------------------------------
aagttatctccagtatcatcacaa---------------------agtatattttgcata
atgatgaaatat----------------------actttg--------------------
----------tgatgatactcaagattatatcaaacat--------aagtattagtgtc-
--------------tttatgcgtttc----acaggcctaacacagcaagtaatactgtgt
tactgtgtttgcctctcattatgcagagg-------------------------------
-------------------------atgg---------tccaccatgcaaacaggctttt
ct----------------------------------------------ggtcctgcatct
tctggtggcctacttcatcttctggtgacctacacagtcagac---------------tg
agcctttcagtggtctaaagaggctcagggaaa---------------------------
-------------------------------------------------taaaatag---
------------aacaactatatt------ttgtagta------------ttaaaat---
---------atatattaaaaaaaaaa-------------aacaca-----cacagtgatt
tat-tagacacatttatttacaaatataattatggtggcttta----------atgaacc
aaatctaaaacaaaccaaatataaattgaggct--------aaataagaa----gtgcag
tccccc------------------------------------------------------
---------tttaagaacct----------------------------------------
------------------------------------------------------------
-ttatgccttaggagtttagtacaactgccac--------actggtatataatatcataa
cccaagaattaaagcaatttttgcattttataaagtctagcaatc---------------
--------------ttgccagcaggca---------------tgccacctaagata----
gttagacaagctagctactctaacttcattgatagcctgaaatggcttggtagctagtta
taatgttgggagattatctagctggatagctaaaaatgttttaaaataatagtttaattg
tcacatacaccag-------------aataaaattgctaggtg--ggtagaattacagag
aaataacaacatttttgttgtatt-----tattcatcaagaag-----------gaatca
ataggctacatagcgtgat-----caaatta-----------------------------
-------------atttacagacatacctcctgggagt-------cctgcccatcaccga
cggctaaaatcaaatcaaactctgtgc---------------------------------
--------------g------tgtcactcgacactctatctcctcc--------------
----------------------------tacactg-------------------------
----------acgatgttgtcggcacgcactagagcaggggtattcaactcttaccctac
gag-------gtctggagc--ctgctggttttctgttctacctgataattaattg--cac
ccacctggtgtcccaggtcta---aatcagtccccgattagaggggaacaatgaaaaaaa
tgcagtgaaactggcttcaaggtccagagttgagtttgagggaacttcgagtatctagcg
tcct-------------------gcctag-------------------------------
------------------------------------------------------------
catatc-----------------ttttctccgttttgcaccttggaag------------
------------gaa----tcacttactagggagaatagggagaattgc-----------
-----------ctggtccattcagtgtgccccctcagcaaaatacagctgacagatcttt
ttataaataatgaagatacaacttgggcttaaaaattaagttgaataattagtttcatta
atttaaaagagg-------------aaaatgtgtgtgtgggcatggtgtgagaatagaag
ctgctgttgttaaggaatccctaatgagcctgctgtacctgtctggcatccaggtccagc
tctttctctcctccatctctctttatccctcctctctctccactacctttctctctctct
ctctctctctctctttctctctttcccctctattttttatatgtatttatctttctctcg
ttctctcattctctcattctctctctctctctctctctctctctctctctctctctctct
ctctctctctctctctctctctctttctctttaagagaagagaacacaacacaggacctg
g-----------------------------------------------------------
---------aggggctat-------ttgttgtga--------------------------
------------------------------------------------------------
------------------------------------------------------------
----------------------------agagccctgct---------------------
------------------------------------------------------------
------------------------------------------------------------
--------------------------------------------agcctctctctgtctc
ttc---------------------------------------------------------
------------------------------------------------------------
----------------ctccag--------------------------------------
-------------------------------tctggagctgcct----------------
---------------------------------gccatgctgcct---------------
---------------------------gttagagc-------------------------
-----------------------------------------ccacaaagtcaagggcaga
gagagagagagagagtcagtcctg--------------ggtgacccatgtgtggggaatg
cctcctcgcag-----------ata----------tccttggtgtgcaggggtggagacg
aagggagagtgttgctcacaaatctcat--------------------------------
-------------------------------------------------taaggcag---
-----------------------caggt--------------------------------
-----------gccaggaaggctttaattgcaaggcacgtcttctaaatcgcccctc---
------tgatggccgatggggagggcaaagcaattg------------------------
------------------------------------------------------------
------------------------------------------------------------
------------------------------------------------------------
------------------------------------------------------------
------------------------------------------------------------
------------------------------------------------------------
------------------------------------------------------------
--------------------------------------gctgatgat-------------
------------------------------------------------------------
------------------------------------------------------------
---------------------------------------------------tttgtca--
---------------------------------------------------------gag
cgta-------gtgcacctgata-------------------------------------
--------------------------------------gagacggttttggctgtctgga
ctgggggagc--------------------------------------------------
---------------------------------------------------------tac
caggg--------------------------------------------ccacagtgaac
agagactagaa---------gagactccttctttttctgtcccccattagttaa---ata
aaggttaaataaaaaaataaaaatttata-------------------------------
------------------------------------------------------------
-------------------------------------------------ttaaagttcag
tccaa--------------------------------------gctaactttatttctg-
------------------------------------------------------------
------------------ctaattaaggcaactttcatcacccctgtc------------
-------------------------------------------aggcagctcaaaaattg
ggaat-------------------------------------------------------
---------tagagttcatctcct---------cagct----------------------
------------------------------------------------------------
------------------------------------------------------------
--------------------tccttcc-------------ggccccgacttaagtctgac
gcagggaggagagtgtaatgaacc--agggcctgagttgagttctgtcttgtgtggttca
ccacaggtaggctaagacagaggatggctaccttcgcaataa-tgaagccagct------
------------------------------------------------------------
------------------------------------------------------------
--------------------------------gagtatttttagcctttggttt----tc
tcccatataatgtctca-------------------------------------------
------------------------tccccagggacttca---------------------
------------------------------------------------------------
------gccattctg-catcgg----------------agggttt---------------
------------------------------------------------------------
------------------------------------------------------------
------------------------------------------------------------
---------------------------------------------------ctttgaaga
aaaaagtcaaattaaaagaagaag------------------------------------
---aaaaaaagtattttaaacaaacgtaggattgagacagacagt-------ggttacaa
gatg---------------------ttcgttatgg---------------attttgtttt
gcttggtggtgcaacaag---------------------------------tcagcaact
agatgatttgcgatgcccataaacaataccatg-----------tcatgtgttccagttt
ctaaattaagacttatgtttatctgacgc-------------------------------
------------------------------------------------------------
--aggattc---------------------------------------------------
------------------------------------------------------------
-------------------------tatgcctggagatgtactcagtaa-----------
------------------------------------------------------------
---------------------------------------------------------ttt
atgcctctctttgcataat-----------------ttattcactgtaatgttgtttgac
t-----------------------------------------------------------
--------------------------------------gcagaattttgccatcactca-
-ctcctcttttcagagagtctga-------------------------------------
---------------------gctgggaaa------------------------------
------------------------------------------------------------
------------------------------------------------gagag-------
-----------------------------atagagcgagagagatggg------------
-----------------------------ggggggggggcagagttatat----------
------------------------------------------------------------
-----------------ttatttctc----------------------tctagatcctcc
caggtg-----------aagttttcccccgtccattttgttggcattaacgttgcatttc
a-----------------------------------------------------------
---------------------------------------taattgatctgcttttaaaaa
gcaaaagccaatgccattcaattcactggag-----------------------------
-------------------------------------------------------gccca
gagc-------------tgtccagtcaaacagtc-----------tagcaatatccctct
ctatacctccttggaagcagg--------------------------gaaagtgggttgc
tcttg-------------------aggtgcggtttgatgtgcct----------------
----gct-----------------------------------------------------
------------------------------------------------------------
-------------actgttttagctgagctgt----------------------------
--------------ttacccccacacagcacaccccacccaa------------------
------------------------------------------------------------
---------
>C13_78593438-78597610
---------------------------------caaatacct------------------
------------tcctgcatttggctcctgggtggtgcagtggtc---------taa--g
gcactgcatctcagtgcaagagg----------------------tgtcactgcagtccc
tggttcaaatccaggctgcattacatctggct----------------------------
------------------------------------------------------------
----------------------------------------------------gtgattgg
gagtcccatagggtg--------------gtgcacaattgtctgggctag----------
-----------------------------------------------gccatcattgtaa
ataagag------------------------------------------------ttgtt
cttaactgacttgcct-----------------agttaaataaaaatattt---------
------------------------------------------------------------
---------------------------------aggttgtattttgagt-----------
------------------------------------------------------------
-------------------agaacatcccctcaacaaag---------------------
------------cgatcacctggttatagtg-----------------aaaggcacagag
ctcagtttaggcaaggaggt-----------agaacataaaaagtgactgccg--cagat
cgtagtggatctaatt-----ttgaacacatcagcaatggcaatgatggtgtct------
-----------ggtcagtctcttcagcctggaggagaacaga------------------
--------------------taagctg---------------------------------
--taacaacagtgtacattaggccctacaatacaaacaaataa-----tag---------
---------------tatcagtggaaa--------------------tagcagtgaatag
ttgtcttaactacacca-------taaagcataaattattggctgaaattgactgaatag
ttagatcaaaatgt---------gtgtagtaagtacagtagaaaaaaatccttccagaaa
aggaactgctccctctttcccttccg-------------------------tctgcattt
tttaaggtgacc----------------------------------cttttctgcatcat
ggctttgatgt-------------------------------------------------
------actcaaccaccactctgcgatgggccttgctggtcatctcctcaa---------
---------------------------------cgcaacacgtaaatataagatccaaca
catcactcc-----------------gcctcatacacaagatccagaaagactt-aatcc
agtaagaaactgtcatgtcttttgctaca-------------------------------
----ccactcagggtttctatggagtgggctctgtggatttagagtact-----------
-----------------tccttttgatagactccctatgagcagatgtgtggttatacat
tagccacatttggt----------------cagagaatatatgaattaacatatcta---
-------------------cagtgaaaataccagtgggactcacttga------------
-----------------------atgtctgaca---------------------------
------------------------------------------------------------
------------------------------------------------------------
------------------------------------------------------------
-----------gttgttgatggcaatcatg-tactggacatagc--actgagggagttgc
caatcaaggggtcttcttt-------------------------gtaggcgatt------
--------gcctcgtctctg-----tacctgaacatccaatatttgac------------
aattgtaaacaaaatgtacagca--------gggttgggctcaatttgaatcga------
----------atgcagtcaattcacgaagttaactgaaatttc-----------------
aattagtgattgaaaaggtc----gctggttcgaa---------------------tgcc
tgagctgac----------------ttggtacaaaatctgtctgtgccattgag------
------------------------------------------------------------
--------------------------------------------caaggcacttaaccct
aatggcaaacaaagaacattt--------attttaatatttttgcttctttgttgttgta
attgcatgcgc--------------------------------------aatagaacagc
agaatatgtactgcctggcgctcctctcctctgtttttgtttttctgtttgaacaaag--
------------------------------------------------------------
-----------------------------------------------------------g
cactgggtgaacagtggcgctgtttccccaaa----------------------------
--------tgctgatttgatctttaagacacacttgatgcaattcat------tcatttt
ag-----accattttaaacctgccaggaacata-----aatgt-----------------
------------------------------------------------------------
------------gtctcgtcactagagcccagaggatcatggagacaag-----------
------------------------aaagataccataccactacaaggtacca--------
--------------------------------gctcc------------------agaag
atttagaaaaatgtaattccacaaa-------------cactgctgtcctgggatg----
------------------------------------------------------------
------------------------------------------------------------
------------------------------------------------------------
------------------------------------------------------------
-----------------ttgagctctcc--------------------------------
------------------acaagttgactggcagg-------------------------
------------------------------------------------------------
------------------------------------------------------------
------------------------------------------------------------
-----------------------------------------------------------g
gtgggttagctctccacaggtggact-------------ggcaggggtgggttag-----
------------------------------------------------------------
--------------------------------------ctctccacaggt----------
------------------------------------------------------ggactg
gcaggggtgggttagctctc----------------------------------------
------------------------------cacaggt-----------------------
-ggactggcagg-----------------------------------ggtgggttagctc
tccaca--------------------------------------------ggtggactgg
caggggtgggttagctctccacaggtgga-------------------------------
-----ctgtcctggggaggggat-----------------------------gtcgcctg
tcgggtct-------------caagcctagaagaaact----------------------
-----------------------------------------gtttcatcacaaactggga
gatattagtta----cagtacatgactgagtgaacaaggtaatcacctt-----------
---------------------------------------------tgttattttgttgaa
taaaatgtagggtaattgatttaagggccggt---------------ggttattcacata
ccagta------------------------------------------------------
------------------------------------------------------------
------------------------------------------------------------
-----------------aatcatcaacctctagtccaggggtattcaactcttaccctat
gag-------gcccggagc--ctgctggttttctgttctacctgataattaattg--cac
acacctgttgtcccaggtcta---tatcagtccctgattagagtcgaacaatg-aaaaac
tgcagtggaactggcttcgaggtccagagttgagtttgagggc----------tctagtc
cttatt---------------aaccaataattgtacagtgggg----ggaaaaaagtatt
tagtcagccaccaattgtgcaagttct----ccctcataaatccta-caatgtgattttc
tggatttattttctcattttgtctgtcatcgttgaagtgtacctatg-------------
-----------------------------atgaaaaagatgagagaggc-----------
------ctgtaattttcatcataggtacactt----------------------------
-------------------------------------------------------caacg
atgacagacaaaatgagaaaataaatccagaaaatcac----------------------
------------------------------------------------------------
------------------------------------------------------------
------------------------------------------------------------
------------------------------------------------------------
------------------------------------------------------------
---------------------------------------------attgtaggat-----
---------ttatgaatttattt----gcaaattatggtggaaaataagtatttggtcaa
taacaaaa--gtctctcaatacttttatataccctttgttggc-----------------
-------------------------------------aatgacacag-------------
------------------------------------------------------------
------------------------------------------------------------
-----------------------------------------------gtcaaacgttttc
tgtaagtc------------------ttcacaaggttttcacacactgttgctggtattt
---------------tggcccattccgccatgcagatctcctct----------------
--------agagcagtgatgttttggggctgtcgctgggcaacactga------------
------------------------------------------------------------
------------------------------------------------ctttcaactccc
tccaaagattttctatggggttgagatctggagactggctaggccactccaggaccttaa
tgcttcttacgaagccactcctttgttgcccgggcggtgtgtttgggatcattgtcatgc
tgaaagacccagccatgtttcatcttcaatgcccttgctgatggaaggaggttttc-act
caaaatct-----------cacgatacatggccccactcattctttcctttacacggatc
agtcgtcctggtccctttg--cagaaaaacagc----cacaaagcatga----------t
gtttccacccccatgcttcacagtaggta---------tggtgttctttggatg------
------------------------------------------------------------
-----------------caactcagcattctttgtcct----------------------
----ccaaacacgacgagttgagtttttaccaaaa-------------------------
------------------------------------------------------------
------------------------------------------------------------
------------------------------------------------------------
---------------agttatattttggtttcatc-------------------------
-----------------------tgaccatatgacat-----------------------
----------------------------------------tctcccaatcctcttctgga
tcatccaaatgctctctagcaaacttcagacgggcctggacatgtactggcttaagcagg
gggacacgtctggcactgcaggatttga-------gtccctggcggcgtag---------
-------tgtgttactgatggtaggctttgttactt-tggtcccagct------------
---------------ctctgcaggtc----------------------------------
------------attcactaggtccccccgtgt---------------------------
------------------------------------------------------------
------------------------------------------------------------
--------------------------------------------------ggttctggg-
---------------------------------atttttgctcaccgttcttgtgataat
tttgacccctcggggtgagatctttcgtggagccccaga------tcgagggagattatc
agtggtcttgtatgt------------------cttccatttcctaataattgctcccac
agttg-------------------------------------------------------
------------------------------------------------------------
--------------------------------------atttcttcaa------------
----acc---------------aagctgcttacc---------------------tattg
cagattcagtcttcccagcctggtgcatg-------------------------------
------------------------------------------------------------
------------------------------------------------------------
--------------------------------tctacaattttgtttc------------
-----------------------------------------tggtgtcctttgacagct-
------------------------------------------------------------
-----------------------------------------------------------c
tttgatcttggccatagtggagtttggagtgtgactgt-----------ttgaggttgtg
gacaggtgtctttt----------------------------------------------
atattgataacaagttcaaacaggtgccatt-----------------------------
------------------------------------------------------------
---------aata-------------------cagttaacga------------------
-----gtggaggacagaggagc--------------------------------------
----ctcttaaagaagttacaggtctgtgagacccagaaatct-----------------
------------------------------------------------------------
------------------------------------------------------------
----------------------tgcttgtttgaaggtgaccaa-----------------
--------------------------------------------atacttattttccacc
ataatttgcaaataaattcattaaaaatcct----acaatgtgattcttctgg----a--
------------------------------------------------------------
------------------------------------------------------------
------------------------------------------------------------
------------------------------------------------------------
------------------------------------------------------------
------------------------------------------------------------
-----------------------------------------tttttctcattttgtctg-
------------------------------------------------------------
------------------------------------------------------------
----------------------------------------------------------tc
atagctgatgtgtacctatgatgaaaa---------------------------------
------------------------------------------------------------
------------------------------------------------------------
------------------------------------------------------------
------------------------------------------------------------
------------------------------------------------------------
------------------------------------------------------------
---------------ttacaggcctctctcatc---------------------------
------------------------------------------------------------
------------------------------------------------------------
--------------------tttttaagtgggagaacttgcacaattg------------
------------------------------------------------------------
-------------------------------------gtggctgactaaatacttttttc
cccc-----------------------------------------------cactgtact
ttttt-------------------------------------------------------
---------------------tacaaccaggatgtaaaactctga---------------
------------------------------------------------------------
-------------------------------------cttctttaaatgcagtatacaga
g-----------------------tc----------------------------------
---------------------------------------tgacttacctttaa-------
--------------gaaggtactcatagaga-----------------------------
------------------------------------------------------------
----------tatcattgtcacgcccagaccatagagagccttt---------tatgctc
tatg------------------------ttggttaggtcagggtgtgactagggtgggtt
atctaggttgttttatg----------------------------tctatgttggcctgg
tat-gtttcccaatcaga--------------ggcagctgtttatcgttgtctctgattg
g---------g-gatcatatttaggcagccatttccccactgttttgtg-----------
------------------------------------------ggatcttattttg-----
------------------------------------------------------------
------agttagtgcatgctg---------------------------------------
---------
>C12_35552323-35556495
---------------------------------------------------caggttgcc
ataaa-----aggaaaac------------cagggttgtatt------------------
---------------------------------------------aattaggcaccaaac
tgaaatggatggaaaatggactg-------------------------------------
------aaaaagggagggaacctggttttcc-----------------------------
----------------------------------------------------attataaa
acattttcctttgca--------------------------------------------t
gtcctaatctatatgatc-aaagtctcatattctcttctcttttc---tagtcccaatgt
atttcacgttttgaaagcat-----------------------------------ttgtt
aaaagaaaagagag-------------------acctgcaaactgatct-----------
--------------------------------tgccaatataattttgtttattaagctt
tgaa-----------------------------ggagcacattttggga-----------
-------------cttttaaatgcacgttttaaaggcaatgtaccacggagaccatcatt
cacggtaaacg-ctgcataatatggctc--------------aattggaattagt-----
---------------------------------------tttaaatg-----gcacattg
tctaaatcagagatcggatt------------gaaatcccggtccatgttttg--aggct
acagtgtttgtt------------------tacagttacattgttaataaacaa------
------------------cggagtaaaacaatcttatatttg----------gggttctg
atggggtat---------------------------------------------------
--gaaagtttaacta---------------------------------------------
---------------aactcatgagg------------------catttatgttatattc
gtcaagaatcaatcg----------gtatacacagagaggtgcaaaagtatttggacaga
cacattttt---------------------------------------------------
-------------gttgttttggc---------------------------tctgtacta
tagcac------------------------------------------------------
------------------------------------------------------------
---------tttagatttgaaatgatacaattactatg----------------------
------------------------------------------------------------
----------------------------------------------------------ac
gttaaagtgcagctttaattgg--------------------------------------
-----------agggtattttcatcct---------------------------------
---------------------------------------------tatcggttcaaccgt
ttagtaattacagc---accttttgtacatagtccccca-----ttttag----------
---------------------------ggaaccaaaagtttacactta------------
-------------------------------tatgtgtattaaagtagccaaaagt----
------------------------------------------------------------
------------------------------------------------------------
------------------------------------------------------------
------------gtagtatttgggtcca--------------------------------
------------------------------------------------------------
------------------------------------------------------------
------------------------------------------------------------
-----------------tgttcttaac---------------------------------
------------atgcaat-----------------------------------------
------------------------------gactataccaagcttgtgactctacaaaat
tgttggatgcatttgcagcttgttttggttgtgtttcagattatg-ttgtgcccaatt-g
aaattaaatcgtagataatgtagtgtcatttgac--agtcact--------tttattgca
aataagaatataatatatttc-----------tgaacat---ttctacattagtatggat
gctaccatg------------attacggattatcctgaatgaatcttgaaaaaggatgag
ggaaaaagttagaggcacaaagatcatac------------------cgccaacacatgc
taacctttcatcattaccaatatcaggggaggtatgtttgg-----gggaggaatgccat
ttatatctctgtaactgtacaattaatgtag--------------aaatcacagatttta
cctttaaaatagtttaacattatttatttgaaccttattttcacagactgaaatgtgaag
tattatttg---------------------------------gattcagagttctattct
aatcaaggacttgcttcaaaaacaagttaatac---------------------------
--------catggcatttgttggtaccaaaa-----cataattattttt---gcccatgt
ca---------tacaacattacaagaatacaccatcaccagacaaaaagggagagctgct
t------ctaacagactat----------attgtcggaggaaatgaatgcta-----aat
gttgacctatttgata---------------------------------------ctgtg
atgtttaatcataaactcaattcc--------------ctcgattcctctatcaag----
-----------------------------------------aaccgttacataagtcttg
ag--------------tgagagaactgacttgtaggaaacagtgttcactctgttccacc
ctttggatcattcattaaa-----------------------------------------
------------caggataatgtgggattccttaaagccacaatcctgagtt--------
-tgtgtttcaccttaacagcagccccac-----------cattttgtttggtattaagct
ga--------------------------------------gggatgggtctgggaaact-
------------------------------------------------------------
---------------------------------------catatgcacagagc-------
------------------------------------------------------------
------------------------------------------------------------
------------tatgcatgcaatga----------------------------------
------------------------------------------------------------
------------------------------------------------------------
------------------------------------------------------------
-ttgacagtcattgagatca----------------------------------------
------------------------------------------------------------
----------------------aaatgggttttaaa-----------catattttgaagc
tattca--------------------------tttgacaacaaaaa--------------
--------------------------------------------------------cata
caaatttgagttatacaact--------------------------------ttagatt-
tagggtt--------------acaatagggtgataatc-ttctaagacaaattccttata
aagtgaaata------------------------------------ataa----------
------------------------------------------------------------
------------------------gttatattatttaagaatcaatggtatattgtcaat
tgaaatgaccattaacaactggaaa----------------------tcttgtgtattgt
gaatttgaat--------------------------------------------------
------------------------------------------------------------
------------------------------------------------------------
------------------------atgctgtagggcaggggtattcaactcttaccttac
gag-------gtccggagc--ctgctggttttatgttctacctgataattaattg--cac
acacctggtgtcccaggtcta---aatcagtccctgattagaggggaacaatg-aaaaaa
agcagtggaactggctgcaatgtccagagttgagtttgagggc----------tataggg
ggt---------------------------------------------------------
-----cagttgggggtcagttggggga----attcaa-----------------------
------------------------------------------------------------
----------------------------------aa------------------------
------------cttaacctgtactgcagctt----------------------------
------------------------------------------------------------
---------------agtaaaataaatcatatgcttct----------------------
------------------------------------------------------------
----------------------------------gtgtaactgtaa--------------
------------------------------------------------------------
------------------------------------------------------------
-------------------ctgcaagtttgtcacattaaaagatatagttcagtgcaatt
a-------------catatttatatatttgtttggttggctag--ggagtagggg-----
---------ctaggggtcgattt-----------------ggaatatagcattagtatat
agctagt---------actcagtttcgtatactgtgtgtggtctagtaataagaataa--
--------------------------------------attataaaagcctacctcc---
----tgctggatactg------------agtgtcactgccta------------------
caactggtatacactagcatggggggaaagctgcagcggagctttgctccaacagttgtg
tacaactgccatcttgtggtagt------------------------aaccaatatcact
gtcaaata----------------------------------------------------
------------------------------------------------------------
--------------agcaagactgattaaactggtaaagta-------------------
------------------------------------------------------------
------------------------------------------------------------
------------------------------------------------------------
------------------------------------------------------------
------------------------------------------------------------
-------------------tc---------------------------------------
------------------------------------------------------------
------------------------------------------------------------
------------------------------------------------------------
------------------------------------------------------------
------------------------------------------------------------
------agtaactgaccatatacaatgttaggactttacttatattgtacatcctcagag
cagtgaaacctgtgattgtcagtt-------------------------------ataca
cttacaacatgcatcataagaaatt------gtgtagtttctagttttat----------
------------------------------------------------------------
------------------------------------------------------------
------------------------------------------------------------
------------------------------------------------------------
------------------------------------------------------------
-------------------------------------ttgtcatatgt------------
----------------------------------------acaggatacacgtggtatac
------------atcatccaactaaatgctaacttgcaggttcttgtctaattctcgaca
atgcaacaatgag--------------aaataata----aactaaatacgttgtgttt--
------------------------------------------------------------
------------------------------------------------------------
-----------------------------------taatgtctatgttttattcttcagg
gtgagtgagtaaaaagacaaaaagcag---------------------------------
------------------------------------------------------------
----------------------------------acag-----------tttttataaaa
tcttttta--------------------------cttgtttaattgggggctaattgaaa
tgtatcagattcatagcatgttctgttatagaca--------------------------
------------------------------------------------------------
------------------------------------------------------------
------------------------------------------------------------
------------------------------------------------------------
--------------------------------tggtctcctgttcttatcaaatagagat
acaaacccagta---------------------------------acactttaaggatcc
aatataa-----------------------------------------------------
------------------------------------------------------------
------------------------------------------------------------
--------------------------------------------------atttaaataa
acaatgttgatacacataagcaattattgt---cgacaacagtaggcatctatatattta
ctgcaata--------------------------------------catctcggcataga
acatgt--------------------------tatagaatag-aactgattttatataga
cag---------------------------------------------------------
------------------------------------------------------------
---------------------------tacaacattacctcttcatcagtacacaaagcg
tcataacaaaataagca-------------------------------------------
------------------------ccaggatagtcggtttttct------------gt--
----------------------------acagttaataaattg--cttaagagtttgata
aatatgcttatactacaaccat----------------atattttttttt--------at
catcgctcatttatttatttcaa--------------------------------aaaag
aaaa----------------------------------------------------gact
caaagcaatgctaa--------------------tttgaagggcaaaacaagcaaagcaa
cagaacagtaaaaaaa---------------aactgtcaaaacaaaggaaaataacaaag
ttcaagtcattttg----------------------------------------------
------------------------------------------------------------
-----------------------------------------actcttgagtcttgacag-
------tctaaaagagtctg----------------------------------------
-----------------------gttaggatgattc--cttctttggaaatgcttttttc
ccccacactgaaaccctcaacagtaacttattgaaagaaatatcggaatctaaagcagac
gatgattaca---atgcagcaaagtacgaaccc---------------------------
---------------------------ttgtttcataatgcagtagtgggacatgtactg
cataataggac-------------------------------------------------
------------------aggttctgtttgctatgttctatattcatagacct-------
------gggcctt-----------------------------------------------
------------------------------------------------------------
------------------------------------------------------------
----------------tagaaacctctccatcccatgct---------------------
------------------------------------------------------------
------------------------------------------------------------
--------------------tcacccatttggtttactttagtgcttcaag---------
-------------gttgatatttactcttatcggtatgcatgcagcaaagttg-------
---------gaaattatcatcata--------------tgatagaacatgggagtcaatt
ctc------------------------------------------------tattgtatt
tttt------tggtattgtaaataacaagggcgatttgtttcatgtgaaa----------
---------aaggcaacagaatccagaggaagaaaattgcgctataacacattacaaaaa
aagtctcaaccacaaaatcctcaaagg---------------------------------
--------------------------cacacatct-------agaaactgagcatgtagt
g----------------------------------gtgaagggaatctatag--------
---------------------------------------tgatttgggtatat-------
-agacca-----------------------------------------------------
------------------------------------------------------------
-----------------------------------ataggtaatatggcagaatttaacc
catc--------------------caggtccactctacggtgtccatattaggatggctt
taat------------------------------------------ctcagctgtcctaa
tat-gttctccgtaaggttca--------------cactggtcaaggatgctgaagttgg
g---------------agggtggacgaaggtaaaga------------------------
------------------------------------------------------------
------------------------------------------------------------
------------------------------------------------------------
---------
>C1_55416726-55420897
------------------------------------------------------------
-----------ctctcacagttgacgtgtacctatgataaaa------------------
--------------------------------------------attacagacctctaca
tgctttgtaagtagga--------------------------------------------
------------------------------------------------------------
----------------------------------------------------aaacctgc
aaaatcagcagtgta--------------tcaaatacttgtt------------------
-----------------------------------------------ctccccactgtat
at----------------------------------------------------------
---------------------------------atgtgtatgtgtatatat---------
------------------------------------------------------------
--------------------------------atatatatatttttttt-----------
-------------tttttattcacccacctggtgtcccaggtctaaatcagtccctgatt
agaggggaaca--------------------atgtaaaaatgcagtggaactggctt---
------------------------------------------------tgaggtccagag
ttgagtttgagggctctagggc------aattcagaacgctgattgaggacct--tatta
ctgatgaatgtg------------------ttggtttttatgacta--------------
-----------tgtttactttataaaataaaggttaaataga------------------
------------------------------------------------------------
----------------------------------------------------aagaaagt
tcaactctgctgtcttagtgacaggacaagtg---------------tgcagttagaacc
tcccctcactcactcaggccaggatttctctgtgtaagcagacacaggtctctcaccccc
tcctatctt-----------ctcctttcccaccttctctc---------tttctctctct
ctctccctctccctctcccccctctc-------------------------tctccttct
tttttcctatcc----------------------------------ctctccctctctct
ctctctctctc-------------------------------------------------
------tctctctctctctctccctccctctcttccccgtctctctctctc---------
---------------------------------cc-------------------------
--------------------------------------------------------tctc
tctctcccccctctctctctctctctctctctctctctctctctctctcttcctccctct
cccccctctctctcttcctccctctctccccctctctctttctctctct---ccccctcc
ctctctctcgttctccccctctctctctttctctct--------ctctttctctttctct
ctctctctccccctctctctctttctctctccctccctctcccctctctctctctttctc
tctctctccctccctctctc-------tcccccctctctctctctttatgtcagct----
--------------cctccagcctgcaaccctatcagcattgcattgctcatactcag--
------------------------------------------------------------
------------------------------------------------------------
------------------------------------------------------------
-----------agtgtgtgtgggtgtcag--tgggagagtgtgt--gtatgtgtgcccag
gtgccaga----------------------------------------------------
--------gtaggggctgag-----agaagtcagctccaggacattatag-----ctgaa
ggagagtggacatagctctctga--------gggggccctgacaactatggagc------
-------------------------aaacgcattgagggccccccc---------agaaa
gacaaaaagacagacaaac-----------------------------------------
------------------------------------------------------------
-----ggacagaaacacaaaaaaggggaaggtatcacacaataatggtgtcagaaga---
ggttataatca-------------------------------------------------
---------------------ccttgtccggtggagcaccatggggctttcgtctccagg
gggg---------------------------------------------cgtggagcacc
agaaaccacttcaggtggccaaggtatgg---------------cttcagtgaaagat--
------------------------------------------------------------
---------------------------------aggatggtaaaactgttacaaaggata
cgctctgaata-------------------------------------------------
------attgtagaaaaaaatggtgggtg-------------ttcat------tttttac
gatgacagtgcattctatgatatactgtatgga---------------------------
-------gtctggaattagtgggatataaag-----ggttgtgactgtg---gttcagat
gg---------------------aatattggctgccaccatgggcaggggccaaaaggcc
t------gaggatgact--------catgtgtctgttctggaatgggtctcatg------
-------------------------------------------------------tgtag
acattggagggtttgatagagctgt--tgaactttaaagttctactgcttggaatg----
------------------------------------------------------------
--------------------------tacccataaaaaa-------aaatctatattaca
ctatgatctaaatactatagtattact---------------------------------
-----------------------------------------------------------a
tatttatatactatagtattgactgtag--------------------------------
-----------------tgttggaatatgggggaggg-----------------------
------------------------------------------------------------
------------------------------------------------------------
------------------------------------------------------------
-----------------------------------------------------------a
ataggtagggtatatgcaaattaaat----------------------------------
------------------------------------------------------------
------------------------------actgtagtatttactatagt----------
-----------------------------------------------------ttaaaaa
agtggtgcttttgcagactttttagcaga-------------------------------
-----------------------------------------------------------t
tatactgtagtatttact----atagtcttctacag-----------tatacgacaacat
tctata------------------------------------------------------
------------------------------------------------------gtaagt
aatacacatgatcgagggatact-----------------------------acagtgtg
tagtatgg------tattct-tcagtttagtacagaat----------------------
------------------------------------------------------------
--------------------------------tctatagtaagtactgt-----------
-------------agtattctatggtaaact-------------gtagtattttgtacat
caatgtaatcattg---------------------------------atgtatccagttt
ctaccagagt--------------------------------------------------
------------------------------------------------------------
------------------------------------------------------------
------------------taaaggttcttataggtcaggggtattcaactcttaccctac
gag-------gtctgaagc--ctgctggttttctgttctacctgataattaattg--cac
acacctggtgtcccaggtcta---aagcagtccctgattagaggggaacaatg-taaaaa
tgcagtggaactggcttcgaggtccagagttgtgtttgagggt----------tctaggt
catgt-------------------------------------------------------
-----agcctcaacatgcacacactcttgagatctcataggttgcatcaacacgacggcc
gtaccctacttcctga-------attgcacaatagagaacaatatta-------------
-----------------------------ttatcagag----------------------
------------cccttagaataatggttcct----------------------------
-------------------------------------------------------caaaa
atagtagat------cataatccaacatggaggtgagc----------------------
------------------------------------------------------------
------------------------------------------------------------
------------------------------------------------------------
------------------------------------------------------------
------------------------------------------------------------
--------------------tgcacaggagcttaggacgtcagctcaccttatct-----
------gaacagacagctgtgtc-------------------------------------
-----------------------------------------------------------t
gtggcggccaatctaaaagcgtatgacccctgacctcagagatggag-------------
------------------------------------------------------------
------------------------------------------------------------
-----------------------------------------------gcggaataatcat
gttaggtg-------------tgtgtgtgtgtgtgtgtgtgtgtgtgtgtgtgtgtgtgt
gtg---------------tgtgtgtgcacatgtgaatctgcacg----------------
------------------------------------------------------------
---------------------------------------------------tgcgtgtgt
gtgttttgatgcaggggcagcagccaggagctaagaccacaaggtgactgattgactta-
---------ttaatgt---------ccccttcctcaagtagcaacac-------------
----------aaagtcagggccactttgatggggttagctaactggggcctgtgatataa
ttacgggtcaa--caatgtcagccctgaatattcttata-gtgatgaattgggttgaacc
ctgtatac-----------ccggcctcagatccaaac-----------------------
------------------------------------------------------------
------------------------------------------------------------
----------------------------------------------aatgaacacatgca
cagtattcgta-----gccataacattttcaatatgca-------------gatgtt---
----ttcagtatcatatcctagagtaacct------------------------------
------------------------------------------------------------
---------ctaggggtctaggataaataa------------------------------
------------------------------------------------------------
----------------attcctctgcaatatacta-------------------------
----ggtactacacaacttacatgtacacagtataatag---------------------
-----------------------------------cataggactggcaagctgctgccta
tcg---------------gttgaccctgtacacaaat-----------------agaggg
agagtgcatgggggagtagaggtgttggctggcatttccctgataaagtgggtaagaggg
tttcacttctgccacaggttgtgggcaatgtct----gtagcacgtcc------------
------------aagctgtcagagca----------------------------------
------------agtcatcaagactcgacatca---------------------------
------------------------------------------------------------
------------------------------------------------------------
------------------------------------------------------------
---------------------------agagcggctttgtcatgttctccatgcaatatc
acttttcagataaaaggagagatgacagagataaatagt------tagagagggagagtg
atggttagaaaaagagatcgtaatgaagagag-----------agtatcgtaatgggtgc
tgttgg---------------------------cagtctcacattgaatactgtgtgtga
tatttt------------------------------------------------------
------------------------------------------------------------
-------gtctctctgctggtgtaggtgcgtaag---------------------cgcag
taaggcgtgcagggcaggactgcgggagg-------------------------------
------------------------------------------------------------
------------------------------------------------------------
------------------------------------------------------------
-----------------------------gtgatgagc---tggtgtccatcaacgacc-
------------------------------------------------------------
------------------------------------------------------------
------------------------------------------------------------
--------------------------------------------------agccatgtgg
aggtctgtcccacgcccaggccatgaccata-----------------------------
---------atggacagctccccagga----------------------------atact
acacatccaggtca------------agaggtcagagagcaa------------------
-----------------------------------------------ttaca--------
-----------------ttcaccattgatgggtacacctgtct-----------------
------------------------------------------------------------
------------------------------------------------------gtcaaa
taacc-----------------ctgccgttaacatattgtttt-----------------
--------------------------------------------acatactatattagca
ttaagtgctactccatcattaa-------------gttttactccatctt----------
-------------------------------gaagtgctactccatcatacagt------
--------------------------------------------tttact----------
------------------------------------------------------------
------------------------------------------------------------
------------------------------------------------------------
--ccatcgtgaagtgctact----------------------------------------
----------------ccatcattaagggctacttcatcattaacttcaggattggtggg
tcccctacgggatggttgagct--------------------------------------
------------------------------------------------------------
-----------------------------------------------aacgtaggctaat
gcgattagcatgaggttgtaagtaaca---------------------------------
------------------------------------------------------------
------------------------------------------------------------
------------------------------------------------------------
------------------------------------------------------------
------------------------------------------------------------
------------------------------------------------------------
------------------------------------------------------------
-------------------------------------------------ataacatt---
------------------------------------------------------------
--------------------tcccaggacatagacatatctgatattg------------
------------------------------------------------------------
-------------------------------------gcagaaagcttaaattcttgtta
atcta----------------------------------actgcactgtccaatttacag
tagctattacagtga---------aagaataccatgctatt-------------------
--------------------gtttgaggagattgcacagctttga--------acatgaa
aagt--------------------------------------------------------
-------------------------------------tattaataaacaaattaggcaca
t-----------------------tt----------------------------------
---------------------------------------gggcagtcttgata-------
--------------caaaattttgaacagaa-----------------------------
------------------------------------------------------------
----------attcaatggttcattggatcagtctaaaactttg-------cacatactc
tgctgccatctagtggccaaaa--------------tcaaaattgcaactgggatggaat
aataca-------------------------------ttatggcctttct----------
-----------------------------cttgcatttcaaagatgattgtaccaaaaa-
----------------atactaaggaaaggttgtattatcttttaccag-----------
-----------------------------------------atctattgtttata-----
------------------------------------------------------------
------ttctcctacattcctttcacatttccacaaa-------cttaaaagt-------
---------
>_R_C1_63392387-63396559
------------------------------------------------------------
------------------------------------------------------------
------------------------------------------------------------
----------ccgaatcattccagtc----------------------------------
---------agcgctagcaaaacagtcctgtaaca-------------------------
------------------------------------------------------------
------------------------------------------------------------
-----------------------------------------------tagccttcaattc
ggaggaccat---------------------------------------------ttccc
tatggagtgcgtcacgggtact-----------tcctgtttgtgcttttgt---------
--tagtacacaggaagcgcacccttttgcgtctggcaaacccctcacccctaagccggca
ttacagaagttccaaa--------------------------------------------
-------------gcaataatcagtacaaatagaacaaccatat----------------
------------------------------------------------------------
------------------------------------------------------tcatag
tttcatacatacagtacggttatatagagctaccgtacatttgcag---------tgcta
tatacagactgtttctgcttgtgtatcactattgcagccaagtttatagtactgagtca-
-----------gactcaataccttacctaagccatactatactcaacatgactgagtttg
atcaagagtg------------------------------------------a-ctgagt
ttgggtgtgtgcatctgtgacaa-------------------------------------
--------tgtgtgtgtatgtgtcagtgtgctttc------------gtgacctacagta
ttct----------------gtgctgtgagagagtaaattggtaagtgcatatctggttt
catgcgtgtgtggtgg--------------------------------------------
---------------------------------------------------ctgaaacta
ctgatcaaatcc------------------------gcaccacccgatcccatcagtcct
cctcacacaatgctaaagcgc-------------------------agttgagaaatccc
------aaccacaaacaaaaacgaaataattttaaaaaactagcctccatt---------
------------------------------------------------------------
------------------------------------------------------------
------------------------------------------------------------
------------------------------------------------------------
-----cattattg-------------------------------gtgctatccatgcgaa
aataatagcctgtga---------------------------------------------
-------------------------------------------------gccattgggca
ttccagagagcggaggtaactggtgcggataacgaaaatgcccttggttttagtggctgg
catggacacaggaaacatgctaggctccattactgaacacttgttgatccaaccctggca
gggttgaggaggaagtagaggcacaaagtagtgatatcagctagctacatcagtgtttac
actgtgctagtcctggaggagccctatatgtgctggatttaattccaaactgtgctatct
cagcacattctcaagggagacgccttcgtc-agagggatagagctaagtgagccaggcaa
gtgtggtgtca-----ctgtaggaaagttaagagtgggactgcatatagtgctgtatcaa
cattatcggctgcattcaac-----atctgattcatgtgcaaaattagactgtatccatg
atcctatccatccattctacatg--------aagccatcaagtagtaatctcagagcagt
tccacaacttcctctggcgttccacaagcacaaacaagcctcctcc---------aggcc
agacataatgtgatccagctaaaaataaaaacctgtgtgactaaatagcctgatcattca
tcaaatctccctcccccacagtcaaccactggagggagggatagagtg------------
---aaggagggagggaggaagagggaaatggactgtgcgggttcaacatttgcattgtgt
gtttaccca---------------------------------------------------
--------------------acagagtcaatgaaatgataaccagagccaagtgtgttag
agcatggcagt-------------------------------------------------
---gcgaagcatgaccgaacacaagc----------------------------------
------------------------------------------------------------
-------------aatgctccttag-----------------------------------
-------------ttaacgccatttcccaaaggg--------------------------
------------------------------------------------------------
gagacttgtaaacatttaccctccacactacaa---------------------------
------------------------------------------------------------
---------accatcgacccagaaaaacttaatacagcctgatttaatcccccagatcag
a------cacaaagaaagaag---------------------------------------
-----------------ccaaattatgttt-------------------------gaaga
gctcttgaacattccccatctctga-----------------------------------
------------------------------------------------------------
------------------------------------------------------------
------------------------------------------------------------
------------------------------------------------------------
------------------------------------------------------------
------------------------------------------------------------
------------------------------------------------------------
------------------------------------------------------------
------------------------------------------------------------
-----------------------------------------------------------a
cagaagtatttctttgttggtaattt----------------------------------
------------------------------------------------------------
------------------------------------------------------------
------------------------------------------------------------
------------------------------------------------------------
----------------------------tgttggcctgatctaacc--------------
----------------------ttatgtattcaggtta----------------------
------------------------------------------------------------
------------------------------------------------------------
ttaaaaggtattaaggagtttaaagac-ttggatga-------------aagttgagcta
tatttttt------ttacag-tacacaaaacaattgagttaag---------gtgtctta
atacaaacagctgc---tctcatcagtgggtgcatca-------cccccgcccgctccga
accg--------------------------------------------------------
--------------------------------------------------------ccgg
cagggtgatgcccctgccccc----------------tgcccaaagggattttccaagca
cgggaagaac------caagccccattggacacccgggcgggcatggaag----------
------------------------------------------------------------
-------------caaacgcacgcacaatcatcaggaccagcacacatgccgtctaca--
------acttgatttatttaggttatgttctatggccttcaaactcatctctggaccttg
gagccagttccactgcgtt--ttttcattgttcccatctaatcagggactgattt-----
aaacctgggacaccaggtaggtgcaattaattatcaggtagaacagaaaacca-gtaggc
tccgg-------acctcgtagggtaagagttgaatacccctgt----------tctatgg
tttacatgtgttc-tgatagtgtcccagagaccatctagtccatt---------------
-----gtcatcaggctgctcgttccat---aatccaagaag-------------------
--------------------tcctttaaccaa----------------------------
---------------gtgtccatgctgaaacactgaggtt--------------------
------------tacacactttccaattccta---agtattg------------------
------------------------------------------------------------
------------------------------------------------------------
------------------------------------------------------------
------------------------------------------------------------
------------------------------------------------------------
------------------------------------------------------------
---------------tcc------------------------------------------
-------gttt---------------gactgatagttggtccagagcaatgatgcatagc
-----agggttctaggttggata-------------------------------------
------------------------------------------------------------
------------------------------------------------------------
------------------------------------------------------------
------------------------------------------------------------
--------ttaccctactccc--------------------------tagtaggtacact
acaggaaa----caatgggatacatacattcaagatttcagacaacatatcaactaactc
agtc-----------caatcttttgacagctggacatttgcaga----------------
------------------------------------------------------------
------------------------------------------------------------
------------------------------------------------------------
-----------------------------acagatgcattagtgtac-------------
----------cgacctcaccacagccatcccaaca-------------------------
------------------------------------------------------------
-------------------------------------------agtgtgaaaggctttgt
-------------------------------------ttcatgtttgtcaa--------c
ttgtgtggtgtgatacatgtccttcgtaagatcttcatttgatctattcttaatcaagat
gagaaaataccgattagcgctatttctaacatttgtgacacctctccttg----------
------------------------gttggaaaatggct-------------gtatggttt
t-----------------------------------------------------------
------------------------------------------------------------
--------ctgtggctaggcgctga--------------------------cctaacata
atcgcatgg------------tgtgctttcgcagta------------------------
------------------------------------------------------------
----aagcctttttgaaatcagacactgtggctggatta---------------------
-----------------------------------acaagaagtttatctttaa----aa
tggtgtata------------------atacttgtatgtttgaggaatt--ttaattatg
agatttctgtgg-----------------tttgaatttggcgccctgcaatttcactggc
tgttggcgaggtgggaaaatc----------------agattccacta------------
------------------------------------------------------------
-----atatgttttgatctaaagttgcctttca---------------------------
------------------------------------------------------------
------------------------------------------------------------
------------------------------------------------------------
------------------------------------------------------------
---------------------------------------------gtaatttggcattgc
cag---acactctcggcagactattgaggggt-gtgtgtgtccacggttactaacctgg-
---------------------------------gtcatctttgcaag-------------
----------------g-------------------------------------------
------------------------------------------------------------
-------tccagggagggccgtggttcctgagcatcctctggtctcctgcgctt------
------------------------------------------------------------
--------------------cataccgatctt-----------cttatcgttc-------
-----------------------aagacgcagggctg-----------------------
------------------------------------------------------------
-----------------------------------------ggacttgctccgcgacag-
------------------------------------------------------------
---------------------------------------------------------ccc
cccagtcccccctgctgtctgcctagcacgtctccccagctgtgggttgcagtccggtga
gctggccccctctctgt--------------------------------ggtggtctggc
aggctgatctgctcatgggacaaggagaggg-----------------------------
------------------------------------------------------------
--------------------------------gcttgaggga------------------
-----gtggtggtaggagggggaggtaggggag--------------gcagtgaa-----
---cagggggtgaaggggcaggtgctggttgaagcagggaagc-----------------
------------------------------------------------------------
------------------------------------------------------tccagg
gtgccttctgtggg-------gttgttggagcgggatggcaggctgaaactggagctccg
c------------------------tgcatggcaggaaaatgaacccctgaaaaacttcc
accac------------------------------ctcctattccacttcctc-------
------------------------c-----------------------------------
agagcagcgct-------------------------------------------------
------------------------------------------------------------
----------gcacactc------------------------------------------
------------------------------------------------------------
--cccccgctgtggcacctcctct------------------------------------
----------------------------------------tctccaccgccgtccacact
cgcgacccctgaggtctccatgacgacctgcagctcccaaactcttcggagaaggacatt
gagagtgagcgg------------------------------------------------
--------------------------------cactggcgcttgctagggggcgc-----
------------------------------------------------------------
------------------------------------------------------------
---------------------cgt------------------------------------
----------ggcggctgaggtggaggtggcgagggccagggactgggtggct-------
------gccagct-----------------------------------------------
-------------------------------------tggcatcgcccaggttgaggtct
t-----------------------------------------------------------
---------------ggatgaggctggtgatgg---------------------------
-----------------------------------------------cggtggcggcgcc
------------------------------------------------------------
--------------------cacctcacggctccagacccggctactccgc---------
-------------------tgacactcct-------------------------------
---------------------------------cgggcagaacgtcccacaggctctcca
gactggcgccggactggcag----------------------------------------
-----------------------------------ggaatccctggctggatggcacag-
---------cctctgcgcaggtctagccacctgtctgcctctgga---------------
--------------------------------a---------------------------
-------------------------------------cacaaggacacacaataaataca
t-----------------------------------------------------------
---------------------------------------gaacacacacgttgttt----
------------------------------------------------------------
------------------------------------------------------------
---tat----actttatatatcatctaa-------------------------tttgaca
tgtaattttcaagtgggt-----------------------atataaagcaggacataac
agatgggaag-----------------------------------cttgtgtcaggggcc
taa-----------------tttgaaatcattactatcaaaa------------------
--acctcata------atggtcctcctatattacttctccccctctggc-----------
----------------aacataagc----------------tcctatttgccatctcatg
gag------------------------------------------------------ttt
tggaaatcccactttatctcctctacagaggctatgt-------caagataaagtgcagc
tttaagtaa
>C1_77496323-77504027
-----------------------------------------------------tagtgcc
acagc-----tgcataacattttattaacacttgataacact------------------
---------------------------------------------tgatttacatcatca
tagagctgctgcttcaaggagcg--------------ggactgacccggaagcttataag
aa----------------------------------------------------------
----------------------------------------------------atcctgct
atgccctccgacaaa--------------ccatca-----------------aacaggca
aagcgtcaatacagggcc-aagatcgaatcgtattgcaccggctccgatgctagtcggat
gtggcagggcttgcaaactattacaga-------------------------------ct
acaaaggcaagcac-------------------agccgcaagctgcc-------------
--------------------------------cagtgacacaagcctaccagatgagcta
aat----------------------------------tacatctatgatcg---------
-------------cttcgaggcaagtaacactgaaacatgc-----atgagagcatcagc
tgttccagacgactgtgtgatcacgctctctgtagccgatgtgagtaagaccttt-----
---------------------------------------aataaaca-----ggtcaaca
ttcagatggattaccaggac------------gtgtactccgagcataagctg--acaaa
ctggcaagtgtc------------------ttcactgacattttcaacctctcc------
------------------ctgtctgagtctgtaataccaaca----------tgtttcaa
gcagaccac---------------------------------------------------
--cacagttcctgtgccaaa----------------------------------------
---------------gaacactaagg--------------------------taacctgc
ctaaatgact--------------------------------------------------
------------------------------------------------------------
---------------------------------------------------accgacccc
tagcac------------------------------------------------------
------------------------------------------------------------
---------tcacatctgtagccatgaagtgctttg------------------------
------------------------------------------------------------
------------------------------------------------------------
---------------aaggctg--------------------------------------
-----------gtcatggctcacatcaacaccattatccg--------------------
----------------------------------------------gaaaacctagaccc
actccaatttggataccgcccc--------------------------------------
------------------------------------------------------------
------------------------------------------------------------
------------------------------------------------------------
------------------------------------------------------------
------------------------------------------------------------
------------------------------------------------------------
------------------------------------------------------------
------------------------------------------------------------
------------------------------------------------------------
------------------------------------------------------------
------------------------------------------------------------
------------------------------------------------------------
------------------------------------------------------------
------------------------------------------------------------
------------------------------------------------------------
-------------aacagatccacagatgatgcaa-------------------------
------------------------------------------------------------
--tctctattgcactcc-------------------------------------------
------------------------------------------------------------
----------------acactgcc--ctttcacacctggacaaaatgaacacctatgtga
g-----------------------------------------------------------
--------------------------------------aatac-----------------
-------------tattcattgagaacagg------------------------------
------------------------------------------------------------
---------------------------------------tcagcgttcaaca-----cca
tagtgccctcaaagc-----------------tcttc--------------------act
aagctaagggccctgggactaaaa--------------acctccctctgca---------
---------------actg----------------------gatcctggacttcctgacg
gg-------acgcccccaggtggtaagggtaggtaac----------aatacatctgcca
cgctgat-------cctcaacacggggcccctcaggggtgcgtgctcagtcccctcc---
---------------tgtattcccaggcacgact--------------------------
---ccaacaccatcattaagtttgccga-----------------tgacacaacagtggt
aggcctgatcaacgactagacagcagatagggaggtg-----------------------
-------------------------------------gtcagagacctggccgtgtggtg
----ccaggacaacaacctctccctcagtgtgatcaagacataggagatgatcgtggact
acaggaaaaagaggaccgggcactctcccattatcatcgttggggctgtagtggagcagg
tcgagagtttcaagttccttgatgtccacatcaccaacaaactaacatgatccaagcaca
ccaagacagtcgtgaagagagcatgacaaaacctattccccctcataactggggctaagc
ttcctgccatccaggacctctataccaggcggtgtcagaggaaggccctaaaaattgtca
aagactccatccaccctagtcatagactgttctctctgctaccacacggaaagcagtacc
ggagcgccaagtctaggtccaaggcttctaaacagcttctacccccaagtcataagacta
ctgaacatctaatcaaacggctacccagactacttgcattcaattcaatcctttaatttc
attgttattcatattgttattcacgtatttcatgatctcactgatttctttgagcatatc
taggtgaggagt-------------tttctggagagc--tctcctgaacctgatccattc
---------------tgattctgcct------ttctccacttctccatctacttactcct
tacag-gagatgagacccaggagtgg--------------------ctgtgcctgtgggt
taacacagtgattagtagta--------------------------------gagtcat-
---------------------------------------catgtt---------gacttg
ggatgaatttctg--------------gctcc--------------tcaagttttgaggt
tatagccca---agccaacat---------------ctgttacgtctgttctatttcact
catttcagtattcatggcttagttgttattgtgttgttgttttaatgtgttatttttgtc
taaaaagacaaa-----------------------------------tgtcttgtgccat
tgttagaaat--------------------------------------------------
------------------------------------------------------------
------------------------------------------------------------
-----------------gttctagatccactcgagcaggggtattcaactcttaccctac
gat-------gtccggagc--ctgctggttttctgttctacctgataattaattg--cac
ccaccaggtgtcccaggtcta---tctcagtccctggttagaggggaacaatt--aaaaa
agcagtggaactggcttcgagatccagagttgagtttgagggt----------actagag
catt-------------------aaaagtata--------------------------tg
ggttgctgtgtagcctgaatatctttc----cctcagt-----------------ttccc
tgtatt-----------------ccaaaacatacaatgacaacaatg-------------
--------------------ccctttct----------------gtctctgtttttctct
ctctctctcctcctcatcctcactccatccttgtcattgtgttaaccatgagcac-----
------------------------------------------------------------
------ctagcagtaggtacagtacatgagatgtttct----------------------
---------------------------------------------gtttcctctctctct
ctctctctcacccccctctctacagtgtaagccattatcacctggg--------------
------------------------------------------------------------
------------------------------------------------------------
-------------------ctgtatgtacactctaacagaaaactgtaatttatatggta
attctgggtatgcccatcaatgtaaaaatgtataggggacagattggagtggcagcaagt
cttgaacctttactagttgagcattttgccatgtgtcgtggaaattcagtactgagagag
atttggtcatttcttcgaacaatcatctttatttaatatcgattaattattgcaataatg
aggctggtcgaccccccacccttgtgt--------tggaccgagtaacctaacctttaca
caaatgcagagtactatatatagctgacactaacaacgctcagtcatggttggtttaacc
cccctcatgcagaccaaagtgcatcataagccactctggg---ttcgtcctgtcgttatc
tgcatctgggttgttgtcttaactccaccctgacttagtttcccagatgcaaggatgatt
ttgagacaatgagggattgttgtactcctaaactatccctagtaaaacacattattgtct
atgtaatgcagtctttaactcatttggaagctcaaaccatctctgttgaccatacgccca
gattagctgcagggaactagagtggagaccataaaaacacaggatttgttccttttgtag
caatctattggtctctattgtctaaccattcgcgacgttcagttcacactgtccgtctcc
ttggtttgtatagattgtaattccaaccatttcaacatgtacagtgccttgcaaaagt--
-------attcagtga---------atagttatgcatgctcaagttt-------------
--------------tccgtttttttttgtcttattgtcacgtcctgaccagtat-agggg
ttattggttat--ggtagtttggtcaggacgtggcagagggtatttgttttatatggttt
gggggtta---------------------------------tgtgtatgtagaggggtat
tgtatttatgt-----------gttc----cggggtttttggtgtatgt----------t
cttgtgttgggtttctaggttttctagg--------------------------------
-------------------------------------------------ttttgtat---
-----------------------ttctttgttggcctg----------------------
----gtgtggctctcaatcaggaacagctgtacatcgttgttcctgattgggagtcatac
ttagggagcttgttttcacctgtctcattgtgggtagttgtattttgcacggctgt----
-----------tattatagcatgtgaaactgtcggtctgtcatttcttgttttcacttta
attaaaata-aaataatgatgagcacgcaacccgctgcgccttggtccccttctctcttc
aacgacggccgttacacttatttcttgtttgtttca--caagaaaaaatatttagcatct
tcaaagtggtaagcatgttgtgtaaatcaaatgatacaaacccccacaaaatacatttta
attccaggttgtaaggcaacaaaataggaaaaatgccaagggggtgaatgctttcgcaag
cc---------------------------actgtagttatcacaccata-----atcatc
taattggtctctatt------ctata----------tacgtccaaggtctt---------
-------ggcaaaatgaccctatcatgtcattgcctaatgtcatatctagggcgtgccta
atttgcggtgtgttgcttagggcactatcctaagttgataactacataataagtctccag
ctgtaaggcaccagttttgggcagtctac------agggaagacctatggacctctgtgg
agaacctggtgagtactgtagctgtagagtcaaaggtctcagagtaaatgttcaacttta
ctaaggctggtattctgttcggaccctttagtgatccggccataaatcctcattaaaagt
tccattgtatatgtgtgtttgcgcttacacaagcgcacataccaagggaaacaatccaag
tatctgggtaggctgcaacctgttcagaatgagtctgatgtcatcagataatttccaggt
caatgcctggaggtcagtaagaattgatgttgacctcaagatgtgttaaggggacctgta
gtagttttactgtgcatcaat----------gtgtcttacac-cattttattggtgatag
gtatgaaggtgtctatttcatagctatgttatccacggaggagctaatctcacgatggaa
gaactctctaagcactgaaccagtcatatgcggtgtgatcatggttcatgacttctaata
accttcctcctgaatggagggttctattt---------attagtggca------------
----tgtgtgttaaccatcagaagactgttc------tggagattcccttacacgtgttg
caatctgagtgactactaactcctctatctctattctcaatagcaatttgaccgattgtg
gctggactgactgtgctggcattgtcactggtactcaaggggaccagttgtcctaccgat
ttattctgaaatgttatcctaccagaacacataattagagcgagttactagttgcattgt
agttgatactacacatggcaaggaattattatttcttccatttgtattggaggtgga---
acatccactggacttcttctacgaccagtgtggtacacctcagtaatatcttagatgtgt
tctaaggttatccccgttgaggggcatgtctgctcctcactgttctcataggggaattta
caacttgatttgttttctgctctggcggccttgtacagtgttgcacatagtctcaacccc
ccctccccccctctctctctctatctctctctctctct-----------ctctctctttc
tctcggtctctctctctccctctcttgtccnnnnnnnnnnnnnnnnnnnnacacatggca
aaaatgctcaact-agtaaaggttcaagacttgctgccactccaatctgtcccctataca
tttttaca-ttgatgggcatacccagaattaccatataaattacagttttctgttagagt
gtacat--------------------acagcccaggtgataatggcttacactgtagaga
ggggggtgagagagagagagagagaggaaacagaaacatctcatgtactgtacctactgc
taggtgctcatggttaacacaatgacaagga-tggagtgaggatgaggaggagagagaga
gagaaaaacagagacagaaagggcattgttgtcattgtatgttttggaatacagggaaac
tgagggaaagatattcaggctacacagcaacccatatacttttaatgctctagtaccctc
aaactc---------------aactctggatctcgaagcc--------------------
------------------------------------------------------------
---agttccactgcttttttaa----------------ttgttcccctct--------aa
ccagggactgagatagacctgggacacctggtgggtgcaattaattatcaggtagaacag
aaaaccagcaggctccggacatcgtagggtaagagttgaatacccctgctcgagtggatc
tagaacatttctaacaatggcacaagacatttgtctttttagacaaaaataacacattaa
aacaacaacacaataacaactaagcc--catgaatactgaaatgagtgaaatagaacaga
cgtaacagatgttggcttgggcta------------------------------------
--taacctcaaaacttgag---------gagccagaaattcatcgcaagtcaacatgatg
actgtactactaatcactgtgttaacccacaggcacagc-cactcctgggtctcatctc-
------ctgtaaggagt-----------------------------------aagtagat
ggagaagtgga--gaaaggcagaatcagaatgg------------atcaggttcaggaga
gctctccagaaaactcctcacctagatatgctcaaagaaatcagtgagatcatgaaatac
gtgaataaca---atatgaataacaatgaaattaaaggattgaattgaatgcaagtagtc
tgggtagccgtttgattagatgttcagtagtcttatgacttgggggtagaagctgtttag
aagccttggacctagacttggcgctccggtactgctttc---cccccctccccccccccc
ccccaccaggctcatcataggtctaggctagtattccccccctttgtgtc----------
-tcg--ggacccccccaccagcggttggtgttggtatccgaggcacaaacgaaaggttcg
gaccccatgtatgagttgtcagtgtctgcgttgttatgagaatggct--gtaacctttca
accaaatctcatggtgtttgtgcttcaaaacgcccagtggctatcgaggcctgtcagtca
ccacagcgtccgtgtgtggcaacctcttcagtacctgctgaactgagacaaagatatgtc
tgtgatagcgcaaggtgtttcaccagtgggagtcatcgagtcagtt---gtgggactgac
gccattagtgtcattgtaaggggtgacagtcccccacaaagcggaagctgtatcatcgga
agcagagtacactgtgcacttttcttgctgagatggccgcagtgcttgcggaagtgtcca
aagggcaagagaagttaatctcaactacaagcaggaaggacgttgctcattcacagtgac
tgctggctcgaaatcatgaaaagaatggtcaatcaagtttgctgatggaatgtgtcaaga
tat---------------------------------cgtaatatctccttggatcggatt
ctgcaccaagaggtttcaaaatcaaaatgacagatatccctcgtgttcgactgtgttgca
gctaatgttaggggaaaagagtgtggtcagtggagaaggcactgtggcctgtgaccatac
gtggttggtttaccaaaccattagtgggagtaaccgatccatcaagtctgctccgagtcg
caggggttcagattcgaggctggtaccatacaca----gggtaaacaagcgatatgtcct
ggaagtgtagtttcagcatgagtctcaatgtgagaggcgaggtagtctgagtgaaacctc
agtgtagtgttgcgtcattccacttttaaccaac--gtttaatttgcttcaaa-------
--gccct-------tttgagatcattgaacaatgtttgagagatattgtcgtgcccgagt
caattagcgcatgacaagttaagcagtcctccaggactgtttccaggtatggctgtttag
agttgcgtttagtggacatattccccacaaagtggattggtcgttcgcaatgacgtgatc
tgtcatttctgttcaaggtgaaagcagatcgacttttcaaattttgagtgggcttggctt
tagc---------------------gaagcttttgacctttttcttcacaaccgttgtat
cagagtctatagacaaagcctg---tgggcttgtttcttgatcgagcaggccctggatag
g---------------gtctcgattgagagcgggagaaatttgattttgctacgggtgtt
aattccttcggacctgatgtccgccaattccctgtcta-----gtccttgtgac------
-----------------------------------------------------------t
tatctcaaaatgtactcactttagttcttcacttagtataacttctagaaaacattggtc
ta-------
>C18_57361190-57365361
------------------------------------------------------------
------------ccctaacccacactggctgtggatc-----------------------
---------------------------------------------tgacccttacccaca
ctggct------------------------------------------------------
---------------ctgtatctaaccctt------------------------------
----------------------------------------------------acccacac
tggttctggatcgaa--------------ccctaa-----------------cccacact
ggttctggatctaaccct-aacccacactggttctggatctgaccc--taacccacac--
------------------------------------------------------------
------------------------------------------------------------
--------------------------------tggctgtggatctatcccttacccacac
tgg----------------------------------ctctggatctga---------cc
ctaacccacactggctgtggatctatcccttacccacactggct--ctggatct------
------------------------------------------------------------
------------------------------------------------------------
-atcccttacccacactggctg--------------------------------------
tggatctatccctt---------actcacactggctgtgggtctaaccctaacc------
------cac----------------actggctgtggatct--------------------
---aaccct---------------------------------------------------
--aacccacactggctgtggat--------------------------------------
------------ct-----------aaccctaacccacacatgctctagatctaacccta
acc-cacactggc-----------------------------------------------
------------------------------------------------------------
---------------------------------------------------tctgta---
tctaac------------------------------------------------------
------------------------------------------------------------
-----------cctattccaca-ctggctcttgatct-----------------------
------------------------------------------------------------
-----------------------------------------------------------a
accctggtccacacttgctctt--------------------------------------
-----------gatctaacccttgtccacactggctcttgatctaaccctagtccacact
ggctcttgatctaaccctagtccacactggctcttg--------atctaacccttgtcca
cactggctcttgatctaacccttgtccacactggct------------------------
---------------------------cttgatctaaccctagt----------------
--------------ccacacaaaataatatgttttatgatacaga---------------
------------------------------------------------------------
------------------------------------------------------------
------------------------------------------------------------
------------------------------------------------------------
------------------------------------------------------------
------------------------------------------------------------
------------------------------------------------------------
------------------gtacactgtg--------------------------------
---ttttgattgagataac-----------------------------------------
------------------------------acatgatgtct-tg----------------
--ccagaaagaatgtaactgttgt------ttctttatgatcg-----------------
---------------------------------------------aataagatgaccaag
cgcaggaatgagtg-------------------ggaactctgaaatgtatcttttagtta
tttcgaatcacttaatggattttcaaaatgtacaatgtttctgtttgaattgaata----
--------------------------------------------------aagtacat-t
tttttctacatcttgtt-------------------------------------------
------------------------------------------------------------
----------------acattgag--ccttgacatgtgtgcccggggagctgttgtgggg
ggttaagtg---------------------------------cctt--------------
-------gctcaatggcaggcaatggcatctag---------------------------
-------------gatttgacagcagcatc------------------------------
------------------------------------------------------------
---------------------------------------cctctggttgcca-----gct
tacttccttccagat-----------------ttttcccgtcggacccaggat-----tc
gaattggcaaccctccggttgctg--------------gctcgcctctcta---------
-----------------------------------------accgctaggctacctgccc
gccctatctatgtctgtgtgtggggagaccaggcaagc--------tcaggcttgtgcct
tactgagctggttcccctagcctgggtttgtgctatcatgccaacctcttgtca------
---------------tgtcaaaccatgcatgatagcacaaa------------------c
agactggcactcaggctaggttcccctg-----------caaggctttcataagaaagaa
aaatctggcaggaagtaagctggcaaccagagggatgctgctgtcaaatcctagatgcca
tt---------------gcctgccagtgtgcccttgagcaaggcacttgctcaaggggca
cacagtgtggcaaccccctgcgcctctccccaaaaaaacgatgtgtggaggggttgggtt
aaaagaggaag-----------------taacattttggttagaccttgtgcgcaattga
ccaattacgtgatcttaataaata------ttatgcatatactgacaagatacatgt---
---------ccgtatatggacaacga-------------ctcccattgttaggacggaga
gacccattgttaggacg-----------------------gagagacatgtatcttgtca
gtatatccataatctttgattaagatca----------------------------ctta
agatcgcttaattaagat------------------------------------------
-----cacttaatcaaacga----------------------------------------
------------------------------------------------------------
-ggctaagaacc-------------ttctggaaggag--tttactagaactgatcagccc
tacatg---------gtattgtgttg------atctccagccctc---------------
--------------tcctgtggaagg--------------------ccctctgtcccaga
gaatgctgtgatgaagggca--------------------------------ccaactt-
---------------------------------------cacgtttgga-------agca
aggtgactttcag--------------gtaccaccg----------tcaaccatttacaa
caagtgtca---cgctgac-----------------aaagtagaccatttagacacaaca
acaatatgaatttgctgttgcattgagataatgctgttgcattgagataatgctgttgca
ttaatagttaattgagataaaatagcttttcctctt-----------tattttctctttc
caattgagat--------------------------------------------------
------------------------------------------------------------
------------------------------------------------------------
--------------------------atcgtatagcaggggtactcaactcttaccctac
gag-------gtccggagc--ctgctggttttctgttctaactgataattaattg--cac
acacctggtgtcccaggtcta---aatcagttcctgattaga-gggaacaatg-aaaaaa
cgcagtggaactggcttcaaggtccagagttgagtttgagggc--------tgtctagtg
tat---------------------aatatacagtatattacag----taag----taaag
atatcaacaaacacatgtatat-----------------------------------aat
gggagt-----------------taagctgatagatagttgttgaaa-------------
------------------------------------------------------------
------------ttaaacctcgatttatattgccacatctcccatgttcccccat-----
---------------------------gatgaatgtacgtacagtatttccctttcctcc
actccagctgcgttaagggattcatcccaggtgacccctatgagatccagtgtcaggcca
----atctgaagtggag----------------------------cagtgcgccccctgt
ctgtcagccagtcacctgcggggaacctccacacgtaga-caacg---------------
------------------------------------------------------------
------------------------------------------------------------
-------------------cagatttcaccctcaaagggaaaacctacctgtctacagtg
a-----------------------------------------------------------
---------tctacagctgtgcagagggatacaggttaggatggaa--------------
---------tgtctgtcctggtttatcat-------------------------------
------------------------------------------------------------
--------ttctgttcttatatccacatagtatctcagt---------------------
------------------------------------------------------------
------------------------------------------------------------
--------------------------------------------gttggagtgctgatct
agg---------------------------------------------------------
------------------------------------------------------------
----------------atcaggtccccccc------------------------------
-------------aactgtccatataatcatattagttatgctctaaaaggtcaaaa---
-----------------------------ctgattctagaccagcag-------------
--------------tcccaggtcgtataggtcgtt-------------------------
-----------------------------------------tctggggttcacaaaagga
caagatcc----------------------------------------------------
-----------------------------------------------------------a
ttta--------------------------------------------------------
------------------------------------------------------------
-----------------------------------catc-taaaataataagacgttcat
taatctatacattgaa--------------------------------------------
----------gcgcctgcctggatgcagtgactttgaaagt-------------------
------------------------------------------------------------
------------------------------------------------------------
------------------------------------------------------------
------------------------ggtagctagtaat-----------------------
------------------------------------------------------------
------------------------------------------------------------
------------------------------------------------------------
-------------------------------------atatgatagta------------
------------------------------------------------------------
------------------------------------------------------------
------------------------------------------------------------
-----------------------------------------------------------a
taattggctgttgtttc---atactgc---------------------------------
------------------------------------ttaaaggggaatgtaaagctaagc
aacaacatgta-------------------------------------------------
-----------------------------------ttcaatc-cacaatactaaacatgt
gcatg--------------------------------------------taacatagaaa
catctcta-------------------------tttgaaatattttgatcttgaacaatg
tttatttgacctatggtcagcgccatcttaaattgcctaccagtggcg------------
----cg------------------------------------------------------
------------------------------------acaatggcaatatggcaatttata
gtta----------------------------------------cagttagctggcgtt-
------------------------------------------------------------
------------------ctaaagcctagtgtttccctt---------------------
---------------------------------------------accctttaaaagtgt
tgtg--------------------------------------------------------
------------------agtgtaagagtattacacagtgt-------------------
------------------------------------------------------------
----------------------------------------------------gtgtgcaa
aaggcattcgtgt-gttaaaggcccag-------------tgcagtcaaaataatatttt
ttcctatg--------------------------------------ttttgtatcatatt
gtacaa--------------------------cagctaacaa-aactaacactgtaaaag
t-----------------------------------------------------------
------------------------------------------------------------
--------------------gtgaaaaaatgtgatcagtgctatttcctgatag----tt
gctggttgaaattataa-------------------------------------------
------------------------tctacacagcactttct-------------------
------------------------------------------------------------
--aatcagcaggt-----------------------------------------------
------------------------------------------------------------
------------------------------------------------------------
------------------------------------------------------------
---------------------------------------------------ttgcatggg
cgggagattcggctttccatggtg------------------------------------
--acatcaccatgt----------------------ggtaaatttctagcaaaattcttg
cttgtattttttgttgttgttgcaaaaaacaaaca---------------atttgcctg-
------ttttaacggac-------------------------------------------
-----------------------agtcgattag------------agtaaggtaataatt
gttatccaaaaaggatttgatattgatat-------------------------------
------------------------------------------------------------
--aaaaactacttctttgggcctttaagactgcagggctctgaggaggtggtatgt----
------------------------------------------------------------
--------gaggcgtcaggagagtggagcagccctgcccctctctgcgccagtgtccact
gtgg--agacccccccgccctccg-----------------------------ggactca
gtgaccatg----------------------------ggggacgact--acaccctgggc
aacaaggtgcactacgtctgcaaagaagggtaaatactgtcaaccatgtttcattagttg
aa--------------------cgttatcagc----------------------------
--------------------------------ctgttaactcaatt---gaggcctt---
----gccacgcatttgtaagagaca-----------------------------------
--------------------tggctgaacaagactacctcagtgtt--------------
--------------------------------------agcattatagtttagtagtagt
ttatgtagttatactacagtagtaatggtatatata------tgattgtgtatgtttact
ttt------------------tgttacattgtttagatgtattacttcctgccctgatct
tc------------------attgattggctcggtgtccccacagctacactctgattgg
accagagaccagagag--------------------------------------------
------tgcctgtcaactggccaatg----------------------gagtcccacttc
cgc---------------------------------------------tcagtgtgtcc-
------------------------------------------------------------
------------------------------------------cccgctcctgt-------
--ggccc-------tcccccttccatagaccacgccc--tcgctgtcg------------
------------------------------------------------------------
--------------------ccggccaccagctg-----------tttggcgacacggcc
aactacttctgtacggatgg----------------------------------------
----------------------------------------ctac----------------
----accgctggcaacaactcc---aag--------------------------------
--------------------------------------------------gttattcatc
tatt--------------------------------------------------------
------------------------------------------------------------
------------------------------------------------------------
---------
>C7_41438747-41442918
-------tctcataaatgttgtgttcaattataaatataatt--------tcttattgac
ttgga-----cgtcttgtatttctctcattcattccctgtca------------------
---------------------------------------------tactttttctttcct
catctcagtggctgagcgaagag--------------aagctgattcagagactcacaga
gctc------------------------------atccata-------------------
------------------------------------------------------------
-----------------------------caggca-----------------aagacgag
gaagtgagttatagacct-----tagtctgatattgcagtattctc-ctggacaaggcat
ggc-agttgatattaactatctggtcagaagtatgaatcctgatttgcatgaatctttat
tttgtttcagagac-------------------agtcaaatgcgtct-------------
----------------cagacgc-------------tttgtgacatcatccgccttagtc
gagaccag-gccaatcagatgcaggagaacgtcgaggccgaccccttattggct------
-------------gttctagagtcgcaggagagcgtagcggggctcctgaagaccatgtt
tgagggggagaggagt------------------------gaggcctccattgtt-----
-----------------------------------------------------aacggaa
ctcaagtg-------------------------------ctacttaccttact--ggaga
ccaggaggtccg-----------ggtgagtggaacaactgttctctatctccct------
------------catatcgctttccattgccttgtccagaaa----------caacctc-
-tagccact---------------------------------------------------
--tgtggacatcttaaaagg----------------------------------------
---------------atatgatagat---------------------ttaagcaatatgg
-taatacatccac-----------------------------------------------
------------------------------------------------------------
---------------------------------------------------cttgctgtc
tgga--------------------------------------------------------
------------------------------------------------------------
----------tttatcaccacaaatgcttggggtag------------------------
------------------------------------------------------------
------------------------------------------------------------
---------------gggctag--------------------------------------
-----------aggttgtttctagacagggacc---------------------------
----------------------------------------------atctctccagctat
tttaacatgtgaac---accctcgttctctctctccccatcaggttggag----------
---------------------------gggctgatggatctctattct------------
-------------------------------cagggatatgaaag---------------
------------------------------------------------------------
------------------------------------------------------------
------------------------------------------------------------
------------------------------------------------------------
------------------------------------------------------------
------------------------------------------------------------
------------------------------------------------------------
------------------gtcttacac---------------------------------
------------tgtcaac-----------------------------------------
------------------------------agcagtattctacatgccattgagccccat
ctaaaggacttccagcagcttctcctgaatccccccaaggtaagg-atatac--------
-agtaaggccgtggctgatcaatttacagtggtc--agtgggtacgagagactcatgaaa
catacaaataatacttgtttt----------gttaatgttcttattttattattttggag
gccaacag-------------actacagaaaattccaaccataattttatacataaactg
ttcagggggtttaccaaccattaacacac------------------aattgaatcaa-c
ttgttcaacacagttcttcctgtatacgatggactgtttagtaattgaattgaacatggt
gtgtgtgtgtgtgtgtgtgtg-----------------------------------tgtg
tgtgtagaaaagtgcaatactga------cgaccgttggccttctggaggagccgctggg
gaacgcccg---------------------------------ccttcacgtggcccggct
ggtagccgccctgctgcagaccagcgcccccag---------------------------
-------------tgtctgtcaggagctct------------------------------
------------gcaagctcaccaccatggaccagctactggtgg---------------
--------------------------------gtctcatcaacttgtcatta-----tct
ctcactctttcgcatt---------------------------------------cattc
attctggcacttttcttttattca--------------cctcccctttctgtcgtt----
-----------------------------------------cacactcactcacattctt
gttctctc---------------------------------------actctttgctctc
cacaggacctgttcttcaagtactcg----------tggaataacttcttgcac------
---------------ttccaagtggagctgtgtgtggcgtccatcctgaac---------
-cactctgtcccagaggagcggcccatc-----------ccgggcctccagaaccacgag
gagaagcccccagcaggcccagagaaccagggggaggcaggaggtgaagctggggagcca
gccaag-------------------------------gccagtgactcggtggaggagac
cacccttcacaacaccctggtggc----------------acatgtaggtggcttggt--
------------------------------------------------------------
-------------------------------------------------acctctgt---
---------ctgtctatgtgcagtaa----------------------------------
------------------------------------------------------------
------------------------------------------------------------
-----------gccaggtgtaaa-------------------------------------
------------------------------------------------------------
----------acatttttat----------------------------------------
-------------------------ttgcttatgag-----------cccttccctactc
tgcgga--------------------------gtttacaacaacaa--------------
-------aaaatagtaacataagagaaataaa--------------atcaatgtgcaggt
tcaaggtatttgaggtagactg--------------------------------------
---------------------------------------tctgtacataaaggcagggta
aagtgactag------------------------------------gcaacaggatatga
acagagtaac----------------------------agcag-----------------
------caaattgagtg-------------------------------------------
-----------------------------------------------tgggttttgtcaa
tgaagtatgt--------------------------------------------------
------------------------------------------------------------
------------------------------------------------------------
------------------gtatatatagtgtagtgcaggggtattcaactcttaccctac
gaa-------gtctggagc--ctgctggttttctgttctaccggattattaattg--cac
ccacctggtgtcccaggtcta---aatcagtccctgattagaggggaacaatg-aaaaaa
cacagtggaactggcttcgaggtccagagttaagtttgagggg----------tctagtg
agt---------------------------------------------------------
-----gtgcgtagtgtcagtttgggta----cct--------------------------
---------------------------ttaattgactatttaggggg-------------
------------------------------------------------------------
------------tagaagccgtctcggagcctgttggtccgagagtgttaaacgc-----
------------------------------------------------------------
---------------------------aagttgtttct----------------------
---------------------------------------------atattgtct------
----tcctcagctcttcca-----------------------------------------
------------------------------------------------------------
------------------------------------------------------------
-------------------gaagtgtcggttggtacagaggatcctggacgcctgggagg
a-----------------------------------------------------------
----------gaacgatcaaata--cagtaagacatgtcagaaactcaaatctggg----
----------------gaacaactgcttttgctattgtccagtattgtttcacaacaatg
gtggtatctaacatgatagttgtctgt--------taag---------------------
------------------------------------------------------------
--------------------aggtcattaaccggtgtg----------------------
------------------------------tggttttgtctctcagggcggagggcggcg
ctaggaga----------------------------------------------------
-------------------------ggtaacatgggtcacct------------------
--------------gaccaggatggccaacatggtggtacagaac---------------
------------------------------------------------------------
------------------------------------------------------------
------------------------------------------------------------
------------------------------------------------------------
------------------------------------------------------------
------------------------------------------------------------
------------------------------------------------------------
------------------------------------------------------------
------------------------------------------------------------
------------------------------------------------------------
-----------ctagagaaaggaccagtcc------------------------------
------agtcccagatcagtgacctcatcaaaggtatgtgtgttttgatgagctgc----
-----------cagattaacactt-------------------------------ctgta
ttcagaaaa-gaatagcaaagaatg------ttactgtgcccgggt--------------
------------------------------------------------------------
------------------------------------------------------------
------------------------------------------------------------
------------------------------------------------------------
------------------------------------------------------------
---------------------------------------------------gagtgctta
gtttg----------------------------------aactggtctgtgatattgcag
------------agttgccagaggactgc------agaggacactgggagagctttgtgg
atgagactctgag-----------------------------------------------
------------------------------------------------------------
------------------------------------agagaccaacaggagaaacac---
------------------------------------------------------------
------------------------------------------------------------
------------------------------------------------------------
------------------------------------------------------------
------------------------------------------------------------
-----------------------------------------agtggaa------------
----ctggtatcaaccat------------------------------------------
-----tcagtcaccatctgcctctcca---------------------------------
------------------------------acacacaaatagacactttttcttgctcaa
tcacacaagcattcccttctac--------------------------------------
----------acattttgtaatttcctcactctaattctctgtgtatcccaggtgagcac
gcataacctgcactcctccagtgaagacgatgatat------------------------
---------------------------------------------------ggagagtcc
cttccccaacgatctgtcactccaacag--------------gtaggaagccacagcacc
atgacgacacatttgtctgcccat------------------------------------
-------------------------------------------------------gagga
aagatcattattt-tgaaaggactaattacatctttcccccccaggctttctcagactat
------------------------------------------------------------
--------------------------cagatccagcagatgactgccaactttgtgga--
------------------------------------------------------------
-------tcagtttgggttcaacgatgaggagttcagtgagcatgatgaaaacatcaagt
gagtttagtc--------------atccgttccactattccttctccaataaccagaaat
cagctttgaaa----cagactgtacagcagtttgctatgacaaagacctctgggggctaa
cagct-------------------gctgtttgtgcgattt--------------------
------------------------------------------------------------
---tgtttccttcctttcctaa----------------gtgccacatttg--------ac
cggattgcagaaataaacttcaa-------------------------------------
-----------------------------------------------------------t
ctagatgctgatgataatagtgtaagttgttgtattgttctg------------------
----------taatgtctaccagctt--cattgtgtgtgtagtga---------------
-aagttaaatgtttacatgcgttt------------------------------------
--ccctctccatgtgtgtg---------aatacag-------------------------
----------------------------gccaacgctac-tgcctttga----ggcctg-
------ctgtaaagagaggat--------------------------acgtcagtttgac
gatgctgaaga--ggaggaggacatttgggagg------------agaaggagattaact
at--------------------------------gcaacacaagtcaaatccagaacaag
gttggtaaaa---attcaagatcca---aaaacaaagtaggggatgttatgtcaat----
------------------------------------------------------------
----------------------------gtgcagctctc---cctcgatttctcatc---
------------------------aaaccgctcttccctttctct---------------
------------------------------------------------------------
------------------------------------------------------------
------------------------------------------------------------
--------cccgtgtgtg------------------------------------------
------------------------------------------------------------
------------------------------------------------------------
------------tgtgtgtgtgtcaggtttggggtgtcccacacctcagagagcagtctg
gagaacggggg-------------tcgggagcggga------------------------
------------------------------------------------------------
----------------------------------------------ccgcgggtcgggtt
ctg-----------------------acgaggaagacgactccagacagagcgcctcaga
tccaggcagcctggaggagagcaaggaca-------------------------------
------------------------------------------------------------
------------------------------------------gcactcccagtacgcct-
------------------------------------------------------------
------------------------------------------------------------
--ggcaatcaa---tcagccacttgtaaactatgctca------------------ttac
ccatttttactcaaccaattagacaatcat---gaattgtctcc------actttgtgaa
aaccattattgtagacttttttcctcttaccatgtgaaggtc--------caagctggac
agcgagcttcggggaagctgggggtaactcgtcctctcc---------------------
------------------------------------------------------------
--------------gggtcctg---caggctgggattctccaggggggagtggaggagac
a---------------aacaggaggcaggttgggccaacttca-----------------
------------------------------------------------------------
------------------------------------------------------------
------------------------------------------------------------
---------
>C9_9073085-9077257
---------------------------------------------------gaaaatgat
tccac-----cggctaacatcatgcaggacgagagtt-----------------------
---------------------------------------------tgggcaagaacgagc
gcgatc------------------------------------------------------
---------------agcacgagacccctc------------------------------
----------------------------------------------------agtcacca
gcgcccagtgctagt--------------caacag-----------------gagacaaa
ggtagtgtacccaagaag-gtcgtttttaggtgatgcgaccattccattagtcaatagat
cgtgaaagggtattaaatagataaagagg---------------ctgcatga---ctgcc
tctcaatctggaac-------------------agccaaagcttaga-------------
----------------catgtgt-------------tttacaaatttagcctgttcaatg
aat----------------------------------tatatattttgtat---------
-------------attttaaatatgcagcctctcagtctggaacagccaaagctttgaca
tgtatttgacaaatgt---agcttattctatgaatttgctatgttgtatattttt-----
-----------------------------------------------------aatggct
catatattggacatcgtcat------------acttcacttatgcactatggt--ggaaa
caaaaagatatt------------------cacactgtatattccacccattca------
------tacatatctaatgtattcagttatgtattccaaaaa----------tgttaat-
--taaaacc---------------------------------------------------
--tatctgtcccataatagg----------------------------------------
---------------cattattgaag---------------------tagagttatatga
ttgaaaaattaag-----------------------------------------------
------------------------------------------------------------
---------------------------------------------------cctgtactc
tgaaat------------------------------------------------------
------------------------------------------------------------
---------gctattctaggcaactagtttgcatta------------------------
------------------------------------------------------------
------------------------------------------------------------
---------------tagctta--------------------------------------
-----------atatcctttcataacaacattg---------------------------
----------------------------------------------tttgtccctgagtt
cctttagtctgaatttagtttttgcacttattgttttcagccaataatat----------
---------------------------taatttatgacattcaa----------------
--------------ccttgccaatgaaagtacagtatcataaaca---------------
------------------------------------------------------------
------------------------------------------------------------
------------------------------------------------------------
------------------------------------------------------------
------------------------------------------------------------
------------------------------------------------------------
------------------------------------------------------------
------------------gcttaatatg--------------------------------
---tatgaataggacagac-----------------------------------------
------------------------------agatggaccctacaagttatgggggttgca
atgtgggaactataggattgttcc------agctctgccattggc-attttg--------
-tctacagatgtaagctcttaatttgagccagtt--tgctacagcagaaaaataatcatg
aacagaaaggaaa-----------------------------------------taactc
tgcagcaacaggaaattacccataaaagaatgcacagctcatcaataccttgatagg---
------aggtatggcagccgacgacctta------------------catagttacac-t
tctttcaaca--------------------------------------------------
------------------------------------------------------------
--------------------aaaa--cacgaaactgcggttgcaggacatttttataggg
gttgataca---------------------------------tttt--------------
-------tcattagggca---aatcaagtctga---------------------------
-------------aatttcaaagtggaattt-----------------------------
------------acaaact-----ttagaagccttttacactata---------------
--------------------------------ctcataactatacgtttgca-----ttt
cctgctctgcaggaa-----------------tattctcagcaacaatagtga-----tc
aaattaatatcccat--------------------atctgtagttttgtag---------
-----------------------------------------tccacacccacatttttct
gggtcacctgtaaccctgtgtaagtacttcaattaga----------------tgtaaaa
tactggaccaatcactatcactacagttgtagattttaaaccagttacgctccc------
---------ttcctgtcccaaagctctcgggcttaagcagg-------------------
------acactttagacacgcttctgag-----------tttttctttcatcactga---
------------------------------------cctgttttcatttcagtttttcca
ttt-------------------------cctctccatggcagccagttgctccggcgatg
-gcaaaatgagaactctttccctttcatt-----------------------gttacatt
actgtagcact-----------------ccctatccctacacatcagtaaatgtggtcac
tagactgtgcgatttgaagggattc----gtggtaggtatcctggcatagttagcag---
---------ctgtgggtaagcaactg-------------tactacttg------------
------------------------------------------------------------
---cttccaggtgtctcagttgggatgc----------------tatg--------gttg
ggttcctttgagagaggt------------------------------------------
-----gcatgactttgagta----------------------------------------
------------------------------------------------------------
-tgttgattgat-------------ttctaaatgga-----------taatgagctattt
agccag---------gtgtcattata------ctctttaataatca--------------
-------gaaataatatcgtagaaagggaaaagcatttaacccaacccctctgaatcaga
gagggctgccttaatcgaca--------------------------------ttggcgc-
------------------------------------------------------------
------------------------------------------------------------
--------------------------------cctgggaacag-----------------
------tggattaactgccttgctcagaaca-------------acagatttttaccttg
tcagctctgggattcgatccagcaacctttc----------------ggttactggcctg
ctcccagaat--------------------------------------------------
------------------------------------------------------------
------------------------------------------------------------
-----------------tcccttgatactctagggcaggggtattcaactcttaccctat
gag-------gtctggagc--ctgctggttttcttttctacctgataattaattg--tac
ccacctggtgtcccaggtcta---aatcactccctgattagaggggaacaataaaaaaaa
cgcagtggaactggcttcgaggtccagagttgagtttgagggt----------tctaggg
cat-------------------------tctagaaggtcagag----tagt----acatg
gaaccatacctcacatgtgtga-----------------------------------ttc
aacaat-----------------gtaacacacagactgttgattacg-------------
------------------------------------------------------------
------------ctcaa----aatgcataataaaccatttgtaatccatgttcat-----
------------------------------------------------------------
------gaagtcgcagagaaagaagctaggctacttctttgaagacaccatataaggact
------------------------------------------------------------
----ctttcattcatttgaatgtgactttt------------------------------
------------------------------------------------------------
------------------------------------------------------------
-------------------atggtttttccttttaaggaaaagttggggttcataaagta
a-----------------------------------------------------------
----------gaaaagttaagtgccctatcaaaacttgcattagtc--------------
---------tctttgctaaaactcatttt-------------------------------
------------------------------------------------------------
--------gtatagtcttaatgacaaacactatttaagct--------------------
-tccttgggaaaatcgtaattcatcata--------------------------------
------------------------------------------------------------
-----------------------ttccctaaggtgtttttggtaaattaggttttagctt
gaa---------------------------------------------------------
------------------------------------------------------------
----------------atccccccccccccccccccccccccccccccccccccttctca
tgggtccttttaagcttgtccatgtggctattgctcttgtgatagatcccgtatcaac--
-------acccagcta---------tttcccaatcgtgcacccacag-------------
--------------tctggtgttgcttgatgcatt-------------------------
-----------------------------------------tattttcttattatgctga
caa---------------------------------------------------------
-----------------------------------------------------------c
ctttatgttaatttccagtcttgagaaa--------------------------------
-------------------------------------------------gagaacat---
-----------------------tgcatccttgagcct----------------------
----tcattgtttagaaatagaaatagctg------------------------------
----------aaagctcttcgtccagaaagtagttagttttatttttcatagttg-----
------------------------------------------------------------
------------------------------------------------------------
----------------------------------------ggaagcaatatata------
-------ggtacaaatgttttctatacaatataatgc-----------------------
------------------------------------------------------------
------------------------------------------------------------
------------------------------------------------------------
-------------------------------------atgtcaaatcg------------
------------------------------------------------------------
------------------------------------------------------------
---------------------ttttagaattgagg----tacagtacattttctgttt--
---------------------------------------------------------aat
tccgtagtagctctgtgacttaatcat---------------------------------
------------------------------------aacacagacagatcatccccttac
tgagggagggagagagggagagagtg----------------------------------
------------------------------------------------------------
--------------------------------------------------gacaatatat
attttata----------------cactaccgttcaaaagtttgaggtcacttacaaatg
tccttgtttttgaaagaaaagcacatttt-------------------------------
------------------------------------------------------------
------------------------------------------------------------
------------------------------------------------------------
------------------------------------------------------------
------------------------------------------------------------
--------------------------------------------tgtccattaaaataac
taca--------------------------------------------------------
------------------aatggatcagatatacagtg----------------------
------------------------------------------------------------
---------------------------------------------------------tag
acattgttaatgt-tgtaaatgactat-------------tgtcgctggaaacagtacat
tttttatggaatatctacataggcatacaggattccttagataagttatcagctcatgtc
ttaccc--------------------------caccttatct-gtttaattcaattagac
ttg---------------------------------------------------------
------------------------------------------------------------
------aatcgaagtggaaagagagataacgttacaatttgactttcaagatgccacaat
gtatgccaacattttta-------------------------------------------
------------------------tctggaccgtagtttc--------------------
------------------------------------------------------------
---atttccatctcattactaa----------------g---------------------
------------------------------------------------------------
------------------------------------------------------------
------------------------------------------------------------
------------------------------------------------aaggtaaacaaa
cagaataggtagcgtttctcagtg------------------------------------
--aggacgttgtgt----------------------------gtttctgaacattatcga
taggtgttttctttcctaatcac------------------------------tatctc-
------ctagagtgaag-------------------------------------------
-----------------------gctaggctac------------atcaaagctgcagtg
aattcccagagt------------------------------------------------
------------------------------------------------------------
--------------------------------------------accgtgatgtgt----
------------------------------------------------------------
--------g-ggtggtagagggctggatcgattgtttccagattgacctgagtaatca--
------------------------------------------------------------
------ata----------------------------ggtcatgatc--atacact----
------------tgctgccacaactccactcagttgatttcaactgttatacaatcattg
at--------------------caccacaggt----------------------------
--------------------------------gatttcaacttaac---aaaacatt---
----aatgatcctctg-actgtata-----------------------------------
--------------------ggcttatgtgtgttaacctcaacactttc-----------
-------------------------------------cagtcatgtaacctagaaatcat
tgttgaggccaatctaataaaaccagatcaaatgta-------gtttacgaaagttcaat
catgaa------------ggctggtctgaagcataacataattcacttttgtttcctatt
cc------------------atgggcatattgggaatgaatacaaatgtatcatcatcaa
catagcg-----------------------------------------------------
-------tcttgttacttctcctctt----------------------tcctattagcca
tgt---------------------------------------------gcggaatgtca-
------------------------------------------------------------
------------------------------------------ttcacctactt-------
--acctt-------atagcctataacacggcacaat------------------------
------------------attgcacattcctcacacttgctgtttaacctatgggctcac
atttgcaatta----tcaccttcctctttctcaa-----------ccaatgggtgtaatc
cttgggatgtatttatactg--------------------------------------ta
tgtc---------------------aacttacccatgttctctc----------------
----acttgctgt-----------------------------------------------
------------------------------------------------------------
------------------------------------------------------------
------------------------------------------------------------
------------------------------------------------------------
---------
>_R_C28_8249402-8253576
------------------------catatcactgcaaaatgc--------tgtgatagc-
------------------------------------------------------------
---------------------------------------------catgctggttaagtg
tgccttgaattctaaataaattagac----------------------------------
---------agtgttaccagcaaagtacccc-----------------------------
----------------------------------------------------aacaccat
aacaccgcctccatgatttacgg-----tggaaaatataaatgcattgat----------
-----------------------------------------------ctgttcacaatct
ggcagagtgg---------------aagtggcaggactgagtattcatagaggtcttgat
tatggaatgagttgcagctggt-----------agggatctgctctgactc---------
--------------------------------cagcacacctgtctccacccacacaatc
acacagag----------------agggagagagagagagagtgtacaggg---------
-------------ggagtaactgcagatcaagaagacacctgat----------------
---------------------------------------------gaacaccagagggcg
tagc--aggagcagatgtgacagacacggtggttggaaccaaaaatg-tccaatttggac
tccagaccaaagaacaaattcccaccggtctaatgtccactgctcgtatttct--tggcc
caagcaagtctcttcttcttattgatgtcctttagtagtggtttctttgtagcaattcg-
-----------accatgaaggcctgattcac------------------agtctcctctg
atcagtt------------------------------------------------gatgt
ttagatgtgtctgttacttgaactctgtga------------------------------
--------agcatttatttgtgtcacaatttctga-----ggctggtaactctaatgaac
ctct----------------cctctgcagcagaggtaatt------------ctgggtct
tccattcctgtggtgttcctc---------------------------------------
------------------------------------------------------------
------------------------------------atgagagccagtttcatcatagag
cttgatgttttttgcgactgc-------------------------acttgaaga-----
------aactttcaaagttcttgaaattttccgtattgactgaccttcat----------
------------------------------------------------------------
------------------------------------------------------------
------------------------------------------------------------
-----------gtcttaaagtaacgatggactgtcgtttctct-----------------
---ttgtttattt-------------------------------gagctgttcttgtcat
aatgtggacttggt----------------------------------------------
gttttacc--------------aaatagggctatcttctgtataccacccctacct----
tgtcacaaaacaaatga--------------------------atggctcaaacacaa--
------------------------------------------------------------
----taagaaggaaagaaa-----------------------------------------
-----------------------ttccacaaattaacttttaaggcacacgtgataattg
aaatgcattccaggggactacctcatgaagctggttgagagaat-------gccatgagt
gtgcaaagctg-------tcatcagggcaaagggtagcta--------------------
-------------------------tttgaagaatctcatatataaaatatatttgttta
acactttccatatgtgttatttcctagttttaatgtcttcactattattctacaatgtag
aaaatagta----------------aaaataaacaaaaacccttgaatgagtaggtgtcc
taaaatttgctaaaaaaaatatttgtc-------attatggggtattgtgtgtagattat
ttaatcaattttataata---aggctgtaacgtaacaaaatgtgtgaa-----------a
aagtcaaggggtctgaatactttccgaaggcactgtatgcacatataggtagggatctca
attgtgttaagattctgtttgtatggcggcaactcaacaagctgt---------------
------------------------------------------------------------
------------------------------------------------------------
---------------------------------------ttgatatttgatgagcgtg--
------------------------------------------------------------
--------------ctgccca------------aattgtggtctctggtgtagtattttg
------aatgattttattgatgtctgttcaga----------------------------
------------------------------------------------------------
caggagtaataacattaacaactcctccagcac---------------------------
------------------------------------------------------------
-----ccctactttgcgcagctatgggcgaaactgtgcagggaagccattttgcatagct
aattgctcaggtacagtataaat--------------aaggcttaaatgcca--------
-----------------tgatacccagc--------------------------------
--------------------------------------ctcctcccttcacatagaaag-
------------------------------------------------------------
------------------------------------------------------------
------------------------------------------------------------
------------------------------------------------------------
---cagccaatgagaagacaaagtcaga--------------------------------
------------------------------------------------------------
--------------tg--------------------------------------------
------------------------------------------------------------
------------------------------------------------------------
------------------------------------------------------------
------------------agtggtta----------------------------------
------------------------------------------------------------
------------------------------------------------------------
-------------------------------------------------cgccccattaa
gagagcagtggtaataactttattgcaaa-------------------------------
--------------------------aatacaggatccctctttcc--------------
----------------------ctcgttcgccaagcaa----------------------
------------------------------------------------------------
--tga---------------------------------tacc------------------
-----cagtaccaacacacacaaacaccctacatgc-------------acacaaacaca
tacaactc------gctctc-taaaaacgactcctagc----------------------
-----------------cctctttcatcctcacatca-------tctccatttcacacac
acagtacatca-------------------------------------------------
------------------------------------------------------------
---------------------------------ttt------------------------
-----------------------------------------------------------t
atctcctctctacgtactctctttcatt-------cgtcat-------------------
-------cgcgctctttcttccactctctctttgcattgaatttcca-------------
---------ttgactgttcctagcatagtatacagccctcaaactcaactctggacctag
aagccagttccactgtgtttcttttcattgttcccctctaatcagagactgattt-----
agacctgggacaccaggtgtgtgcaattcattatcagttagaacagaaaacca-gcaggc
tccgg-------acctcgtagggtaagagttgaatacccctgg----------tatacat
tatcccttct--------tactacatagtgaacctcttcagtact----atgtatgtata
tggtgcgaatcggaaatcacaccctat---tccctatgtag-------------------
--------------------ggctctggccaaaagtagtgtgtagtacatagggagacgg
gtgccatttgggatcgagcctatgacttagtacagagttcaacagcagca----------
------------tttaatcacgtatcttcttg----------------------------
------------------------------------------------------------
------------------------------------------------------------
------------------------------------------------------------
------------------------------------------------------------
------------------------------------------------------------
------------------------------------------------------------
------------------------------------------------------------
---------------acttaaattcgtaaataaagcgtccgttcgt-gggcgtgtccact
tc---ctgcttcctatctgtcag-------------------------------------
------------------------------------------------------------
------------------------------------------------------------
------------------------------------------------------------
------------------------------------------------------------
-----------------------------------------gtcagaggtcaagggtcag
gagggaag--gttgatttgcatagcagactcatgcgctacagttggctacat--------
------------------------------------------------------------
------------------------------------------------------------
------------------------------------------------------------
-tctccaacatccacaacacaaacaacagcaacaaaa-----------taatcaaattaa
taaatacatttttttt-------------ttttttttttgaaatcac-------------
----------aatgttaaagacagacagagagagc-------------------------
------------------------------------------------------------
-------------------------------------------tgtgtctttgtctaagt
gccaacctttggttt-----------agatagaacaatcatttatcagttc--------t
gtctagatctcgttctgcactggccattg--------------gtctccaaatagggatt
ag--------------ttataatgtattacatgtatgtacttattatgtatatacataca
tattatatatacatatgtcataacatgttcagcaggtt-------------aaatga---
----tatcataacattttcaagacatgtcagtgttatt----------------------
------------------------------------------------------------
--------cagttaggggtaagtcagaga-------------------------------
------------------------------------------------------------
---------------aataaccctgttataactggagg---------------------a
tgagagacattgccacgatacaaatatatcattgcatgg---------------------
-----------------------------------ccttaaaatatatctctaataccta
cagtacatatat---------------atatatatatatatga-----------------
------------------------------agtatatttataatgtagtgtttcac----
-------------------------------------cattcatatct------------
-------gagtaacatcagggtcagag---------------------------------
------------ctgaactgaaaggtccagaag---------------------------
------------------------------------------------------------
------------------------------------------------------------
------------------------------------------------------------
---------------------------aagatagagaatctcagtaactaa---------
---------------------------------------------------gaaccaatc
atg---ttaacctgaggcctcaaataaattag-attacatttacccttcatcaagtacac
ttcatca------------------------agtacacttcagcaag-------------
------------------------------------------------------------
-----------------------------------t------------------------
-------accgttcagctagtacactttcctaagtg------------------------
------------------------------------------------------------
-------------------------ccct-------------------------------
------------------------------------------------------------
--------------------------------tcagcaaacacacttcccaaattacaa-
----------------------------tttagttccctt-aacctcgctctatcaaagc
tctct-------------------------------------ctttc-------------
---------------------------------------------------------tct
ctctctctctctctctctctctctctcacgttacatc-----------------------
--------------------------------------------------aggtgtgcaa
aagtttgttccatttagctaccgttat---------------------------------
------------------------------------------------------------
--------------------------------ctgtaaaaaa------------------
--------aaaaaaaaaggaaaaagtaaggtag--------------tttctccc-----
---gatagaaatgggagagcagcgttagccattacaacggtca-----------------
------------------------------------------------------------
------------------------------------------------------gtcagg
tgacctccagctgg-------acacttgtgaagctcactcaatccaggaccaggagtcac
cac------------------------------taaagtatcaatatcttcattattatc
attattagtatgaacattccataaggtctta----ataacatacaggtttcat-------
-------------------------------atatcgtttttctgtacatgactttagtt
attatta-----------------------------------------------------
------------------------------------------------------------
----------gagttcag------------------------------------------
------------------------------------------------------------
--tctatacgtagctatgtaggca------------------------------------
--------------------------------------------cgtacgcactagtcc-
-----------------------------------tggggttcccttggaaacaacatat
ccaggtgtgctg------------------------------------------------
--------------------------------tgctgtcatcagacaggaaatgcccata
aagaaaaagg--------------------------------------------------
------------------------------------------------------------
-----------------aagaagc------------------------------------
----------cgtggcttatcggtaaccccctccccctgt--------------------
------------------------------------------------------------
------------------------------------------------------------
------------------------------------------------------------
------------------------------------------------------------
------------------------------------------------------------
------------------------------------------------------------
------------------------------------------------------------
-------------------ggatatttca-------------------------------
---------------------------------gtcacctaaaggttccagagcccctct
gattggggcagataaagcag----------------------------------------
-----------------------------------ggagatcat----------------
---------aggctaaaccaggctagctaatctactccctccttt---------------
--------------------------------a---------------------------
-------------------------------------tagacccaaagaggggaaggcta
g------------caggataatgttcagagtcgg----------------------acta
tattaggaggctaacaggctagcaggtcgc---------aagctagctagcta-------
------------------------------------------------------------
---------------------------------------------gaagtgtaattaggt
gagttt----gttgttttgggtttcagagtaattcctgctgagg-----gggactaagaa
tgactgcatagactgaat-----------------------agttgaagaagggcggagg
gtgcgagatgggggtaga---------------------------gggaggttagtagac
cactgagggacgg-----------------------------------------------
------------------------------------------------------------
-----------acgtggggagaggt----------------gtgtgtttggggttggggg
ggg---------------------------------------------------------
-------tcctagaccaaccccctatcgtggcga--------------------------
---------
>C16_28904893-28909060
cagatggagttatgacagtcaaaacagtttgtga--------------------------
----------------atactttggtaacatatatatgtatg------tattatgat--t
gcacatataggccatattaccac-------------------------------------
------------------------------------------------------------
------------------------------------------------------------
----------------------------------------------------ctcataga
gcattttaagacata--------------ccatat-----------------aatgtata
acagctcaatactacttttatcctttaatttcctataggctacagatgccttcataataa
agcaca------gaaggctcgtaataggtatt----------------ctaaaacatgct
ataagcattcataatagct-----------ctttataataggctgtaatat---------
------------------------------------------------------------
------------------------------------------------------------
-------------actttaaatcatagatgcaaggagagagcttttatacattccttgtg
tgttttgggga----taaacacagcctccatttatgaaa---------------------
------------tagcatcttgtttatggtg-------------------gattgcaaag
cctgagctgaa--------------------aatggcctgcacagtgggacag--acaaa
tagaaaacagtctc----------------catccaaccagagtcaacctaccactgctt
taacaatact-agtcattgtctataattgcgtagcagatttg----------cattctt-
-ttactgtt---------------------------------------------------
--agtgaacacagtataagaatacttagaatacaggctggcaagtcagtagaacaaacgt
ggtcctgtatggctcaattcatagag------------------cctggcagttgcaatg
ccaggattgtgggttcgtt----tcccaggtccacccatatgtaaaaatgtatgcacgca
tgacttttc---------------------------------------------------
------------------------------------------------------------
--------------attggctaaaagtttcttctaaatggcatatattataatgtgttgt
ggctctattccttgta-----------------------------------------cag
ttgat---------------------atattaaccctagtt-------------------
-------------------------------------------------acaggtaaaga
tatattgact-------------gggataagcttcaaaccccttcaa---a------gta
tgtgaatgccaatgtcaagctt--------------------------------------
-----------gaaggaatatgtgacattccaa---------------------------
----------------------------------------------acatttgtacatag
agtatatactgagt----------------------------------------------
---------------------------ggacaaaaaattaggaacacctaccatgt----
--------------gattataggtgaaagcccttattgatgtcaccggttaaatccactt
caat--------------------------------------------------------
------------------------------------------------------------
------------------------------------------------------------
----------cagtgtagatgaaggagag--gagaaaggggtat--ggtagtagg-----
------------------t-------------------------gtcaagaactg-----
--caacgctgctgggttgga-----gtcaacatgggccagcc------------------
-ctgtgggatccctgtggg-------------------------atgctttcga------
----------cacattttagagtccat-----------gccct-----------------
---aatgaattgagactgt-----------------------------------------
--------------------------tctgagagcaaaagggggtacaactc--------
-------aatattgggaaggtgttccttatgttttatacttatgttttataattgtg---
------------------------------------------------------------
--------------------------------tttgaacatgtggtgtgccgttgttttg
agggatgga----aagagagagagacagagaactcaacagacag-----caagcaacaga
cagagaga-------------------------------------cagagagtgacag--
------------------------------------------agtcagagaga-------
------------------------gaggctgaaaagttcaatacaaactaacct------
----------------aagttaacttctc----atttgtaatgtaccagtgacttcattt
gagcagtttacagtaatgacctttgggggacttgaccaagcagttacagtacatgtgtca
aaaatgtatattcctaaaaaacctgcactccac---------------------------
----agtaaatg------------------------------------------------
------------tttgcaccatccaaatttcacgatttcaaacagtgagctttccaaagt
c------tgcacaaattacttgtcctaggctcatttcaactaaactattcca--------
-----------------taaaaata------------------------------aagac
agacgaaaatattttgtttaatctg-------------gttgggttttttgttatg----
------------------------------------------------------------
------------------------------------------------------------
------------------------------------------------------------
------------------------------------------------------------
-----------------agtatttcttg--------------------------------
------------------gcaggtaagcggatgga-------------------------
------------------------------------------------------------
------------------------------------------------------------
------------------------------------------------------------
------------------------------------------------------------
--------gctctgggttagcggagg----------------------------------
------------------------------------------------------------
------------------------------------------------------------
---------------------------------------------------------aga
gtgagtggcaggccgaagtccctggcaca-------------------------------
----------------------------ctcataatc-----------------------
-aaaggggcaccaccactttaagagcttcatt----------------------------
--------------------------------gtttttttccccca----gtttgttttc
aacagtgctgtgaacttggtcagtggccatgg----------------------------
-------gtcccacgtaataaag-----------------------------ctgtgcag
acagttt--------------ccatcttagctgacgcc----------------------
-------------tctgcctcctaaacatacctctcaaaaatgctttccgtcgtctgcaa
ggcatgtag-----------------------aggaagggcagg--------gtacagca
cgaacatttcttccatgtttggctgcggc-------------------------------
-----------------------------------------------tatcactagcatt
ccccaaatgt--------------------------------------------------
----------------------gcc-----------------------------------
------------------------------------------------------------
-----------------ccttgtattggtttagagcaggggtattcaactcttaccctac
gag-------gtctggagc--ctgctggttttctgttctacctgataattaattg--cat
acacctggtatcccaggtcta---aatcagtccctgattagaggggaacaatg--aaaaa
tgcagtggaactggcttcgaggtccagagttgattttgaatgg----------cttaaag
gct------------------------------------------------------gcg
tgtgccagcccagttcatatggcttgt----gggcagg-----------------ctgcc
aggagtaag------------cggcctcccactgtttaacgacaata-------------
----------------------------------aatg----------------------
------------tactgcctcactccatattg----------------------------
------------------------------------------------------------
------------------------------------------------------------
------------------------------------------------------------
------------------------------------------------------------
------------------------------------------------------------
------------------------------------------------------------
------------------------------------------------------------
--------------------------ctgttatagtgtataaacaaggttaatgc-----
-------cccttttaattgagca-------------------------------------
--ccggtt---------------------------------------------------g
acagaatgtgaccttgctagggatgg----------------------------------
------------------------------------------------------------
-ctgttacctggactggagcatccacgctttgatcagtgatggtttcattgagatat---
----------actgtatatccac------------------------acacagacatcct
ccaacttt----------------------aactgtgtccaataacataaac--------
----------------atgttgtttaaattgcatatttatacat----------------
----------------------------tcatttaggttgtctgtagcataa--------
------------------------------------------------------------
------taaatatattccattgttgaaggtagtaa-------------------------
----------taacat---------acggtaaaataacttaaggtg--------------
------------------------------------------------------------
------------------------------------aaatatgactacgttg-------a
ggacagca---------------------------------aacacattctagtca----
----------------------------------ttgcttagagttgag----------c
ccacaagtgccatcttactttgaggtctg----------tccttttttctact-------
----------------------------------------------cttaaaaatgtaaa
----------------------gccctctttttgttac----------------------
----ctcaaaagagggattgtcgctaattgagcat-------------------------
------------------------------------------tgtagccagataattggg
cccgag-----gacctatccacatggagag---ggtgaccctt-----------------
------------------------------------------------------------
----------------ctaaccctgtcct-------------------------------
------------------------------------------------------------
---------gaaaaagaaacaaagctgggagg-----------------------aagag
ta---------------------------atgtgagtta---------------------
------------------------------------------agggattct---------
-------cagcagctcttatgagagctt---------gtttcacatac------------
------------------------------------------------------------
------------attgcccaaagtggggctaa----------------------------
--------------------------------------taactttacacgctggtgtgt-
------------------------------------------------------------
-----------------tttccatcttgatgagtctttt---------------------
---------------------------------tctctgggatctagaacattctcccag
atcccttggtaag-----------------------------------------------
------------------------------------------------------------
------------------------------------------------------------
------------------------------------------------------------
-------------------------------------gactcttgaaa------------
----gacagtcttgagcttgccaaactctttacacacacataacacacatgaat-tatct
gcaattcaatgggactcggacacttga----------------------gatttgtggta
acca---------------------ccct---------------ccgttgtagtgttga-
------------------------gggcactca---------------------------
--------------------------------cagttctaatttttcaccaagtatgga-
-----------------------------------------ggcctctctttgtggctg-
------------------------------------------------------------
------------------------------------------gcaatgaagcataa----
------------------------------------------------------------
--------------------------------------------------ccacaactca
aagctctttttttatggaagtaattactgtttgcggaggtcgttttcatccaccaaatat
gtattttg----------------------------------------------------
-----------tt-------------------ggcaaaatga-acctgtcttgttatgag
ctg---------------------------------------------------------
--------------------------------------aagca-----------------
---ttcggtcacgggtgaaaaagagg-ttccagattccctgataaacagagggctaa---
------------------------------------------------------------
----------------------gccatgctctctccatgtt-------------------
-----------------------------gtatacacaaaactgacactttcattttgct
ttaaaggaaagatcatgacatt----------------ttatgtgacttt--------at
ggaggcagacagagaggtctctg--------ttgacataaatggctgtcatgctttacat
aaggttaac---------------------------------------------------
-----------------------------------------------------aaacata
cag-------aaatatttaggtgatctgcagtgaattttaagaatcaagaaataaatgtc
taaaatacattttggttta-----------------------------------------
--tcatcaccacgtg---------------------------------------------
--------------------------------------------------tcttgttag-
----------------------------------------------------agtgttat
aattttgttaca------------------------------------------------
-----------------------------------------gatggagcctgtgttaaac
atgaactaga---gtttaggctggt-----------------------------------
---------------------------------------------ggaagtaatgtactg
tgtaaatgaggc----------------ccacatccctcttgcccagacccccccccccc
ccccatcaa--------------caggacactccatcctgcccttgactccac-------
------------------------------------------------------------
------------------------tcc---------------------------------
------------------------------------------------------------
----------------------ctcctccagcg---------------------------
------------------------------------------------------------
------------------------------------------------------------
------------------------------------------------------------
------------------------------------------------------------
-------------------------------------gtgctcagcgcccttgctctatc
tcc---------------------------------cccagtgcaccagctggcctccag
ttcctatctgggctgcttttt--------------actatcccaggcctgatggcaggag
cttca----------agtgattacaagcaac-----------------------------
------------------------------------------------acgccttctata
tggtgt---------------------------------gcaccagctacagtacctgcc
a-------------------------------------------------------acca
agt--gtaagtatacagtcgttcatttccctagtcagt-ccactagatgactg-------
---------------------------------gtgaaacaagagtcttt----------
------------------------------------------------------------
------------------------------------------------------------
-----------------------------------------taaggacaagtaagggaga
gggttgtcctttacgagaaagggatggggaagtgggtctgcagtatttca----------
---------------------------------cttggtgaaaaagagagtgtgctgtgt
a---------------aaaagaagaaaaacacagttaagtgtcattt-------------
-------------------------------------------atgattgtgatg-----
------------------------------------------------------------
------atatggtacaaacctttgctggtta-----------------------------
---------
>C20_14715038-14719210
---------------------------tttttgatggagggt------------------
------------ttagagtccctacttgagaagggcaaggaggacgttgaccatgatgag
gtactggaagaagaggtagacggcctggaggaaagggtggaggaaagccccgggggcaca
cggcttgccttctgcacaggctgc------------------------------------
------------------------------------------------------------
-----------------------------------cataaacacaaaaa---gggacagg
gggtctcaaatggca--------------ccatattcccattgactgtggcccatgcagg
agtcacccccacaactccggtgttgtaagcaactccaaccaaacggaaccactactgtaa
cgggtcactg------gttagtaa------------------------------------
-------------------------------ttactcaccgtctatttcat---------
cagggt------------------------------------------------------
------------------------------------------------------------
------------------------------------------------------------
-------------------acccttctccaaacatcatccagtacggctggttgaccaca
tctcttagcag------------------------gc-----------tccatgacggag
cttcgtctggagac-----------------aagatggccttcctggacaccc--cgaaa
ctcagcagcacg------------------atggccatcatgaccacaatgtaaaacatg
ttact------ggtctgagcagatgggtcgagaacatagagg----------aaaatatt
ttaaaatgggcgattccacgcaagcgggagtggtaaatatttttggtatctcagagtgtt
ctggcaattctcacatggaaa---------------------------------------
---------------cttcattgaaaggaagg---------------atgttttacatac
tttttacatttgtatca-------cacattgtttttagttttcttatcatgataaaatgt
taaatttta---------tgccctttttagaactacagtg----------cttccggaaa
gtattcagaccccttgactttttccaca----------------------ttttgttctg
ttacaga-----------------------------------------------------
----cttattctaaaattgat-------------------------aaaataaaaataaa
t-----cctcatcaacctacacacaataccccataatgaca-------------------
---------------------------------------aagtgaaaacaggtttttaga
aatgtttgca-------------aatgtataaaaaatgtaaaactgaaatacc----tta
tttacataagtattcagaccttcgctatg-------------------------------
----agactcgaacttgagatcaggtgcatccggtttccatta-----------------
---------------------------------------atcatccttgtttttacacct
gtggtaaattcaat---------------------------tgattggacatgatt----
----------------------tggaaatgcccacacctgtctatata------------
-----------------------aggtcccaca---------------------------
------------------------------------------------------------
------------------------------------------------------------
------------------------------------------------------------
-----------gttgacagcgcatgtcaga-gcaaaaaccaagc--catgagg-------
------------------------------------------------------------
--------tcgaaggaattg-----tccgtacagttccgagacaggat------------
tgtgtcgaggcacagatctggga--------aaggttaccaaaaaatgtctgca------
----------gcgttgaaggtccccaagaacacaggggcctccatc--------------
------aagtaaaggggac-----------------------------------------
------------------------------tgaatacttccctatgct------------
------------gtggcattagggctggcacaattaccgtataactgtgtaatcaac---
ggttatgtatgaagac-----------------------------------------cac
catgaaaatcaaa-------------------taaccgtcataactgttttcttttttgt
ggaac------------------------------------------------gaacagc
tgagtgaagaagagatggccaggcatttgtgcggttgagcccgtttctgcggtaacat--
------------------------------------------------------------
---------------------------------ggactctttagaatataa---------
-------------tgaaactttgttgctc-------------------------------
------cttgctgaaacaagccttcgggtgcctaggcaacgccccgc------tccctgc
agcagcaacacacctagaaatataatgaataga-----acggg-----------------
------------------------------------------------------------
------------cttggaacatctaagcctggaaatttggctagtaaactcatggatacc
c-----tcgcaatggctg------gctggtaatttccatggtaatcacatca--------
-----------------caaatcat------------------------------aggac
atattgaagggtacacttc----------------ctgcttttagttcctgctttgatc-
----------------------------------ctatgtgtacactcacaatggccacc
agtacacccat-------------------------------------------------
------------------------------------------------------------
tatgc--------------------------------------------------cataa
tttctttgaatggggacaccggttctac--------------------------------
------------------------------------------------------------
------------------------------------------------------------
------------------------------------------------------------
------------------------------------------------------------
------------------------------------------------------------
------taattctataatggtgacca----------------------------------
------------------------------------------------------------
--------------------------------------cggtcatttggc----------
------------------------------------------------------tgacca
ataaatgttatccaaaattc----------------------------------------
------------------------------catgaccgtc--------------------
----------------------acatccctacgtgg-----------cataagtcagtgt
ttttca------------------------------------------------------
---------------------------------------tcc------------------
-----tggtgctaggggggcaaa-----------------------------caagggtg
cacatttt------agttgt----------------------------------------
------------------------------------------------------------
--------------------------ccaagcaacaaaataaaatccctgattctca---
-------------------tcaacaagcccttgatttgctttatcaggtattttattgct
agactagacttgtatcc-------------------------------------------
------------------------------------------------------------
------------------------------------------------------------
------------------------------------------------------------
-----------------ctttgggttcctacataccaggggtattgagctcttaccctac
gag-------gtccggagc--ctgctggttttctgttctacctgataattaattg--cac
acacctggtatcccaggtata---aatcagtccctgattagaggggaacaatg-gaaaaa
tgcagtggaactggctttgagttccagagttgagtttgagggc----------tataggc
caa----------------------gatttgaaaaacactgggct------gtgattagg
tggagctatgtattttatttaaccttt----atttaactag--------gcaagtcagtt
aagaacaaat----------tcttatttacaatgacggcctaccccg-------------
-------------------------------gccaaaa----------------------
-------cccactcctaacccggacgatgctg----------------------------
------------------------------------------------------------
------------------------------------------------------------
------------------------------------------------------------
------------------------------------------------------------
------------------------------------------------------------
------------------------------------------------------------
------------------------------------------------------------
--------------------------ggccaattgtgcgccgcctattgtgatac-----
-------agcccgggattgaaca-------------------------------------
--ctggtc---------------------------------------------------t
gtagtgacgcctctagcactgcgatgc---------------------------------
------------------------------------------------------------
--agtgccttagaccgctgcgtc-------------------------------------
-----------------------------------------------actcaggatctct
attaaact----------------------------------------------------
----------------aacccagtagggtgtgcctgaaatggct----------------
-----------------------------tacaaaagtagtgcactatatag-------g
gaatata-----------------------------------------------------
-----------------cactgctcaaaaaaaaaaaa-----------------------
---------------------gggaacactaaaataacacatcctag-------------
------------------------------------------------------------
------------------------------------------------------------
------------------------------------------------------------
----------------------------------------------------------at
ctgaatgaatgaaataatcttattaaata---------cttttttctttacatagtttaa
tg-------------------------------------tgctgacaacaaaatcacaca
-aaaataatca-----atggaaatccaatgtatcaacccatggagg------------tc
tggatttggagtcacactcaaaattaaagtggaaaacc----------------------
------------------------------------------------------------
-------acactacaggctgatccaa----------------------------------
------------------------------------------------------------
------------------------------------------------------------
-----------------------ctttgacgtaatgtcc---------------------
--------ttaaaacaagtcaaaatgaggctcag--------------------------
---------------------------tagtgtgtgtggcctccacgtg-----cctgta
tgacctccctacaatgcctgggcatg----------ctcctgatgaggtgg---------
-------cggatggtctcctgagggatc---------tcctcccagac------------
-----------------------------------------ctggactaaagcatc----
--------cgccaactcctggacagtctgtggt---------gcaacgtggtgttggtgg
atgtagc-----------------------------------------------------
------------------------------------------------------------
--------------------------------------------------gagacatga-
---------------------------------tgtcccagatgtgctcaattggattca
agtctggggaacgggtgggccagtccata-------------------------------
---------------------------------gcatcaatgccttcctcttgcaggaac
tgctga---------------------------cacactccagccacatgaggtctagca
ttgtcttg----------------------------------------------------
-------------------------------------cattaggaggaacccagggccaa
ccgcaccagcatatggtctcacaaggggtct------gaggatctcatctcggt------
---acctaatggcagtcaggctacctctg-------------------------------
------------------------------------------------------------
--------------------gcgagcacatgga---------------------------
--------------------------------gggctgtgcggccccccaaagaaatgc-
-----------------------------------------caccccacaccatgactg-
------------------------------------------------------------
------------------------------------------------------------
------------------------------------------------------------
--------------------------------------------------acccaccgcc
aaaccggtcatgc-tggaggatgttgcaggcagcag-------------------aacgt
tctccacg--------gcgtctccaga-------------------ctctgtcacgtctg
tcacgt-------------gtg----------ctcagtgtga-acctgct----------
------------------------------------------------------------
-----------------tacatctgtgaagagcacagggcgcc-----------------
------agtggcgaa---------------------------------------------
------------------------------------------------------------
------------------------------------------------------------
------------------------------------------------------tttgcc
aatcttggtgttctctggcaaatgccaaac-----gtcctgcacggtgtt--------gg
gctgtaagcacaacccccacctg--------tggacgtcgggccctcatac---------
------------------------------------------------------------
------------------------------------------------------------
------------------------------------------------------------
------------------------------------------------------------
caccctcatggagtctgttt----------------------------------------
----------------ctgaccgtttgagcagacacatg-cacatttgtggcctgctgga
ggtcatcttgcagggct--------------------------------------ctggc
agtgttcctcct------------------------------------------------
------------------------------------------------------------
------------------------------------------------------------
------------------------------------------------------------
----------------------------gctcctccttgc--------------------
--------------acaaaggcggaggtaacggtcctgctgctcggttgttgccctcct-
------acggcct-----------------------------------------------
------------------------------------------------------------
------------------------------------------------------------
----------------------cctccacgtctcctgat---------------------
------------------------------------------------------------
------------------------------------------------------------
--------------------gtactggcctgtctcctggtagcgcctccatgct------
-----------------ctggacactacg-------------------------------
-------------------------------------ctgacagacacagcaaaccttct
tgccacagctcgcattgatg---------tgccatcctggatgagctgcactacctgagc
cacttgtgtgggttgtagactcc-----gtctcatgctaccactagagtgaaagcaccg-
---------ccagcattcaaaagtgaccaaaacatcagccaggaa---------------
gcataggaactgagaagtggtctgtggt--------------------------------
-------------------------------------caccacctgcagaaccactcctt
t-------------------------------------------------------attg
ggg--gtgtcttgctaattgcctataatttccacctgt-tgtctattccattt-------
---------------------------------gcacaacag------------------
----------------------------------------------------catgtgaa
atgtattgtcaatcagtgttgcttcctaagtgga--------------------------
------------------------cagtttgatttcacagaagtgtgattgacttggagt
taca------------------------------------------ttgtgttgtttaag
tgt---------------------tcactttatttttttgagcagtgtagttttgtacgt
accctagatgttagcccaaggaaggaaaggttgtactcaccatcttg-------------
-------------------------------------------gtgatcatggtg-----
------------------------------------------------------------
------aggtagtgtc--------------------------------------------
---------
>C20_29690243-29694415
------atctcataacaaattgtgttttttcttacagtaacattataatatgctattata
ttcgg---------ttatgtcacgccccgaggcggcagggtagcc--tagtggttag--a
gcgttgggctagtaaccgaaagg--------------------------------ttgca
tgttccaatccccgaactgacaaggtacaaat----------------------------
------------------------------------------------------------
----------------------------------------------------ctgttgtt
ctgcccctgaacaag-------------gcagttaacccactgttcctag----------
-----------------------------------------------gccatcattgaaa
ataataat-----------------------------------------------ttgtt
cttaactgacttgcct-----------------agttaacctctctagggt---------
--------------------------------cggcgggacgaaatcatcccacctactc
aacagc---------------------------cagttgaatcccatgg-----------
------------------------------------------------------------
-------------------cgcgttattcaaatacctga--gaaatgctattacttcaat
ttctcaaacatatgactattttacaccattt-----------------ttaaagacaaga
ctctcgttaa----------------------------tctaaccacactgtc--cgatt
tcaaaaaggctttacaacgaaataaaaacattagattatgtcagcagagtacccagccag
aaataatcag-acacccatttttcaagctagcatataatgtc------------------
-----------------acataaacccaaaccacagctaaatgcagcact-----aacct
ttgatgatcttcatcagatga---------------------------------------
---------------caaccctaggaca-------------------ttatgttatacaa
tacatgcatgttttgtt---------------caatcaagttcatatttatatcaaaaac
cagctttttacattagcatgtgacgttcagaactagcata----------ccccccgcaa
acttccggtgaatttactaaattactc---------------------------------
------------------------------------atgataaacgttcacaaaaaacat
aacaattattttaagaattat-------------------------agatacaga-----
------actcctctatgcactcgctatgtccgattttaaaatagcttttcg---------
-----------------------------------------gtgaaagcacattttgcaa
tattctcagt--------------------agatagcccggcatcacagggctag-----
---------ctatttagacacccaccaag----------------------tttagcact
caccaaaatcagatttactataagaaaaatgttattacctttgctgtct-----------
-----------------tcgtcagaatgcactccca--------ggacttctacttcaat
aacaaatgttggtt-------------------------------------tggtt----
----------------------caaaataatccatagttatatccaaatatcctctg---
------------------------------------------------------------
------------------------------------------------------------
------------------------------------------------------------
------------------------------------------------------------
----------ttttgttcgtgcattcaag--acactatccgaat----------------
------------------------------------------------------------
--------ggtaaagaaggg-----cacgacgcatttcgtga------------------
---------------------------------------caaaaaatgtctaaatat---
----------tccattaccgtacttcgaagcatgtcaaccgctgttt-------------
------------------------------------------------------------
------------------------------aaaatcaatttttatgccattttt------
------------------ctcgtaaaaaagcgataatattccgaccgggaaagcgtg---
-tttaggttcaaagac-------------------------------------------a
aaagaaaattaaacatggggtcga--ctcgtgcacacgcctcagcccattgtcctctgat
agagcacttgccaa----------------------------------------------
--------------------aagcgctaatgtttttcagccagtggctggaattacat--
------------------------------------------------------------
------------------------------------------------------------
-----------cattcagctttttcccgc-------------------------------
------cttctgagagc---ctatgggagccgtaggaagtgtcacgt-------------
tacagcaaagatcctcagtcttcaataaacagagt---aaagaagctc------------
------------------------------------aaggaatggtcagag---------
------------agggcacttcctgtacagaatcttctcatagacaccattcaaacagtt
t------tagaaactttagcgtg---------ttttctatccaaagccaataat------
-----------------tatatgcatagtctagtttctgggcagtagtaataaccagatt
aaatcgggtacgtttttttatccgg-----------------------------------
----------------------------------ccgtgtaaatactgccccctaccccc
aac---------------------------------------------------------
------------------------------------------------------------
---------aggctaaataaaggtaaaaataaaaaatgtagaatactgt----------c
attgtgttcttgcagacattgattcaac--------------------------------
------------------------------------------------------------
------------------------------------------------------------
------------------------------------------------------------
------------------------------------------------------------
-----------------------------------------------------------t
ttgatctaactttattaaaggagcac-------------cattcaccacagtagc-----
------------------------------------------------------------
--------------------------------------ctgttctctgag----------
------------------------------------------------------cagctg
aaacaggggagcagagactg----------------------------------------
------------------------------cacatcctgc--------------------
----------------------acatgcgcagaaact-----------------------
------------------------------------------------------------
------------------------------------------------------------
----------------------------------------------------ttggacct
ttagttgt----------------------------------------------------
------------------------------------------------------------
--------------------------cgggaagaggaagtcagatccacagccactc---
-------------------tgattagttcatactctggagtgttttggtgatttaaagtt
ctgtttgactgcagtacactt-------------------------ccaacacacaccca
cacacatcac--------------------------------------------------
------------------ctctatcatctta-----------------------------
------------------------------------------------------------
-----------------tgtctctttcccctataccaggggtattcaactgttaccctac
gag-------gtccggagc--ctgctggttttctgttctacctgatcattaattg--cgc
caacctggtgtctcaggtcta---aatcagttcctgattagaggggaacaatg-aaaaaa
cccagtggaactggcttccaggtccagagttgagtttgagggc----------cctatgt
agt----------------------agttataatgttccagag----caaagcattcaca
tattgcagatccatccatgtaaccttt---------------------------------
---------tgtttgggtgatgttttcattattgatgcttgacagtg-------------
-----------------------------atgcta-------------------------
------ccctcttatctacctggcctacacca----------------------------
------------------------------------------------------------
------------------------------------------------------------
------------------------------------------------------------
------------------------------------------------------------
------------------------------------------------------------
------------------------------------------------------------
------------------------------------------------------------
--------------------------gggccgttccatgtaccattttgtaacgt-----
-------gacatgtaattgagag-----------------------------------ga
cagtagacaatgtcctggacatcgttgtttactgttgtct-------------------t
gtaatgatccattagcctctagactac---------------------------------
------------------------------------------------------------
------------------------------------------------------------
--------------------------actgtgtccatgtttctatggttctagaactccc
------------------------------------------------------------
---------------agacccagccaggcctggattgttctgtt----------------
-------aagag----------------actgactgatactgcattga------------
------------------------------------------------------------
------------------------------------------------tccctgacctga
tcatcggacgtcttgt---------gtctgtgtatcgggtagaccgc-------------
--------------ccgcccgcccatcggccggccctccaagttagtttgatc-------
-------------aacaaagcagctctaattcattcatcgatgaatgaatcgattg-tga
aaggattt-----------tccagcgtaaga-------aagtctgttttttggggggtat
agagtgcctgg-----------ggtaaaacagaggcatttacagtgtgt----------t
ccctcgatgccaacccatcccagcatgct---------gtttgttcttctactggcaggc
tg-------------------------------------ttttcaactttaacatataga
-agccttctca-----ttggctgtgtctcatatggccc----------------------
----aaagctgtcatggttgaaatttgacaggaga-------------------------
---------------------------------------------ggtcaagttgtggca
tcaggc-----agtgacgtagcctagtgag------------------------------
------------------------------------------------------------
----------------gctacacttctctagtccagtg----------------------
----------------atcatcctactaacatgatgt-----------------------
----------------------------------------cgtccctgtgtttctctgtg
cag---------------gttagctctctatgtgtatgagtacctgctg-----cacgta
ggggcacagaagtcagcacagacctt----------cctctcagaggtaag---------
-------tgtgtagtgtgtgtgtgtgtgtgtccact-ctcccagaaca--gggatgatt-
------------------------------------------------------------
----------ctccctcctatgcagcttcctgt---------------------------
------------------------------------------------------------
------------------------------------------------------------
--------------------------------------------------aaggcaggg-
---------------------------------cagtgtgtgtgtggttaatttaattag
tgtggagcacagtgctgagctgg------------caga------gcatgcagggcggca
ggtggttcagcatttag----------------cctccatttactgggatcagcacagag
agttac---------------------------gatacaccagctagctgacagct----
------------------------------------------------------------
-----------------------------------t------------------------
-------acactggcatctttctgtctctct------ctgtctctctctctctc------
---tctctctctctctctctctctctctc-------------------------------
------------------------------------------------------------
------------------------------------------------------------
--------------------------------tctctctctgtgtctc------------
-----------------------------------------tgtctctctctgtctctc-
------------------------------------------------------------
-----------------------------------------------------------t
ctctctctctctctctgtctctctctctctctgtgtct-----------ctgtgtctctc
tctcgctctctctctctctctctt--------------------------tgctaaggta
aagaggtttggaagttgaagccagtatacttctc--------------------------
------------------------------------------------------------
-------taaatca------------------ctgtaaatga------------------
-aaatgcaaaagaaagaaagaa--------------------------------------
----aagggatagaggatgcagatgcatcagctggctccactc-----------------
------------------------------------------------------------
------------------------------------------------------------
--------------t-----cacacttcctcccccctcacatgcatgcac----------
--------------------------------------------acacaccctttcctct
ctggcatccatgtcatatc----------------actctgtctgtcttctggagatggg
ggagatgaaaggagagggtttga--------gtgtgggaactgagagcattagttgagag
aggg--------------------------------------------------------
-------------------------------------------------------atgta
tat-------aaacacag------------------------------------------
------------------------------------------------------------
--ccgtccctccttccccca----------------------------------------
----------------------------------------ctaccatagttcctactga-
-----------------------ag-----------------------------------
------------------------------------------------------------
-----------------------------------------tagaggggaggagaggaac
atggctttaa---agacaggttatcca---------------------------------
------------------------------------------------------------
------------------------------------------------------------
-----------------------cacagagctgtgtttaccacacacatctgt-------
-tga--------------------------------------------------------
------------------------------------------------------------
------------------------------------------------------------
----------------------cgcctccaggc---------------------------
------------------------------------------------tgagatgtt---
------------------------------------------------------------
------------------------------------------------------------
------------------------------------------------------------
------------------------------------------------------------
-----------------------------------aactagttccctagtgtaaccctat
tccctatttagtgtactac-----------------------------------------
--------------------ttttgaccagtgaatagggtgctat---------------
---------ttggcatgcaatccctgaga------------------cccaacccaacct
cagggc------------------------------------------------------
-----------------------------------------caaatccaaac--------
---------------------------------------tgcttctcctgctg-------
------------------------------------------------------------
------------------------------------------------------------
---------------ctgttgctgcagaaagatgggttaacatc-cctgatggtgttcac
tgttgata---------------aaacattgactttgatgaactctgatcaggctgcagt
catg--------------------------------------------------------
-----------------------taaaccttctaatgccgagtgatatcactctcagagc
c-----------------------------------------------------------
------------------------------------------------------------
------------------------------------------------------------
------agcctaaacaataccctgacagttgccccat-----------------------
tgtgtacag
