# Supplementary material for: Functional validation of transposable element–derived cis-regulatory elements in Atlantic salmon
Source: G3 (Bethesda). 2023 Feb 8;13(4):jkad034. doi: 10.1093/g3journal/jkad034 (PMC10085797; doi:10.1093/g3journal/jkad034)
Supplement: jkad034_Supplementary_Data [file jkad034_supplementary_data.zip › Supplementary_file_15_G3-2022-403942.fa]

>XXX_SsalEle0307
---------------------tttcgattaat----------------------------
------------------------------------------------------------
------------------------------------------------------------
---------------------------------------aaatatgctt-----------
------------------------------------------------------------
------------------------------------------------------------
------------------------------------------anaataataaca------
--------antatatacaataataataataataaatnnn---------------------
------------------------------------------------------------
------------------------------------------------------------
------------------------------------------------------------
------------------------------------------------------------
------------------------------------------------------------
------------------------------------------------------------
------------------------------------------------------------
------------------------------------------------------------
------------------------------------------------------------
-------ntnatnnnaaatgtaagttcc--------------------------------
------------------------------------------------------------
------------------------------------------------------------
------------------------------------------------------------
------------------------------------------------------------
------------------------------------------------------------
------------------------------------------------------------
------------------------------------------------------------
------------------------------------------------------------
------------------------------------------------------------
------------------------------------------------------------
--------------------------------------------------------aaaa
ttgcatcctacctgaatagggagt--------------------tgcacagt--------
-------------------------agcctgcatttnncncnncnna-------------
--gnntnttnnnatnttnnannata------------------------atattaaagcn
tnnantta----------------------------------------------------
----------------------aaattccccttgtaggcttttcactatagncat-----
------------------------------------actctttttcctcta---------
--------------------------acttttgttttacttcaatgaaaaaggcctccat
ct---------------------------------------------tcacaatcaacag
tngcctangccaaggctcctctctngntctctctctcctcag------------------
------------------------------------------------------------
--------------------cagcaggctcanatgcgcgcaaggcgtgagagaa------
------------------------------------------------------------
------------------------------------------------------------
------------------------------------------------------------
-----------------------------------------------------------t
ggtactgaa---------------------------------------------------
------------------------------------------------------------
----------gcgcgaattnagggtgtaggctatgatagacagcctctcctggacaattt
g-----------------------------------------------------------
------------------------------------------------------------
------------------------------------------------------------
------------------------------------------------------------
------------------------------------------------------------
------------------------------------------------------------
----------------------------------------gccngctacaattttat-tt
attggcttt---------------------------------------------------
--------------------------------nattttttattatgcgc-----------
------------------------------------------------------------
------------------------------------------------------------
------------------------------------------------------------
------------------------------------------------------------
------------------------------------------------------------
------------------------------------------------------------
------------------------------------tancaaataagnnnaaccctggng
ca----------------------------------------------------------
----------------ttttcccatcagagttgtgtttc---------------------
------------------------------------------------------------
------------------------------------------------------------
---------------------------------------------------------cat
caaattnacttgttgcagataaaagtct----gtgtgtaaatacn----tagtgcacata
aaaatnacttttgnggttaaattcccatgtaccgaataaaaa------------atacaa
gttaaatgggtttccatngcattttcaactctaggcctactgatg---------------
--gttttgtcacaa---------------aaaannttnnnt------------------a
ggtatagcgaatgtgcccactctggtattggc--------------------acgtgcnc
tctag-----------ccaacagcttgcagat----------------------------
------------------------------------------------------------
------------------------------------------------------------
------------------------------------------------------------
------------------------------------------------------------
------------------------------------------------------------
---------------------------------acagtgcaggtatagcctactaca---
------------------------------------------------------------
------------------------------------------------------------
-----tgatgagattattatgnacnaaagtgnnag-------------------------
-----attattttta--------tttgtcaaatg------------gcagccaa------
-------gcatngatcatcatgtcaccagaataagacc----------------ctcgat
atttattg-aaaggagcat-----------------------------------------
------------------------------------------------------------
----------------------------------------------------caagct--
---catcactgtgcacttt------------------------------caccaccctgt
gaagttcatcataacttatt------------------tcatctgtagcctaataaactg
ca-tgctttc-ccatgatg---------tcntgacatttttttatcngacatgtaggnta
cttt-----------actnncata------------------------------------
------------------------------------------------------------
------------------------------------------------------------
------------------------------------------------------------
-------aaaaggttggatggaaacctggttaatgtcaagccatttt------------g
aggatgctg---------------------------------------------gaatta
tatt-ttggatgaacgtgcgca---tgcctacaggag-acttttgaagtagcctaatcag
at-taaaacattgtgactggttgtgtttatgccaca---------tataaaaggtaatac
attt--taaaagttaaatganaaatattta-------ggctatattgaagcgttaggttc
t-aggt--gcncgaggaatagccgctnggattgg----------------agaggaggca
gagcncnng---------------------------------------------------
------------------------------------------------------------
------------------------------------------------------------
------------------------------------------------------------
------------------------------------------------------------
------------------------------------------------------------
------------------------------------------------------------
------------------------------------------------------------
------------------------------------------------------------
------------------------------------------------------------
------------------------------------------------------------
------------------------------------------------------------
------------------ttaagc------------------------------------
----tttcctgaataactgggcct--------------gccgggagc-------------
atatgtggccacattattat--------------------------aggacgac-----t
tgggagaatgatgatctgcaacagacagcgcatctcagtatcagaa-gtaaaaatacagc
caga---ctggcctgctactgtgcct----------------------------------
------------------------------------------------------------
------------------------------------------------------------
--------------------------------------ttctagacct------------
------------------------------------------------------------
------------------------------------------------------------
-----------------tat-aaactgtcgagagtagaccc-------------------
------acaactgatcc---------aaatggaatgaa----------acattcaaat-c
acagggcttttgcgccgttatt----------caaatgaca-ttttcactgcagcctaga
g------------------------------------------------------tagaa
ttttgtactcacttgaa--aacaataatgcaatta--ttcattgcattgtggtgttgtag
gc-----tagtctagg-taggataa--ttgtattgtccctaaacaagatcaataggggag
--cttttt-gagctgngtgtctcatgtcttcactg-ttctttcatgcgc----aatgatg
cacctggcctctccgctgcctatcagctattcctatttgttcttgtggattcatattgaa
aatt-gatgcagctttgaatgc-ttttatgtgtggtatgattgctagttagccta-----
-------ttgcagatctggacaaacgatccacctaccactattgtcactatgaatggtgg
atagagggcaggatagacng----------------------------------------
----------------------ttagactggtagactatattgacctgtggtatagtaaa
a--------gttagcacatggaaaagcgtagtgcataagggaagtaccaaaac-accttg
atataggggaggngcatgcaagcagatgaggaaat-----ttggcta-------------
-------------------ggatgga------agaaattatatagtaaaacctgcaaaag
agcgaatgtaaaccagggaaaaaannacacaa--------------------------cc
ctccccnnngcaa----------------------------annaaaaantnng-acaac
cctcccc--------------------------------------tattttgga-cnccc
cncnccccagtaaatttcna------actgtccctta-----------------------
------------------------------------------------------------
------------------------------------------------------------
------------------------------------------------------------
------------------------------------------------------------
------------------------------------------------------------
------------------------------------------------------------
------------------------------------------------------------
------------------------------------------------------------
------------------------------------------------------------
------------------------------------------------------------
------------------------------------------------------------
------------------------------------------------------------
------------------------------------------------------------
------------------------------------------------------------
------------------------------------------------------------
------------------------------------------------------------
------------------------------------------------------------
------------------------------------------------------------
------------------------------------------------------------
------------------------------------------------------------
------------------------------------------------------------
------------------------------------------------------------
------------------------------------------------------------
------------------------------------------------------------
------------------------------------------------------------
------------------------------------------------------------
------------------------------------------------------------
------------------------------------------------------------
------------------------------------------------------------
------------------------------------------------------------
------------------------------------------------------------
------------------------------------------------------------
------------------------------------------------------------
------------------------------------------------------------
------------------------------------------------------------
------------------------------------------------------------
------------------------------------------------------------
------------------------------------------------------------
------------------------------------------------------------
------------------------------------------------------------
------------------------------------------------------------
------------------------------------------------------------
------------------------------------------------------------
------------------------------------------------------------
------------------------------------------------------------
------------------------------------------------------------
------------------------------------------------------------
------------------------------------------------------------
------------------------------------------------------------
------------------------------------------------------------
------------------------------------------------------------
------------------------------------------------------------
------------------------------------------------------------
------------------------------------------------------------
------------------------------------------------------------
------------------------------------------------------------
------------------------------------------------------------
------------------------------------------------------------
------------------------------------------------------------
------------------------------------------------------------
------------------------------------------------------------
------------------------------------------------------------
------------------------------------------------------------
------------------------------------------------------------
------------------------------------------------------------
------------------------------------------------------------
-------------------------
>C10_2010715-2015338
------------------------------------------------------------
-----------------------------------------tgttacgttttgaatgct-
----------------------------------------------tacaggacagg---
---------------------------------------aaatggtcta-----attcac
gcacttaaagagaaaatccatggtc----------------atctctactgcatctgatc
tggcgga-----------------------------------------------------
----------------ctcactaaacacaaatgcttgtttgtaaattatgtctgagt---
------------------------------------------------------------
---------------------------------gttggagtgtgctcctggctatccgta
aatttaaaaaa------------caagaaagtcgtactgcctgctttgaaattatttata
----------------------------------------------------------ct
tttacttttgatccttaagtatattttagc------------------------aataac
atttacttttgatactgaagtatatttaaaacaaaatacttttttacttttactcaagta
-------------------------ggattttactg--------------ggtgactttc
acttttatgt-----------------gagtaattttccattaagttat-----------
------------------------------------------------------------
----------------ctttacttttacgcaa----------------------------
------------------------------------------------------------
--------gtatacaaattgggta-------------------ctttttccactactggc
aaatctaaactggagttgcttaccaagaatgtttct------------------------
------------------------------------------------------------
--------gagtgaccaatgtttctgggtggatgtttctga------------gtggcca
agttacagttttgacttaaatctact----------------------------------
------------------------------------------------------------
------------------------------------------------------------
------------------------------------------------------------
------------------------------------------------------------
------------------------------------------------------------
------------------------------------------------------tgaaaa
tatatggcaagacctgaaaattgt------------------------------------
----------------------------------------------------tgtctagc
gatgatcaacaaccagagcttggcaaag--------------------------------
------------------------------------------------------------
------------------------------cttgaagaattttgaaaagaataat-----
---------------g----cgca-----------aatgttgcacaatccaggt------
gtggga---------------------agttgttagagactcacccagaaaggctcacag
ctg-----------------------------------------taatcactgccaaagg
t-----------------------------------------------------------
----------------------------------------------------------gc
aacacaaagt---------attgacttaagggcgaccatacttacatatgtaaatgagat
atttctgaatt-----------------------------------------taattttc
aatacattttcaaacatttctaaaaacatgttttc-------------------------
---------------------------------actttgtcattatggga----------
------------------------------------------------------------
------------------------tattgtgtgtagatggatgag---------------
--------------------aagaaaaataaatgttatccattctgaattcaggctgtaa
cacaacaga---------------------atgtggaataagtcaaggggtatgtaggat
a---------------------------tagaggcactgtagga----------------
------------------------------------tatacatgcaatattcatgtacca
acccaggagcaagtaacttaatgtaaagtagggtataaccttttgaattacta-------
-----------------tgtagttacaatgtaacaacctttgcagatg------------
------attggctaattgaatttgaat-----------ggtttgaatatgagtattgtca
----aattcattaaagaaaagtcaaacttaaaaattttctcctaatatcttctgattaac
ctac---------------------------------------tgtctgcagaggttgtt
ac--------------------------attgtaactacaaagtaattaaaatgtcactt
cactttacattaaattgcttgctcctgggtaagtagattgg-------------------
-----------------------aaatacatgtatatccat-tgtaacaacatg------
-----gtagtttcatagttggttgttaaagatttttatattgtacaatataactaaaagt
acaaaagtacaaaataactaa---------aagggttagctatacctaatattctcctgt
------------------------------------------ctcctaatttaacct---
--------ggttagcctattgtctgcaaaggttgttaaattgtaactacatagta-----
-----------------------attataaaggt---------ttaccctactgggtttc
aagttacgttgcgtcgcttgctccagggtaggtacatggtaattacaagtatatcctaca
gt---------------------------------------------atgtaactacatt
gttctcacattacactttattcgggtatactttttgagcctggta---------------
----------------------------gtaacacagaaaatt-----------------
gaacatatccagtagttgatgacagggtgtgccttattacaattgttgttaccaggtcct
agccta--------------tttccatcattagctaaagatggtatc-------aaccct
ggtatt----------------------------------------tgatggtagtgtag
aaaatacctttggaggttaaattcc-----------------------------------
---------------attgcattttcaactctaggtgtattgttgttt------------
--attttgtcacaa---------------caaatgttgtgcag-----------------
------gcgactgtgcccactctggtattggc--------------------acctgcgc
tctag-----------ccaactgcttgcagat----------------------------
------------------------------------------------------------
------------------------------------------------------------
------------------------------------------------------------
------------------------------------------------------------
------------------------------------------------------------
---------------------------------acagtgcaggtatagcctacatccagg
ggtgggcaactccagtcctcgggggcctgattggtgacacactttttctccatccctggc
aaacaaaactgtgacaccaatcaggcccccgaggactggaattgcccaccactgtgacac
acacattatgagattattatggacaa-agtgtgag-------------------------
-----attatttttat--------------------------------------------
--ttgtctaatcgttaatcatgtcaccagaataggacc----------------ctcaat
atttattg-aaaagagcat-----------------------------------------
------------------------------------------------------------
----------------------------------------------------caactt--
---catcactgtgcactttc----------------------------------------
--agttcatcatcatttatt------------------taatctgtagagcaataaattg
ca-tactttc-ccatgatg---------tagtga-ttttttttatcagtcacgtaggcta
catt-----------actcacata------------------------------------
------------------------------------------------------------
------------------------------------------------------------
------------------------------------------------------------
-------aaaagattggacggaaacctgtataatgtcaagccgtttt------------g
agaaaactt---------------------------------------------aaatta
tatt-ttggatgaacgtgcgca---tgcctacaggag-acctttgaagtagcctaatcag
at-tacaacattgtgactggttgtgtttataccata---------tataaaaggt-----
---------------aatgataaatattta-------agttatattgaagcattaggttc
t-aagt--gcgcaaggaatagctgctcagattgt----------------agaggaggca
gagtgtgtg---------------------------------------------------
------------------------------------------------------------
------------------------------------------------------------
------------------------------------------------------------
------------------------------------------------------------
------------------------------------------------------------
------------------------------------------------------------
------------------------------------------------------------
------------------------------------------------------------
------------------------------------------------------------
------------------------------------------------------------
------------------------------------------------------------
------------------ttaagc------------------------------------
----tttgctgaataaatggacct--------------gccgggagcataca--------
atatgtggccacattattat--------------------------aggacgac-----t
tgggagaataatgatctgcaacagacagcgcat-tcagtatcagaa-gtaaaaatacagc
caga---ctgacctgctgctgtgcctttcagtcccactgtagctcagttggtagagcatg
gtgcttgcaacgccagggttgtgggttcgattcccacggggggccagtatttaaaaatgt
tttattaaaatgtatgcactctactgtaagtcgctctggataagagtgtctgctaaatga
ctaaaatgtaaatgtaatgtagcctttctagacctatattctagacctgagtatttattg
gttcattatgttagtatattatgtatgtttgaaatagtgtgtaatatgtgaaaatgcgtt
cgtatataaattgtattttaatgtttaaggactcttggaagattagtccaaatggggact
aaaagagatccaaatcaaatcaaactgtccagagtagacccaaggggtcatttttgtagt
atctcaaaaactgatcc---------aaatcgaatgaa----------acattcaaat-c
acggggcttttgcaccattatt----------caaatgata-tttccactgcaccctaga
g-------------------------------------------------taggctagaa
tgtt-tacgtacttgaa--aacaataatgcaatta--ctcattgcattgtggtgttgtaa
gc-----tagtctagg-taggataa-----------------------------------
------------------------------------------------------------
------------------------------------------------------------
------------------------------------------------------------
-----------------------------------------ttgtcgctataaa---tgg
atagagggcgggatagaccg----------------------------------------
----------------------ttagactggtagactatgctgacctgcggtatagtaaa
a--------gttagcaca--gaaaagcgtaatgcataagggaagtaccatatc-accttg
atatagggaag----------gcagatgaggaaatggccattagcta-------------
-------------------gcgtaac------tcaattagctgaacaagatctgacacag
----------------------------------------------------------gc
ctccattgtcttcact--------------------tcagaggcaacagtaacactccac
tgctttttgatcagatgta-----------tagtgattaattaccttctgcaggc-----
--------------------------tcagttactaggt---------------------
-------------------------------------tgtgtatattataaaattcagga
tttagaggagg-------------------------------------------------
------------------------------------------------------------
--------------------------------ctgtaacatacatttgtcaaagtaactg
agaaactgaca-------------------------------------------------
------------------------------------------------------------
------------------------------------------------------------
------------cttgagcgaataaattagccagaaactccatcgca-------------
-----aacctgactgcaaac-------acccaaatatattagctaatgaacaatcg----
ttgtgagatgctgtcatgcaacttctctgtcatgttgg----------------------
------------------------------------------------------------
------------------------------------------------------------
-------------------------------------agtgttcatgacatgctgtgtct
agtgcgagggggaataacaaaaa-----------------tattaaaat-----------
------------------------------------------------------------
-----------------tcccagcaaatc----atttaaaggtcat--------------
-------------ttcaattatacagatgggctgacgagc-------agtcacgctctat
gggaagtagaaacagatga-----------------------------------------
---------------------------------------tgtaatggcccaacgaggaaa
gtgggtccagctatatct-------------------cagtgggcacagctgcagatggc
tttcaggc-----------------------------------------aaggtggcaga
ggcagacga-------------------caggaaatccatgggaaat-------------
------------------------acattcggtccaaatctctgacctatatccatggga
aaatgactttcactttttttgttacaca--------------------------------
------------------------------------------------------------
------------------------------------------------------------
------------------------------------------------------------
------------------------------------------------------------
------------------------------------------------------------
------------------------------------------------------------
------------------------------------------------------------
---------------------------------------------------gctcagtgg
ga----------------------------------------------------------
--aaagcatgttcaaagttttaggggagtcattgaaatctgtagccagcgtgtgaaaaac
agtataatgtgt-----gttcctgtctc--------------------------------
gtgttagtgggttggaacttgg---------------------------aatctccacag
aaatggg-----------------------------------------------------
------------------------------------------acaaatcttttaatctgt
gattttctgccgtttctctagaccatttctgggcctcgggttg-----------------
-----------------------------ttttactgactgttcactgcgct--------
---------------tgtagtatcgcaaaatgtgttttagtgatat--------------
-------------------------tgtaccgtaaaagtcatagaggtttcatgattgag
aatactttaggttaagtgcttgat------------------------------------
------------------------------------------------------------
----------------------------tttaatgctgcaatatgtcatcttaacgtctc
agggcaaaaaat---gtgtgcgtgccaaat------------------------------
------------agtaccctattccctatagtgcattacttttcaccagagcctta----
------------------------------------------------------------
------------------tggccatggtcaaaagtaatgc--------------------
------------------------------------------------------------
--------------------------------------------------------acta
tatagggaataggatgccatttgggatgcagtcaatgtctt-------agtcatgtcggc
ctttttcccctggt----------------------------------------------
---------------------gaacggcagtatgaaatatttt-----------------
--tcatgatagcggcacagtattgt-----------------------------------
------------------------------------------------------------
------------------------------------------------------------
------------------------------------------------------------
------------------------------------------------------------
------------------------------------------------------------
------------------------------------------------------------
---------------gagagtgctgtcaggatgatttgaaccctatg-------------
------------gtttaatcccattcagacacacagaga---------------------
------------------------------------------------------------
------gcaggaaaaccaatgtgaaaaaacaagagccac---------------------
------------------------------------------------------------
-------------------------
>C10_2245059-2250034
---------aacgaagaatccttttaggttctag--------------------------
------ataggacattttttttgttccaactt----------------------------
------------------------------------------------------------
---------------------------------------gagtgttgta-----------
--------------------------------------------aaaaatgcaccccctc
cccaacg-taaaaaaa--------------tatttccatga-------------------
--------------------ccccccatagaattaactaaaaataatgtttatgacc---
--------------actaacaataactgtagcgatcctgtgtttataccattttgccatt
tcagcatgatt----------------------tttgtggcacagtctacgccacgcagg
gctatgggcca--------------------gaaggttgagggttcaccgaccaccacgg
----------------------------------------------actagctcactatc
actgcctgttccattacactatacattaga-----------------------------t
gatcacagccagtagcagacaatgatcaggtagggggaaatcatttggaatagtggtcct
gtgaggct------tagtcagtagagcattgcacttgcaacaccaa-ggg----------
----ttgtgg-----------------gtttgattcctgcttgggccac-----------
------------------------------------------------------------
-----------ccatacataaactgtatgcat-----------------gcatgaccgta
agtcacttttgataaaagtgtctgctaa--------------------------------
-----atggcatatattatgaatc------------------------------------
------------------------------------------------------------
---------------------------------------------atatttccaacattt
tgttgatatatttat--------------------------------------aataatt
tgaattatatgcaactcagttttc------------------------------------
------------------------------------------------------------
-------------------------------------------------------tgtgc
caatgcaccacacaaccactaagc-------aaagcatactgactttaggtgggggtttg
cattttcaacaccacaatcaaatagactatgtcaatgtcgacaaacagaaaacaca----
------------------------------------------------------------
---------------tccctccctgccttttaggtctacc----------------agta
tcgaaggtgagacttgacaatttc--------------------tgaatgtcatt-----
------------------------------------------------------------
-----------------------------a--------aactttttggtgttttgtatca
tgcactatatata-----------------------------------------------
----------------------caaaagtatgtggacacccctttcaattagtggattcg
gcaatttca---------------------------gccccacccgttgct---------
-------------------------------------gacaggtgtatgaaatcgagcac
acggccatgcaatct-----------------------------------ccatagacaa
a-----------------------------------------------------------
------------------------------------------------------------
------------------------------------------------------------
------------------------------------------------------------
--------cattggcagtagaatggcctatact-----------------gaagagctca
gtgcctttgaacgtggcaccgtcataggatgccacctttccatcaagtca----------
-----------------------------gttggtcaaatttctgccctgctagagctgc
ctgtgcacagtcaactgtaagtgctgttaatgtgaagtggaaaag---------------
-----------------tctaggagcaacaacg--------gctcagccacgaaatggca
cacaa-----gctcacagaatgggcccgcctagtgctgaagtgcattacgcgtaaaaatc
gtccgtcctcggttgcaacact------------cactaccgag----------------
---------------------------------------ttccaaactgcctct------
---ggaagcaacgt-----------cagcacaataactgtttgtcgggagcttcatgaaa
tgggtt---tccatgg-ccaagcagccacacaaaagcctaagatcacc------------
------------------------------------------------------------
---------------------------------atacacaatgccaagcatcggctgtag
tggtgtaaagctcgccgccattggcactggagcagtgtaaacccgttctcacgcgtcacc
atctggcagtccgacagacgaatctgggtttgggccaactgtaaagtttggtggaggagg
actaatggtctggggccgtttttcatgg-------tttgggctagtccccttatttccag
tgaagggaaatcaaaacgctacagcatacaatgacattcta-catgattttgtgcttcca
actttgtggcaacagtttggggaaggcactttcc-----tgtttcagcatgacaatgccc
cttagcacaaagcgaggtccatac-------agaaatggtttgtcgagatcggtgtggaa
-gaacttgactggcctgcacagagccc-------------------taacctcaacccca
ttgaac-----------acctttgggatgaattggaacg---------------------
------------------------------------------------------------
------------------------------------------------------------
------------------------------------------------------------
------------------------------------------------------------
------------------------------------------------------------
------------------------------------------------------------
------------------------------------------------------------
--------ccgactgcgagcgag-------------------------------------
------------------------------------------------------------
------------------------------------------------------------
--gcctaattgccc---------------------------------------------a
acatcagtgaccaacctcactaatgctcttgt----------------------------
--------------ggctgaatggaagcaagt-------------cccc-----------
------------------------------------------------------------
------------------------------------------------------------
------------------------------------------------------------
------------------------------------------------------------
------------------------------------------------------------
---------------------------------gcagcactgttccaaaatctagtggaa
ag-----------------------------------------------ccttcc-----
------------------------------------------------------------
-cagaagtggaggctgttatagcagcaaagggggg-------------------------
-------------------------------------------------accaa------
---ctccatattaatgcccatgatgttggaatgagatg----------------------
------------------------------------------------------------
------------------------------------------------------------
-----------------------------------------------ttcaacgagca--
---ggtgtccacatactttt----------------------------------------
------------------------------------------------------------
------------------------ggtcatatat-----------------tgtatgtct
cttt-----------ccattcatc------------------------------------
------------------------------------------------------------
------------------------------------------------------------
------------------------------------------------------------
-------aaatgg-------------------atgctgagcagt---------------t
tagatggtg---------------------------------------------gaatga
tatt-ttgaacatacgtgcacaggtagcctaaaagag-acttttgaagtagcctaaccag
at-taaaacagtatgactggttgtgtttatgcctca----tactgtataaaatgtaatac
attt--taaaagataaatgacaaatatttt-------ggctatattgaagcgttaggttt
c-aggt--gcacaaggaattatcgcttggattgg----------------agaggaagca
gagaccaca---------------------------------------------------
------------------------------------------------------------
------------------------------------------------------------
------------------------------------------------------------
------------------------------------------------------------
------------------------------------------------------------
------------------------------------------------------------
------------------------------------------------------------
------------------------------------------------------------
------------------------------------------------------------
------------------------------------------------------------
------------------------------------------------------------
------------------ttaagc------------------------------------
----tatcctgaataactgggcct--------------gttgggagc-------------
atatgtagccacattataat--------------------------aggac---------
---------gatgatccgcaacagacagtgcatctcagtatcaaaa-aaaaaaa------
----a--ctggcctgctactgtccct----------------------------------
------------------------------------------------------------
------------------------------------------------------------
--------------------------------------ttctagacct------------
------------------------------------------------------------
------------------------------------------------------------
-----------------taa-aaactgtccagagtagaccc-------------------
------acaactgatccaaatggaataaatggaatgaa----------acattcaaat-c
aaaggtcttttgcgcctttatt----------caaataaca-tttgcactgtagtctaga
g------------------------------------------------------tagag
t-ttgtacgtacttgaa--aacagtaatgcaatta--atcattgcattgtggtgttgtag
gc-----tagtctggg-taggatac--ttgtattttccctaaacaagatcaataggggag
--attttt------------------gtcccactg-ttctttcatgcgc----aatgacg
tacctggcctctcttctgcctatcagctattcctatttgttcttgtggattcatattgag
aatt-ggtgcagctttgaatta-ttttatgtgtggtatgactgctagttaaccta-----
-------ttgcagatccggacaaacgatccacctaccactatgttcactatgagtggtga
atagagggcaggatggacat----------------------------------------
----------------------ttagactggtagactatattgacctgtggtatagtaat
g--------gtttgcatgtggaaaagtgtaggtcataagggaagtagcaaaac-accttg
atataggggaggtgcatgcaagcagaggagaacat-----ttggcta-------------
-------------------ggatgga------ataaagtatatggtaaaacctgcaaaag
gga---------------------------------------------------------
--tgtgtgtgccc----------------------------aata---------------
-----------------------------------------------------------c
cccacccgagtaaatttcta------actgtcccttatc---------------------
----aaacctgtttttgtcattgacaag------------acaaatgtcacagaaggcag
gtgactgggag-----------agaaaccgtaatgatattttaacatctggagctcgttg
gtccttttggagaaaaaaatggtattccct------------------------------
----------------------------------------agaagacaggaatgtaatta
aagagtttctctg-----------------------------------------------
-----------------------------------------------actacattgtaat
atataatatatatataggtcctaatcc-------------------aggcacttgtcatc
tcccgtctggattactgcaactcgctgttggctgggctccctgcctg------------t
gccattaaacccttacaactcatccagaacgccgcagcccgtctggtgttcaacct----
-tcccaagttctctcacgtcaccccgctcctccgctctctcc------------------
-----------------------------------------actggcttccagttgaagc
tcgcatccgctacaagaccatggtgattgcctacggagctgtgaagggaacggcacctcc
ataccttcaggctctgatcaggccctacacccaaacaagggcactgcgttcatccaccac
tggcc-------------------------------------------------------
------------------------------------------------------------
-----------------tgctggcccccctacctctgaggaagcac--------------
-------------agttcccgctcagcccag--tcaaaactgttcg---ctgctctggca
ccccaatggtggaagaagc----tccctcacgacgccaggacagcggagtcaat------
---------------------------------------caccaccttccggagacacct
gaaaccccacctctttaa----------------ggaatacctaggataggataaagtaa
tccttctaaccccccc------------ccccccccccttaaaatatttagatgtactat
tgtaaagtg---------------------------------------------------
-----------------------------------gttgttccactggatatcataaggt
gaatgcaccattttttaattcgttctgg---------------------------ataag
agcgtctgctaaatgacttaaatgtaaat----------gtaaatatgcaatatatgcat
tctttgcctgtgt------actgtagcaactcagcaatggcgagaaacaaacaaaattaa
accactccca------------ttggtatgc-----------------------------
-------------------------------------------------------attga
atgttttgcgctgttcagtt--------------------tctatcttcaaacattggtt
ttgaagataatggcagggactggctgc-gtt-----------------------------
-------------------------------tgtcagtactgaggaatttcagaaaggga
cagaacgtcactgtgttgatatt---aaacttgaagctctcgttcacgccggagca----
----------------------------agctgctactaaagtctccacca---------
--gctacaggaacagagccacaga--------------------ggctcctgtggaagcc
atgggacctt--------------------------------------------------
---gcgagagactgag---------------------------------actttgtccag
gactgat--------------gagctgctt---------gagggataatgccaggcgtgg
agttgatatgtgatttgggagaaagtttt-------------atgcaatcttttagtcat
tattcttaatcacatacttcagcgttttct------------------------------
---------------------------------tcaagacactttttttcttatcatatc
ctcagtcttgaggctgacagtgacaaatagtgggacactgctgcag--------------
------------------------------------------------------tatatc
cacactactggaggggcaaattattacaggttatttc-----------------------
-ttcttcctaaaaaggctattcaca-----------------------------------
----------------ggtgccggctgatctcatcctcttata-----------------
-gacgtaatagtt--attttagcacagggt------------------------------
------------tgaacattggtccttttagacaagtcacactgtaatggaacggt----
------------------------------------------------------------
-----------ggaaagaggtgcgaggttaaagataacaggtcgccttat----------
------------------------------------------------------------
---------------------aatctactcagagttgatctcatgtaatggttgtgcata
gacatggtaaagatcatcccttagcattcatacactggggg-------aatattctttgc
atctttggccttct----------------------------------------------
--------gttcaattccttaaaatgtccttaagaagtagctt-----------------
--tacctgtggatgtaaagcagtttatacctgccacaactaaagagtgttgtataacaga
aaagtg------------------------------------------tccatgaactca
gatataa--aaaggcttaattataactcttaaagtaatg---------------------
------------------------------------------------------------
------------------------------------------------------------
------------------------------------------------------------
------------------------------------------------------------
------------------------------------------------------------
------------gtatcctcttatttgagtaatcagaaa---------------------
--------------------------------------------gaatggatgacaactg
acgcgtttacacaaccaaaattaatagagaaaaacatctga-------------------
---------------agagttgcactgatcaacaacaacgtctgaagagttgcactgat-
-------------------------
>C10_14883885-14888926
aaggggaggttaaagaaggatttttaagcctt----------------------------
--------gagacaattgagacatgga-----ttgtgtatgtgtgacattcagaaggtg-
----------------------------------------------aatgggcaagac--
---------------------------------------aagatatttaagtgcctttga
acagggtatggtagtaggtg------------------------ccaggcgcaccggttt
gtgtcaa-gaattgcaatgctgctgttttgtttttacactcaacaatttcctatgtgttt
caagaatggtccacttccc-aaggacatccagccaacttga-------------------
--------cacaactatgggaagcattggagtcaacatgggccagcatccc---------
---------------------------------tgtggaatgcttttgacaccatgtaga
gtcaatggccc--------------------gacaaattgaggctgttctgagggaaaaa
----------------------------------------------ggggttatggttgg
tatggcttttagtttctctggtagtttgttccactcaatagcgccggtatataaaaatgt
tttcttaccaaatagacttttatatttaaaacagtgaatattagtctctagtgctggt--
------------------------------------------------------------
---attatgc---------------tggtgtacatttcaaacaaattaaaaatggttgga
taggtacag------------------------------ttgaagtcggaagtttacata
ca--------------ccttagccaaatagattta------aactcagtttttcacaatt
cctgacatttaatgctagtagaaattcc---ctgtcttagctcagataggatca----c-
------cactttattttaagaatgt-----------------------------------
------------------------------------------------------------
------------------------------------------------------------
------------------------------------------------------------
------------------------------------------------------------
------------------------------------------------------------
------------------------------------------------------------
------------------------------------------------------------
------------------------------------------------------------
------------------------------------------------------------
--------------------------------------------------------gaaa
tgtcagaatattagtagagagaat------------------gatttatttc--------
-------------------------agcttatatttctttcatcacattcccagtgggtc
agaagtttacatacactcaattagt------------------------atttggtagca
ttgcctttaaattg-------ttaacttgggt----------------------------
-----------caaacgtgtcaggtagccttccacaagcttcccacaataagttg-----
--------------------------ggtgaattttggcccattcctcctg---------
------------------------------------------------------------
------------------------------------------------------------
------------------------------------------------------------
------------------------------------------------------------
--------------------------acagagctggtgtaactgagtcaggtttgtaggc
ctc-cttgctcacacacgctttgtc---------------agttcttcccacaaatgttc
aa------tgggattgaggtcagggctttgtgatg---------------gccactccaa
taccttgactttgttgtccttaagccattttgc-----------------c---------
---------------acaactttggaagtatgcttggggtcattgtccatttggaagacc
c-----------------------------------------------------------
----------------------------------------------------atttgcta
----------ccaagctttaacttcgtgtttataatagcgtactattgtttgtacagatg
a-----acgtggtaccttcagg------------cgtttggaaa---------------t
tgctcccaatgataaaccagacttgt---------ggaggtctacaattttttttctgag
--------------------------------------gtcttggctgatttcttttgat
tttccc---atgatg--tcaagcaaagaggcactgggtttgaaggtagg-ccttgatata
catccataggtacacctccaattgactcaaataatgtcaattag----------------
------cctatcagaagcttctaaagccatgacatcattttctggaattttccaagctgt
ttaaaggcacagtcaacttagtgtatgt----------------------aaacttc-tg
acccactgg-------------------aattgtgatacagtgaattataa---------
---------gtgaaataatctgtctgtaaacaattgttggaaaaattacttgtgtcatgc
------------------------------------------------------------
----------------------------------------------acaaaatagatgtc
ctaaccgacttgccaaaactatagtttgttaacaagaaatttgtggagtgattgaaaaac
gagttttaatgactccaacctaagcttccgacttcaactgtacttgggggctgagtccgt
gagaat-----------tctgtcgtccagaccaagttca----attaatacaactctttt
ttccacagatagctaacttagctgcttaaaatgc---------tcgacctccagatga--
---------------------------gtaagaggggggagtttaagtataattcttaca
ag---------------------------------------------cttgttttggctg
gtctgtaccttattctttagacatttggggctgctggtg-------a-------------
----------------------------accatgtagtgcgggcataatcaaagtgacac
cag-----------actagtgctcttgccagactctttagggtgtcaagagctaggtttc
catccaattgactacaaattttcatgtaaatattctaaaatctgcat-------aaaaac
aatatgcacattttcccatcagagtt------gtgtttccatcaa----atttacttgta
aaaataacttttgcggttacattcccatgtaccaaataaaaa------------atacaa
gttgaatgggtttccattgc-------agtcaaggcctactgctg---------------
--gttttgtcacaa---------------aaaatattgcat------------------a
ggtattgcaaatatacccactctggtattggc--------------------acgtgcac
tctag-----------ccaacagctcgcagat----------------------------
------------------------------------------------------------
------------------------------------------------------------
------------------------------------------------------------
------------------------------------------------------------
------------------------------------------------------------
---------------------------------acagtgtgggtatagcctac-------
------------------------------------------------------------
------------------------------------------------------------
----atgatgagattattatggacaaaagtgtgag-------------------------
-----attattgtta--------tttgtcaaaca------------gcagccaa------
-------ccatcgatcatcatgtcaccagaataagacc----------------ctcgat
ctttattg-aaaggagcat-----------------------------------------
------------------------------------------------------------
----------------------------------------------------caagct--
---cctcactcagcacttt------------------------------caccaccctgt
gaagttcatcgtaacttatt------------------taatcagtagcctaataaactg
ca-tgctttc-ccacgatg------------tgacatttttttatccgacatgta-----
cttt-----------actcgcttg------------------------------------
------------------------------------------------------------
------------------------------------------------------------
------------------------------------------------------------
-------aaaaggttgggtggaaacctggttaatgtcaagccatttt------------g
aggatgctggaattacatttacattacattacattacatttaagtcatttagcagaatta
catt-ttgaacgaaagtgcgca---tgcctacaggag-atttttgaagaagcctaataag
at-taaaacattgtgactggttgtgtttatgtcaca---------tataaaaggcaatac
attt--taaaagttaaataacaaatattta-------ggctatactgaggcgctaggttc
t-aggt--gtgtgatgaatagccacttggattgg----------------agaggaggca
gagcgtgca---------------------------------------------------
------------------------------------------------------------
------------------------------------------------------------
------------------------------------------------------------
------------------------------------------------------------
------------------------------------------------------------
------------------------------------------------------------
------------------------------------------------------------
------------------------------------------------------------
------------------------------------------------------------
------------------------------------------------------------
------------------------------------------------------------
------------------ctaagc------------------------------------
----tttcctgaataactgggcct--------------gccggaagc-------------
atatgtggccacattattat--------------------------aggacgac-----t
tgggagaatgatgatctgcaacagacagagcatctcagtatag----gtaaaaatacagc
caga---atggcctgctactgtgcct----------------------------------
------------------------------------------------------------
------------------------------------------------------------
--------------------------------------ttgtagactt------------
------------------------------------------------------------
------------------------------------------------------------
-----------------tat-aaactatctagagtagaccc-------------------
------acaactgatcc---------aaatggaatgaa----------acattcaaag-a
acagggcttttgcgctgttatt----------caaattaga-ttttcactgc--------
-------------------------------------------------ctagagtagaa
tttagtactcatttgaa--aacaataatgaaatta--tt---------------------
------g----------gaaattaa--tagttttttccctaaacatggtcaataggggag
--cttttt------gagtgtctcatgtcttcaatg-ttctttcatgggc----aatgacg
caccaggcctctccactgccta--------------ttgttcttgtggattcatattgaa
aatt-gatccagcctattttgg-acccccaccccagtaaatttcgaactgtcctaactac
ctacaatttcctttatagcatagaatatctactttcttgcattcaaattatgattatttc
aaatggtcccaatctaacatgaaaaaaatgctcaagtagcttttttaaaattagtattta
ttattagttgtccaatttaaacatagcctgctttgctattttgacaattaatataacgat
gtataactacctaaaatgggaaaatgtacaatgcatcatcccaaagctcata--gccgtg
acctgggtgagtggcttaaaactgtgtgtgtaaac-----tgtcctg-------------
-------------------agattac------aatcagtatgtatctaga----------
------------------------------------gt--------------------cc
cctacccctgcttg-----------------------------------------ctgat
gtggtcccattcagacaca-------cagcattacgattctctctgatagtgtttgtgct
gtcaaagcagtggttttatg----------------------------------------
-------------------------------------------------------aagac
atcaaggattt-----------aaatagtgtaaagccaatcagcctatacgaccatgttc
gttcccttgt--------------------------------------------------
------------------------------------------------------------
------------------------------------------------------------
----c-----------------------------------------------tttgagag
cacagagcgacccgtgtaccc---------------------------------------
------------atctacagcgcattggatttccatatggcaggcctgat----------
----attaattcacgtaaattataca--------ttgcttaattgatgtaagaattatct
------------------------------------------------------------
------------------------------------------------------------
------------------------------------------------------------
------------------------------------------------------------
------------------------------------------------------------
------------------------------------------------------------
------------------------------------------------------------
-----------------------------------------------------------t
gcactacaaatgaaggatacacatgcggta------------------------------
----------tc--------gcgaaccagataggctac-tgtaaccgctgagctatttta
ggaa--------------------------------------------------------
tttcgacaggtcattcttct------cccactgatgctgtggttattcgaggcttgaaat
gtcatacattacggcataattgtaaccaacccaatatgaaatattat-------------
------------------------atttacgacctagtgcaattacatttatctgtaaaa
agcaagcatcgaatgtcaaatg--------------------------------------
---------------------------------------atggttattgtttctccttta
ttctattttgttggcgca---------tttccatagaaaacccaaaacaaacgt------
------------------------------------------------------------
------------------------------------------------------------
----------------------------------------aactctacaccagctatggt
agagtgtaaatgaataatat-----------------------aataattatatccttac
c------------------------------------------------------tttaa
aagtgtattttagcctc-------------------------------------------
------------------------------ctatttcgcaatacaccaccgcgtctagca
cctgcagaaacacaacgtcatatgactg--------------------------------
------------------------------------------------------------
----------------------------------------------acagttgactactg
aggtgggcgggccctcaatgttggtggggtttga-----ttgatatttcaagccactaat
cctggac--------------------------------------------cacgtacac
tgaaacgtcctaaaatattcaagatgcgtt------------------------------
------------------------------------------------------------
---------------aaacctatccctatttattatttatcctcctagct----------
--------------------------------------------------tgtgcttctt
tataatttattacaaaagagtgtcaggaaattattaatcga------atgaccatacata
gccctgctcttcaacatcagttgataataa--------taataa----------------
------------------------------------------------------------
------------------------------------------------------------
------------------------------------------------------------
------------------------------------------------------------
------------------------------------------------------------
------------------------------------------------------------
------------------------------------------------------------
------------------------------------------------------------
------------------------------------------------------------
------------------------------------------------------------
--taataatctctctttcaatttcttt---------aaataatgatgtccctggtgtaaa
taattattacatct-------agtttgggacttattattacttattatttacttgaatca
tgtagagtctaccacaga-ttgcaataattgattgtag---------------cctacac
tgtttatttcattttaatggatgtggtgatgaagagaggaggatagccgtctgaacaat-
------------gatagcaagtattgggagagtgtctgccattttgaacggatgaggagc
agagggaatgacagccacccttgtccacccaactttgtctcct----------gagtgct
tctttcttgtaagaccctcttatacttcagccagcagggctggattcaattgatttaaac
tcacacatc----tgggaacaaataaaaaatgtaattg----------------------
-----------------ctgaattgtagaaatgcaatgg------------------acc
ccaaacccttccaa----actagggttaaaccataggattaaccccaaggatagc-----
--------aggtaatggaattta--cattgcagaatgttgc-------------------
-------------------------cctttactattataaccctctgggctcacgtca--
-------------------------
>C10_16153560-16158082
--------------gccattcctgcagtcagcatgccaat---------------tccac
actccctcaaaatgtgtgatgtctgtg--------gcattgtgttgtgtgacaaaactgt
acattttagagttgcctttttaaaggcaactctcacaaagtgcacctgctgtttaatcag
cttcttgatatgc------------cacacctgtcaggtggatggattat------ctgg
gcaaaggagaaatgctcactg---------------------------------------
------------------------------------------------------------
--------------------atagagatgtaaacaaatttgtacacaacatttgagagaa
ata--------atatttttgtgcatatggaacatttcagggatcttt-------------
------------------------------------------------------------
------------------------------------------------------------
----------------------tatgttaactcatgaaacatgggaccaacactttacat
gttgcgttttatattttaatacgttcttcg---ctggccatggc-----agaacactgac
attcctgtcttgcaggaaatcacacacagaacgagcagtatggctggtggcaat------
--------------------------------------------------gtcatgctgg
agggtcatgtcaggatgagc--ctgcaggaagggtaccacatgagggaggag--------
-------------gatgtcttccctgtaacacacagcgt-tgaga----ttgcctgcaat
gacaacaagctcagtccaatgatgctgtgacacac----------cgccccagaccatga
tggaccctccacctccaaatcgatcccgc----------------------------tcc
agagtacaggcctcagtgtagtgc-------------------tcattccttcgacgata
aacacgaatccgaccatcacc----------------------cctggtgagacaaaacc
gcgactcatcagtgaaga------------------------------------------
------------------------------------------------------------
------------------------------------------------------------
-gcactttttgccagtcct-----------------------------------------
------------------------------------------------------------
------------------------------------------------------------
------------------------------------------------------------
------------------------------------------------------------
----------------------------gtctggtccagcgacggtgg------------
-----atttgtgcccataggcgac-------------------attgttgccgat-----
------------------------------------------------------------
------------------------------------------------------------
------------------------------------------------------------
----------------------ggtatctggtcttacctgtcttacaacaggcct-----
-------------------------acaagccctcagtccagcctctctca---------
------g-----------------------------------------------------
----------------------------------------------cctattgtggacag
t-----------------------------------------------------------
--------------ctgagcactgatagagggattgtgcgttcctagtgttacttgggca
gttgttgttgccatcctgtacctgtcccgcaggtgtgatgttcagatgtaccgatcctgt
g---------------------------------------------------------ca
ggtgttgttacatgtggtctg--------------------ccactgcgaggacaatcag
ctgtctgtcctgtctacctatagc----------gctgtcttaggcgtctc---------
---------------acagtacagacattgcaatttattgccctggcccaatctgcagtc
c-----------------------------------------------------------
------------------------------------------------------------
------------------------------------------------------------
----------------------------tcatgcctccttgcag----------------
------------------------------------------------------------
------------------------------------------------------------
-----------catgcctaaggcacgttcacacagatgagcagggacc---ctgggcatc
tttcttttggtgtttttcag------------------agtcagtagaaaggcctattta
g-------tgccctaagttttcataactgtgaccttaattgcctaccgtctgtaagctgt
tcgtgtc---------------------------------------------------tt
aacgaccgttccac----------------------------------------------
------------------------------------------------------------
-----------------------aggtgcatgttcattaattgtttatggttcattgaac
aagcatgggaaaccgtgtttaa-------------------accctttacaatgaagatc
tgtgaagttgtttggattt---------ttacgaattatctttgaatgacagggtcctga
---------------------------------aaaa-----------------------
--------ggtatgtttctttttttgctgagtttatatactgagatcatgtgacaggtca
tgtgacacttag-----------attgcacacgtggac----tttatttaactaattatg
tgacttctgaaggtaattggtggcac------cagatcttatttaggggcttcataacaa
agggggtgaatacatatgcacgcgccacttttccgttttacattttttggaaaaaagtta
tttttttcatttcacttcaccaatttggactattttgtgtatgtccatcacatgaaatcc
aaataaagatccatttaaattacaggttgtaatgcaacaaaataggaaaaatgccaaggg
gggtgaatacttttgcaaggcactgtatatactgtattttattatattctactgtatctt
agtcta--------------tgccgctc--------------------------------
----------------------------------------------tgacattgctcatc
caaatatttatatattcttaattccattcctttacttagatt-----tgtgtgtattgtt
gtgaaattgttagatattac-tttttagatattactacattgttggagctagaaacacaa
gcatttcgctacacccgcaataacatcagctgaacatgtgtatgt------gaccaatac
atttaattttatgtgcccattctggtattggc--------------------acatgcac
tctag-----------ccaacagcttgcagat----------------------------
------------------------------------------------------------
------------------------------------------------------------
------------------------------------------------------------
------------------------------------------------------------
------------------------------------------------------------
---------------------------------acagcgcagatatagcctactgca---
------------------------------------------------------------
------------------------------------------------------------
--------tgatgagattatggacaaaagtgcaaga------------------------
-----attattttggt------------------------caaacggcagccaa------
-------gcattgatcgtcatgtcaccagaataagacc----------------ctcgat
atttattgtataggagaata----------------------------------------
------------------------------------------------------------
-----------------------------------------------------aagcg--
---catcactgtgcactttc------------------------------accaccctgt
gaagttcatcataacttatt------------------tcatctgtagcctaataaactg
ca-tgccttg-tcatgatg---------tcatga-aaaaacatatctgacatgtaggcta
cttt-----------aatcgcatg------------------------------------
------------------------------------------------------------
------------------------------------------------------------
------------------------------------------------------------
-------aaaaggttgaatggaaacctggttaatgtcaagccatttt------------g
aggatgctt---------------------------------------------gaatta
tatt-ttggatgaacatgtgca---tgcctacgggag-acttttgaagtggccgaaccac
at-taaaacattgtgactggttgtgtttctgccaca---------tataaaaggtcatac
aatt--taaaagttaaattataaatattaa-------gggtatattg-------------
------------------------------------------------------------
------------------------------------------------------------
------------------------------------------------------------
------------------------------------------------------------
------------------------------------------------------------
------------------------------------------------------------
------------------------------------------------------------
------------------------------------------------------------
------------------------------------------------------------
------------------------------------------------------------
------------------------------------------------------------
------------------------------------------------------------
------------------------------------------------------------
------------------------------------------------------------
------------------------------------------------------------
------------------------------------------------------------
------------------------------------------------------------
------------------------------------------------------------
------------------------------------------------------------
------------------------------------------------------------
------------------------------------------------------------
------------------------------------------------------------
------------------------------------------------------------
---------------------aagctttccagagtagttcc-------------------
------acaactgatcc---------aaatcaaattaa----------atattcaaat-c
acagggcttttgagacgttatt----------caaatgaca-ttttcactgcagcctaga
at----------------------------------------------------------
------------------------------------------------------------
---------------------ataa--ttgtattgtccctaaacatgatcaatacgggga
g-tttttt-gagctgtgtg--tcatgtcttcattg-ttcactcacacag-----------
tacctggcctctctgctgcctatcaactattcctatttgttcttgtgggttaatattcaa
aatt-gatgcagctttgaatgc-ttttatgtgtggtatgatt----gttagccta-----
-------ttgcagatctggacaaactatccaacaagcactattgtcacaatgaatggtgg
atggagggcaggatgaaccg----------------------------------------
----------------------ttagactggtagactatactgacctgtggtatagttaa
gc-------aataaggtcagagggggtgtggtatatggccaatataccaa----------
----------------------------------------ctgctca-------------
-------------------aggttgt--tcttaggtgtaacagtattgcttccgt-----
----------------------------------------------------------cc
ctctcctagcccc-------------------------------------------tacc
cgggctcgaaccagggaaactctgcacacatcaacaactttcacccacaaagcat-----
cgttacccatcgcaccacaaa--agccacagcccttg-----------------------
------------------------------------------------------------
------------------cagagcaaggggaacaacaacttcaaggtctcaga-------
------------------------------------------------------------
------------------------------------------------------------
------------------------------------------------------------
------------------------------------------------------------
------------------------------------------------------------
--------------gcgagtgacgtcactgattgaaacgctattagc-------------
----gcgcaccaccgctaactagct-----------------------------------
-agccatttcacatcggttacactcaccccccttttgacctc------------------
------------------------------------------------------------
--ctccttttccgcagcaacc---------------------------------------
----------agtgatccgggtcacggcaccaacgtaacagtatagcttccatccctctc
ctcgccccaacctgggctcgaac-----cagggaccctc---------------------
-----------------------------------------------tgcacacattgac
aacagccaccctcgaagcatcattacccatcgctccacaaaagccg--------------
-------------------------------------------------cggcccttgca
gagcaaggggaaca------actacttcaaggtctcagagcgagtgacgtcaccgattga
aacgctatt---------------------------------------------------
------------------------------------------------------------
------------------------------------------------------------
------------------------------------------------------------
---------------agcgcgcacaaccgctaactagctagccatttcacatcggttaca
taggcacgatg-----------------------------------------caacgtgg
attgcctggatacagcccttagtcgtggt----------atattggcaacatcactgcac
tctatactcttctgtaaactgatcatctctgtatgcccatcgcaagacccactg------
------------------------------------------------------------
------------------------------------------------------------
------------------------------------------------------------
----------------------------gttg-atacttatttataaaaccctcttaggc
ctcactccccctatct------------------------gagatatctactgcagccct
catcctccacatacaac-------------------------------------------
----------------------------acctgttctgccagtcacattctgttaaaggt
ccccaaagcacacacatccctgggtcactcgt----------------------------
-----------------------------------------------------------c
ttttcagtttgctgcagcttagtg----------actggaacgagctgcaacaaacactc
aaactgg--------------------------------atagttttatctcacttcatt
caaagactca-----------------------atcatggacactcttacttacagttgt
ggctgctttgtgtgatgtgttgttgtctct------------------------------
-----------------------------accttcttgccctttgtgccattgtctgtgc
ccaataat-------gtttgtaccctgttttgtgctgct---------------------
--------------------------------------------------gccatgttgt
gttgctaccatgttgttgttatgt------------------------------------
------------------------------------------------------------
----tgtgttgctaccatgctgtgttgtcatgtgttgctgccatgctatgttgttgtctt
aggtct---------ctctttatgtagtgt------------------------------
------------tgtgctgtctctcttgtcgtgatgtgtgttttgtcctatatttt----
------------------------------------------------------------
------------------------------------------tattttatttaatcccag
ccca--------------------------------------------------------
------------------------------------------------------cgtccc
cgcaggaggccttttgccttttggtaggccgtcattgtaaa-------------------
------------------------------------------------------------
------------------taagaatttgttcttaactgacttgccttgtt----------
------------------------------------aaataaatattattatattccaca
aaccca-------------------------------------tgaggtgccttatttct
attataa-----------------------------------------------------
------------------------------------------------------------
------------------------------------------------------------
--------------------------------------------actggttaccaacata
attatagcagtataaataaat--gttttgtcatactcgtggtatatg-------------
------------------------------------------------------------
------------gtctgatataccacggctttcaaacaat---------------cagca
ttcagggctcaaac----cacccagtttacaataagagttagcacactgaaaaggaa---
------------------------------------------------------------
---------------aagcatagtgcaacttggggggaaatacactacccttccctgtgc
ccaataaagaaa-------------
>_R_C10_65076051-65081008
-----------------ggatctatgatgcattat-------------------------
------gcactttggtcttataatgca--------tcatagtgatgtattgtaaggatgt
ta----------------------------------------------------------
---------------------------------------gaactattta--tgaattctg
acaacttataacaagcgtta----------------------------------------
------------------------------------------------------------
----------------------------------------------------------aa
atgcactatgagtatataagcgtgcctgtagttagtaagtgtta----------------
---------------------------------gcggagtttgtgggcatggtgaaccat
ttttgaacacaagcaagt-----accagaacgttgaaaaataaccttatagtctgatagg
ttggtga----------------------acctgtgtttcccaatagcaacacctatggt
gatccatgcccttt--------------------------------------------ac
tttcctgtggaaataaagacaagacagacgggacaggagtgattgtctcataaaaagatt
--------------------------tatttttttgcctaaatgtacaaaggcaagttac
agtattgtataaaaaaaaaacgtggcaatgtacactttacataagagagaaa--------
-------------------cccttggggaaaggacagcg---------------------
----------ggggaggagaagaggtgtgggatgaaccaaaaacaaatcatagcaataaa
aaaaaaagctgtaaacatctttctttcaagtaccgatgactg-atactgagccactgctc
tgggggcagggctgagtgtgatagggcagggggggtttagggggcagggttatgaataga
gaacaggaagaggacatcccacacaagaacattccctcgtccccctgcgggaggaataca
aggattgactacccaggcaccatttgagacaacgcctcaacaatggctgccgtgggagtt
tgatcaacaagtcatttctctggctggcgggt----------------------------
------------------------------------------------------------
------------------------------------------------------------
------------------------------------------------------------
------------------------------------------------------------
------------------------------------------------------------
------------------------------------------------------------
------------------------------------------------------------
-----gtcaacgtacaaaaaaaaa------------------------------------
------------------------------------------------------------
------------------------------------------------------------
------------------------------------------------------------
----------------------aagatccgcaaactagattctctaaaaataaaa-----
------tcaagtgct--------------ttttttttttttcctcccctca---------
------------------------------------------------------------
-------------------------------tcatttttttaacagcctgccaccagcac
a-----------------------------------------g----------gg-----
------------------------------------------------------------
------------------------------------------------------------
------------------------------------------------------------
------------------------------------------------------------
------------------------------------------------------------
------------------------------------------------------------
------------------------------------------------------------
-----------------------------------tatgtggtttaacaatgagatgtag
aacagcaga---------------------------------------------------
----------------------aaatgacattattactatataa----------------
--------------------------cct---cacccaccttccatcccactctgtacag
actga---------------ttaaaaacaaaacactagctcctcccccattg--------
-----------------tattaaggacacatctcaacaacagaaaaat------------
------------------------------------cgactttgaaaaaaaaaaacatct
g-----------------------------------------------------------
-----------------------------tgccag---gttccaatcacggctgagcatc
aacagtcat---------------------------------------------------
------------------------------------------------------------
-----------------------------------------------------------g
tggtgaggaaaatgcagcccccctccccca------------------------------
-----------------------------------------acgtaaaaaaccttttcac
gacactcaccttgtcctttgaaaa------------------------------------
--------aatgtgcacacccttgaattaaccctcccat---------------------
---------------------------taaaaga---------ctacaaccacaaataat
aat---------------------------------------------------------
--------------------------------------------aactgtagcgacccgt
ctttataaacggggatatcgactttaccactttagcatactttt----------------
------------------------------------------------------------
------------------------------------------------------------
------------------------------------------------------------
------------------------------------------------------------
------------------------------------------------------------
------------------------------------------------------------
--gcggtgtcacgcagggctacgggccagaaggttcagggttt------------accga
ccaccacggactagattctccctgctggtctcatt-------------------------
------------------------------------------------------------
------------------------------------------------------------
------------------------------------------------------------
------------------------------------------------------------
------------------------------------------------------------
------------------------------------------------------------
---------------------------------acactacaatcagagtctggcagacaa
cg----------------------------------------------------------
----------------------------------------------------------at
ccgctagggggaaatcagattttcaacattttgat-------------------------
-----gctatatttatag----------aaaatata---------tgcaactaa------
-------ttttccaccaacaggtttctgtgccaatgca----------------ccacac
aaccaata-agcaaagcataactgcacacggat---------------taccaatttcgg
gcccttc---------------aacatcatgt------tttgtgttttcaacacca----
------------------------aaatttaaatagattatgtcaatctggacaaaca--
---gaaaatacatccctccc-------------------------tacgttgtacccagt
atcgaaggcttggtttgaca------------------atctccgaatgttattaaacat
tt------------tggtg-------ttttgtaa-----------------cagatggct
cttt-----------ctattcctcaaatgggctcccgagtggcgcagcggtctaaggcac
tgcatctcagtgctagaggtgtcacgacagaccctggttcgattccagggtgtatcacaa
ccggccgtgattgagagtccaatagggcggcgcacaattggcccagcatcgtccaggtta
gggtttggccggggtaggccggcattgtagataagaatttgttcttaactgatttaccaa
gttaaataaaaggttcaatgaaatacaaaatg--gccagcgcacagt------------t
cggatgccg---------------------------------------------gaatta
tattagtggaccgacgtgcgaaggcagcctacaggag-acttctgaactagcctaatcag
at-gaaaacatggtgactggttgtgtttatgccaca---------cataaaagctgatac
atttaaaaaaagtgaaatgacaaatattga-------agcgctat----------ggttc
t-agtt--gcgcgaggaatagtcgtacggatcag----------------agaggaggca
aaacgcagg---------------------------------------------------
------------------------------------------------------------
------------------------------------------------------------
------------------------------------------------------------
------------------------------------------------------------
------------------------------------------------------------
------------------------------------------------------------
------------------------------------------------------------
------------------------------------------------------------
------------------------------------------------------------
------------------------------------------------------------
------------------------------------------------------------
------------------ttaatct-----------------------------------
----tttcctgaatcactgggcct--------------gctgggagcatg-------ggc
ctatgtggctacattattat--------------------------aggatcac-----c
tgggagaatgatgatccgcaacagacagcgcat-tcggtatcagaaggaaaaaatatagc
taga---ctggcctgctactgtgctt----------------------------------
------------------------------------------------------------
------------------------------------------------------------
--------------------------------------ttctagaccc------------
------------------------------------------------------------
------------------------------------------------------------
------------------------------------------------------------
------ataactgatcc---------aaatggaatgaa----------acattcatataa
acagggcttttgcgccgttatt----------gaaatgatg-ttttcactacagtttaca
gcc-----------------------------------------------tagagtagaa
tgttgtagtcacttgaa--aacattcatgcaatta--tttaatgcattgtggtgttgtag
gc-----tagtctaggataggatcgttttttattgtccctaaacaagatctatagggtga
------------------gcttcatgtgttcactg-ttattccatgtgc----aatgaga
cacctggcctctccgctgcctatcagctattcctctatat--------------------
-----gttgcagattagaattt-ttctttgtgtgctatgattgctagttaaccta-----
-------ttgcagatctggacaaacgatccacctaccactattgtcacaatgaatggtga
atagagggaagga-----------------------------------------------
-----------------------catactgttagactatactgacctgtggtacagtaag
aa-------gttagcacatggaaaaacgttgtgcataaaggaagtaccaaaac-accttg
atataggggaggagcatgcaagcagatgaggacaa-----ttggcta-------------
-------------------ggatgga------agaaatgatatagtaaaacctgctaaat
ggtgaatgtaaacta-------------------------------------------cc
ctcccctgtgccc-------------------------agtagtaaaaaaaacacacaac
cctcctcta-------------------------taaccgaccccccccccccccccctc
tgcccccacgtacattttga------accggccctaaatcacacaacaata---------
------------------------------------------------------------
---------------------caaaaaccacaaatctcatttattatttcagactttccg
tgctgcgcac--------------------------------------------------
-ccgagcaagccggatccatgaagggt-----aataaaagcatcagagcgaatcagattg
actgtttttagcgggcggggcg--------------------------------------
------------ggggcgggcgctggtgt-----------------------tgggatcg
atgggcaccattaaacgggagaggagtggaccgggtgggag-----aatctgctgtgttt
tacctct--------ctatcaaccctctagacagctgctctgctctc-------------
------------------------------------------------------------
---------------------------agcctgtctcgctcc------------------
------------------------------------------------------------
------------------------------------------------------------
-----------cgtcctctactttgtctatcacggcagaaagtaatcacgtaccgactcc
cagccaacaaactgcattcac------------------------gatcagcatctcgtg
gaaccgaaaaacaacgacaacaacaaaggagtgacggttacaatg---------------
acatgttgaaatgtga--------------------------------------------
----------cattgttttcctcgaggcggc--ttgggaacgtgc---------------
---------------------------------------gcgaagaagggactaaaatgg
cgtcatgggcttcgaggggggacaacaagcttctgaaggggtggggtccaggcagggagg
ggaaaaaatgatcacaac------------------------acttcgattctaaagctg
ttacaccagctacagt-----------------ttgtcatattatatcaagaatggtagg
gaaaaagag-aaggctaac-----------------------------------------
--------------------agaccaacaaaaaaaatacattttttcaatagcatcgaac
aaacc-------------------------------------------------------
---------------------------------------tttttaaaagaattcctctgt
acactatatacag-----------------------------------------------
------------------------------------------------------------
------------------------------------------------------------
------aaaaccacaatagtgagtgcgtgtgggaaaaag---------------------
------------------------------------------------------------
-----------------------------------agagcgagagaagggcgggaggg--
------------------------------------------------------------
----------------------------agctgctaggaagtgtcccaaag---------
--caaacgtgcacacggct-------------------------tgctccgacgggaagg
actatgcgtt--------------------------------------------------
gggctaactcgttacagtgccgccttactc-----------------catgcaggcacac
acacacacagat----------------------agt-tggaaaggagagagatacgatg
ggaggggatgtgggccagcaggagag----------------attcaattttgcaattgc
tttcattcaccaaatatagtacaggggcatgtgccaactcccagtaacacagcactccgt
gactataagtcctctaataaatatacaggagtgagctgcctgtctctccagcactacaca
ctagatcagagggagagcgagtgcagcagctgccatatctactgag--------------
catccatcgacagctctggagagagcccggcgag----------------agcccccctc
tgtgttcttagatgtccactgatg------------------------------------
------------------------------------------------------------
----------------agggaggactgcggccatcccatgatgcagtttggtgagagact
agcagcagtagcc--agcttgtggc-----ttgcagacagttgccaactgttcacatac-
------------aaagtcctgtgggtcccagacagcttgcatgtccacaaactgac----
------------------------------------------------a---------ct
tggggcccacaacagccaaaacaaatgccatatgtactgtaagagct-------------
-----------ggatggatggctcta------------------------tggaccctct
ctccttttccagcctctgcagtgtccagtgaggatggatggcttgga---tagatggttc
tatagaaccagaggcagcatctgaagaatccagacggcctt-------tccgatcagtgc
atctttctccttccctttccggg-------------------------------------
-------tcacagagcttggagagcccctgaatggtgcatctgtactcctctctctg---
-------------------ttcctcttctctctcggagtcaaaatacctcctggcacaga
tatgtc------------------------------------------------------
------------------------------------------------------------
-----ctctccctctaaggcgggaccc--------------------tcgctgagcagcc
gg-----------gagctgtagctgtagcggatgc-------------------------
----------attggtgctgctttgtaaactggatgaccctttg---------gaaaagg
aaacccgtgacacagctgccg----ccgccgccactgagagg------------------
-ccagtagtgttcgaagcagcggcaaacagccaagggagtttccttact-----------
-----------gggtcagagtgagatggaaacaaggtag---------------------
------------------------------------------------------------
------------------------------------------------------------
-------------tcaagccaagatgtggaacgaacaacgcacaaaagcctcatacaaa-
------------------------a
>C10_84252597-84258096
--------------------------------agat------------------gtattc
ccattggtgagaaaagagcaatttgat--------------tattgtacaggcatgccca
tt----------------------------------------------------------
-------------------------------------------------g--gttaattg
gagggggaggggggctgttacaactcaaggtgtcataaaaaagaaaaaatgcaaccccct
ccccaaa-gtaaaaaa--------------tattttcacatgaccctcccctgtaaaata
tattgaacactctcccccc-----tcatataattaactcaaaataatgtttccg------
--------accataaataacaataactgtagtgaccctgtgtttata-------------
--aacatgaat-----------atctactttggttttcggcacattcaatgccacacagg
gctaagggcca--------------------gaaggttgagggttcgccgaccaccacag
----------------------------------------------aggagctcattctc
cctgcctgtttaattt--------------------------------------------
------------------------------------------------------------
------------------------------------------------------------
------------------------------------------------------------
------------------------------------------------------------
------------------------------------------------------------
------ctttacgatcagagccggttgc--------------------------------
------------------------------------------------------------
------------------------------------------------------------
------------------------------------------------------------
------------------------------------------------------------
------------------------------------------------------------
------------------------------------------------------------
------------------------------------------------------------
------------------------------------------------------------
------------------------------------------------------------
------------------------------------------------------------
--------------------------------------------------------agac
aatgattattcctgttggaaggat--------------------ttaataatttg-----
-------------------caattatgtctacttatgatacggtaaa-------------
--aggtttatgtttctctcaccatatgatatggtaaatatatccaaagcaaaaaaacatc
tacatttaaatggtattaatattaatttggatatatttccattaattcccatatattccc
gttaattcccatatattcctgttaattcccacggaaagtttccacctctgaatattcccc
aaaatgtgcaaccctagtccccagcaaagcaccatcacacctcctcctccatgcttcacg
gtggga-accacacgtgcggatatacatttacattttagtcatttagcagacgctcttat
cca--------------------------------------------gagcgacttacag
tagtgaatgcatacatttcatacattttttttttctgtgctggccccccgtgggaatcga
acccacaaccctggcgttgcaaacaccatgcgttgcaaacaccatgc-------------
-------------------tctaccaactgagctacagggaaggcgtaagggaaggcgat
atcatccgttcacctactctgcgtctcacaaagtcacgccggttggaaccaaaaatctca
aatttgg-actcatcagaccaaaggacagatttcc---------------actggtctaa
tgtccattgcttgtgtttcttggtcca---------------------------------
-----------------------agcaagcctcttcttcttattggtgtcttttagtagt
ggtttcttg---------------------------------------------------
------------------------------------------------------------
----------cagcaattcaaccatgatgcctgatttacgcagtctcctctgaacagttg
a-----tgttgagatgtgtgcg---atacttgaactctgtgaagcatttagtttggctgc
agttaactctaataaacgtatcctctgcagcagagataactctgggtcttcctttcctgt
--------------------------------------ggtggtcctcatgagagccagt
ttcttc---atagca--ctcgatggatatgcgactgcacttgaagaaacttttccaaagt
tctttacattttccagattgactgaccttcatgtcgtaaagtaatgatggactgtcgttt
ctctttctttatttgagttgttcttgccataatatggacttggtcttttaacaaataggg
ctgt-------------cttctgtat-------------accttgtcacaacacaac-tg
attggctca-------------------aacccatttagaaggaaaaataa---------
----------------------tccacaaaggaacttttaacaatgcacacctgttaatt
gaaatgc-----------------------------------------------------
---------------------------------------------------------att
ccaggcgactaccta------------------atgaagctggttgagagaatgccaaga
gtgtgaaaagctgtc---------------------atcatggcaaagggtggctacttt
gaagaa-t----ctcaaatctcaaatatattttgatttg----tttaacactcttctggt
tgctacatgattccaagtgttttatttcatagtt---------ttgatgtcttcgctatt
attctacaatgt---------------agaaaatagtaaaaataaagaaaaacccttgaa
tgag----------tacgcgtgtccaa-----------------acttttgcatggtaca
gtatatgcaacgtattttcaaccaacaggtttctgtgccaaatc----------------
----------------------------accacacaacaataaacaaaacataccgaca-
------------------------tggtttgcgttttcaacaccacaataaatagactgt
caatc--tcgacagaaaacacatccctccctaccttgtaggcttacc-------cagtat
aaaatgcacttgttgcagattaaagt------ctgcataaataca----tagcacacata
aaaataccttctgaggttaaattcccatgtgccgaataaaaa------------atgtaa
gttaaatgggtttccattgcattttcaactatggacatactgatg---------------
--gttttgtcacaa---------------aaaatgttgcgtag------------gtaca
ggtatagcgaatgtgcccactatggtattggc--------------------acgtgagc
tctag-----------ccaa-------cagat----------------------------
------------------------------------------------------------
------------------------------------------------------------
------------------------------------------------------------
------------------------------------------------------------
------------------------------------------------------------
---------------------------------acagtgcaggtatagcttactaca---
------------------------------------------------------------
------------------------------------------------------------
-----tgatgagattattatggacaatagtgtgcga------------------------
---ttattattatta--------tttgtcaaatg----------------gcaa------
-------gcatcgatcatcatgtcaccagaataagacc----------------ctcaat
atttattg-gaaggagcat-----------------------------------------
------------------------------------------------------------
----------------------------------------------------cgacct--
---catcactgtgcactttt----------------------------acaccgccctgt
gaagttcatcataatttatt------------------taatctgtagcctaataaactg
ca-tgctttc-ccaggatg---------tggaga-aatgttttatcaaacatgtaggcta
cttt-----------actcccata------------------------------------
------------------------------------------------------------
------------------------------------------------------------
------------------------------------------------------------
-------aaaagtttggatggaaacctggttaatgtc----------------------a
aggatgctg---------------------------------------------gaatta
tatt-ttggatga---tgccca---tgcctacaggagaagttttgaagtagattcatcag
at-taaaacattg----------------tgccaca---------tataaaaagtaatac
atta------------------------------------------aacgcgttagcttc
t-agtt--gcgtgaggaatagccactcggattgg----------------agaggaggca
gagcatgtg---------------------------------------------------
------------------------------------------------------------
------------------------------------------------------------
------------------------------------------------------------
------------------------------------------------------------
------------------------------------------------------------
------------------------------------------------------------
------------------------------------------------------------
------------------------------------------------------------
------------------------------------------------------------
------------------------------------------------------------
------------------------------------------------------------
------------------ttaagc------------------------------------
----tttcctgaataactgggcct--------------gccggtagc-------------
gtatgtgttcacattattat-----------------------------atgac-----t
tgggagcatgatgattaaaaacagacagcgcgt-tcggtatcagaa-gtagaaatacagc
caga---ctggcctgctactgtgcct----------------------------------
------------------------------------------------------------
------------------------------------------------------------
--------------------------------------ttctgtgtct------------
------------------------------------------------------------
------------------------------------------------------------
--------------ttctat-aaactgtagcgagtagaccc-------------------
------acaactgatcc---------aaatcaaatgaa----------acattcaaat-c
acagggcttttgcgccgttatt---ttatttacaaaggaca-ttttcactgcagcctaga
g-------------------------------------------------tagtctagaa
tgttgtactcacttgaa--aataataatgcaatta--tttggc--------------tag
gc-----tagtctagg-taggataa--ttgtattgtccattaacaagatcatgagaggag
attttttt-tatctgtgtgtgtcatgtcttcactg-ttcattcatgcgc----aatgatg
cacctggcctcttcactgcctatcagctattcctatttgttctggttgattcatataaaa
tgtt-gatgcagctttgaatgt-ttttaaatgtggtatgattgctagttagccta-----
-------ttgcagatctggacaaacaatccccttaccactgttatcactatgaatggtgg
atcgagggcaggatagaagg----------------------------------------
----------------------ttagactggtagactatactgacctgtggtatagtaac
a--------gttagcacacagaaaagcgtagagcatacaggaaatacaaaaac-------
---------------atgtgagcagataaagaaat-----gtggcta-------------
-------------------ggacgga------agaaattatatagtaaaacctgc-aact
agtggatgtaaaccaggggaaaaatcacactg--------------------------tc
ctcccctgtgccc----------------------------aataaaaaacacacacaac
cctccccaaagcaacaaata-----caagtttaacaacc-----------------cacc
cctctcccagtaagttacga------tctgtcccttagcaagcgtggtaaa---------
------------------------------------------------------------
-----------------------------gttgcactattcagctgt-------------
----gctcattggcaatagg----------------gtaataggtgactgacattctgca
cgtggctaatttatagtaaaggaggag-----gagtgacatgatgctgtgctgttgatga
gaagattgta--------------------------------------------------
----------------------------------------------------aacattag
atataaattccctctgtgccc---------------------------------------
------------atagaagaggaagcaatgtgaattatattgtgctt-------------
----actaaattaagtgagctatcca-ttcagaccagccttactgattgaaccttt----
------------------------------------------------------------
------------------------------------------------------------
------------------------------------------------------------
--------------------------------------------gttatcaactacattt
taggg-------------------------------------------------------
------------------agtagactaacttttcttctctatgtctgttg----------
------------------------------------------------------------
-----------------------------------------------------------a
taggtatcatgagctgtccaaaatggcagactgaagatggctttgagatgcagtttggt-
--------------------accaaccacttaggccactttttattgacaaattgccttt
tggg--------------------------------------------------------
tctccttaagaaatcagtcc-------caagccgtattgtcaacgtctccagtttagctc
atgaaaaag----gtataatcttgtct---------------------------------
-------------------ttgtcatttaccatataaaacaatgatcagtgtttatagga
tttatgactgattgcccaaacg--------------------------------------
---------------------------------------aaatccatgatttagcctgta
attgttttcatgtacagtgccttcagaaatattcaaaccccttgactt------------
------------------------------------------------------------
------------------------------------------------------------
----------------------------------------attccacattttgttgtgtt
acagccttaattcaaaaatg-----------------------attaaatagatttctct
catccatttgcacac--------------------aacaccccataa--tgacaaatcga
aaacatgttttaagtttagca---------------------------------------
------------------------------------------------------------
---------------------------------------aatgtattgaaaatgaaacac
agaaatatct-------------------------catttacaaaagtattcacacacct
gagtcaataccttgtagaagcacctttggc-------------------agcgattacag
ctgtgag-------tctttctgggtacatctcta-----agagcttttcactccaggatt
gtaaaaca-------------------------------------------tttgcccat
tattcttttcaaaattcttcaagctctgtc------------------------------
------------------------------------------------------------
---------------aaattggttgttgatcatttctagacaataatgtt----------
--------------------------------------------------caggtcttac
catagcttttcaagcagatttaagtaaaaactgtaacttggccactcagaaacattcact
gtcttcttggttagca-----------------ac-tccagtgtagatttggccttgtgt
tttaggttattgtcctgctgtaaggtgaattcatctcccagtgtcttgtggaaagcagac
tgaaccaggtttt-----------------------------------------------
---------cctctagcattttgcctgtgcttagttccattccgttacatttttatcctg
aaaacctccccagtccttaatgat------------------------------------
--------------------tacaatcatgtccataacatgatg----------------
------------------------------------------------------------
--------------------------------------------------cagccaccac
tatgcttgaaaatatagagagtggtactcagtaatgggttg-------tattggat----
-------------------------tttccccaaaca-----------------------
--------------taacactttgtattcaggactaaaagttaattactt----------
--tagtgccttgttgcaaagagtatgcatgtttttggaatatttttattct---------
------------------gtaaaggttttcttcttttcactctgtcaattaggttagtgt
tgtggag--tagctacaa-tgttgttgatccatcctcagtt---ttctcctttctcctgt
aactgttttaaagtcacaattggcctc-----------atggttacatccctgagcggtt
tccttcctctccagcaactgagttatgaaggatgcctgcatctttgtagtgactgggtgt
attga----tacaccatccaaagtgtaattaacttcaccatgc--------tcgaacgga
tattcaatgcctactttttttttaacccatctaacaa------------------taggt
gcccgtctt----tggaaagcatcagaaaacctccttggtctttgtg-------------
------------gttgaatctgtttttgaaattcactgct---------------caact
gagggaccttacag----ataattgtatgtgtggggtacaagctctaatggcatctg--a
cctgtagtatgccattagatgtagtcattcaaaaatcatgt-------------------
-------------------------taaaaactattattgcacacagagtccatgcaact
tatt---------------------
>C1_110139277-110144005
----------------------cgtaactatt----------------------------
--------agctccacttttaattcta---------------------------------
-------aatgc------------------------------ctactgcttgcaaaatca
ttttttcccccct-----------ttccaactataa---aaacaaggc--------ttct
ttacaggacaaggattgtcc-----------------------------tgacctgactt
ttaagaa-----------------------------------------------------
------------------------------------------------------------
----------------------cgcccaaaacgcttcgcctttcttttctgattggccgg
caagtgtcaccat---ccaatcatttcagatctaaaggagtgcaagtttcaccatggcga
tacattggcgt--------------acgataattatttgaatattagtcaattattgcat
------------------------------------------------------------
------------------------------------------------------------
------------------------------------------------------------
------------------------------------------------------------
----tcatgc--------------------------------------------------
------------------------------------------------------------
------------------------------------------------------------
------------------------------------------------------------
-----------------------------------cggctttcacaggctacccgaggca
tgaaacatgataggtgttt-----------------------------------------
------------------------------------------------------------
------------------------------------------------------------
----------------------------------------------gggcatataggct-
----------------------------gc------------------------------
------------------------------------------------------------
------------------------------------------------------------
------------------------------------------------------------
------------------------------------------------------------
------------------------------------------------------------
-----cgccaacttattaatgcgc------------------------------------
------------------------------------------------------------
------------------------------------------------------------
------------------------------------------------------------
------------------------------------agttgccctaaataggtaa-----
-----------------------------tggaaacacttcaaccactaca---------
---------------------------------ttttgattcaacattaagtttttgcga
aaacttgtttaaagtgtgacg-----------------------tcattacgtccagctg
t-----------------------------------------------------------
------------------------------------------------------------
------------------------------------------------------------
------------------------------------------------------------
------------------------------------------------------------
------------------------------------------------------------
------------------------------------------------------------
------------------------------------------------------------
------tttaagttagttgaatggaaacgca----------acctagcaggcaattgttg
cat---------------------------------------------------------
-----------------------------ctattttctatgcga----------------
--------------------------ac-------t------------------------
------------------------------------------------------------
-----------------ttctaaatgtctacaacaacaacaaaaaa--------------
------------------------------------------------------------
------------------------------------------------------------
------------------------------------------------------------
------------------------------------------------------------
------------------------------------------------------------
------------------------------------------------------------
------------------------------------------------------------
------------------------------------------------------------
------------------------------------------------------------
-----------------actcactggacaagttaatgcg---------------------
------------------------------------------------------------
------------------------------------------------------------
------------------------------------------------------------
------------------------------------------------------------
------------------------------------------------------------
------------------------------------------------------------
------------------------------------------------------------
------------------------------------------------------------
------------------------------------------------------atactc
atta--------------------------------------------------------
--atatcgtggcaa----------ggaaacaaa--------------------------a
cacatagcggatttaacttctttaggaaaactacccta----------------------
------------------------------------------------------------
------------------------------------------------------------
------------------------------------------------------------
------------------------------------------------------------
------------------------------------------------------------
------------------------------------------------------------
---------------------------------atgttggaaacaaacattaccttg---
------------------------------------------------------------
----------------tcatccagt-----------------------------------
------------------------------------------------------------
-----ctcacatgtat----cattttccaaactata----------gcacacaa------
-------tattttacatacaggaggtttttaaaggatcaaagcatttgatc-tgcttcat
gtttgtcatgaaaaaaaata----------------------------------------
---------------------------------------------ttgcgatactggtat
tgtcacagcc--------------ctaaaacaatagccactgtcaatcttgacaaaca--
---gaaaattcaatcctccc-------------------------catcctgtacccagt
ttcgaaggcttggct-----------------------atctctgaaagtcatgaaactt
tt------------tggtg-------ctttgtaa-----------------caaatgtct
cttt-----------ccattcctc------------------------------------
------------------------------------------------------------
------------------------------------------------------------
------------------------------------------------------------
-------aaaatgaccagtgc--------------------------------------a
tagatgctg---------------------------------------------gaatta
tatt-ctggacaaacgtgggcaggtaaccaacgggag-acttttgaagtagcctaaccac
at-taaaacattgtgactggttgtgtttatgccaaa-------cataaaaaaggtaatac
attt--gaaaaaat------tcaatatttt-------ggctatattgaaatg-----ttc
t-agga--gtgcgaggaatagctgctcggatggt----------------agaggaggca
gagtgcgtgtta-----------ctgggag------------------------------
---------------cgcatgtggccatattattatatatttgaccagataagttgactg
agaaaacgctcatttacagcaatgaccaggggaatagttacaggggagaggaaggggggg
atggatgaaccaattagaagctgggtatgattaggtggccatgatggtatcaaatccaat
caaattttatgtcacatgcgccgaatacaacagatgtagactttaccgtgaaatgcttac
ttacgagcccttaaccaaaatgcagtttaaagaaataagagttaaggaaatatttactaa
atacactaaagtacatttttttataaaaagtaacaataacgaggctatatacagggggta
ctggtactgagtcaatgtgcgggggtacaagttagtcaaggtcatttgtacatgtactgt
aggtaggggtaaagggactatgcgtagataataaacagcgagtagcagtagtgaaagaaa
tcaataaaaggtattagggaaagattgggaatttagccaggacaccgaggttaacacccc
taatcttacgataagtgccacgggatatttagtgaccacatatttagtaaacacccgttt
aacgtcccatccgaaagacggcaccctacacagggcaatgtccccaatctctgccctggg
gcattgggatatgtttttttagaccagaagaaagggtgcctcctactggccctccaacac
tac-ttccagtagcatctgagcttccatccagggactgaccaggaccaaccctacatagc
ataagaagcaatccagcagtgggatgcagggagtaggctgctggaaaggacgac-----t
tgagagaatgatgacccgcaacagacagcgcgtctcagtaccagaa-gtaaaaacaaagc
caga---ctggccggctactgagtct----------------------------------
------------------------------------------------------------
------------------------------------------------------------
--------------------------------------ttctagacct------------
------------------------------------------------------------
------------------------------------------------------------
-----------------tat-aaactgtcgagagtagaccc-------------------
------acaactgatcc---------aaatggaatgaa----------acattcaaat-c
gcagggcttgtgtgaagttatt----------caaatgtca-ttttcactgcagttcaca
gcc-----------------------------------------------ttatgtagaa
ttttgtactcacttgaa--aacaataatgcaatta--ttcattgtattgtggtgttggag
gc-----tagtctagg-taggataa--ttgtatggt--ctaaacaagatcaataggggag
--cttttt-aagctgtgcgtctcatgtcttcactg-ttctttcatgcgc----aatgacg
cacctggcctctctgctgcctatcagccattaggctttgtgattgtggatttatattgaa
aatt-gctgcagctttgaatta-ttgtatgtgaagtaagattgctaattagccta-----
-------ttgcagttctggacaaactatccacctaccactattgtcactatgactggtgg
atagagagcaggatagac------------------------------------------
------------------------agactggtagactatattgacctgtggtatt-----
---------gttagcgcaagggaaagcgtagtgcataagggaagtaccaaaac-accttg
at-------------ctgcaagcagatgaggaaat-----gtggcta-------------
-------------------ggatgga------agaaataatatggaaaaacttgcgaaaa
ggtgaatgtaaatcaggga-aaacacacatt---------------------------ac
attccctgtgccc----------------------------aatacatttttttaaaaac
acctcccaaagcaaaaataaataa-atacgtttgtatttgggccacatttggaccactcc
cccaccccacaaacctttta------actgccccttagc---------------------
-----------------------------------------cagccgctacacatgtata
tataataaagg--------------gaacatgggtctaaccgaggggtctg------tag
ggtcgttggt------------------------------------------------ga
cccccttcagcacagccttcagagggttcttcatgaagggagccagcatgagtagagctt
ccaggtagtaacccacagagcgctgggtgttacattcatgttccaccacacc--------
--------------accaaacagcaggcc-------------------cggctggtagaa
cagcaccgtacctacagggcagagagg---------------------------------
---------------agagggttgttttctgtgaggaaagaatgttt------------t
caaactggatggtagtacat--------------acagttgtccaatgaaagcacaga--
----------ttgttgttttctgttgcagtatgtcctgctac------------------
-----------------------------------------gatgtgccc----------
------------------------------------------------------------
----------ttatgaacatggcccaggacagggatatcagtctggcctgcctggtctct
gggtctaggagttgaaaaaat----------------gtacgcagaaac-----------
--acctaggaacaacatcaaaagcagatattt---------------ggtgcatgtaaac
aaatgcaactacacccacgctagcgtgtcacgccttgcaaatgcag--------------
-----------cgtagcctagtggttcgagc--gttggactagt---------------a
accaaaaggttgcaag----------ttcaaatccccgagctgacaaggtacaaatctgt
cgttctgcccct----------gaacaaggcagttaacccactgttcctaggccgtcatt
gaaaataagaatt----------------------------------tgttcttaactga
tctgcatagttaaa-----------------------taaaggtaaatcgatgacactgt
tggggatgccgcggc---------------------------------------------
----------------gccaaggtctccaaaacatatggaaacatttcccaacataaaaa
aaacattcaagagctgaact------------gcaacattcatgttacaacaagaagaaa
atgaaaaatcaggtgcaggatgacaaaatatgacctgttttggtaataccatgttcattc
tcctt-------------------------------------------------------
----------------gaagggctgatgagttccttcctgttatccc-------------
------------------------------------------------------------
------------------------------------------------------------
----------------------------------------actgtcaaccgtgacagatc
aataacttacccctt---------------------------------------------
------------------------------------------------------------
------------------------------------------------------------
--taaacacgtgctgacctgtgtgtgac-------aacgagtgaagtgtgtgtgtaaaac
tgaggt------------------------------------------------------
----------------------------------cctgccaaggacagtttggtgtatat
gcatgcgtcatg--------------------------------------------catt
caaaaattaggtggctgcagagtacaaataaacccaatgacattggaattcagtagtgag
catgacatacgctgtggtctgtgtatccat------------------------------
----------cctcccatggtttttacctgtttggttgatttctattctggtcccattgg
ttaccttg--------------tccagaagcctgatgaagctggcttcaaaatctagaaa
aatatttaaaaaatgtcaataaaagtgtagctcaaccccaata-------acaaccttat
ctattcattaggcatatgcagcat------------------------------------
------------------------------------------------------------
----------------ttacttgactgtctacaaacagctatgggatattttgaagaatt
aagggtgtgtgtt-----------------------------------tatagaagcat-
------------gatcttctatagagctaaaccaaa----------------------gg
agtgtgtccaaaggagtgtgggtagtgactgctgcctagctaatgtta------------
----gctaacaaaatcctcataaaagatcacatgaatatt--------------------
------------------------------------------------------------
------------------------------------------------------------
------------------cattgttatgtagctatggtcct-------actgtaccctgc
attaaatgttgtccaataacttagctggttgattaatttatatggcatttgtgccaaaaa
gcaacaattcagtctacttgggcgtgctggaatggattaacttta---------------
------------------------------------------------------------
------------------------------------------------------------
------------------------------------------------------------
--------------------------------------------actgcgtagtaacagc
ta----------------------------------------------------------
-----------------------gctggcaatgctagccatatgt-aataatgcgacgcc
acattggtgttttgca--------------------------------------------
------------------------------------------------------------
------------gtccacttacctctaagtcctgggttat---------------catct
t-----------------tagatcgtatgtttctgattttgactcttttgccacttagag
ttgataacactagtcgttgtctgaaaaaattacaaccatcg-------------------
-------------------------taagtgagtccctggctggccatgctgttgttatt
tcca---------------------
>_R_C1_121503367-121508016
----ggggttgcacacactctctgtgacaaat----------------------------
--------aatttacctttcatctgca------aggtgaaatgcttcgccagtgaatcgg
tc-----tcaat------------------------------ctggcgcaaggcagggca
tgatgaaatactt-----------atccaatt-------gaattagtc--------catg
atatgggacaaatatctaca-----------------------------ggttttcaatc
gtcaaaa-------------caccag-cactttactgttaacgtctttcttct-------
------------------------------------------------------------
------------------------------------------------------------
----------------agactcatctgaaatatactacgccccggggaatgacaagtcga
taccgtggcgaa-------------------------tgacagcccgtgagtgacactag
------------------------------------------------------------
------------------------------------------------------------
------------------------------------------------------------
------------------------------------------------------------
------------------------------------------------------------
------------------------------------------------------------
---------cgcgacctgtcaaaggtgaaaaa----------------------------
-----------------------------------------------------------c
cgggcgctgttcccggtacgcgag-------------------tttagtgtcctaaaacg
tgaaaaacagtagactagtgcctga-----------------------------------
------------------------------------tgtccagtaaacacagcatccttg
agatagactactggtggagctt--------------------ctgtgcgcgtgata----
----------------ccgactgtccagttaacgggacagttgcctgcgcctcgatcct-
------------------------------------------gcttacc-----------
------------------------------------------------------------
------------------------------------------------------------
------------------------------------------------------------
------------------------------------------------------------
------------------------------------------------------------
-----tgctatctcaccggtgcaa------------------------------------
------------------------------------------------------------
------------------------------------------------------------
--------------------------------------c---------------------
------------------------------------tgttttcctagagaggaac-----
-----------------------------caacatcacttacacaccgtcc---------
------------------------------tgagactgattaagaatagagtcagagctg
gcgaccgtaataaatgcaccca--------------------------------------
------------------------------------------------------------
------------------------------------------------------------
------------------------------------------------------------
------------------------------------------------------------
------------------------------------------------------------
------------------------------------------------------------
-------------------------agatgaatctcaacctccaaattcagctgac----
-------------gttgtgactaggattacataaatgaattgagc---------------
-----------ttctgtcgtgtcaattatgtaa-----ttaatccgagagttagtcgtac
------------------------------------------------------------
--------------------------------accgccatacagag--------------
------------------------------------------------------------
------------------------------------------------------------
--------------------aattaaaatgtcacaacgtcaggcaggtt-gctaggctac
ctt---------------------------aaagcgcagactagtgtaatgatatcgtta
------------------------------------------------------------
----------------------------------------------------------tt
acaggacactgcgcaag-------agcgcccggagttggtgccccacgtgaccactatgc
ttgagcgcagttaatcatatt---------------------------------------
-----------------------tcaagcaaaatcattctgacagga------------t
tggcagagattacataattgaactgttatgt-----------------------------
------------------------------------------------------------
-gaactatgattgcccgtttaaaccgt---------------------------------
--------aaaatgtaggctcctggggtggattgattaa---------------------
------------------------------------------------------------
------------------------------------------------------------
--------------tat-------------------------------------------
------------------------------------------------------------
------------------------------------------------------------
------------------------------------------------------------
------------------------------------------------------------
------------------------------------------------------------
------------------------------------------------------------
------------------------------------------------------------
--atctggtaaaac----------------------------------------------
---------------------------------------------agagtaggcttatgt
cattaaacag--------------------------------------------------
------------------------------------------------------------
------------------------------------------------------------
------------------------------------------------------------
------------------------------------------------------------
------------------------------------------------------------
------------------------------------------------------------
------------------------------------------------------------
------------------------------------------------------------
------------------attttcaacattttgat-------------------------
-----gctacctttat----aattctataaaatata---------tgcaacaaa------
-------ttgtccacctacaggtttttgtgacaatgca----------------ccacac
aaccaata-agcaaagcata------------------------------cggacttcgg
gcacttc---------------aacatcatgg------tttgcgttttcaccaccaccac
caccaccaac--------------acaatcaaatagactatgtaaattttaacaaaca--
---gaaactacatccctccc-----------------------------ttgtacccagt
atcgaaggcttggtttgact------------------atctcttaatgtcatacattgt
tt------------tggtg-------ttttgtaa-----------------cagatgtct
attt-----------ccattcatc------------------------------------
------------------------------------------------------------
------------------------------------------------------------
------------------------------------------------------------
-------aaatgac---------------------------------g----------tt
tggatgctg---------------------------------------------gaatta
tatt-ttggactaaagtacgcaggtagcctacaggag-acttttgaagtagcccaatcag
at-caaaacattgttactggttgtgtttatgccaca---------cataaaaggtaatac
attt--taaaagtgaaatgacaaatactta-------ggctgtattgaagatttaggttc
taaggt--gctcaaggaatagcc-------tcag----------------agaggaggca
agagcctcatta-----------aaggaaaattccactcaaaaactttcggtatttgttt
cattagtcctcttttgatacagttccaaaatgttttgcatgtcagcaatcaagtt---tt
caagatctttaacttt--------------------------------------------
---------------------------------------caaaatattaaaaagtgtcac
agtatgatgtgtttagcactttctgtattttgaaagttctctatctagaaaattgattgc
tgataagc----------aaaacaatttgggactgtatcaatactggactaatgaaacaa
ataccaagagtgatattttcctataaagatcca---------------atgcagtcgttt
ttacttcaatatcaaatcatttaagtaccttactgtgatagttttcaata----------
---------------------------------------------aaattgtaaaacaaa
agtttcaacaatttcacagtgttattcaaacctcag------------------------
------------------------------agtgtgcaaatatacataaa----------
---------------------------acacaggaaaatctaggttttgactgcactggg
cct---------------ttaagc------------------------------------
----tttactgaataactgggcct--------------tctgggagg-------------
atatgt------attattat--------------------------aggacgacttg--t
tgggagaatgatgatttgcaacagacagtgcatttcagtatcacaaaatcaaaatacagc
caga---ctggcctgctactgtccct----------------------------------
------------------------------------------------------------
------------------------------------------------------------
--------------------------------------ttctagacct------------
------------------------------------------------------------
------------------------------------------------------------
-----------------tat-aaactgtcgagggtacaccc-------------------
------acaactgatcc---------aaatggaatgaat-ggaataaaacatttaaat-c
acagggc-gttacgccattatt----------caaattaca-tttttactgcagtttaca
gct-----------------------------------------------tagagtagaa
ttttgttctcacttgtactcaccataatacaagta--ttcattgcattgtggcattctag
gc-----tacactaga------taa--tgttattgtccctaaacaagatcaacaggggag
--ctttt--gagctgcatgtttcatgtcttcactg-ttctttcatacac----aatgaca
cacctggcctcttcactgccaatcagctattcctccttgttcttgtggatttatattgaa
aatg-tatgcagctttgaataa-ttgtatgtttg--------gctagttaaccta-----
-------ttgtagatcaggacaaacgatccccctaccactattgtcactgtgaatggtag
atagagggcaggatatacag----------------------------------------
----------------------ttagacttgcagactatattgacctgtggtata-----
---------gttagctggcggaa------------------aagtaccaaacc-aacttg
ct--agagcaggtgcaagcaagcagaagagtaaat-------------------------
------------------------------------------------------------
--------------------------------------------------------tacc
cccccccccccca----------------------------------aaattgtcccact
ccttttcaatggctgtgcg-------aagtttctggatattggcgggtacttgaacacat
caatccatagtattcctaac----------------------------------------
--------------------------------------------atgctcaatggataac
atgtctggtgag--tatgcaggccgaagaactgggacattttcagcttccagg-------
------------------------------------------------------------
------------------------------------------------------------
------aatagtgtacagatccttgcgtcatggggccgtgcattatcatgct--------
------------gaaacatgaggtga-----------------------tggcggtggat
gaatggcacgacaatgggcctcaagat---------------------cttgtcacggta
tctctgt-----gcattcaaattgccatcgataaaaatgcaattttgctcgttgt----c
cgtagcttatgcctgcacat-------accataactcctccgccacaatggggcac----
-tctnnnnnnnnnnnnnnnnnnnncccccccccccccccccaacc---------------
------------------------------------------------------------
------------------------------------------------------------
---------------------------cattcacaatgaaaataaagatattgcaactcg
gtgtttatatagtatgattctag-------------------------------------
------------------------------------------------------------
---------------------------tctgtccctgagcacatgg--------------
-------------tggtcccgagtagtttcg--aatgaatcagtcttactgtgagccaca
gccttagaatagacttcag-----------------------------------------
--------------------------------cgatatttgcaattttttgacagttacc
aaacacggtaatgattgg-------------------------------gcaacaatcct
ctttcagg----------------------------ctgaaaatggtatgggttccccat
aatagaaat-gtggtaggc-----------------------------------------
------------------------------------taggcctactctaaaatgtgatca
gaacaaaataaatgttcac-----------------------------------------
-------------------aaatcaaatc----------acatcattcacattatatttg
acctcatgcacag----------tatctttaatccatacatagcctacacacaa------
------------------------------------------------------------
------------------------------------------------------------
------aaaggcattatagtcagggcac--------------------------------
------------------------------------------------------------
-----------------------------------agcacctcagcaccccaaaa-----
------------------------------------------------------------
----------------------------gaccattcacaaattcactatgg---------
ctctgactgagattaatgtagatg-----------------tgtaatctcagtggaatgt
actgatcctc---agtgccaactgtctt--------------------------------
----------------------------------ctgaaaacatacacagataagtgtaa
gcacacacaaacc-aatacaaagacacccaca------cacaaataatcaaaatcccagc
tatgtgcttacaagctgct-----------------------gcagcaaattgcaaacgt
ttatatcccctccccatggcacgtggacgcaacatgtatttaagtatattgtgaaacagt
gtatttagagtttctttt-----------tagttttaactaggcccttctccaccaggca
tcggtag-----------------------------------------------------
--------------------------------------------------aactcctgga
tgtatgtgtacacacacttccagtcaggctcattcat-----ccgcagcaagtcttcaac
gtccagcagaggggggcaatctgccagcctcctgcagccaaaagagaga-----------
------------------------------------------------------------
-------------------------------agaggagagagacacaggcctgagcaatc
a-----------caatcattatgtccccaggcaggatctactggcagttgagctagagga
cactacaggggagttaaaaaaagtgtttttgtcaagtttaatctatccctgcacagccct
tggggccttcatgtgcataaagtaggagaaagcgcattttgtcagagtaggtttctgtgg
ctat-------gtgtgtgtttcaatg------------------------tttgtttaga
--acatatacagggaacttactctgcagtgctg----------------aaggccagctc
aaagttgtccttgcgtgcgttggggttgaggatggagtact-------------------
-----------------------------------------------------c------
---------------------aaatgcatctgggaagaacctgtgcacca----------
-gcgcacagaacgctatgccatcactccaactagaggagaagttgtggatttccacc---
-----------------------------------------ccctgcatggaataaggga
ggaaggg--agagagaaa-gagaaaaacaaagagagcag---------------------
------------------------------------------------------------
------------------------------------------------------------
------------ggagagtgtggatttacaaagacaattatat--------agtgaagta
aggttggtat--------------------------------------------------
---------------------gctggggacacaacaggacattcatg-------------
-------------------------tagacataagatggagagtgttca------tattc
cctgccgttctggg-tggcatcctgtttatgcacaacatttgcatatcctccggtgagaa
cc----------------------------------------------------------
-tgcccgaacttgttgagtgctcaacacatttccccctggtgcaccttgccttt------
-------------------------
>_R_C1_122773979-122778523
------------------------------------------------------gaggcc
tggtgcgtggagccggcacaggttgca-------------ccgggctggtgacacgctct
t-----------------------------------------------------------
--------------------------------------------------------cagg
gcgagtgcggggagccggca------------------------gaggatgtaccgggct
gggaaggcgcactggaggcctggtg-----------------------------------
------------------------------------------------------------
--------cttggagcaggcacaggttgcaccggactgatgacacgctcctctgg-----
----------------------gagtgtgcggggagccgccacaggacgtaccaggcttg
gaaggcgcact--------------------ggaggcctggtgcttg-gagccggcacag
----------------------------------------------gttgaaccggactg
atgacatgctcctc-------------------------------------------agg
gcgagtgcggggagccggcacaggacgtaccgggctggggggactgtcatgccctgacca
tagagagccctcgggcttctctatgatgttttaggtcag---------------------
---ggcgtga--------------------------------------------------
---------ctagggggttttctaggtattacatttcta-tgttg----gtgtgtgtgta
tg--------gttcccaattagaggcagctga-----------------atatcgttacc
tctaattggggat-catatttagtgtgt---cctttttc---------------------
------ccacctgcaatatgggat------------------------------------
------------------------------------------------------------
------------------------------------------------------------
----------------------------------------------------------at
tattttgtgtgagtgcctatgtgcgctacgtatttc------------------------
------------------------------------------------------------
------------------------------------------------------acgatc
gttatatctttcttgttttggaag-------tttcactatcatt----------------
-------------------------------------------aaaatgtggaactctac
tcacg-------------------------------------------------------
------------------ctgcgccttggtccaattattcatacga--------cggtcg
tgacatcctacctgaatagggagt--------------------tgcacagt--------
-------------------------agcttgcattcttctcatctta-------------
---------------gtccactaca------------------------atatgaaaact
tatatt------------------------------------------------------
----------------------aaattccccttgttggcttttcactatagacat-----
------------------------------------aatctttttcctcta---------
----------------------acttttgtataacttacttcaattaaaaaggcctccat
ct---------------------------------------------tcacaatcaacag
tagcataggaaaagg---------------ctctctcctcag------------------
------------------------------------------------------------
--------------------cagcaggtgcacatacatgcaaggtgtgaga---------
------------------------------------------------------------
------------------------------------------------------------
------------------------------------------------------------
------------------------------------------------------------
------------------------------------------------------------
------------------------------------------------------------
--------------gatgttggtgtgtaggctatgatagacagcctctccttgacaattt
g-----------------------------------------------------------
------------------------------------------------------------
------------------------------------------------------------
------------------------------------------------------------
------------------------------------------------------------
------------------------------------------------------------
----------------------------------------gcctgctacaattttat-tt
atcagccta---------------------------------------------------
------------------------------------------------------------
--------------aa--------------------------------------------
------------------------------------------------------------
------------------------------------------------------------
------------------------------------------------------------
-----------------atttttgtataggccaaatgca---------------------
------------------------------------------------------------
------------------------------ggcaattaccagctaagggaaaccctggag
ct----------------------------------------------------------
----------------ttttcccatcagagttctttc-----------------------
------------------------------------------------------------
------------------------------------------------------------
---------------------------------------------------------cat
caaatggacctgtcgcagatgaaaatct----gtgcatcaatacatgcgtagtgcacata
aacataccttttaaggtgaaattccca--------------------------aatacta
gttaaatgggtttcctt--cattttcaactataggcatactgatg---------------
--gttttgtcacac------------aaaaaaactgtgtga------------------a
ggtatagcgaatgtgcacactctggtattggt--------------------atgtgcaa
tctag-----------ccaacagcttgcagatttttctgattgagtctttgaatgaagag
attgagataaaactgtccagtttgagtgtttgttgcagctcgttccagtcgctagctgca
gaaaattgaaaagacgagcggggacctttaacggggacctttaacggaatgtgactggca
gaacgggtgctgtgtgtgaaggatgacggctgcagtagatatctcagatggggggagtga
ggcctaagagggttttataaataagcatcaaccagtgggtcttgcgacaggtatacagag
atgaccagtttacagaggagtatagtgtgcagtatagtgtgtcctatgatgagcattggt
ggcaaatctgatggccgaatggtaaacatctagccagtgaaggtatagcatactaca---
------------------------------------------------------------
------------------------------------------------------------
-----tgatgagattattatagataaacatgcaag-------------------------
-----atcattttta--------tttgtcaa-------------tggcagccaa------
-------gcatcgatcatcatgtcaccagaataagacc----------------ctcaat
atttattg-aaaggaaaat-----------------------------------------
------------------------------------------------------------
----------------------------------------------------catcct--
---catcactgtgcacttt------------------------------caccaccatgt
gaagt------taacctatt------------------tcatctgtagcataataaactg
aa-tgc-tta-tcatgatg---------cggtga-tgctttttatcagacatgtaggtta
cttt-----------actcgcatc------------------------------------
------------------------------------------------------------
------------------------------------------------------------
------------------------------------------------------------
-------aaaaggttggatgtaaacctggttaatgtcaagacatttt------------g
aggatgttg---------------------------------------------gaataa
tatt-ttggatgaacgtgtgca---tgcctacaggat-acatttgaagtagcct------
------------------------------------------------------------
------------------------------------------------------------
------------------------------------------------------------
------------------------------------------------------------
------------------------------------------------------------
------------------------------------------------------------
------------------------------------------------------------
------------------------------------------------------------
------------------------------------------------------------
------------------------------------------------------------
------------------------------------------------------------
------------------------------------------------------------
------------------------------------------------------------
------------------------------------------------------------
------------------------------------------------------------
------------------------------------------------------------
------------------------------------------------------------
------------------------------------------------------------
-------atgatgatctgcaacagacagcgcat-tccatatcagaagtaaaaaatacagc
caga---ctggcctgctcctgtgcct----------------------------------
------------------------------------------------------------
------------------------------------------------------------
--------------------------------------ttctagaccc------------
------------------------------------------------------------
------------------------------------------------------------
-----------------ttt-aaactgtt--gagtagagcc-------------------
------acaactgatcc---------aaatcaaatgaa----------acattcaaat-c
acagggcttttgagctgttatt----------caaatgaca-tgttcactggag------
--------------------------------------------------taggctagaa
tgtcgtactcacttgaa--aacaaaaatgcaacta--ttcatcgcattgtggtgttgtag
gc-----tagtcaagg-taggataa--ttgtattgtccctaaacaagatcagtagggaag
--------------------------------ctg-ttctttcatgctc----aatgatg
cacctggcctctctgctgcctatcagctattcctatttgttcttgtcgattcatttaaaa
aatg-gatgcagcttttaatgt-atttatgtgcggcatgattgctagatagccta-----
-------ttgcagatctggacaaacgatccacctaccactattgtcactctgaatggtgg
atagaaggcaggatagacag----------------------------------------
----------------------ttagactggtagac--tactgacctgtggtatag----
-----------------------------------taagggaagtaccaaaac-accttg
atataggtgaggtgcatgcaagcggaataggacat-----ttagcta-------------
-------------------ggatgga------aaa----------------ccggcaaag
agctaatgtaaaccaggaataa------------------------------------cc
cccccc------------------------------------------------------
----------------------------------------------------------cc
ccccccccagtaatttgcaa------tatgtcccttaccaggtactattggtcttta---
---aaaagccattctcttctccatca------------tcatctatgtgactcggaaatc
aataccttgat-----------gcaatatgtaaggtaatctaaatgt-------------
----ttttataacagaaaggtgtattttctctgttaataatatagagtatttgtgtcggt
tatgctcagtttcaattcagaaaagca-----ccaagaggaggacacatgaaattaattg
ggagattgt---------------------------------------------------
----------------------------------------------------aaaaaaaa
gtagaaagtaaatatagacccatggaattgcaataggaacaagg-gatacatct------
-----------tacctgagcctagctactgttaaaaaccctggtatg-------------
-----taaatgctttcaaac-------aacgttattgcttggctaatagaaaacgc----
------------------------------------------------------------
------------------------------------------------------------
------------------------------------------------------------
-------------tgccatagattcttcatctaacctggtattggcaatcattttttcgt
tctcg-------------------------------------------------------
------------------agtctggaaacagttcttataaatgtctgtgt----------
------------------------------------------------------------
-----------------------------------------------------------c
ccgttgcagggggttgataaacactagagaaatcagaaagctaaaaaatctaatgtgttg
tat------------------cgagtgagatatgcctcttgcatgtgtgtagatctttg-
-----ttttggttgcatt---------------------gtgtgacgcactgtcatctac
ttctacac--------------------------------------------atggccgc
ggcacatag---------------------------------------------------
-----------------------------------acatgactagttccggcaaagatgc
aggaaacttctagaggaacctcctcacg--------------------------------
---------------------------------------aggtataaaacatggatttag
aatctttctgagt------tctctggtgtttgtagaaccacctgcaactgg---------
------------------------------------------------------------
------------------------------------------------------------
-------------------------------------------acacggctatgtatgag
atcacttttacagaatcgag-----------------------aacaaagaaagtatcgc
c----------------------------------aataccaggttagttgaagaatcta
tggcagcgttttacataggca---------------------------------------
------------------------------------------------------------
-------------aacctttaact--------------------tcctgtaatggatacc
aagaatcttt---------gattatatcacattatcttgtgtacagactgtagctaacct
gagcgaacaccatgta---------------------------------aaccagcacat
ctccgtc-------agtatcaggccccgtc---------atagcagtctccatcaggact
ggcagtgt--------------------------ctaagacatcagcagccatcagctaa
tatttcacttaaaactttgttttttgtatt------------------------------
------------------------------------------------------------
---------------aataggatgtaggcacactcttagaaaaaaa--------------
-gtgttcaaaaagggctcttc---gactgtccca------atagaagaaccatttttggt
tccaagtc------------------aaaaccttttttgtttcaggtaaaactcttttaa
gttccatgtaaaacc-----------------ctc-tgtggaaaaggttctacctttaac
caaaag---agttctaactggaaccaaaaatggttcttcaaagtgttctgataaggggac
agctgaag----------------------------------------------------
------------aacccctttaggttctacatagcacctttttttc--------------
------------------------------------------------------------
----------------------taatagtgcacaggacatgttcttgta-----------
------------------------------------------------------------
-----------------------------------------------------gtagtgc
tttgatatgtaggtcgagtactggtacatgcctttggtcat-------tatggaac----
-------------------------attctcaatacg-----------------------
--------------actaataggttaatttcagctagaataca-----------------
--tagtgacattttattaattctattctgatcacagaaaaaactatgtttttcatttgat
ccattagcatgcctctacataaatggcatatgcatttttttgtgtcagttaggtcattta
agttgat--taaccccgc-tcaatgcaaatcaagttca---------------cttacag
tgccattttacagttggatggtgtcac--------------------accctgatctgtt
tcacctgtcct-------------------------------------------------
-----------------------tgtgattgtctccaccaccc--------tccaggtgt
cacccatcttccctattaccctcagtgtatc------------------------agggt
acctgtcttc--------------------tctgtttgtctgttgcc-------------
------------agtttgtcttgtcttgtcaaccagcact---------------tttcc
aagtgcctgttttt----------------------------------------------
-------------------------------------------------gctagtctctc
ttttctagtcctcccggttctgaccttttgactgccctgacactgagcccgcctgcctga
ccattc-------------------
>C1_124565487-124570251
-----------------cgatttttagcactcgg---------------------cggtc
ccgttctgagagcttatgtggcctacc------------actttgcagctaagccgttgt
tgctcct-----------------------------------------------------
---------------------------------------agatgtttcca----------
------------------------------------------------------------
------------------------------------------------------------
------------------------------------------------------------
--------cttcacaataacagaacttacagttgactgggg-------------------
-----------------------------------------gcagctctcgcagggcaga
aatgtgactca-------------------------------------------------
--------------------------------------------ctagcttgttggaaag
gtggcattctatta-------------------------------------------cgg
tgccacattgaaagtcactctactcttcagtaaggcaattctactgccaatgtttgtcta
tggacattgcatggctgtgtgctcgattttatacacctgtcagcaatg------------
---ggtgtgg-----------------ctgaaatatctgaatccactaa-----------
--------t------------------------------ttgaag----gggtgtccaca
ta--------------cactaaatatacaaaa-----------------gtatttccatt
tccaggactgaatgcatgtctaatttac---acatctccat-------------------
------ctggcttttttatcagag------------------------------------
------------------------------------------------------------
------------------------------------------------------------
----------------------------------------------------------ct
aaatctatgggctattatgtttttctgtcatgaata------------------------
------------------------------------------------------------
------------------------------------------------------atgtgc
ggtagcccaacctggtctcagagc-------attttgtattattc---------------
-----------------------------------tgtaagtaaatccgagacactccat
ttaca-------------------------------------------------------
------------------------tttggtaaagttacat----------------aaaa
cagatggttacttaaggcaaaaac--------------------taaaaaaaa-------
------------------------aaatatatatatatcatcctcag-------------
--caatctacacacaataccccataatg--------------------------------
------------------------------------------------------------
------------------acaaagcaaaaacaggtgagatgcttctaaaacttgg-----
------------------------------------agtccacctgtggta---------
----------------------aattcaattgattggacatgatttgaaaaggcacacac
ctgtctatataaggt-------------------------------cccacagttgacag
t-----------------------------------------------------------
------------------------------------------------------------
------------------------------------------------------------
------------------------------------------------------------
--------gcatgtcagagcaaaaaccaagccatg-----------------aggtcgaa
ggaattgactgtatagctccgagacaggactg--------tgtcaaggcac---------
---------------agatctggggaagggtaccaaaaatgtctgcagcattgaaggtcc
ccaagaac-----acagtggcctacatcattcttaaatggaagtt---------------
--------------------tggaaccaccaag--------actcttcctagagctggcc
----------gctggcccaaactgagcagtcgggggagaggggccttggtcagggaggtg
a-----ccaagaacccaatggt------------cactctgaaa----------------
------------------------------------gagctctagagttcctctgtggag
atgggagaaccttc-----------aagaaggacaaccatctctgcagcactccatcaat
caggcc---tttatggtagtggccagaagtcagccgcttctcagtaaa---------agg
cacatgatagcccgcttggagtttgccaaaagg---------------------------
--------cacctgaagactttcagaccatgaga------aacacgattctctggtctga
tgaaaccaagattgaactctttgg----------------cctgaatgccaagcatc-ac
atctggagg----------aaacctggcaccatccctatggtgaagcatggtggtggcag
catcatgctgcggggatgttttttcagcagcaggaactgggagactagtcaggatcgagg
caaagatgaacgg----------agtacaggagatatcctt-gatgaaaacctgctccag
agcgctcaggacctcaggctggggtgaaggttca-----ccttccaacaggacaaagacc
ctaaacacacagccaagacaatgc-------aggagtggcttcgggacaagtctttgaat
gtcctttaaatggcccagcccgagccc-------------------ggacttgaatccga
tcgaac-----------atctctggaaagacctgaaaat----agctgtgcaggg-----
-----------------------acgttccccat---------ccaaccttacagagctt
ga-------------------------gaggatctgcggagaatgggagaaactccccaa
at----------------------------------------------------------
------------------------------------------------------------
------------------------------------------------------------
------------------------------------------------------------
-------------------acacgtgtgccaagcttgtagcgttatcccaagaagacttg
aggctgtaattgctgccaaaag----------gtgcttcaacaaa---------------
----------------------------gtactgagtaaagggtctgaatacttatgtaa
atgtcataattttttatacattcgccaacatttctacaacttttt---------------
--gttttgtcatta------------tggggtagtgtgtgtag------------attga
ggagaaataagtatgt-----------------------------------aacgtatgc
tataaagtgaaagggtctgaatgctttccgaatgcact----------------------
------------------------------------------------------------
------------------------------------------------------------
------------------------------------------------------------
------------------------------------------------------------
------------------------------------------------------------
---------------------------------gtagtacaggtatagcctacaaca---
------------------------------------------------------------
--------------------------------------------------------ttaa
attatttacaaaatgattattgacaaaagtgcgag-------------------------
-----attat-------------tatgtcaattg------------gcagccaa------
-------gcattgatcatcatgtcaccagaataagacc----------------cttgat
atttattg-aaaggagaat-----------------------------------------
------------------------------------------------------------
----------------------------------------------------caacat--
---tatcactgtgcacttt------------------------------cgccactctgt
gaagt---tcataacttatt------------------tcatctgtaccctaataaactg
ca-tgctttc-ccaagatg---------tggtga----catttatcagacatgtaggtta
cttt-----------actcacata------------------------------------
------------------------------------------------------------
------------------------------------------------------------
------------------------------------------------------------
---------aaggtttgattgaaaccttgttaatgtcaagccatttt------------g
aggacgctg---------------------------------------------gaatta
catt-ttggatgaacaggttca---tggctacaggag-ac--ttgaagttgccttatcag
at-tcaaacattgtgactggttgagtttttgccaca---------tataaaaggtaatac
atta-----aagtgaaatgttaaatatgta-------ggctataatgaagcgtt------
-------------acgaatagccgctttgattgg----------------agaggaggca
gtgcatgtg---------------------------------------------------
------------------------------------------------------------
------------------------------------------------------------
------------------------------------------------------------
------------------------------------------------------------
------------------------------------------------------------
------------------------------------------------------------
------------------------------------------------------------
------------------------------------------------------------
------------------------------------------------------------
------------------------------------------------------------
------------------------------------------------------------
------------------ttaagc------------------------------------
----tttcctgaaaaactgggcct--------------gccgggagc-------------
atatgtggccacattatttt--------------------------tggacgac-----t
tgggaga---atgatctgca--agacagaacat-tcagtatcagaa-gtaaaaat--agt
caga---ctggcctgctagtgtgcct----------------------------------
------------------------------------------------------------
------------------------------------------------------------
--------------------------------------ttctagtcct------------
------------------------------------------------------------
------------------------------------------------------------
-----------------tataaaaatgttgttagtagacc--------------------
--------------------------aaattgaatgac----------atattcaaat-c
acagggcatttgcgccgttatt----------caaatgaca-ttttcactggagcctaga
g-------------------------------------------------taggatagaa
tgttgtactcacttgaa--agcaataatgcaatta--ttcattgcattgtggtgttgtag
gc-----tagtctgga--------------------------------------------
---ttttt-gagctgtgcgtctcatgtcttcactg-ttctttcatgcgcttggcctcgtg
cacttggcctctccgctgtctatcagttattcctatttgttcttgtcgaataatatttgt
ttttaaatgcagctttgaatgt------tgtgtggtatgactgctaggtagccta-----
-------ttgcagatcctaacaaacaatccacctaccacgattgccactatgaatggtgt
aaagagggcagga-----------------------------------------------
-------------------------------tggactatattgacctttagtgtagtaaa
aag------gttagcacatggtaaagaatagtgcataagggaagtaccaaaac-accttg
atataggggaggcgcatgtaagcagatacgaaaat-----gtggcta-------------
-------------------ggatggg------agaaa-tatatggtaaaccctgcaaaag
agaaaatgtaaaggggaaaaaattaaataaatacaaaatgtaaaaaaataaaaaaatacc
ctctcctgtgccc----------------------------aatacatta----------
-------------------------------------ttgtatttttttaaatacctccc
caccccccagtaaattgcaa------tctgtcccttagttttatgattataga-------
--------------------------------------acatttaatgaaaaagaaaaat
attaagaggat-----------ctgtagtgcaaaacattgaagacgatt--------ttt
atttttttat---------------------tgttcacagt-------------------
------------------------------------------------------------
------------------------------------------------------------
------------------------------------------------------------
------------------------------------------------------------
-----------taaacacaagcaactgctttaaataactttgttttt-------------
-----tgccttttttcaaaa--------------tctccatctccaaaaggagtcc----
------------------------------------------------------------
------------------------------------------------------------
------------------------------------------------------------
-------------caactcaagctttccattcagttcacgcttgattgtaccatctatct
tggtt-------------------------------------------------------
-----------------------tgttgtagttcctactactata---------------
------------------------------------------------------------
-------------------------------------------------ctgtactgttg
gcattaaagtggattgttgaacatgcttttagatagcaaggcagagggaatgacagctga
agt------------------tcagtggacaacaggatttatgaccatttcaacacatgg
aaggacccaactttcaat---------------------gtccacatcaaagtaaaattc
ttccactt--------------------------------------------tttactgc
cataggtca---------------------------------------------------
-----------------------------------gtaggaccaataagaatcaattggc
agagacttctgtttttgttctgttctca--------------------------------
---------------------------------------gaaaacagatgacacatgtaa
accttttatgcag-------------cattcgagagacaccgagacacagg---------
------------------------------------------------------------
------------------------------------------------------------
-------------------------------------------gttggggagtaactgat
ttaaaattaacggtaatcagttgc-------------gttaccggcaaaaatgttgtaat
c----------------------------------agattacagatactttaaaaaacta
gatgattactttgt----------------------------------------------
------------------------------------------------------------
---------ggattactttaaaaa--------------------ggatgttgtgaaaaac
atgaacatct---------ttctgtttc--------------------------------
---tcaacgacattca---------------------------------attcagcattg
aaaaaag--------------gcgcaattt---------aaagttttgttcctctggagc
aaatctga----------------------------------ccacaagtcagagaccac
tatgacacgtcaaatgc-------------------------------------------
-----------------------------gttcgatggatactttttgtattcttcttat
gcctcttatggggaaagtaaaatcagatcacgttactgagttaggg--------------
-ttatccaaaaatga-----------------------------------cattactgat
tacaattttgaacaggtgactagtaagggattacatt-----tagaaagaaacctatcca
gccctccccagatacataacgcatcaacta--------gaatagaa--------------
----------------acacgaggtgaacgtgtcattctgaaatggttgtatttagtatc
tga---------------------------------------------------------
----------ttaaaatgtttggcacgttcaaagtgtctttctgta--------------
------------------------------------------------------------
--------------------agtgatctcgaacagaatacactgctttat----------
------------------------------------------------------------
-----------------------------------------------------acaggta
gatgtattgcaaattatttgttggaatgaacatagcatgag-------tatgacct----
------------------------------------------------------------
------------aaattcaagatgtggatatcgtgagcaacat-----------------
--tagttgcagaaccttgcaggtatttttaactcttaacaaaacgctgttgtcatatcaa
tattcc----------agtttgataataaatgttattggaagtttcagtaacgttcatca
acactaa--caggaatga-----------------------aaattgaatatttccccaa
aatccttctccttacaggttgcaaagc--------------------cccttgcaaggct
------------------------------------------------------------
------------------------------------------------------------
------------------------------------------------------------
------------------------------------------------------------
-----------aggactacttggggaagggagtgatcat---------------------
------------------------------------------------------------
-----------------gaaataataaatcatttaaaaaaaact----------------
---------------ctacttataaaaaagcatttctaaatgttgcaaatttttcttat-
---------------------tgca
>_R_C1_126269467-126274135
-------------------------------------------------------tagtg
cacttgccagagtctttagtgtgtcta------cagtatagttacgtttccaaccaattt
gggac--agact------------------------------tttatgcagaaaaatcat
ttcccatcatagttgt-------------gtttccatc-aaattgtct--------tgtt
gcagataaaagaatgtgc------------------------------------------
------------------------------------------------------------
--------------------gtaaatacgtagtccaccaaatataaaatatacaagttaa
atagatttccttcacattttcaagtctaggcct---------------------------
--------------------------------------actgatggttttgtcacacaaa
tttttgtctag-------------------------------------------------
------------gtatagcgaatgtgcccactctagaaatt-----------------gg
catgtgtgctttagc---------------------------------------------
------------------------------------------------------------
-------------------------------------------------aaacagcttgc
atatacagta--------------------------------------------------
------------------------------------------------------------
----------------cagtgcgggtatagcc----------------------------
------------------------------------------------------------
------------------------------------------------------------
------------------------------------------------------------
------------------------------------------------------------
------------------------------------------------------------
------------------------------------------------------------
------------------------------------------------------------
------------------------------------------------------------
------------------------------------------------------------
------------------------------------------------------------
------------------------------------------------------------
------------------------------------------------------------
-----tactacataatgagattat------------------------------------
------------------------------------------------------------
--------------------------------------------tatggagaaaagcagc
caagcttcaatca-----------------------------------------------
----------------------tgacgtcaccagaataatactctcaatatttattgaat
ggagcatca--------------------------cgctcatctccgtgca---------
----------------ctttcaccaccctgtgaaattaatcattttggacgaacatgtac
atgcctacaggagatttttaaagtaatc---taatcagattaaaacattgtgactagttg
t-----------------------------------------------------------
------------------------------------------------------------
------------------------------------------------------------
------------------------------------------------------------
------------------------------------------------------------
----------------------------------------gttaatgccac---------
---------------atatgaatggtaatacattttaaatgcttaatt------------
-------------ataaatgtttaggctatgttgacacattaggt---------------
-----------tctaggtgcatgagcagcctgg--------tctcatggactagacgtaa
cacagtaaa---------------------------------------------------
-----------------------tgtaaatccgggacccttaaa----------------
------------------------------------ttagtatgatatgttacggttgat
atggtca-----------------------------------------------------
-----------------aataagaccgatgtcacgacttccgcagaag------------
------------------------------------------------------------
--------------------------------------tcggtcactctccttgttcggg
ctgcgc---------------------------------------tcggcggtcgacgtc
accagtctt-------------------gtagccattgccgatccacctttcatttttca
tttgttttgtctcgtcttccc---------------------------------------
-----------------------acacacctggtttcaattccatcat-----------t
acatgttgtgtatttaaccctctgttcccccccatgtccttgtccggaattgt-------
------------------------------------------------------------
----------------------------------------------ttattgtagtgctt
gtgcac--gttatgctggtgtgtgatgggttttgattta---------------------
--------------------------------------------ttgtactgttaacggt
ggttttatttatttatttattagtac----------tgttaacggtggttttatttat--
-----------------------------------------------ttattaaactgtg
ccgttgtaaatcagttttgctctcctgcgcctgacttctctgccgc--------------
------------------------------------------------------------
------------------------------------------------------------
-----------------------------------------------------------c
agtacgcaccccttacaaccgaaggttacttaaggcaaagacgaatggagattgggtggg
agtataacgcacacgtctagaaacccaa--------------------------------
------------------------------------------------------------
--attgtgtgttcc---------------aaaatgttgtgtgttcgaagctcatcacgga
caattagcaaataaccctaaccttaacccagc--------------aaattagcatctac
ttactact------tagcaactacttagcatgtttgctaacccttccct-----------
------------------------------------------------------------
-----------------------aaccttaacctaaccctttaacctt------------
------------------------------------------------------------
------------------------------------------------------------
------------------------------------------------------------
---------------------------------atttcttaattctaacccctagcctag
ctaatgtta---------------------------------------------------
----------------------------------------------------------gc
cagctagctaacatatgtgtttactttatctttatttaactaggcaagtcagttaggaac
atattattatttacaatgatggctatttacaatgatggcc--taccccggccaa------
-------accctaacccggacgttgctgagccaattgt---------gtgc-cgtcctat
gggaatcacggccagttgtg----------------------------------------
---------------------atacggcctgg----------------------------
--------------------------------------------aatcgaaccaggtt--
---ctgtagtgacgcctctagca--------------------------------ctggg
atgtaatgcaatgctgtgcc------------------actcgggagccacaataaattg
gaa----ttt-gtatcatagg-----ttttgcaa---------attcgtaacatgtacgt
tttgc----------aaattcata------------------------------------
------------------------------------------------------------
------------------------------------------------------------
------------------------------------------------------------
-----------------------------------------------------------a
catatcatac--------------------------------------------gaattg
taat-tcggaac--------------------------atatacaaaatggatgattgac
at-ccacaaattaatacaaaccatac-----------------catatgtaacatagcat
acta------aattaagtgtcttagatttacctatagaataatatgaaatgctctgagac
c-aggttggtgtgaggaatagccattcagattgg----------------agaggaggca
gagtgtgtg---------------------------------------------------
------------------------------------------------------------
------------------------------------------------------------
------------------------------------------------------------
------------------------------------------------------------
------------------------------------------------------------
------------------------------------------------------------
------------------------------------------------------------
------------------------------------------------------------
------------------------------------------------------------
------------------------------------------------------------
------------------------------------------------------------
------------------tttggc------------------------------------
----tttcctgagtaactgggcct--------------gctgagagc-------------
atatgtggccacattattaa--------------------------atgacgac-----t
tgggagaatgatgatctcta----------------------------------------
-aga---ctggcctgctactgtgcct----------------------------------
------------------------------------------------------------
------------------------------------------------------------
--------------------------------------atctagacct------------
------------------------------------------------------------
------------------------------------------------------------
-----------------tat-aaactgttgagagtagaccc-------------------
------acaactgatcc---------aaatggaaataa----------acattgaaat-t
acggctttt-------gttttt----------gaaatgaaa-atttcactgcagcctaga
g------------------------------------------------------tataa
tgctatagtcacttgaa--aacaataatgcagttaatgttgtaggcttgtggtgttgaag
gc-----tagtctagg-taggataa--tagtgttgtccctaatcaagatcaataggggag
--cttttt-gagctgtagctctcatgtcttcactg-ttgtttcatgcac----aatgatg
cacctggtcactccgctgcctatcagctattcctatttgtttttgtggattcatattgaa
aatg-tatgcagctttgaatgc-ttttatgtatggtatgattcctagttagccta-----
-------ttgcagatctggacaaacgatccacataccatttttgtcactatgactggtgt
atagagggcaggataga-------------------------------------------
-----------------------aagactggtagactatattgacctgtggtatagtaaa
a--------gttagagtgtggaaaagc----------------gtaccaaaac-aactta
atataggcgagacgcatgcaagcagatgaggagat-----ttagcta-------------
-------------------ggatgaa------agaaatgatacagtaaaaactgcaaaag
agcgaacgtaaaccaggg--aaaaatgcacta--------------------------cc
ctcccctatgcca----------------------------aataaaaaa-acacagaac
cctccccaataccgtcatc-------tatttttggaatt---------------------
--------------------------tctaactttaattactgagcaagtaaat------
--------acattattgccactagtaagcagcattgcgacactgtagcattgtgaaatgt
taggcttaacatgagaaaatgacgaccaattagccctaccaataaaca---------ttg
atccattagc--------------------------------------------------
------tacagcaaagctatacatgctctggcaccaaaaatcctattatcgattagatag
gcatgcagccccatagacatttcgcaatttcagcaccatg--------------------
-----------gacagcgattagtagtctatactttatgagtggctgtccggctgacacg
taaaaaaatatagagagag----aactgcgttaagccagtgtttgccctctgccatcatc
tatctgtg------------------------aaatatgctgattttcacattgagtaca
gttggaaccaggtcatatgcgattg-----------------------------------
-aggttagcaacatggtcaattttagctatctacatagctaa------------------
---------------tagagcaatacatgcaggaaataaatg------------------
------------------------------------------------------------
------------------------------------aggtgtattctctgttctgacctt
cactggaccgtgcctaataataa-------------------------------------
------------------------------------------------------------
---------------------------------ctcacagatggaaa-------------
-------------ctctctagcagttggggg--cagcatcaaccc---------------
--------------------atcattagaatgcacaagcgccattagaacaccaagagct
aaatatgat----------gatcaaatatatgaagaattcagcatcagtaaactggggct
gggaataatag------------------------------------cattatttactgt
tttcagta-------------------------atactattcagcattcagtttcactgc
aggaaacaa---------------------------------------ta----------
------------------------------------------taccacacagaagcccaa
ttccaatgataacattcacttt-------accatgtcatttatgttatgga---------
---------ctattttcagaagtccttgt----------atgttatcggcattcttttac
attcagtg----------------------------------------------------
----------------------gtgatagtcttgaccccaaaaagcgcctacaggggtca
a---------ttttggcaca-------------------------aacgggtcaattttg
accccaagggttataaaggtcataatacatttttaaaaacaatttaccttgatttctgta
ataatatggaggaattaaaatacatctaaat------gttgtatactaggggtgctgaat
agtggactgaatagta--------------aactttgtgataaaatcattctgtgtgttt
ctgttgggttgtatgtcag-----------------------------------------
------------------------------------------------------------
--------------------------------------------agttttggtgtgtgtc
aacactggcc-------------------------------------------ttgattg
gggttaagatgcaatgacactgtgtagccctgttatcagcatggacacaaacagacacac
acacacacac--------------------------------------------------
------------------------------------------acacacacacacacacac
acacacacacacacacacacacacacacacacacacacacacacacacacacacacacac
acacacacacacacacacacacacacaggccagactgactgacccatttgcatctgggca
gctgct------------------------------------------------------
--------------------------------------------------cctttctcag
ctgtctatccgatagttgaccagt---------------------cactaaatacccaac
tctgaccaatgagccattgtttccaatgccac----------------------------
------------------------------------------------------------
----------------------------------agacacaggtttattcatggattaa-
------------tatgctctatgtatcttaagtaaaaagcatgccagaaatgactc----
---gataacacaggcccaaatgttgttgttgctattttgtttggttca------------
-------cataacaaaccttaatggggtgatacgtattattgaggtcaatccat------
---------agtggtatactacaacg------------------------cttgctagat
ctactcttctaaagcttgccggcttcagttag----------------ctccacaagcca
ctaactatatcaggcttgtaactgcacgtgtatgtcgcacg-tgactagtcgaactctga
actcttc-----------------------------------------------------
------------------------------------------------------------
-attgagacaatgctacaacatcaatcc--------------------------------
-------------------------------------------atgggcaagtcagtgca
acataaa--aaaaaatct------------------------------------------
------------------------------------------------------------
------------------------------------------------------------
------------------------------------------------gaaatcaacatg
aaagaaaagttatattgcata---------------------------------------
----------ttcagcagg-----------------------------------------
------------ctatggtgtgaaataggctttcagaag--------------------t
gctgtctttattttattacttatcgttaatgccg--------------------------
------------------------------------------------------------
------tctttggtgtgcttttgtgtgtttatcaatgcaccatcagcttttttcccactc
ccatcgataaaataattgttttaag
>C1_141985946-141990330
---gcagggggtgtctgttttatgtggttcggggt-----ttgttgggctat--gtactt
atgtaagagggctgtttgttttatgtg------ttccggggttttttggtctatgttcta
tg-----ttagtgtatttc-----------------------tatgttcagtctagtcta
tctatttctatgtt---------tagttcatt-------ggattgacc--------ttta
attggaggcagttgttcctcgt---------------------------tgcccctgatt
------------------------------------------------------------
------------------------------------------------------------
------------------------------------------------------------
------------------------------------------------------------
-----------------------gaaggtcctatgtataggggtgtttttgtaatgggat
ttgtgggtagttgt----------------------------------------------
------------------------------------------------------------
------------------------------------------------------------
--------------------------------------------------ttcctgtttt
gtgtctgtgc--------------------------------------------------
------------------------------------------------------------
----------acctgacaggactgttttagtg----------------------------
------------------------------------------------------------
-gcgttcattgttttgtatacgtg----------atttgtttgtttttccttcttaataa
agaagatgagtatacatgttcc--------------------------------------
------------------------------------------------------------
------------------------------------------------------------
------------------------------------------------------------
------------------------------------------------------------
------------------------------------------------------------
------------------------------------------------------------
------------------------------------------------------------
------------------------------------------------------------
------------------------------------------------------------
-----cgctgcaccttggtccaatcct---------------------------------
------------------------------------------------------------
------------------------------------------------------------
------------------------------------------------------------
------------------------------------------------------------
-----------------------------------tacgacgcccgttaca---------
-------gctgtatactccacagagctgggctttacggaagagtgtccagaaaaaaagcc
attgcttaaagaaaaaaataag----------------------taaacatgtttggtgt
t-----------------------------------------------------------
------------cgcttaaaggcatgtgggagactccccaaacatatggaag--------
----------------------------------aatgtactctggtcagatgagacaaa
aatgttgctt--------------------------------------------------
------------------------------------------------------------
------------------------------------------------------------
------------------------------------------------------------
------------------------------------------------------------
------------------------------------------------------------
------------------------------------------------------------
----------------------------tttggccatcacggaaaa--------------
------------------------------------------------------------
------------------------------------------------------------
----------cgctatctctggtgcaaacccaacacctttcatcaccg------------
------------------------------------------------------------
------------------------------------------------------------
------------------------------------------------------------
------------------cga---gaacaccatctccatagtgaagcatggtggtggcag
catcatgctgtggggatgtttttcatcg-ttagggactgggaaactggtcagaattgaag
gaatgatgggtgg------cgctaaatacagggaaattcct-gagggaaacctgtttcag
tcttccagagatttgagactgggacggaggttca-----ccttccagcaggacaaggacc
ctaagcatactgctaaagcaacactc-------gagtggtttaaggggaaacatttaaat
-gtcttggaatggcctagtcaaagccc-------------------agacctcaatccaa
ttgaga-----------atctgtggtatgacttaaagat----cgctgtacacca-----
-----------------------gtggaacccat---------ccaacttgaaggagctg
ga----------------------------------------------------------
------------------------------------------------------------
------------------------------------------------------------
------------------------------------------------------------
------------------------------------------------------------
------------------------------------------------------------
------------------------------------------------------------
------------------------------------------------------------
------------------------------------------------------------
--gcagtattgcct---------------tgaagaatgggcaaa---------------a
atcccagtggctagatgtgccaagcttataga-------------------gacatac--
--------------cacaagagacttgcagct----------------------------
------------------------------------------------------------
------------------------------------------------------------
-------------------------------gta--------------------------
------------------------------------------------------------
------------------------------------------------------------
------------------------------------------------------------
------------------------------------------------------------
------------------------------------------------------------
------------------------------------------------------------
-----attgctgcaacaggtggctctacacagtattgact-ttgggggggtgaatag---
-------ttatgcacgctcaagttttcgtttttttgta-----------ttatttcttgt
ttgtttcacaatgaaaaata----------------------------------------
-------------------------------------tttt-------------------
------------------------------------------------------------
------------------------------------------------------------
--------------------------------------gtttcttaaaagtggtaggcat
gtt-----------------------------------------------gtgtaaatca
aatt-----------atacacacc---------ccc------------------------
------------------------------------------------------------
------------------------------------------------------------
------------------------------------------------------------
-------aaaatatcaattttaattccaatttgta-------------------------
------------------------------------------------------------
-----aggcaacaaaatatgaaaaatgccaagggggt-----------------------
-----gaatactttcgcaagccactgtaataacacaaaaac----cgttctaggctaata
atgt--aataaataaaaacacaaatatata-------ataaatactgca-----------
--aagtt-gtttagga----------------------------------gctagaagca
gagctgctgtcacgacttccgccaaagttggtttctct---------------tcttgtt
cgggcggcgttcggtggtcgacgtcaccgaccttctagccatcgccaatccattt---tc
cattggttttgtcttg--------------------------------------------
------------------------------------------------------------
------------------------------------------------------------
------------------------------------------------------------
----------------tcttccat-------------------------cacacctggtt
ccaattcca---------------------------------------------------
------------------------------------------------------------
------------------------------------------------------------
------------------------------------------------------------
------------------------------------------------------------
------------------tcaatt------a-----------------------------
----catgttgtgtatttaaccctctgttccc------cccatgtcc-----------tt
gtccgtaattgttttgttgt----------------------------------------
------------------------------------agtgcttgtgcacggtaatgctgc
tatt------------tactgggttt----------------------------------
------------------------------------------------------------
------------------------------------------------------------
--------------------------------------tgtttgaccc------------
------------------------------------------------------------
--------------atttt-----------------------------------------
--------------ttgtattattctgttgatggtggttaa---------tgtttattaa
ac----acaactgttgt---------aaatcagttt------------ccgctctcctgc
gcctgacttctctgccaccagtagcat-----cgcattacagctgccacgtctgattacg
acagatgagtcaaagtagaagccggaattggggtaagtaactgccgatctgatgttcaag
agttcttgtcggttgta--agaaataat--agtgg--ttcattttgtgaaaatatagtaa
aaa---------taaa-caaaataa--caaagttgggtcggagcttg--caaaacggcag
--ccatccagtactgcgc------catcttcactg-ttctttcatgcgc----aatgatg
cacctggcctctccgctgcctatcagctattcctatttgttcttgtggactcatattgaa
aatt-gatgcagctttgaatgc-ttgtatgtgtggtatgattgacagttagctta-----
-------ttgcagatctggaaaaacaatccaccttccactattgtcacaatgaatggtgg
atagagggcaggattgacag----------------------------------------
----------------------ttagactggtagattatactgacctgtggtataataag
a--------gttagtgcgcggaaacgtgtagtgcgtaagggaagtaccaaaac-accttg
atatag-ggaggtgcatgcaagcagatttggaaat-----ttggcta-------------
-------------------agataga------agaaattatataataaaacctgcaaaag
agcgagtaataacatgaccttgttacacaatc--------------------------ac
ctcctctgcaactcttttgggtctattatgcctgagtgaatggttgatcaattcagtggt
ctgcctaagtgcagttgaaagg----------------------ctacttggtcctgtta
ctctcctgcacattttataggtcaattcttttcatggttattcatatgtgtaat------
---------------------------------gggcttcttttctgcctttcaaaaaat
aaatctgggcat--tcaaatgaaagacaaattggactgccaaaaagcgctgaaaatattc
attcacacaa--------------------------------------------------
------------------------------------------------------------
---------------catatatttttatctcagttccagacagtttcttctgatttctga
-----ggagagagctgtgaatggtgaggaacttctggaaaatgactagcttgtcaaagtg
acacagcaggtgga--------------ttttcagccagttttg----------------
---------------------gcactcacgatggtattgtcactgtccgactgtgtta--
------------------------------tctactcccctgccagtacagaggaaataa
---------------attgtgagttgctgttttacagggtcca-----------------
-----------------------------------------gatggacatt---------
------------------------------------------------------------
--------------------------------------gagtaggtagtgcgtaaccttg
catgccaggggtcttatacagta-------------------------------------
------------------------------------------------------------
------------------------------------------------------------
----------------------------------------------tatcaatcatctca
gcttaggagggagggaggg-----------------------------------------
--------------------------------cagggctcacaggtgtttggagggaggt
cagagtgtgtattgaggt-tacagagattgaac----------------ctgaggagttg
tttttcag------------------------------aaatgccaaggagaatgtcagt
tgtagagag--------------agaaatagaaagagtgagtgtgcctgcctgcctgcct
gcctgcctgcctgcctgcctgcctgcctgcctgcctgcctgcctgcctgtgccatgcaaa
gaggaaaaacccaaatgacttacagt----------------------------------
---------------------------------------gcattcgaaaagtattcagac
ctcttccctttttccacattttgttacgttacagccttattctaaaattgattacataaa
aattgt------tgctcatcaatatacacataataccccaccatataatgacaaagaaaa
aaaaa-gatttttttttgca-------------------------aatgtataaaactga
aataacacatttacataagtattcaggccttttactcagtactttgttgaagcacctttg
gcagcgattacagcctcgagtcttcttgggtatgacgctactatttggggagtttctccc
attcttctccacagatcctctcaaactct-------------------------------
------------------------------------------------------------
------------------------gtcagattggatggagagctatttcaggtc------
tctccagagatgtaagatcg------------------------ggttctagtacaagct
ctgcctgggc--cactcaaggacattcagagc----------------------------
----------------------------------cttgtcccgaacccactcctgcattg
tcttggctgtgtg----cttagggtaattgtcctgttggaaggtgaaccttcgccccagt
ctgaggtcctgagcgctctg----------------------gagcaggttttcatcaag
gatctctctgtactttgctctgttcatctt------------------------------
-----------------------------tctctcttactagtctcccagtccctgtcgc
taaacaac-------------atcccacagcatgatgatgcc------------------
--------------------------------------------------accaccatgc
ttcaccgtagggatggtgccatgt------------------------------------
-ttcctccagacgtgacgctttacattcatgc----------------------------
------------------------------------------------------------
aagagttccagttttgtttcatcagactag------------------------------
------------agaatcttgtttctcatggtcagagttctttaggtgccttttgg----
------------------------------------------------------------
------------------------------------------ccttttacttaggagtgg
attc--------------------------------------------------------
-----catctagccactctaccataaaggcctgattggtggagtgttgcagagatggttg
tcctgagttcctgagttcccagagcatgaataaacggctgtgtgaacacacatttcccga
attccattcattcagattttgga-------------------------------------
--------taccataacttaaaccctttttttattatgatttata---------------
-------------------tgacatttctatttcaaaccagaaaaggattcctcaacagg
taataa-----------aatgaagacca-------------ttttctaccaactgatgta
gtgacat-----------------------------------------------------
------------------------------------------------------------
-------------------------------------------ttgtggacttcag----
------------------------------------------------------------
------------------------------------------------------------
---------------------gtgaaagaagtaataggatgattctaggaaaaatatctt
agaggtcatcgctgaacatgtaaagagaacagaaagtaatgg------------------
------------------------------------------------------------
------------------------------------------------------------
-------------------------catcatctgatatctcataacaacctcctacaaac
tttag--------------------
>C11_16341360-16346098
c-tgag-tataaaaacaatactctcaaatatttt--------------------------
------acaacacacttattacattta--------------cattacattttagtcattt
a-----------------------------------------------------------
----------------gctgacgctcttatcca------gagcaactta-----------
--------------------------------------------gtgagtgcatacactt
catacat-ttcatgca--------------ttttttttttt-------------------
--------------------ttttgtactggcccccgtgggaatcgaacccacaacc---
---------------ctggcgttgcacacaccatgctggcgttgcaaacaccatgctcta
ccaactgagccacagggaagccatatgtactg-tctgtagtaatggcaacactgaaccaa
aaaaaggcctaagtcatt----atgatgaatggagaagaagtgttttccattcatcatag
tgtttaacatt--------gagcacatcagt---------------gttcaactggttct
tataaatgtcaattcatatgatggtttgtg-----------------------------t
gtcatttgaaaacaaaataccattttgataagaaataacattgttttgaatgtaaagttt
--------------------------cattttgctggagaattga-----ggggttttgc
ccatttgtgt-----------------gtgtgttttttgatttgtgtgtaaa--------
-------------------gttctgagaatatgaggcat---------------------
-----------gctttcagaaaatgtgtgtaa-----------------acaatcaagaa
aaactaagttaaaataagtgttcattct--------------------------------
------------gtgttgtaattg-------------------tcattattacaaataaa
gaaataaaaaacgaccgattaatcggcatcggcctttttggtcctccaataatcggcatc
ggcgttgaaaaatcat----aa--tcggtcgacctctacactgggcctttactagtcctt
tactagcagactgatgtagccgtctgtagcgtgggcatatagccatctgtagcgctaaat
tgcagcactcccacctccatcttcccacggaagcacttagcgctttgcggtcagatgcac
--a-gcagttgccataccaagtggttatgcaaccaatcaagatgctctcagtggtgcagc
tgtagaaccttttgatggtctgagggcccatgctcaggagggaggataatgaaagtacac
agaagtaacacgtaatggtagagctaccataaatggttaccaatttggtaacggaattac
gaattttaaaggaattaccaaataatctg---caattgctacaattggaaatcataatag
tgacaaaccacagttgggtcacctgctactgtcctcccttccactggcatactgttgtgt
tcagctcataactgttttctttgtgtttctgttgtctggcggtcaaaccaagagtgtaat
aacagtatgagtctggacaacctccctttctctctcccctccagttaatgtcacctctcc
cagctcttactgacacatacccatgagccccctctctttccacttactct-------aac
tagcattctcacccactgagcaccg-----------------accatcgatgttgaaaag
tacactataaata-----------------------------------------------
----------------------taaaagtatgtggacaccccttcaaattagtggattcg
gctatttta---------------------------gccacacccgtttct---------
-------------------------------------gacaggtgtacaaaatcaagcac
acagccatgcgatct-----------------------------------ccatagacaa
a-----------------------------------------------------------
------------------------------------------------------------
------------------------------------------------------------
------------------------------------------------------------
--------cattgccagtagaatggccttact------------------gaagagctca
gtgactttcaacgtggcaccgtcataggatgccacctttccaacaagtca----------
-----------------------------gttcgtcaaatttctgccctgctagagctgt
cccag-----tcaactataaatgctgtgattcatcatttcagagagcccatttccactgc
tccagagtccaatggcatctaggagcaacaact--------gctcagccgtgaattggta
ggtcacacaagctcacagaacgggaccgcctagtgctgaagcgcgtagcgagtaaaaatt
gtctgtcctcggttgcaacact------------cactaccgag----------------
---------------------------------------ttccaaactgcctct------
---ggaagaaaagt-----------cagcacaagaactgttcatcaggagcttcatgaaa
tgggtt---tccatgg-ccgagcagccgcacacaagc-----------------------
------------------------------------------------------------
------------------------------------------------------------
------------------------------------------------------------
------------------------------------------------------------
------------------------------------------------------------
------------------------------------------------------------
------------------------------------------------------------
------------------------t-----------------------------------
------------------------------------------------------------
------------------------------------------------------------
------------------------------------------------------------
------------------------------------------------------------
------------------------------------------------------------
------------------------------------------------------------
------------------------------------------------------------
------------------------------------------------------------
------------------------------------------------------------
------------------------------------------------------------
------------------------------------------------------------
------------------------------------------------------------
------------------------------------------------------------
------------------------------------------------------------
------------------------------------------------------------
------------------------------------------------------------
------------------------------------------------------------
------------------------------------------------------------
------------------------------------------------------------
------------------------------------------------------------
------------------------------------------------------------
------------------------------------------------------------
------------------------------------------------------------
--------taagatcaccatgcacaa----------------------------------
-t-----------------------------------------------gccaa------
-------gcgtcggctggagtggtgt----------------------------------
------------------------------------------------------------
------------------------------------------------------------
------------------------------------------------------------
------------------------------------------------------------
--------------------------------------aaagctcaccgctattggactc
tg---------------------gagcagtggaa-acgagtttatccgacatata-gcaa
cttt-----------actcacata------------------------------------
------------------------------------------------------------
------------------------------------------------------------
------------------------------------------------------------
-------aaaagtttggatggaaaactggttcatgtcaagtgatttt------------g
aggatgctg---------------------------------------------gaatga
tatt-ttggacgaacctccaca---tgcctgcaggag-actttacaagtaccctaatcag
at-taacacattgtgactggttgtgtttttgacaca-------tatctaaaaggttatac
attt--aaaaagttaaattacaaatatgta-------ggctatattaaggcgttaaatta
t-aggt--gtttgaggaagagccgcccggattgg----------------agaggaggaa
gagcgcatg---------------------------------------------------
------------------------------------------------------------
------------------------------------------------------------
------------------------------------------------------------
------------------------------------------------------------
------------------------------------------------------------
------------------------------------------------------------
------------------------------------------------------------
------------------------------------------------------------
------------------------------------------------------------
------------------------------------------------------------
------------------------------------------------------------
------------------ttaaac------------------------------------
----tttcctgaataactgggcct--------------gccgggagc-------------
--atgtggccacattactgt--------------------------atgacaat-----t
tgggtgaatgatgatctgcagcagacagagcatctcagcatcggaa-gtaaaaatacagc
aaga---ctgacctgctactgtgcct----------------------------------
------------------------------------------------------------
------------------------------------------------------------
--------------------------------------ttctggaccttt----------
------------------------------------------------------------
------------------------------------------------------------
-----------------tat-aaagtgcagaaagtagacct-------------------
------acaactgatcc---------aaatggaatgaa----------acattcaaat-c
acagggcttttgcgccattatt----------caaatgacatttttcactgaaacctaga
t------------------------------------------------------tcaaa
ttttgtactcgcttgaa--aacaataatgcaatta--ttcatcacattgtggtgttgtag
gc-----tagtctagg-----ataa--tggtgttgtcccttaacaagatcaatagcagag
--cttttt-gagctgtgtgtctcatgtct--actg-ttctttcatgctc----aatgatg
cacctggcctctctgctgccaaacgatccacgatcc------------------------
------------------------------------------------------------
-------------------acaaacgatccacctactggtattgtcactatgaatgatgg
acagagggcaggatagac------------------------------------------
------------------------agactggtagactatattgacctttggtattgtaca
a--------aatagcatgtggaaaagcatagtgcataagggaagtaccaatgc-accttg
atataggggaggagcatgcaagcagatgaggaaat-----gtggcta-------------
-------------------ggatggaattgatatacattatatagtaaaacctgcaaaag
agc-aatgttaaccagggaaagaaatgcactacat-----------------------tc
ctcctctgtgccc----------------------------aataaaaacaagtcacaac
cctcc-caaagcaaaaaaa-------tattttggggggtaaatgtttctgtgg-------
------------------------------------------------------------
------------------------------------------------------------
------------------------------------------------------------
----atttaaaaaaaaaag-----------------------------------------
------------------------------------------------------------
---agtatttgtgcatagag----------------------------------------
--------------------ttgtatagtttgttaaac--------------tttgaaat
caatggtgtgtgcgtgtacgcttggagctccctgcca-----------------------
-----------------------------------------------------------t
gttgtccattcaccatggctcagtatgaatgcc-cagcaggggtcttctggagtgg----
-accccagccccctta-gccccgactctactgcacatgctca------------------
-----------------------------------------gatggatacctcatagccc
ccctactcgc--------------------catccgtactggacagg---------cata
acatctctgagtgatgataactctgtgtctcagtgcagtaatatgttgtggtctgtctct
cttca-------------------------------------------------------
-----------------cagggtagttgatgtgattactgtagct---------------
ggaggtggtagtgtgggtcattgtgtgtg----tatgtggggtaat--------------
-------------ggcttccacacagaaggg---tccagt-------aaaacctctggca
gggaaatggcagcaaatgg-----------------------------------------
---------------------------------------tttaacttcttggggctatgt
gggacgctagcgtgcca----cccgtggtgcacccta--------tcaacagcaggtgca
tttcaaga----------------------------------------------------
----------gcggcaaatttgaaaccaaataaatgtcaaaattcaa-------------
------------------------atttttcaaacatacaactatcttacaccctttgaa
agataaacatctccttaatcta------a-ccacgttgtccgatttcaaa-------aag
gttttacggcgaaagcataaagttagatt----------atgttaggagagtacattgac
aatagctgtgtgt------aatgttttgtcaattcaaagacgcgtcaccaaaaccataaa
accagctaaa------------atgatgcactaaccttttacaatctccatcagatgaca
---------ctcctaggacattatgtta-------------ga-caatgcatgcattttt
agttc------tatcaagttcata-tttatatccaaaaa---tagcgttttactatggca
ttgatgttgaggaaatcgtttccctcc-a--------ataaccggcagtcaagtcagcac
cacaaattaaa-----------------------------taataaaaattagaaaacat
tggtaaaatattatattgtcatttaaagaattatagatttacatctcttgaacgca----
----------------------------atcaacttgcca--------------------
--gatttaaaaataaccttactgggaaa--------------------------------
------------------------------------------------------tcacac
tttgcaataatctgag----------------c----------------actgcgcacag
aaacaat--------------atgctttgc---------tatacagacaaacggccatgt
tggagagatctaaaatcgaaaat-------------------actatgtaaataatccat
tacttttgattctcttcatcagatgtcacttc----------------------------
------------------------------------------------------------
---------------caggaatcccaggtccataacgaatgtagtt--------------
-ttgttcaaaaaagctcatca---------------------------------------
------------------------------------------------------------
------------------------------------------------------------
------------------------------------------------------------
------------------------------------------------tttatatccaa-
------------aaagctccgtgttgttaggacatgatctaagccagccggacttc----
------------------------------------------------------------
------------tcgtcatgaacgaggggaaaaaatatatttacgttcgttcaa------
------------------------------------------------------------
------------------------------------------------------------
--------acatgtcaaacgttgtatagcataaatcattag-------------------
------------------------------------------------------------
---------------------tgccttttttaaccagaacatgaataatat---------
--tcaaggtggacgaatgcattctcttttataacgtattggaacgagggtacccaacatg
aact--------cgcgcgccagagtctaatcggccatcaccgttcc--------------
--------------------------------------------atggctcttgttcggt
cagatctcacagtaaaagactcaaaac--------------------actttgtaaaggc
tg----------------------------------------------------------
------------------------------------------------------------
------------------------------------------------------------
------------------------------------------------------------
------------gtgacatctagtggaagcaataggaag---------------------
------------------------------------------------------------
---------------------tgccaaaacattaatcaacccctgtgtg-----------
---------tttcaatggcataggcttaaaggtaattcaacaca----------------
-------------------------
>C11_26659174-26663982
------------------------------------------------------------
---------------ttatcacttttg-ccttatggcaaggtgctccgtca---------
----------------------------------------------tgctggaaaaggca
ttgttcatcacc---------------------------aaactgttc--------ctgg
atggttgggagaagttgctctcggacgatg------------------------------
-----------------agttggtac-cattctttattcatggctgtg------------
------------------------------------------------------------
------ttcttaggcaaaattgtgattgagcccactcc----------------------
---------------------------------cttggctgagaagcaaccccacacatg
aatggtctcag--------------------gatgctttactgttggcatgacaggactg
----------------------------------------------atggtagcgctcac
cttgtcttctccagacaagcttttttccgg------------------------------
--------------atgccccaaacaatcggaaaagggattcatcatagaaaatgacttt
accccagtcctca----------------------------------gcagtccaatccc
tgtaccttttgcagaatatcagtctttccctgatgtttttcctggagagaagtggct---
------------------------------------------------------------
------------------------------------------------------------
---------------------------------------------------------tct
ttgctgcccttcttgacaccaggcca---------------------tcctccaaaagtc
ttcgcctcactgtgcgtgcagat-------------------------------------
---------------------------------------------gcactcacacctgcc
tgctgccattcctga--------------------------------------gcaagct
ctgtactggtggtgccccgatcccgcagctga----------------------------
------------------------------------------------------------
------------------------------------------------------------
------------------------------------------------------------
------------------------------------------------------------
------------------------------------------------------------
------------------------------------------------------------
-----atcaactttaggagacgatcct---------------------------------
------------------------------------------------------------
--------------ggcacttgctggact-------------------------------
------------------------------------------------------------
------------------ttcttgggcgccctgaagccttcttcacaacaattga-----
------------------------------------accgctctccttgaa---------
-----------------------------------------gctcttgatgatccgataa
atggttgatttaggt-----------------------------gcaatcttactggcag
caacatc-----------------------------------------------------
-cttgcctgtgaagccctttttgtgcaaagcaatgatgacggcacat-------------
-------------------gtttccttgcaggcaaccatggttgacagaggaagaacaat
gattccaagcaccaccctcctt--------------------ttgaagcttccagtctgt
tattcaaactcaatcagcatgacagagtgatctcc---------------agccttgtcc
tcatcaacattcacacctgtgttaacgagagaatcactgacatgatgtcagctggtcctt
ttgtggcatggctgaaatgcagtggaaatgttttttggggattcagtt------------
------------------------------------------------------------
-------------catttgcatgaaaaataggg--------actttgcaattaattgcaa
ttcatctct---------------------------------------------------
--------------------------cttcataacattctggag----------------
------------------------------------tatatgcaaattgccatcatacaa
actgaggcagcaga--ctttgtgaaaattaatatttgtgtcattctccaaac--------
-----------------ttttggccacatgtcacaacgtctacagaagg-----------
------------------------------------------------------------
---------------------------------------tggcgcctctcctcggtcggg
ctgtgc---------------------------------------tcggcagtcgtcgtc
gccggccta-------------------ttagctgccaccgatccatgtctctgtgtctg
ttagttatgtctgtttaaatt---------------------------------------
-----------------------ctgcacctgttccttgtt-agtcat-----------t
agtggggggttatttagtttgtctgtttcgtttgtgtattcgtgcgggactgtta-----
-------------------------------------ggctacgccgcgtatttttgtta
ggcattagggttgccgggctgcgccccg--------------------------------
--------tctgtgtggactttggagctgtctcctggtt---------------------
-----------------------attttgtttgt---------gcaccctgccttgctgc
ggc-------------------------------------------aatattttcttgtg
ga---------------------------------------------ttattaaaacctt
ttttgttcaacggacctcagtctcctgcgcttgactctacct------------------
------------------------------------------------------------
------------------------------------------------------------
------------------------------------------------------------
--------catcctgctatctaggat-----agcgtgacaccacg---------------
------------------------------------------------------------
------------------------------------------------------------
--actgtataactc---------------aaaataatgttt------------------a
caactactgagctcactctgcctgcctgtttcatt-------------------------
------------------------------------------------------------
------------------------------------------------------------
------------------------------------------------------------
------------------------------------------------------------
------------------------------------------------------------
------------------------------------------------------------
---------------------------------acactacgatcagaaccggctgcagac
tg----------------------------------------------------------
----------------------------------------------------------at
cagctaggggggaatcagatgttcaacattttgat-------------------------
-----gctatatttac----aattatataaaatata---------tgcaacgaa------
-------ttttccaccaacaggtttctgtaccaatgca----------------ccacac
aaccaata-agcaaagcata------------------------------ccgactttgg
gggcttc---------------aacatcatgg------tttgcgtttgaaacacc-----
------------------------acaatcaaatatactatgcaaatctcaacagatt--
---catccctccctaccttc--------------------------------tacccagt
aaagaagacttggcttgaca------------------atctccgaacgtcattaaactt
gt------------tggtg-------ttttgtaa-----------------cagatgtct
cttc-----------ccattcatc------------------------------------
------------------------------------------------------------
------------------------------------------------------------
------------------------------------------------------------
-------aaatggcgtggctggtgcacagt-----------------------------t
ttgatgctg---------------------------------------------gaatga
tatt-ttagatgaacgtgtgcagg------------------------------------
---taaaacattgtgaatggttgtgtttatgccaca---------cataaaaggtaatac
attt--gaaaagttaaatgacaaatattta-------ggctatattgaagcgttaggttc
t-aggt--gcgcaaggaatagccgctcggattgg----------------agaggaggca
gagcgcacg---------------------------------------------------
------------------------------------------------------------
------------------------------------------------------------
------------------------------------------------------------
------------------------------------------------------------
------------------------------------------------------------
------------------------------------------------------------
------------------------------------------------------------
------------------------------------------------------------
------------------------------------------------------------
------------------------------------------------------------
------------------------------------------------------------
------------------ttaaac------------------------------------
----tttcctgaataactaggcct--------------gctgggatc-------------
atatgtggccacattattat--------------------------aggacgacttcatt
tgggataattatgatccataacagacagagcatctcagtatcagaa-gtaaaaatacagc
caga---ctgg-----tactgtgcct----------------------------------
------------------------------------------------------------
------------------------------------------------------------
--------------------------------------ttttagacct------------
------------------------------------------------------------
------------------------------------------------------------
-----------------tat-agactgtcaaaagtccagcc-------------------
------acaactgattcaaattgaatgaatggaatgaa----------acattcaaat-c
acaaggtttttgagccgttatt----------caaatagaa-ttttcactacagtttaca
gcc-----------------------------------------------tagagtagaa
ttttgtactcacttgaa--aacaataatgcaattc--ttcattgcatggtcttgttgtag
gc-----tagtctagg------tca--tttgattgtccctaaacacgatcaataggggag
--catttt-gatttgcgtgtctcatgtcttcgctg-ttctttcatgcgc----aatgatg
cacctggcctctcctctgtctatcagctattcctctatgttcttgtacatttctattgaa
aatt-ggtgcagctttgaatga-ttttctgtgtggtatgattgctagttagccta-----
-------ttgcagatctggacaaacgatccatctaccactattgtcactatgaatggtgg
atagagggcaggatagacag----------------------------------------
----------------------ttagactggtagactatgttgagctgtggcatagtttg
c-----------------------------atgcataagggaagtaccacaac-accttg
atatgggaggcgcatgcaagatcaatcaataaaat-----gtatttataaagatcttttt
acatcagccgatgatgaggaaatgga------agacattacatagtaaaaccggtgaatg
taaacgcacaacatggcagtatcagtaggctacaaagatcattgagt-----------ac
cagaccaatagtc-----aagtc------------acaggaaataaaacaaacaaacaa-
-------------------------acagtttatcaagcccttcctgtgctaa-------
------ccaatacagtccaa------tctctcattggcaatttaagtccagag-------
----------------------------------------atagaccccatgtaatgaag
ctgaatagggg-------------------------------------------------
------------------------------------------------------------
--------------------------------ctatgaagtatcaaagggaatccagtga
gcggatggttatgcacacag----------------------------------------
--------------------cagcagcctgtcttttat--------------tcgtggcg
tggtgatctgtgctgtgagcccaaagtgtcccaggccag---------tctcctactgtc
tgtctgt------------------------cagtactgccatcctccaatagtgatcct
tccattgagatcctatgaat--------------tcactatatttatgaggattctattt
-------gtaattttacggctccttccttcccacctagccaaggtccagctcaagtacac
aggctttgtgatgttcagatcagtctatggtgtaagttacagatacatgcattagtgttc
cttccttcctacaca---------------------------------------------
--------------------------------------------gccatggtccagctca
ctcaccacctgatgtgtacaagtgcttttgtgttcactca-----catcagtctatggtg
taatttacaggtagatccattagtctaaacattttgccatgttta---------------
atatgtattcatgt----------------------------------------------
-----------------------------------------------------------a
atatttgagtaaataaaaaaattacaataaaatctatgggctaaaaaacctaaataaaaa
aatgtcatctaac-----------------------------------------------
-------------------------------------atgggctaattgacctggacatt
tttgacaagttata-------------aatagctctctgaggtacacaatgactaacagt
ttaggaacc----attgattt-acactgtgtagaggtaaagaagtga------tctacc-
---------ccttaacatgtggtggttgtcatcatagctacattactcataactgtggga
gaaaaaacatccccagcactcctggttaggcaccactgatgcgtatttga-------taa
gagctccatcaaaggctccattacgggatataagaggatggagtggctagatgactggat
gtgtgttgtgctc---------------ttagggcctggctctgtgtctaaaggcagaga
taaggctaaaggagacaggaggctgaggcacctctttgctctgctcc-------------
------actccctcaggaca----------------------------------------
------------------------------------------------------------
----------------------------------------gacaggcaacggcccagaac
agcatccccctcctct--------------------------------------------
------------------------------------------------------------
------------------------------------------------------------
-----------------------------------gcctagttcagctacagtaggctac
agtaaggtgtg------------------------------------------------c
agtgtagtgtagtgcagg-------------gcagtcagagagaacagagttgtccatag
gagggaa-------------------------------------------tcatgtcatg
caggcacagcagacctcgtgggcacattc-------------agaccttctgtcatctgt
gaatgtttacctgagggtaaggcactctctgaccatctgtagc-----------------
-----------------------------tccagcacactgccctgcctggctata----
------------------------------------------------------------
------------------------------------------------------------
------------------------------------------------------------
------------------------------------------------------------
------------------------------------------------------------
------------------------------------------------------------
------------cactatctggagaatctgaggagggaactcctctgtggcactta----
------------------------------------------------------------
-------tatagggccctttactaatgttataccgggcatcccagctcacgcaggtcggg
tcaa--------------------------------------------------------
---------------------atgccattttaaatttgatttcgtta-------------
--------gtatgtcatgcttaggcagtcatacagtacaac-------------------
----------------------------------------ctcaacat------------
------------------------------------------------------------
-atggtgtgttttgtggaccggtaattgaatagcaaagatagccctatcttttatatgca
gagtct-----------gatagcaggaaaactcttcagctatgctccattagctaattca
gttttaa--tgaaactaa-tgatcagacttgagataatc---------------------
------------------------------------------------------------
------------------------------------------------------------
--------------ctactgtgccctgactgggttgtttgtttatccgtttgttaaaaaa
aaaatgatgtcacagatatac----ttttttttactgagagggaatt-------------
------------------------------------------------------------
------------------------------------------------------------
-----------------------------------------------------------g
tttgttgcagaaagttcaatttaccaggccagag--------------------------
-------------tctactatcctttattttatttttgtacctggtgtattttttattg-
---------------------tata
>C11_52750032-52754546
-------------gctactttcctaaaacaataa------ttgtccacctaatggttcat
ctgtcagagatttgagcactaaatgca--------tcagggtattgcatgcatacgcc--
----------------------------------------------tataggcttagttg
tccactatatgat----------------gttaatattaaaacaattata--taaagcct
atataaaggaagagaagctt-----------------------------aggcctagccc
cagaaagataaagagagagat---------------------------------------
--------------------agagatatgccggcagcattctacaacaccgaca------
------------------------------------------------------------
------------------------------------------------------------
------------------------------------------------------------
------------------------------------------------------------
------------------------------------------------------------
------------------------------------------------------------
------------------------------------------------------------
------------------------------------------------------------
------------------------------------------------------------
------------------------------------------------------------
------------------------------------------------------------
----cgcatttcttaatgtcagat---------ggctactgcatctgctatacatataga
tgtacagaagtaggctaattcat-------------------------------------
------------------------------------------------------------
-------------------------------acattttcaatctgcatattttgtataga
gagaagtattatatata-------------------------------------------
------------------------------------------------------------
------------------------------------------------------------
------------------------------------------------------------
------------------------------------------------------------
------------------------------------------------------------
------------------------------------------------------------
-----tgttagattataggagcaactctagt-----------------------------
------------------------------------------------------------
------------------------------------------------------------
------------------------------------------------------------
------------------------------------------------------------
------------------------aggcctgaaacattcttcctcaagtca---------
----------------gttggagcggcggcgcacactgccttcatattataggctagcag
tagcttaag--------------------cttaataaaagccacaccaaaccttcacaaa
t-----------------------------------------------------------
-----------gtttctaaacattattagg----------------------------at
aatataaaaagtaattcaagccctttattaggaaaatatg--------------------
-------------------------a-------------g----------caggctatta
tattgcggcaaacacagcattacagttggaactta-------------------------
------------------------------------------------------------
------------------------------------------------------------
------------------------------------------------------------
-----------------------------------------atttggccaaagaaaatgg
ctcaacaaa---------------------------------------------------
-----------------------attaatgaaaacactttttaa----------------
-------------------------------------ctggtttaaaccttcacaaaggt
tttgag------------------------------------------------------
-----------------ccatgctgtattgcagcaattaccaacaaag------------
------------------------------------------------------------
------------------------------------------------------------
-------------------------------gcaa-----------------------gt
acctaccat---------------------------------------------------
------------------------------------------------------------
-----------------------------------------------------------a
cccaagaaatgacagaaataggttgacatttatttt------------------------
------------------------------------------------------------
------------------------------ac----------------------------
--------aacagaccaacttataaactgcattaaacta---------------------
---aatatggagcacaca-----attaaaaagacagattgaattcaatttagccaatgaa
aaatgtctca--------------------------------------------------
------------------------------------------------------------
------------------------------------------------------------
------------------------------------------------------------
------------------------------------------------------------
------------------------------------------------------------
------------------------------------------------------------
------------------------------------------------------------
------------------------------------------------------------
--acagaattacac-----------aaaacaggttttgcatatttaaag--aactggttt
cgattaatacataggattacaataataacaat-------------------gatatacaa
taataataata---aacataatacaaaggattataagtaaatg-----------------
------------------------------------------------------------
------------------------------------------------------------
------------------------------------------------------------
------------------------------------------------------------
------------------------------------------------------------
------------------------------taagttccaaaattgcatcctacctga---
------------------------------------------------------------
-------------atagggagtagcaca------------------------------gt
agccttctcatcttagtccactacagtattaaaacttatattaa-attccccctgtaggc
ttttcactataggcatactctttttcctgtaatttttgtt-ttacttcaatgaaaaaggc
ctcgatcttcacaatcagcagtagcctaggccaaggct---cctcttgctcgctctctct
cctcaaca-gcaggcacacaaggtgtgagagaatggagctgaa----gcgtgaattctgg
g------t----------gtaggctatgatagacagcctcttctggacaatttggcctgc
tgcaatttcat-ttattgacttttctttttttattggcc-------tattaacagctaag
ggaaaccctggagcattttcccagaatacaccc--------c---ttatcacatgcaaac
acagttcactttcatagcagcc--------acatacaaacagctctatgttaatataatt
cct-----------------------tctcgcat--------------ctatttaggtgc
tctcct---------cctctcatc------------------------------------
------------------------------------------------------------
------------------------------------------------------------
-------------------------------------ttttcccttcgctt---------
-----------------------------------------------------------g
tggacttca---------------------------------------------gttcac
aact-ataaacgtctgtgaccagg-----taaaaaaa-actttccaagccaaaccttcat
at------catgaccgctaaccgcacacatcctacatcgttgtcacgtcatagtcaacat
actgt-----agctaaggcattagtaaacc-------ggctacaatcatgcagtacagtg
tacagt--cagcaacaagcagtttagcagtttagcagcctcggtggcaataaatgaataa
aaccaaatg---------------------------------------------------
------------------------------------------------------------
------------------------------------------------------------
------------------------------------------------------------
------------------------------------------------------------
------------------------------------------------------------
------------------------------------------------------------
------------------------------------------------------------
------------------------------------------------------------
------------------------------------------------------------
------------------------------------------------------------
------------------------------------------------------------
------------------cttatcttga----------------------cttgaaatag
ttccagtgctggatagccatagcc-------------agctag----------------c
taatatagccagctagctcc--------------------------ttctctgt-----t
tgag-------taggctaaactagctagctgaattcaatgttagct--atgtaatatagc
caggtctctctttctctcttgcgtct----------------------------------
------------------------------------------------------------
------------------------------------------------------------
--------------------------------------tcttaattct------------
------------------------------------------------------------
------------------------------------------------------------
----------------gtaa------------------------g---------------
------------------------------------------------aaatgtatttgt
tcaacactgttgaactattgcctttctttctctgagtcaac-ttttcaccacattttatg
caatgcagtgctag------------------------------------ttaactagaa
tgttgtattcacttgaa--aacaataatgcaaata--tacattacattgtggtgttgtag
gc-----tagtctagg-tattataa--ttgtattgtccctaaacaagatcaataggggag
--atttttggagctgtgtgtctcatgtcttcactg-ttctttcatgtat----aacgat-
------gcctctcaactgcctttgagctattcctatttgttcttgtcgattcatattaaa
aact-gatgcagcttgtaatgt-ttttatgtgtggtgttattcctcgttagtcta-----
-------tcgcagatctggacaaaatatccacctac---------cactatgaatggtgg
atagagggcaggatggaccg----------------------------------------
----------------------ttagactggtagactacactgacccgtggtatagtaaa
a--------tatagcacacggaaaagcgtagtgcataagggaagtattaaaac-accttg
atataggggaggcgcatggaagcagatgaggatat-----ttggcta-------------
-------------------ggattaa------agaatttatatagtaacatctgcaaaag
agtgaatgtaaacttgggggaaaaacgcactt--------------------------cc
ctgccctgtgccc----------------------------aataaaaaa-ccacacaac
actccccaaagcaagaaaa------caagtttaacagccctcccctatttgga-------
ccacccctagtaaattgcta------tctttccctaatgcctaactccttaaattaagac
aaaaaggctcatttttgttttcattaaa------------acctcttgaatataacataa
tgtaattgaaaa------------------------------------------------
------------------------------------------------------------
------------------------------------------------------------
------tgtaatctacgtaatctccaaaagtaattatttatcatg---------------
-------agagggccttaaacattaac-------------------------tagtaatg
ctgcatactccaagaaaggttaaaaac---------------------------------
------------------------------------------------------------
----------------------------------tcacctttctggagagaaaaaaattg
----------------------------------------------ttgctgaggtgtag
tcacttt-------g---------------------------------------------
------------------------------------------------------------
----------aggactcgagctcaggtactcagtacagatatgatacaaataggatttcc
tattcaacaaaactgtatgaatgaggcttcaattgacgtatatt-tttcgaaatatagta
taatcaatgtatgaaatgactaactataagatttcaccttccttataactgtaaa-----
atacatgtgtattt----------------------------------------------
-----------------------------------------------------------a
gtgttggagaaaattggca-----------------------------------------
------------------------------------------tattttttaaaagtctat
cttgatcaaaatgtctgc-------------------ctgcctccatcgctgtaaacgtc
tcacagagctatagct-------------tgtctttctgaactttttaggaactcac---
------------------------------------------------------------
-----------------------ctttcacctgatattaattttgtccatctatgacaaa
cagaacgttttattttttattttt------------------------------------
---------ttaaatcttttaattatttt----------agtttactggctttaaatcga
tctctgaatgtgc-----------------------------------------------
-------------------------------------------------tacagggacga
aaccactctctcctgctgcatta-------------------------------------
------tgatgtaaggattccagg------------------------------------
----------------------------catt-gttcgtggctgtgaagtagggttcagc
caggagttgatggaca-------------gtcggaagaacgaatgaaatgggaggagtga
cattccagcttcaagtggt-----------------------------------------
----------------------------gtcagatttcacatcctgctt-----------
--catacaggcatactct--------------------------tgtgtctgtgagaatc
agggctactgctcaatgcaagccatttcaa------------------------------
----------------------------------tatacggtgtccacagatcggtttat
aagcaaaaatgtc-----------------------------------------------
--------------------agtcagaaccagtaccagaaccacacagttccctaaacag
gggactttacgtcgaagtggttcattttacga----------------------------
---------------------------------tatagccaattttgactttgcagctgg
acatcatagcagga----------------------------------------------
--------------------------------------------------atccctcagt
tctgcctccagggctagattcatg-----------------------acaataaatatca
acctgctggtaagaaaggagagcgataaga--------ggagagaagaacagagagca--
agggagacaagggtggtagagagacaaaattagctatttgagagaggaaatggggaaata
aagagaaa-----------------------agtgagaaggggcagagaatagagggaat
aagaaga--------------------------------------------------gaa
ggggtcgagaaagagagaaaagaggt----------------------------------
--gggagggagatagctgagaaaggagtaaaaaagtgagtgagtgatagtgagaatggga
gagataatgagagagagagcgaaatagagagaaaggagagagagggagaa----------
-------------------------------------------------aaggctgagtg
agagagataattggaacgtgagggagtgagaaagagaagcgagtgatgcagaggggtggg
atggaattctttcaaa--------------------------------------------
----agtggatgccaagacaaatgtgcagctgtcaggtacttttgttaaaaac-------
-atgttggagctgcaatacagagctgctatccagacaagtacttgttttaacaccactga
caac---------------------------------------acgcagcagagagaaat
gatagta--gaggaaaaa-gagagaaaacgagagtgcag---------------------
------------------------------------------------------------
------------------------------------------------------------
---------------------------------------------------ataaaaatg
gtaagagagagataagtagga---------------------------a-----------
---------------------gacagagaaacagtgagatattggtagagagggagggaa
agag------aaggaagatgacaaagagaagacaagtagaatcaggcgaagaactctccc
aacagtaaaacagg--------------------------------------agagggaa
ctggaagcatgaggaaaaaagagaaggagcaaagaaaagaaaga----------------
---------------aagttaattaatagaactttttcagttcaccatgattcccccacc
ctccctgtggaccgctgagc-----
>C11_54007471-54012091
-----------------gtctgctcaaacggtcagaa-----------------------
-----------------acagactcca--------tgagggtggtatgagggcccgacgt
c---------------------------------------------cacaggtgggggtt
gtgcttacagccca-------------------------acaccttgcag--gatgtttg
gcatttgccagagaacacca----------------------------------------
------------------------------------------------------------
----------------------agattggctcttcacagatgaaagcaggttcacactga
gcacatgtgacagacgtgacagagtctggagac---------------------------
---------------------------------gctgtggagaacgttctgctgcctgca
acatcctccag---------------catgaccggtttggcggtgggtcagtcatggtgt
ggggtggcatttatttgg-------------------------ggggccgcacagccctc
catgtgctcgccag----------------------------------------------
--------------------------------aggtagcctgactgccattaggtaccga
gatgagatcctca-------------------------------------gaccccttgt
gagaccatgt--------------------------------------------------
------------------------------------------------------------
------------------------------------------------------------
------------------------------------------------------------
--gctggtgcagttggccctgggt-------------------tcctcgtaatgcaagac
aatgcaagacaatgctagacctc-------------------------------------
------------------------------------------------------------
------------------------------------------------atgtggctcgag
tgtgtcagcagt------------------------------------------------
------------------------------------------------------------
------------------------------------------------------------
------------------------------------------------------------
------------------------------------------------------------
------------------------------------------------------------
------------------------------------------------------------
-----tcctgcaagagcaaggcat------------------------------------
------------------------------------------------------------
--------------------------------------tgatgctatggactggcccacc
cgttccccagacc-----------------------------------------------
----------------------tgaatccaattgagcacatct-----------------
gggacatca--------------------------tgtctcgctccatcca---------
-------------------ccaacgccacgttgcaccacagactgtccaggagttggtgg
atgctttagtcaggtctgggaggagatccctcaggagaccatccgccacctcatcaggag
c-----------------------------------------------------------
-----------atgcccaggcgttgtagggaggtcatacaggcacgtggaggccacacac
actactgagcctcattttgacttgttttaaggacattacatcaaagttggatcagcctgt
agtgtggttttccactttaatt--------------------ttgag---tgtgactcca
aatccagacctccatgggttgataaattggatttccattgattatttttgtgtgattttg
ttgtcagcacattcaactatgtaaagaa--------------------------------
-------------------------aaaagtatttaataagattatttcattc-------
------------------------------------------------------------
-----------------------------------------attcagatctaggatgtgt
tattttagt---------------------------------------------------
-----------------------gttccctttatttttttgagcagtgt-----------
------------------------------------------------------------
------------------------------------------------------------
-----------------ataaatcaaaatgcaataatttcaaagatttt-actaagttac
--------------------------------------agttcatataaggacatcagtc
a----atttaagtatatttattaggccctaa------tctacggattccatatgactggg
caggggtgcagcc----------------tggctgc-cgagtgggtgggcctgtgtcctc
ccaggccca---------------------------------cccactcggcagccaggc
ccacccactggggatccagccgcagcca--------------------------------
-----------------------atcagaatgaatatttccccacaaaaggggaagc--t
tgtggaaggctacctgaa------------------------------------------
------------------------------------------------------------
------------------------------------------------------------
-----------------atgtttgacccaaattaaacaa---------------------
------------------------------------------------------------
------------------------------------------------------------
------------------------------------------------------------
------------------------------------------------------------
------------------------------------------------------------
------------------------------------------------------------
------------------------------------------------------------
------------------------------------------------------------
--------tttaaaggcaatgctaccaa--------------------------atacta
attgagtgt------------atgtaaacttctgacccactggga---------------
--atgtgatgaaag------------aaataaa----------------------agctg
aaataaatcattctctctactattattctgacatgtcacattcttaaaataaacttgtgc
tcctaact------gacctaaaacagggaatttttactaggatt----------------
-----------------------------------------------------aaatgtc
aggaattg----------------------------------------------------
------------------------------------------------------------
------------------------------------------------------------
------------------------------------------------------------
------------------------------tgaaaaactgagtttaaatatatttgg---
------------------------------------------------------------
-------------ctaagatgtaaactt------------------------------cc
gaattcaactgtatacttccattcattgttttaact---------------------ggt
acctggctacattcagac-cagtcttgtgaggcttgtgggtgtccaatagcaaaa-----
-----------caaccaacatgttttgtgtttcggagaga--------------ctcact
tttcaata-aaggggtaatattacagaaagaagttgggagataggatgtaccaacttcag
aaaagcctcttgctatgtaggggtcataatag------tttgtaggtcaaactgttcgga
cgctacagacgtttcgtgagaataccgattttctggatgtctcatggtctgacaaacatg
ctctggctctgacacttttcccagcagatgcgcagatgcgaaaggacgacatcagcggat
gcagtgaattgagacacagcccattcaataacaaaaatacatctctagtt---taaactg
ac-tgattt-----tgatggagatatttttatta---------------------tgcta
attc----------gattgccgtg------------------------------------
------------------------------------------------------------
------------------------------------------------------------
-----------------------------------------------------agactg-
-------cggacatcaactctagtgttttttaatgtcaagccatttt------------g
aggatgctg---------------------------------------------gaatta
tatt-atggatgaacgtgcaca---tgattacagaag-acttttgaattagcctaatcag
at-taaaacattgtgactggttgtgtttatgccaca---------tataaaagataatac
attt--taaaagttaaattatacatatttg-------ggctatactgaagcgttcgattc
t-aggt--gcgcgaggaatagccactcggattgg----------------agaggaggca
gagcgcgtg---------------------------------------------------
------------------------------------------------------------
------------------------------------------------------------
------------------------------------------------------------
------------------------------------------------------------
------------------------------------------------------------
------------------------------------------------------------
------------------------------------------------------------
------------------------------------------------------------
------------------------------------------------------------
------------------------------------------------------------
------------------------------------------------------------
------------------ttaagc------------------------------------
----attcctgaataactgtgcct--------------gctgggaga-------------
---------cacgttattat--------------------------aggacgat-----t
tgggattaagataatctgaaacagacagcgcat-tcagtatcagaa-gtaaaaatacagc
caga---ctggcctgctactgtgtct----------------------------------
------------------------------------------------------------
------------------------------------------------------------
--------------------------------------ttctagactt------------
------------------------------------------------------------
------------------------------------------------------------
-----------------tat-aagctgtggagagtagaccc-------------------
------acaactgatcc---------aaatcgaattcaaattcaaatcacatttatat-t
acagggcttttgcgccattatt----------taaattcca-ttttcactgcaaccaaaa
g------------------------------------------------------tagaa
ttttgtatttacttgaa--aacaataatgcaatta--tgcgttgcattgtggtgttgtag
gctaaaatagtctcgg-taggataa--ttgtattgttgctaagcaagatcaataggggag
--accgtt-agacaatacattt--agattttagtc-atttagcagacgc-----------
--------------------tcttatccagagcgacttacagtagtgaatgcatat----
-----------atttcatacat-attattatttattatttttcatactggccccc-----
-------cgtgggaattgaaccaacaaccc---tggtgttgcaaacaccatgccctacca
actgagccatag------------------------------------------------
-----------------------------ggaaggctatactgagctgtggtatagta--
---------gttagcacacggaaaagggcagtgcatgagggaagtaccaaaacaagcttc
atacag----ggcgcatgcaagcagattatgaaaa-----ttggcga-------------
-------------------ggatgga------agaaattatatagtaaaacctgcaaaag
agcgaatgttaacaaga---aaaaaagcacta--------------------------cc
ctcccaggtgccc----------------------------aataaaaaaaacatacaac
cctccccaaagtaaataaa--------aggttgacaaccctcccctgctttagatcaccc
ctcccctaggtattttgcaa------tattttcctaaacatatgtgattagagt------
---------------------------------------------------atgttgaaa
ttgagctggaat----------agtggaggcagcgc---------------------ctg
ttttctttgt--------------------------------------------------
------------------------------------------------------------
------------------------------------------------------------
--------------gacttgtggtaactc--------------------tggttctaaat
cagtcttttttttattcgtccgaaaat---------------------------------
-----------------------gtcgtaaacattaacttgcttgtcaat----------
------------------------------------------------------------
gcggttggtcatatacctgtttgttac---------------------------------
------------------------------------------------------------
------------------------------------------------------------
----------atgcaatatgttttgtggacttcaccggacacatgttgctctccggttct
------------------------------------------------------gtgatg
aaacaaaggtgtggttgaatttattctgccactgagtcttcttattgtttcaaccttag-
------------------------------------------------------------
------------------------------------------------------------
------------------------------------------------------------
--------------------------------gcctatatatcacgttgtcaaggcatat
gaactaacaggttataga----------------gcaaacaacgtgattatatgggtttt
ttttctgacttggctt-------------tcctttcccaggggttttatccacgcacagc
tgcgga------------------------------------------------------
----------------------------------tgttaagtcagttgataggcagttaa
taaca-------------------------------------------------------
-----ctagtgacatcctcaaggaatttt----------ttattaatggtatcaagtgtg
gtatctcatttcg----------ttatgctaaatcaatacctatcaatataatt------
------------------------------------------------------------
------------------------------------------------------------
------acatgcattttatccagggg----------------------------------
----------------------------aatc-atgcacgttaattaaatatattaaact
catgtttttattaatgcaacttgatgtct-atggaaatattacattttctctgcacctat
agggatacacttttaac-------------------------------------------
----------------------------aactatatggaaatgctttgcaa---------
--gttacaagtacagcat------------------------gcatgtggtgtaacaaat
aaacaa------aacgagactgtgtttcctactatttttaatacctact----------c
catttaataaactg----------------------------------------------
------------------------------------------------------------
-------------------------------------------------ttatcagagtt
aggtatccaacaaatgtaggtgatgttgctgcata-------------------------
-----------------------------cggcacatacattttgtgcatccacatgcta
tgaaaaataaa-------------------------------------------------
----------------------tagcttaaattaat--------caggtaaggacttgct
tttgcttcaacgcagatgtttcat-------------------------------ctgta
gcctgttgtagcaacacaacacatacgatt--------tgggagaaaga-----------
----gagagagaggaatagatggactacattcatttatcagtacattctattgagagttg
tatacccacaat------------------------------------------------
------------agtctcgtgtgcgttttgttctgttatcttttcgcattttggtt----
----tctgcagagtgaaggag------------------------------------tct
cgagggccaggaaaagcagtgtagggggtaggcggcacagctcgagctgtgcggtggcag
agtc-agtgacagaggtacagcagcagccagctgcgcatggagggcacagcagaacagaa
c-----------------cggagcctgggtggaacgtgccgcgcgca----tgacagctt
caaaggaacgcagcgccgcgcggcagcacacaaattgagcc-cgctaatctggcccctgc
accgctcttgt-------------------------------------------------
------------------caaaagcatctgtgtgaaataaccc-----------------
------------------------------------------------------------
------------------------------------------------------------
------------------------------------------------------------
-----------------------------------------------tcctcgtgcagat
ca-----------gctcctaaactagggcaggctttatccctcatctgttccgcggcgcc
gccga-------------------------------------------------------
------------------------------------------------------ccggag
cctcatagtc--------------------agcagtggatagtgcag-------------
------------gaatgaagtggactgcatagcaagagatca------------------
------------------------------------------------------------
------------------------------------------------------------
-------------------------ggcgataggctactgcacattggctttctcctttt
cactc--------------------
>C11_54636888-54641420
----------------agcacacagaaaccct----------------------------
--------agacccactccgatttgca--------------taccgcaccaacagatc--
----------------------------------------------cacagatgatgcaa
tctctattgcactcc------------------------acactgccc--------tttc
acacctggacaaaaggaacac---------------------------------------
------------------------------------------------------------
----------------ctttgtgagaatgctgttcattgactacagcacagg--------
------gttcaacaccatagtgtgctcaaagctcatcactaagt----------------
---------------------------------taaggaccctgggactaaacacgtccc
tctgcaactggatc---------ctggacttcctgacgggccgcccccaggtggtaaggg
taggtaaca---aaacagccgccacgctgatcctcaacac------gggagcccctcagg
ggtgcatgctcagtcccctccta-------------------------------------
------------------------------------------------------------
--------------------------------------------------tactccttgt
tcactcatga--------------------------------------------------
------------------------------------------------------------
----------------ctgcacggccaggcac----------------------------
------------------------------------------------------------
--------gattccaacaccatca-------------------ttaagtttgctgatgac
agaacagtggtaggcctgatcaccgacaacga----------------------------
------------------------------------------------------------
-----------tgagacagcttatagggaggaggtcagagacctgatcgtgtggtgcaag
aacaacaacctcaccctcaacgtgatcaagacaaaggtgatgattatggactacaggaaa
aggaggacctatcactccc-------------ccat------tctcatcgacggagctgt
agtggagcaggttgaaagcttcacgttccttgac--------------------------
------------------------------------------------------------
------------------------------------------------------------
------------------------------------------------------------
------------------------------------------------------------
-----gtccacatcacgaacaagc------------------------------------
------------------------------------------------------------
------------------------------------------------------------
------------------------------------------------------------
-------------------------aagcacaccaagacagtcgtgaagagggca-----
-----------------------------cgacaaaacctattccccctca---------
------------------------------ggagactgaaaagttttgacatgggtcctc
agatcctaaaaaaggttttaca----------------------gctacatcatcaagag
catcctg-----------------------------------------------------
------------------------------------------------------------
------------------------------------------------------------
------------------------------------------------------------
------------------------------------------------------------
------------------------------------------------------------
-----------------------------acaggttgcatcactgcctggtatggcaact
------------------------------------------------------------
-----------------------------------------gctcggcctccaaccgcaa
------------------------------------------------------------
--------------------------------ggcactacagagggtagtgcatacggcc
cagtacatcaccggagccaagcttcc---------tgccatccaggacctctataccagg
cggta-------------------------------------------------------
----------------tcaaaggaagggcctaaaaattgtcaatgac-------------
------------------------------------------------------------
-----------tccagccaccctagtcatagactgttctctctgctaccgcacggcaagc
cattcccggagct---------------------------ccaagtcctaaatagcttct
acccgcaag---------------ccataagactgctgaacatttgttttgtcactgctg
ctactcgctg--------------------------------------------------
-----------------------aagtgcatagtcacttcacccctactgtacctac---
atgtacaaatgacctcaactaacctatacctccacacactgactcagtatcggta-----
------------------------------------------------------------
------------------------------------------ccctctatatatagcctc
gttatt--gttatgttaacgtgtgacttttttaaaactt---------------------
--------------------------------------------tagtttatttgataaa
tattttcttaactcctcttgaactgc--------actgttgattaagggcttgtcagtaa
gc----------------------------------------------------------
------------------------------------------------------------
------------------------------------------------------------
------------------------------------------------------------
------------------------------------------------------------
------------------------------------------------------------
------------------------------------------------------------
------------------------------------------------------------
--atttcacagtaa----------------------------------------------
---------------------------------------------------gatctacac
t-----------------------------------------------------------
------------------------------------------------------------
------------------------------------------------------------
------------------------------------------------------------
------------------------------------------------------------
------------------------------------------------------------
------------------------------------------------------------
------------------------------------------------------------
------------------------------------------------------------
---ttttgtattctgcgcatgtgacaaataaagat-------------------------
-----tttatttt----------------------------atacactagctag------
---aaccttttcatagtgcatctggtaagacaaaaagg----------------ttctgt
gtatgttt-ggtgggacgtt----------------------------------------
----------------------gatggaatagt----c----------------------
----------------------------------------------tcctagtccaca--
---gaaatctgggcacattcatg-------------------tttttgccacattcccat
gaaacacgtctagaacatta------------------atatcttaagttctgagaacat
cgt------------------aaccacgttctgggtaggttctatttgacattaagggaa
tggtttcttagaaacattccaatg------------------------------------
------------------------------------------------------------
------------------------------------------------------------
------------------------------------------------------------
-------aaaacgttagttaatgacctaat-------gagacactta------------a
gggaacgtt---------------------------------------------ctttaa
agtt-gtgggaacatttgtttt--tacctgggaggag-acatttgaagcagcctaatcag
ataaaaaatattgtggctgactgtgtttatgctaca---------tataaacggtaatat
attt--gaaaagttaaatgacaattatgta-------ggctgtattgaagcattcggttc
g-aagt--atgtgaggaatagccgctccgattgg----------------agaagaggca
gagcacgtg---------------------------------------------------
------------------------------------------------------------
------------------------------------------------------------
------------------------------------------------------------
------------------------------------------------------------
------------------------------------------------------------
------------------------------------------------------------
------------------------------------------------------------
------------------------------------------------------------
------------------------------------------------------------
------------------------------------------------------------
------------------------------------------------------------
------------------ttaagc------------------------------------
----tttcctgaataactgggact--------------gtcgggagc-------------
atatgtgtccacattattat--------------------------aggactac-----t
taggagaatgatgatctgcaacagacagtgcatcttggtatcagaagtaaaaaatacaac
caga---ctggcctgctactgtgcct----------------------------------
------------------------------------------------------------
------------------------------------------------------------
--------------------------------------ttctagactt------------
------------------------------------------------------------
------------------------------------------------------------
------------------------------------------------------------
------------------------------------------------------------
------------------------------------------------------------
------------------------------------------------------------
--ttgtactcatttgaa--agcaataatgcaatta--ttcattgcattttggtgttgtag
gc-----tagtctacg-taggataa--ttgcatattccttaaacaagatacacaggggtg
--cttttt-gagctgcatgtctcatgtcttcacag-ttctttcatgagc----agtgatg
catctggcctctccgctgcctatcagctattcctatttgttcttgtggattcatattgaa
aatt-gatgtagctttgaatgctttttatgtgtggtatgattgcttgttagccta-----
-------ttgcagatctggacaagcgatccaccttccactattgtcactatgaatggtgg
atagtgggcagga-----------------------------------------------
-----------------------tagactagtagactatattgacctgtggtatagtaaa
a--------gttagcacatggaaaatcgtagtgaataagggaagtaccaaaac-accttg
atataggggaggagcac-caagtagatgaggacat-----ttggcta-------------
-------------------ggatgaa------agaccttacatattaaaacctgaaaatg
agtgaatgtaaagcagaga-aaaaatgcaata--------------------------cc
ctcgcctgtgctc----------------------------aaaacaaaacaca------
--------------------------aagtttgacaaccatcccctattttggac-----
----------taaattttga------accgtcccttaattccaaggcttgaaa-------
---------------------------------------------------atgggaaag
caagcaagaggg--gatgaggtagggaaagaaaagt------------------------
----gtgtgt--------------------------------------------------
-------------------------------------gagagagagagagagagagacag
agaaacagagagacagagagag-agagagagacgcacacactctcacacactccctcaga
ccactgcagctgagtgaatggagtggatcggagcagaggcagaagca--gagtgatagag
agagagggggagaagggaggggaaatcgttccttgttactactt-g---ttgctcttgcc
tttccgtgc---------ggagcgttgaggatgatattccctgtgttttcctggct----
---------------------------ggagtgggagcttgtctgaggtaagaaac----
-tcgcagcttttaccatttactgctgctgtttctcagggtga------------------
---------------gagggaagtagagaaggaggagaca--------------------
------------------------------------------------------------
------------------------------------ggaggtaaaacggggctagtattt
caatccagagtttgagggggt---------------------------------------
------------------------------------------------------------
--------------------------------ttctgtgggaatgc--------------
-------------tggctttgtggagcgggg--gaagagaggga---------------g
gtgtggagggaag----------tgtttcacgtgccagagagaacagagc----------
---------------------------------------tacactcctctgagtaaagag
gaagacagagagt-----ccccactgaatgaac----------------agactggcccc
tctctaag------------------------------aaaagacagagtgaaaaacgga
gggagaaaa--------------agactgaaagacacaaagggt----------------
------------------------ccgttacatgtgtttaacaactctgttctcttagta
ggacaaaa----------------------------------------------------
---------caggagcagtgaaacactttaaaatggacagtggaaattctagctcagctc
tctttctctttct-----------------------------------------------
------------tgactactgtatgcggtgtttctccatgctgtctc-------------
------gagtctccagttctctaattaatgttgctctctctcgctggtgtgttgttctgg
atatctccagttctctaattaacg------------------------------------
------------------------------------------------------------
----------------ttgctctctctctggtgtgtgtttctgggtagctctgtgtggtt
caagacggctccctgtttataatctggagtgtggagtcacatttcaacacagtgcagtga
ggagggaagagaggagagggtggtatttaactactttagcagtctcatt-----------
--cccacatgtatcaagtctgcag--------------------gattactgtgtctact
gcctgcctac--aaccagaggctgtttccttg----------------------------
-------------------------------acaactgtagataactcatataatcatac
acgctac-----------------------------------------------------
----------------------------------------ctctactattttattattat
taatctt-----------------------------------------------------
-----------------------------gctgcctagtcactttacccttgactacatg
tacatatc----------------------------------------------------
------------------------------------------------------------
------------------------------------------------------------
------------------------------------------------------------
----------------tacctcaactaccaccgtatccctgcacatt-------------
-----------------------------------gatatggtgcggatgctgaccgtat
gt---aacttacaatcttgtgtgttttatttcctgctcgcttttatttttggtctg----
-------acctagtgttgaaagttggattttctatttcgcacctttga------------
cattgaacacagacggcattgttgaggaagagcctttaagtaagcatttcgcagtgc---
------------ggtttacacctgtggtat--------------------tctgctcatg
tgacaaataaaacaccaactcactttagcatg----------------------------
---------------------tagcactaactaattgtagc-------gcttagctcatc
atcatgtctctctttacaactgt--taatactgtatgttac-------------------
-----------------------------------aacacctcaacccaaaaactagatc
atcaacccaaccagcatgaacgtactgcaatctcagtaatgacagtgtttctgattgaca
taaata------------------------------------------------------
------------------------------------------------------------
-----------------------------------------------tcattttggtgtt
ta-----------gcatgtcattcccagcaaatgcaagcactcttgtgactttcacagct
t----------------ttgacatttagcgtaagtagcctatt----ttacatcaaaagt
aattcaaggctttatatcatg---------------------------------------
----------tgttgtataccatttgaggacttatcaagcctttatgct-----------
------------gtatcatgtggcatggattttagccacc---------------ctagt
ctagttgtcatggtgatatgttctgtccatttcg--------------------------
------------------------------------------------------------
------gtccttgtctagtgtactctagttattgttgtgataccgtatgttctcctcgac
cctgtct------------------
>_R_C11_66741262-66746053
-----------------gtctccttaggttcc----------------------------
-----------------------------------------cgtggtattgggattctct
tggctccagcg-------------------------------------------------
---------------------------------------acacaatcccc----------
------------------------------------------------------------
------------------------------------------------------------
------------------------------------------------------------
---------------------------------------------ttattgactgctctg
ctggtgccatcatgg------------------gttggagcccattctgccacgctcagt
gcctgaagtcagcatagcctgcccagggatgtcttcctgtgggctcggaagttgccccgg
------------------------------------------------------------
-------------------------------------------------acctctccacc
attcccgtggagtcccaggacctccgggaggtattcagtaaggcctaggtcacttcgctt
ctgccg--------------------------------------------cacccaccct
ttgactgcgg---gattgacc---------------------------------------
----------------ttctcccaggcaccactctgccc-tgggg----atgactgtact
ctctgtcgggttcggagaacaaggctatggag-----------------acctacattga
gggctccctagctgcagggttcatctgtc----------------------------ctt
ctgcctccccctccggcgcagggt-------------------tcttctttgtagagaag
gacaaaaccctgggctagtgcatcgac---------------------------------
--------------------------------------tactggggtctcaacgacatca
cagtgaagaaccgctac-------------------------------------------
------------------------------------------------------------
-----------ccgctacc-----------------------tctcatctcctaggcctt
cg----------------------------------------------------------
------------------------------------------------------------
------------------------------------------------------------
------------------------------------------------------------
------------------------------------------------------------
-----agatacttcagggggccac------------------------------------
------------------------------------------------------------
------------------------------------------------------------
------------------------------------------------------------
------------------------------------cgtgttctccaagctggac-----
-----------------------------ctacggaacgcctaccacttggtgc------
------------------------------------------------------------
-----------gggtacggaagggggatgagtggaagactgccttccacacggccagcgg
t-----------------------------------------------------------
-----------------------cactacgaggtcatg----------------------
-------------------acatttggccttaccaacacccctgctgtgtaccaagctct
ggt--------------------------------------------------------t
aatgatgttctccgcgacatgttgaaccggttcgtcttcgtctacctcggtgacattttc
gtcttctcccgctccgcccaagaa----------catgtgttccatgtccg---------
---------------acaggttctccaacgcctcctagagaaccagct------------
------------------------------------------------------------
----------------ttttgtgaaagcggaga--------agtacgaattctatcgctc
caccatcca---------------------------------------------------
----cttcctg------------ggttacatcatcactgcagag----------------
------------------------------------ggtgtacaaatggatcccgggaag
gtgagagcggtggt------------------------------------------ggat
tggcctcggcctacgtccagggtgcagctgcaacgtttcctgggat--------------
------------------------------------------------------------
------------------------------------------------------------
---------------------------------------------tcgccaatttttatc
gccactttatcc------------------------------------------------
------------------------------------------------------------
-----------------------------------------------------------g
gggttacagcaacctggcttcccccttgtctgcactcacctctcc---------------
--caaggttccgttcacatagtcccc-----------agctgctgaccgggcattccggg
atctcaaacgccgtttcaccacagctc-------------------ccatcttggttcat
cctgacccatcccgccagttcgtggtggaggccgatgct---------------------
------------------------------------------------------------
-------------------------------tcagatgtcggagtgggggctgtcctg--
-----------------------------------------------tcccagcattctg
ccctgg--acctcaagttacatccctgtgccttcttctcccatc----------------
------------------------------------------------------------
------------------------------------------------------------
------------------------------------------------------------
------------------------------------------------------------
------------------------------------------------------------
------------------------------------------------------------
--gcctcaatgcca----------------------------------------------
------------------------------------------------------------
------------------------------------------------------------
------------------------------------------------------------
------------------------------------------------------------
------------------------------------------------------------
------------------------------------------------------------
------------------------------------------------------------
------------------------------------------------------------
------------------------------------------------------------
------------------------------------------------------------
---cggagaggaactacgatgtggggaatcgtgagc------------------------
-----------------------------------------ttctcgtggtgaag-----
-------------------attgtgttggaggagtgcagg--------------cactgg
ctgaaggg-ggtggaacatc----------------------------------------
------------------------------------------------------------
-------------------------------cgtggaccgaccacaattcaaccatcg--
---gtttcttggtcacctccctgaccaaggccc----------ttctcccctgatttttt
tcagtgtatctgggtggcca------------------gagtcttttgttttccaaactt
cttccatttaagaatgatggaggccactgtgttcttggggaccttcaaagctgcaggcat
gttttg---------gtacccttc------------------------------------
-------------------------------------ctgggatctgtgcatcggcacaa
tc------------ctgtctcggagctctacggacaattccttcgacctcat--------
--------------------ggcttggtttttgaacatatattgtcaactgtgggacctt
atat---agacaagtgtgtgcctttccaaatcatgtccaatcaattcgatttacaacagg
aggactcca----------------------------------gttaagttgtagaaaca
tctc-agggatgatca--------atggaaacaggat-gcacctgcaccaggatgcacaa
tt-tcaagtctcatagcaaagggtctgaatacttatg--------tacataaggtatatt
ctttt-attcaattaattttagcatat----------ggctgtaacgtaaca--------
--aaatg-------------------------------------------tggaaaaggt
ctgtgggtc---------------------------------------------------
------------------------------------------------------------
------------------------------------------------------------
------------------------------------------------------------
------------------------------------------------------------
------------------------------------------------------------
------------------------------------------------------------
------------------------------------------------------------
------------------------------------------------------------
------------------------------------------------------------
------------------------------------------------------------
------------------------------------------------------------
------------------tgaata------------------------------------
----ccttctgaat------------------------actctgtat-------------
gtatgtggccacattattat--------------------------aggatcat-----t
tgggagaatgatgatctgcaaaa------------------------gtgaaaatacagc
caga---ctggcctgctactgtgcct----------------------------------
------------------------------------------------------------
------------------------------------------------------------
--------------------------------------ttgtagacct------------
------------------------------------------------------------
------------------------------------------------------------
-----------------cat-gaactgtcaagagtagactc-------------------
------acaactgatcc---------aaatggaatgaa----------acattcaaat-c
actgtacttttgcaacgttatt----------caaatgaca-ttttcactgcagcctaga
g------------------------------------------------------tagaa
tgttgcactcacttgaa--aacaataatgcagtta--ttcattgcattgtggtgttgtag
gc-----tagactagg-aaggataa--ttgtattgtccatgaacaagatcaataggggag
--attttt-gagctgtgtgtccgaggtcttcactgtttttttcatgcgc----aatgatg
cacctggactctttgctgcctgtcagctattactatttttttctg-gtctattcatcgaa
aaag-tatacagctttggatgt-ttttatgtgcggtatgattgctagttagtcta-----
-------ttgcagatctggacaaacaatccacctaccactattgtcagtatgaatggtgg
atagagggcaggatagatca----------------------------------------
----------------------ttagactggtagactatgctgacc---agtatagtaaa
a--------gttagcacatggaaaagcttcctgcataagtgaagtaccaaaac-accttg
atataggggaggcgcatgcaagcagatgaggaaat-----ttggcta-------------
-------------------ggatgga------agaaatgatatagtaaaacctccgaaag
agcgaatgtaaa------------------------------------------------
--ctcctgtgccc----------------------------aataaaaaaaa---acaca
caaccccaaagcaaataaa-------aagtttgacaactctcccctattttggaccaacc
ctccccccagtaaattgcga------tatgtcccttacttactgaagtctg---------
--------------------------------------------------cataaatgaa
taaagcaaaagac-----caactgtgaacataaattgtgtctaagctctgtagc---aca
atctccttgt--------------------------------------------------
------------------------------------------------------------
------------------------------------------------------------
------------gtgttattctgtagcttcacttttctgctg-------cttttatggtt
tccctgtctgtgtgtgattccgttactgtcctaaacc-----------------------
------------gtcctgatacccacccatacagctattctatcctg-------------
----ttccatcaccacaagt------ggccggtctgggtctcataatgccaggagg----
tgtttcagccttgtcactgccaacccccactccttttactgc------------------
------------------------------------------------------------
--cgccattcttggggacatgggcg-----------------------------------
----------ataagaaaaagtcagagcacatctataatagcagacactcaatcacctag
cactcgctcagggggtggggaga-----caaatacacacacacacacac-----------
--acacacacacacacacacacacacacacacacacacacacacacacacacacacacac
acacacaccgatacaaacgcatgcatgtatgagctcacacacacacacacatacacacac
gcatacatacacatacatcaacgttctagag-----------------------------
---------------------------------------gctggcaacccactcccagga
agtagtata---------------------------------------------------
-------------------------------------atgcctgccatgttcccagctaa
tttcctgcattcatctccttagtgcacagtctcatcctgaggagtttagtcaacaccaat
taccagcag---------------------------------------------------
---------------------------------ctatcgtactctctctccaaagtaata
aggcggccgt-----------------------------------------------aga
ctgttatgccgacgtttcagggttgaacttgagcatagaaggtatactgcttcacattgc
cccttgcacttgcctggactctacttggataaatatccatt-------------------
------------------------------------------------------------
------------------------------------------------------------
------------------------------------------------------------
-------------------------------------ctgtttgtgttcttttctgtgtt
tgtatttctctcttttcttatc--------------------------------------
----------------------tctgttgtcccaatgcatatgtcctggtagtctc----
---------agagcacacaaagaaacccattgattctggggttcatgct-----------
--gtgaaagttgcagaat------------------------gcagatactgcaacaaca
aaaagtacaa--aagtcaagcttcttcccttaagccctgacattgcaac----------c
tctctaacaggctgtctgttcgtg------------------------------------
------------------------------------------------------------
---------------------------------ccagcacatctcgtcagtatcgtccta
cactattaaccagttcaggacgagctgtccttttc-------------------------
-----------------------------ctgcattggctttttttccctgctcctaatc
ttgggaaaacaggg----------------------------------------------
-------------------------------------------------tatgtcttgaa
tgggacctcagacagatgtgctca---------------gtgcag---------------
---tgctgtgaggatgcaggtttggagctt--------tggaagatagc-----------
-agaagcagtggtaggcagttaagacagcctcatagaccacgaggctaaatcacactcca
agg---------------------------------------------------------
----------ctaacctaatagacctaatgtcaaatgagcttagctgactgcctgc---t
gtcacccagagagagagaggg---------------------------------------
--aaggtgggagagagtgagggagggagagggagggatacgatgggggagggtagagaaa
gaaatctggcatgaacgagcaatacagaaaggatggaaagcgaaaaggg-----------
--------------------gaagggaaggagaaatgagagaaagagagagagaggagag
agaggtgtgagtgtactcgtccggcagtagccaagcgtgcc-------tatctgttaagg
agtagctgtgccttagcggccca-------------------------------------
-------------------------gacctggccaagtgctttaacctctagacgggg--
-gcttcgctgcggtaatcctgtttttctaaatggaaaagtggctgggctattactcttca
c---------------------------------------ccaccgcaggacccaatggc
aatataa--gcggattca-gaattacactgagaaagcgt---------------------
------------------------------------------------------------
--------------------------------------tctacccatggtgttc------
----------tcagagggtgcagtttaccataggccagggcct-ttgttatgttaatgtt
aaaatggggtcctactcaaac---------------------------------------
-cctacagta-----------acccgtaaactaaccagatgcttctg-------------
------------ttataaaataaacaacatact----------------------gtact
tccagtgctgtgag--aatgtacagttgaagtcggaagtttacatacacttaggttggag
tcattaaaactag-----------------------------------------------
---------tttttcaaccactccacaaatgtatggttaacaaactatagttttggcaag
tc-----------------------
