# Supplementary material for: Functional validation of transposable element–derived cis-regulatory elements in Atlantic salmon
Source: G3 (Bethesda). 2023 Feb 8;13(4):jkad034. doi: 10.1093/g3journal/jkad034 (PMC10085797; doi:10.1093/g3journal/jkad034)
Supplement: jkad034_Supplementary_Data [file jkad034_supplementary_data.zip › Supplementary_file_16_G3-2022-403942.fa]

>XXX_SsalEle1054
------------------------------------------------------------
------------------------------------------------------------
------------------------------------------------------------
------------------------------------------------------------
------------------------------------------------------------
------------------------------------------------------------
------------------------------------------------------------
------------------------------------------------------------
------------------------------------------------------------
------------------------------------------------------------
------------------------------------------------------------
------------------------------------------------------------
------------------------------------------------------------
------------------------------------------------------------
------------------------------------------------------------
------------------------------------------------------------
------------------------------------------------------------
------------------------------------------------------------
------------------------------------------------------------
------------------------------------------------------------
------------------------------------------------------------
------------------------------------------------------------
------------------------------------------------------------
------------------------------------------------------------
------------------------------------------------------------
------------------------------------------------------------
------------------------------------------------------------
------------------------------------------------------------
------------------------------------------------------------
------------------------------------------------------------
------------------------------------------------------------
------------------------------------------------------------
------------------------------------------------------------
------------------------------------------------------------
------------------------------------------------------------
------------------------------------------------------------
------------------------------------------------------------
------------------------------------------------------------
------------------------------------------------------------
------------------------------------------------------------
------------------------------------------------------------
------------------------------------------------------------
------------------------------------------------------------
------------------------------------------------------------
------------------------------------------------------------
------------------------------------------------------------
------------------------------------------------------------
------------------------------------------------------------
------------------------------------------------------------
------------------------------------------------------------
------------------------------------------------------------
------------------------------------------------------------
------------------------------------------------------------
------------------------------------------------------------
------------------------------------------------------------
------------------------------------------------------------
------------------------------------------------------------
------------------------------------------------------------
------------------------------------------------------------
------------------------------------------------------------
------------------------------------------------------------
------------------------------------------------------------
------------------------------------------------------------
------------------------------------------------------------
------------------------------------------------------------
------------------------------------------------------------
------------------------------------------------------------
------------------------------------------------------------
------------------------------------------------------------
------------------------------------------------------------
------------------------------------------------------------
------------------------------------------------------------
------------------------------------------------------------
------------------------------------------------------------
------------------------------------------------------------
----------------------------caaagatgntctattatattg-----------
-------------------------------------------acaagatagtcgagtga
ccgctctaaca----------------------atgg-aaa----------------tac
atgtcctcaaagatggaaggcaggcgg---------------------------------
-------------------------------gaggaggcgagatcaggtgggaccattct
agccaatgaga-gggcagatac------gcgtgtgaacaacag-----------------
-gcacaactccgatataaagt-nntttttttc-----aaagttgccgaaatgccacg-tg
cgtccac--ttatatcagtgcattcg-----------------taacaacctaaccatta
cgaaacttatattcgatc-aaataagcctcacgtagcaaattagcaatt----acatttt
--ttgttgaccaaa-ttcgacactctc-----attgacctccatac--aaaaattcctca
ct-tcgtggt-----cttattttcgtggacagattt----------tgggcggagtaaac
c-ctctcgcttcg-cctcttcctctctgnttan---------------------------
------------------------------------------a-----------------
------------------------------------------------------------
------------------------------------------------------------
------------------------------------------------------------
------------------------------------------------------------
------------------------------------------------------------
------------------------------------------------------------
------------------------------------------------------------
------------------------------------------------------------
------------------------------------------------------------
------------------------------------------------------------
------------------------------------------------------------
------------------------------------------------------------
------------------------------------------------------------
------------------------------------------------------------
------------------------------------------------------------
------------------------------------------------------------
------------------------------------------------------------
------------------------------------------------------------
------------------------------------------------------------
------------------------------------------------------------
------------------------------------------------------------
------------------------------------------------------------
------------------------------------------------------------
------------------------------------------------------------
------------------------------------------------------------
------------------------------------------------------------
------------------------------------------------------------
------------------------------------------------------------
------------------------------------------------------------
------------------------------------------------------------
------------------------------------------------------------
------------------------------------------------------------
------------------------------------------------------------
------------------------------------------------------------
------------------------------------------------------------
------------------------------------------------------------
------------------------------------------------------------
------------------------------------------------------------
------------------------------------------------------------
------------------------------------------------------------
------------------------------------------------------------
------------------------------------------------------------
------------------------------------------------------------
------------------------------------------------------------
------------------------------------------------------------
------------------------------------------------------------
------------------------------------------------------------
------------------------------------------------------------
------------------------------------------------------------
------------------------------------------------------------
------------------------------------------------------------
------------------------------------------------------------
------------------------------------------------------------
------------------------------------------------------------
------------------------------------------------------------
------------------------------------------------------------
------------------------------------------------------------
------------------------------------------------------------
------------------------------------------------------------
------------------------------------------------------------
------------------------------------------------------------
------------------------------------------------------------
------------------------------------------------------------
------------------------------------------------------------
------------------------------------------------------------
------------------------------------------------------------
------------------------------------------------------------
------------------------------------------------------------
------------------------------------------------------------
------------------------------------------------------------
------------------------------------------------------------
------------------------------------------------------------
------------------------------------------------------------
------------------------------------------------------------
------------------------------------------------------------
------------------------------------------------------------
------------------------------------------
>C15_76131406-76135824
------------------------------------------------------------
---------------------------------------------------cacatgtat
ggagagatagtgcactcctcccgtgt----------gtctctccacaacagctac-----
-------acacaggtaa-------------------------------------------
------------------------------------------------------------
-------------catctctctacaccatgtt----------------catatatactgt
agatgtcaatca------------------------------------------------
---------------------------------tcactcactgtctagcactcactgtcc
agcacccactttcccgactctaggacttctgtactgatgttctgttcatgtt--------
-ttctttgtttatgttcctataggagacaagtgaacactatctggtgctgttctccttcc
acttattgatcctatctctggatccctctcgtcaagactttatctacgaggttggttgct
ttacaaatggggaaatactgtaacgacacagatgcatgttgaacatttaacttgaatgta
cattgcattcccctaaggctagtcagtgtgttgcttcttctttctcagggcatcctgc--
ctctctctggactgtctttccaagccacctcactggactccaacaagca-acacgtatt-
----------ccagat-----cagtggtgagtcctattatcataatggatca---aaaat
cttcacagttcaa---taaag---caatta------------------------------
----------------------------------------atacacaaggctgttaggtt
ta----------------------------------------------------------
---------------ttgtggtttgtcacggctgtgctatggtca---------------
----------------------------taggtgtgaagcaagccatcagaaaag-----
--------------------------------------------ggtttaattattgtat
tgaacatggcaagcatctc-----------------------ccttccactattaggtcc
aatggtggactccaa----agtcttcacctgt-----------------gccagtgcagc
cgagctgaacaaatggatacaccacatggaggagaggagatacaaatccattagccaacc
actaagcccctccagct-gtgcactgtcttacctggtaaggtattcaatcagaacacccc
c------------tggaagaaccacccccttt--------tgcagtaaattatagatctt
aaacagatgtgtcattgttaaatctaaaactgtcttaacaattgtgaggtttact-----
---------------ttgcttgatcacaaattgaacatc---------------------
----------------taatgagctaaatacatcatca----------------------
-tgaaatgacatttgtaaaaaagaattatcattggcgaaactctccaaat-atgaagcta
cagttctgttgt----------------aatttactgtagg-------------------
---------------------------------------------------------tac
cctgcgatgagagctggaagaaagaggaactgaaaaagtatttactgcaagccccaataa
ggcactgggaaggggcccccatccagcacatgggccagccggg-atacatatccatgg--
-----------------------------------------------------tccacat
catcaatacacagagacaggtagc-------taacacaacccacg-------------ct
gtatcttctgtactcaccactactctgaagtc---------------catttcaagg---
ggtcttgatag-------cttaatagt---tgt---------------------------
-----catgctagccgg-------------------------------------------
-----------------------------------------------cat----------
------------------------------------------------------------
--------------------------------------------------t--------t
tagaaatgctaaacg---------------attgaaatatgtca----------------
----------------------caataat-------------------------------
------------------acatgttgtccaggaatg---------agaaagtcaaacata
tgtggaatat-----------tgtaatttagcagacactctt-----atccagagctac-
-------ttacagtagtga----gtgcatacatttttcatatttttttctgtactggt--
-----------------------tccccgtgggaatcaaatccacaaccctgg-------
---------cattgcaagtgccatgct-------------------ttacc---------
------aac------------tgagcaacac------------gggaccaaatggt----
------------------------------------------------------------
------------------------------------------------------------
------------------------------ggcagaaacggtggcac-------------
-------------------------------------aatgaccataaaactgcagaaat
ccatt-------------------------------------------------------
---------------------------------------------------------ata
tctccagcactaagc---------------------------------------------
----------------cccaaaagg------------tcaacagctgctcaagagctcaa
cagtattttatgca----------------------------------------------
-----------------------------------------agtggtaagctgggtaggt
gaa----------------------------------------gctagctaaccaaaatg
tactgagatgaaaac--tca--------ccaaaagacacaaatccaccaa----------
--------------------------------aaatggcaccac----------------
------------------------------------------------------------
----------------------------------------tgctgccaccattgtaactt
taggggttgc---------------------------------------atacaactgga
tggatgacttcctgtaagcagcaa------------------------------ggactg
gatgatggagacggat--------------------------------------------
------------------------------------------------------------
------------------------------------------------------------
-----------------------aactatttaggcagaccccattgaataggctgtggta
actagtgacaacc------cattgaataccattagccacaact-------------caag
aactgtctgcc-------acttcctgtt------tcaa-----taaag--at-attaaaa
------cacaattaatgcattggtaa-------------------------------atc
aaataacagagcattagttcc---------------------------------------
-----------------------cat-gcaaagattttctattatattg-----------
-------------------------------------------acaagatagtcgaatga
ccggtctaaca----------------------atgt-aaa----------------tac
atgtcctcaaagatggaaggcagtcgg---------------------------------
-------------------------------gaggaggcgagatcagatgggaccattct
agccaatgaga-gggcagatac------ccatgtaaacaacag-----------------
-gcacaactccgatataaagt-tgtttttctc-----aaatctgtcgaaatgccacg-tg
catacac--tcacatcagtgcattcg-----------------taacaacctaaccatta
cgaaacttctattcgagc-aaatgagcctcatgtagcaaattagtaatg----at-tttt
--ttgttgaccaaa-tttgacactctct---tattgaccaccatac--aagaattcctca
ct-tcatggt-----cttattttcatggacagattt----------ttggcggagtaaac
c-ctctcactttg-cctcttcttctcttttcac---------------------------
------------------------------------------aggttaataatgaatgac
------------------------------------------------------atattt
ccagaattaggcaaacacagttatcttctaaaacacagattcaccacatattagaaatgt
gtataaatgccatacaaattaaacaattacttagaaaataatcct---------------
---------------------------------actgtcacgtcctgaccatagaaagct
tttgttttctatggtagagtaggtca---------------gggcgtgactgggtgatta
gtctagtttattatttctatgtggggttctaggtttgtttttctatgttggt--------
--------gattgtgtatgattc-------ccaattagag--------gcagctgataat
cattgtctctaatttgggatcatacttaa-------------------------------
----------------------------gta----------------------------g
catgttttccacttgtgggtta---------tgggatattgtatttt-------------
gagtaagtgtatgta-----------------gcacctctgtagtcaa------------
-----------------------------------cgttttgtttattctttattgtttt
ttaattctgct----t-----------------agtttca--------------------
------------------------------------------------------------
------------------------------------------------------ctttat
aataaatatgtggaacgctac---------------------------------------
-------------------------------tcacgctgcgccttggtccgatcattcca
acg----------------aacgtgac---------------------------------
-----------------------------------------------------------a
cctacaccagtttactcagaaaataatcctacactagtccagt------actctgtcaga
actatctgctacataa-----aaaagcatatataaataatgctaatgttaa---------
----------tacatatact----------------------------------------
-----aatagtaataatggtcatagggctaataatagtacttgattatgctaatagtcat
attgctaat---------------------------------------------------
gataacagtaacta----------------------------------------------
--taatgataatagtggacttgagataaaataaacactgtgacaacattgatatattctt
gcagg-------------------------------------------------------
------------------------------------------------------------
------------------------------------------------------------
---------------------gacttcatgggcagctactcg------tactcttccctc
aagatgtcctcctgctctctgtggataacgagcgcctcagtgtcaaatatgaggtacagt
caaattatgttctcaaggaaacaatgtcacagt---------------------------
------aaacattgtgaacctagtgaccttacctagtttgccaatttccgctatacagta
gatgttggtgtgacatt--------ctaaaatgtacagt---------------------
---------------tcagaaga-------------------------------------
-----tgttgtaatttatagagctgatccaata---------------------------
------------------------------------------------------------
------------------------------------------------------------
---------------------------------catgacacttcaacctgtttgtca---
------------------------------------------------------------
-------------taaca-----ctttagggtagattgtctcggaa--------------
-------aaccatcacagccgtggag---------------aggt-----------ctgc
attacctgggag--gctggagtt----------tgagtt----aacaggtaaaatacaaa
acagacataatgtacg---------------tcatactgctctaaca-------------
------------------------------tttttgcata-------------gtgaggc
aaaa----ggaccctaaattaaccatt---------------------------------
-----------gaaactgcgactagatctgcagcaagtcaactgtat-------------
-----------------------------------------------------caagtgt
tgctgtagacagtggtgaagagcattgcacttctattgtatgttgtgtg-gtgcaggtga
actgat-ggagccgctgcaggtat-cctgcacctgtcctgaagactatcagaactggatc
tt----------------------------------------------------------
------------------------------------------------------------
---------------------------------------ccagctacaacaggtacagta
cca-------ttacagtcccattaaaaagggaaatg------------------------
----agggaacaaagatataactg-------------gttggaaaaactgtgtggccagc
cttctctgcctatatatatt----gattc--------------caattgagccatacatg
tatatccattttg---tgaagatgcaggatgctaaaaatgagttagcttagccttgaact
gttgtgatagca-gattaatttacagaagaaatcaagttagtgacagtaagtccccaaaa
gta---------------g------tcccaaaatgtaata-----acctaaaaattcatt
tattttctcaca------------------------------------------------
---tagctggaaaaaa---acct----------ccaa--gctacttcaaaccacacggct
ccacccctcatgccgaaaaaactgcggagcaggaaggagtcccagggaccaatgacagta
gcacgaga----------------------------------------------------
-------ctgagactc----------------actggccaatggcctcactcaatagaag
actcctgcctcttttcatcaacagacactgca----------------------------
------------------------------------------------------------
----------------------------------attgtggatagcatgtactgtata--
------------------------------cagtgtatatgcatacattattcagtctg-
-----------------------------------------------------------g
tacaatgaaatgaagagattctg-------------------------------------
-------------------------gtgaaatttcatatgctgtaggttactgtctgtag
aaatctgcttcactagt-------------------------------------------
-------------------gacagt-aatagcaa--------------------------
------------------------------------------------------------
----------------------------tggataggct---aaattg-------------
------------------------------------------------------------
------------------------------------------
>_R_C22_14067933-14072341
-----------------gttagattaacgagagtcttatcttta-----------aaatg
gtgtaaaata----------------------------------------gtcatatttt
tgaaaaattgaagtaatagcatatcta---------------------------------
------------------------------------------------------------
------------------------------------------------------------
----------aggtatttgaataacgcgccacaggattcaactggct-gttg--------
--------------------agtaggtgggacgcaagcgtcccac---------------
------------------------------------------------------------
------------------------------------------------------------
------------------------------------------------------------
---------ctagcccatagaggttaatgaaag-------------gcattttcacattg
gtgttcc-----------------------------ttttgtccaggtgggaaaggg---
----------------cagtgtggagtgcgattgagattgagtc---------atc----
------------------------------tgtagatccgttggggtggtatgcgaatt-
------ggagtgggtctagggtatccgggaggatactgttgatgtga--------gccat
gactagcctttcaaagcactt---catggctaccgacgtgagtgctacagggcggttatc
atttaggcagat-----tacctttgcgtcct--------tgggcacggggactatggtgg
tctgcttgaaacatgtaggta---------------------------------------
---------ttacagacttagtcagggagaggttgaaaatgtca--------------gt
gaagacacttgccagt--------------tggtcggcacatgctttgagtac-------
--------------------------------------------acgtcctagtaatctt
gaatgttaatgaataatg-------------------------------aatgttgacct
gtttaaa--agtcttgc-------------------------------------------
------------------------------------------------------------
-----------------------tcacatcggctaccgagagcattatcacacagtcatc
cagaacag-----------------------------------------------ctcgt
gctctcatgcatgcttcagttttgcttgcctcgaagcgagcataactgttatttcgct--
-------------------------------------------------cgtctggtagg
ctcgcgtcactgggcacctcgcgtttgagtttccctttgaagtc----------------
-cgtaatagttttcaagccctgccacatcc----gacaagcgtcagagccggtgacgtag
gagtcaatcttaatcctgtat---------------------------------------
--------------------------------------------------tgacgctttg
cttgtttgatggttcgtctgagggcat--------t------------------------
------------gc----------gggatttattatagacat------------------
------------------------------------------------------------
-------------------------ccggattagagtcccgctcctt-------gaaagc
ggcagctctagcctttagttcgatgcggatgttgc-------------------------
----------------------------ctgtaatccat-------ggcttctggttggg
ccatgtacgtatggtcactgtggggacgacgtc-----------ttcgattatgca----
------------------------------------------------------------
------------------------------------------------------------
-----------------------------------------------------------c
ttattgatgaagccga---------tgactgaagtggtatactcctcaatgccattggat
gaatcccggaacatattccagtctgtgctagaaaaacagtcctgt---------------
------------------------------------------------------------
------------------------------------------------agcgtagcatcc
g---------------------------------------------c----g--------
---------------t-----------------------------------------cat
ctgacaatttccatattgagcgagtcacct--------------------------tctc
ccccaattgctcagtttagccgggcaggcta-----------gcattaggaaaagtcttg
gtggttccaaa-------------------------------------------------
-------------------cttcttccatttaagaataatggaggccactg---------
------tgttcttgggga-----ccttcaattctgcagaatttttttgctaccctttccc
agatc-------------tgtgcctcgac-------------------------------
-------acaatcctgtct-----------------------------------------
----------------------------------tgga------------gcgctacgga
caattcctttcatctcatggcttggtttttgctctg------------------------
--------------------------------acatgcactgtcaacattgggaccttat
-attgacaggtgtgt--------------------------gcctttccaaatcatgtcc
agttaattgaat--ttaccacaggtggactc-----------------------------
------------------------------------------------------caatca
agttgtagaaacatcaaggat---------------------------------------
----------------------------------tatcaatggaaacaggatgcacc---
--------------------tgagctcaattttgagtcg---------------------
------------------------------------------------------------
-------------------------------------catagagaagggtctgaatattt
atgtaaataaggtatcagttttctttg------tttt---tatacatttgcaagaatttc
tagaaatctgtttttcgc------------------------------------------
------------------------------------------------------------
----------------------------------------------tttgtcattatggg
gtattgtgtgtagattgatgaagaaatgtttttatttaatacattttaga----------
---------------------------------------------------------ata
aggctgtagcataacaaaatatggaaaaagtgaaggggtctgaatactttccgaatgcac
cgtacattc-----------------------------------------agcgaattgt
aggaaaattatggaacacagagagac----------------------------------
--------------tattggtaaattatttaatgttttttcttatcttt----ctttgta
cattttt------------------------------------gaggaaagcctgactca
ctgctccaatg----------------ttgcagacag-aaatacctcatatagagccgac
atgatttctaattcgacatattagagatgcatgtttgttctacatagcatatttgtatct
gtgaaaagatctgatgtgatgggtcaataccgagaggacgaggtgaagcaagatggttta
ctccgtccaaa-------------atctgtccacgaaaattag-----------------
------accacgaagtaagga-atttttgtatgg---aggtctataagagtgtcgaa---
---------tttggtcaacaaaaaat----------------gtgatagctaatttgcta
cgtgaggcttatttgatc-gaataaaagtttcgtaatggttatgaatgc----actgata
--taagtggatgca-cgtggcatttccgcaactttga----------aaaaaatgacttt
atatcggagttgtggctattgttcaaactcatatctgccctctcaatggctagaatggtt
ccacctgttctcg-cctcatcccacatgccttccatctt------------------tga
ggacatgtatttccattgttagaaagatcactggactatcttgtcagtataatagataat
ctttggtcaaaactagcctggctgacacggcacatgtgactgacagcgcagggagagctg
tgacacactggcctggacaggaggtcgttgtaaatacagtatttacgcag-----aaatt
gtgtgagcgtt-------atgattggttctcttaaaaatccttcggggttgaggcctgtc
attgtttggatttgaaaggggggcggtgtgtggctgtccattttggtgtttgagtgaaat
c------aggaggactgagttaggtgtcagccaa-actaggtcaaaagaccaatgtgtgt
gtaaagacaaccttaacaacat--------------------------------------
--------------------catgtgacttctggactcgtttattggaaaagtcagctgt
ccaaggtactgtacattttaatcgaagtt--cagcagatagccttgtttaccataacat-
-----------------------------------------ttgcataattgctgtca--
------------------------------------------------------------
---------------------------------aaatgctgtgagaaagttttttcatgc
ttcaagt---tcatagtgtg--------------ggatctacatcatcctctaatcataa
atattgaccta----cccactattttccatgttgaattccttatcacat-----------
------------------------------------------------------------
----------------------------------------------------ccttgaat
gtgtcatttctagatatgg-----------------------------------------
---------------------------------ctaacagtgccatgtcaagtatcaatg
cagc----------tccaatgtgcccaaggaacatcttactttgatacaggctttggta-
------------------------------------------------------------
------------------------------------------------------------
------------------------------------------------------------
------------------------------------------------------------
-----------------------------------------------------aacatat
gtgtttgggaatgggcttgatttc------------------------------------
------------------------------------------------------------
------------------------------------------------------------
----------------------------------------cagaagctgcttgttctctt
ttaggtcatttcaagggagtgtgaatccaatctgagaaagatctacgcagtacaaacagt
tcatgtgagggacttcattttagctct----------tcgagccagtaagtagttgttaa
ttatgc-----------attggttttctctgagtagagtttg------------------
------------a----------gtgcatacaacaacatccctcctgtgactgccctgcc
tgtctatcacttaatgcatggagatagaaggcctctatggt-------------------
aggtccacttccttggttgaaaatataaatc-----------------------------
---a------cttatttaatttagattgtggtttcaatggaaggtt-tcttggaaacatt
gttacataacctttcatgacttaagtggcacaaatcaaaatcctgtt-tgcaaattatga
taatttacaagttttcactgtctgagacaag-----------------------------
------------------------------------------------------------
------------------------------------------------------------
------------------------------------------------------------
------------------------------------------------------------
------------------------------------------------------------
------------------------------------------------------------
------------------------------------------------------------
------------------------------------------------------------
------------agtttttggtagaaacctaaaacatgttgcg--a-------------c
aacaggacagaggatgtggatagaatcttgtttcatttgattattagtaaaatgaacaaa
tgtataaaatactgattactatgtatagctttgagactgtaaatgaccatccaccca---
----------------------------gctttgtaacaaatgaaccaaattattgtt--
acactaccgactgaccctctggcactaacgctagaatttgaagcgactgactgaggtagc
tgaaacatgtaccatttataaagt-------------------------atcgttttttt
gtcctt----------------------------tgtttatattttttcctttacagagg
aagaggttga-----------------tggggtcagctttagtatctgagatcgaga--t
gacgtttttcaagtctggattgtaaacgcatct---ctagctagtgaagcgaatgtctta
gggaaagtc---------------------------------------------------
---------tatgaactccttctgcgcatacattt-------------------------
-------ataaaacactgctttaaaagttaagtatg--------------gtcttttgtt
tatgtaattttc------------------------------------------------
---------------------------t--------------------------------
gacgacctgatatttttgtatgtagcagttacatttgtacaatagtggtggtaggattac
atatctgttgtggg--------------------------------ctgaactcaggcgt
gcatacgatttcctttaaaatgcattgtattgaat-------------------------
------------------------------------------------------------
---gataattatccagctgaagccgggcgggcgg--------------------------
----------tgaacgctttggtcggtttgatgatctgttaaattagaac----------
-------------at---------------------------------------------
-------------------------------------gtctatatttttggcctttgact
ctggcgttgtagtc----------------------------------------------
----------------------------atacaaagcatatatttttttcccgtatgccg
ttcttttc----------------------------------------------------
-----------------caagcttatt---------------------------------
---------------------------------tgaatgaaaaga----------cgtac
aaaagggttgaggcttt-------------accctgtctgctaatctattccaat-----
------------------------------------------------------------
------------------------------------------------------------
----------gcccaacagtgcatttacttccccaagttgcta-----------------
-----------------------------ccaaactttgcattctactgatg-gtattgg
ctaggtaaatactgaacataactgatggggg-----------
>C3_10022848-10027211
-----------------------tatttgggaatgttatttac----tacaccatacaat
ttgcaagtac--------------------------------------------------
------------------------------------------------------------
--attgattatattggtagcctatttgagtggt---------------------------
------------------------------------------------------------
-----------gatacttgcatttgcagtt------------------gctgtgttt-ag
tggaaagattgtagaggtaccgtggatgggaaggagtcatactac---------------
------------------------------------------------------------
-------------------------------------------tgatgactaacttcacc
tgggttgttttttg----------------------------------------------
---------------------------tccacc-------------tcggtaaactgtct
cgtccattaag-------------------------------------------------
-------------------------------------ctgtaat---------tcact--
------------------------------------------------------------
---------gaagcagtgtgtcatctagagaaataccatgtagagct--------acttt
agaagtgggcgaaggctcaatccaaacaggtgtctagatagatgttgtgttttctggacc
acgaggccactg-----acctttaaatcaacccccactatgcaaaggaggcctaccacag
cacacacagcacagtgtggtg---------------------------------------
---acatcaccaggtgacatcaccagggtcaataaataaag-------------------
-cagcgatccggaaac--------------tgtacttctcatgcttttagc---------
-----------------------------------------at-attgtggcccaactcc
cgactccaacatgctacct------------------------------gacctgattcc
attcaaa--cctgaagtcc-----------------------------------------
------------------------------------------------------------
--------------------aattcatattaatggcaagaggggtcgagggaatttcatc
at----------------------------------------------------------
-gaccgacctttcttctaaccatatccctctgagcgcaagcca-----------------
------------------------------------------------------------
------aggctttagctgggggagctaacacaagttttcaggtctcaggcaaggttagtc
atctaggaaccgtggttcaccaaaccatctcattgcattattatcattat----------
-----------------------------ctcaaacttgccacaatagacatcgacattt
gggatgatttctggtga-------------------------------------------
------------------------------------------------------------
------------------------aattgttcaataagcct----cagatacctgtaaac
gttagatgttttaaag----------------------------------------ggtt
tcttattcgatttgggctcctatt-agtcccccaaacacaaccc----------agatgc
ccttgcccaacctaatgacatcatgaatcaactgcaccgcgcttttgctcttcatccata
cacaaattcatgggccttgataacaacgctaag----------------tttctccataa
ataatcaccagcccccccatcccatt-------------------ttaattccgtccctg
ccggtgcgctgcgcctttcctc--------------------------------------
------------------------------------------------------------
aacgcatccctaactcaattgcagcactataggacttgataaaaaggtgga---------
------------------------------------------------------------
------------------------------------------------------------
------------------------------------------------------------
------------------------------------------------------------
------------------------------------------------------------
------------------------------------------------------------
------------------------------------------------------------
------aattgaggcgcatcctttgaaagcg----------------gaacgtctcttta
ttcctctga----ggttgatgtgtctgcagtgctctgagcatg-----------------
-----------------------cccagtttgcagatgatgatgaaagagg---------
------gtttcaaatcta-----gctgaagattaaagagatgtatttgcttctctccagg
ctcat---------------tattctca--------------------------------
---attcaggtgtct---------------------------------------------
--------------------------------------------------ttccgcagag
tcctcctctcctctcctctgccctctt---------------------------------
--------------------------------tcctccctttttaactgtcagatccctc
---------------------------------------------gctccggttgaatga
agtc------------tccactcgaagggtc-----------------------------
------------------------------------------------------------
------------------------------------------------------------
----------------------------------cgctaataggatcagagtgatggcca
aatgactttgatagacaaattgagacaaatgtacagaca----tttaattcaaagcacgc
ataaa--------------------------------aaagttattgggatggcagacat
catgcttgggtgagaacaggtacaaaaatata-----ttttggagaaagcaaaacgtaca
ttatgaatgcatagaaagttgttggtt------ttat---cctcggctccttgattgcct
tggaataattctcatcagcaagagaggctggaatgaattaaaagctgcaaaatgtatcct
cactgtaattaagcactagcctgaaacagagctccacctgctcacaaatgtttgtaattt
actttcacaaaaacatggttttagatgtttactcatct----------------------
-----------------------------atttctcacccagatgttagaaccagctg--
------------------------------------------------------------
------------------------------------------------------------
--------------------------------------------------tctgcatgga
gagctgctcactaggagctggtcggaggccagcactttcacgcgagatatgaatctttct
gagattagctgctcacagatgtgaatggctaagatagtttgttgtattgcaaattgtaga
tgtttttagatggataacataattctgacaagacggggtgaaaacaaaacatctgtacac
cctatgtgacatttggtaacacaaaaataagacatgg-aaa----------------tac
atgtcctcaaagacggaaggcaggcgg---------------------------------
-------------------------------gaggaggcgagatcaggtgggatcattct
agccaatgaga-gggcacatac------gagggtgaacaacag-----------------
-gcacaactccaatataaagt-atattttttc-----aaagttgccgaaatgccacg-tg
ggtccac--ttatatcaatgcattca-----------------taacaacctaaccatta
tgaaactgctattcgattaaaataagcctcacgtagcaaaatagcaatg----acatttt
t-ttgttgaccaaa-ttcgacactctc-----attgacctc-----------attcttca
ct-tcctggt-----cttatttttgtggacagattt----------taggcggagtaaaa
ccctctcgcttcg-cctcatcttctctgctgtcc-----------------------ccc
tcataaaccc--------------------------tgtcacatgtttcatctggcagct
cctgactca-aaatggcct-----------cctgtg------taacagtaggggaaggga
gaggtgggtagggtaaaggtgcatgcataaaaaaagcatc--------------------
------------------------------------------------------------
-----------------------tgcagtctctatttcaagagtcataaagcatcacatc
c-----------atgtgccccagccactaaca---gcaacattcctgtcctcgtcacata
gcgatgccccagccactaacaggaacattccttccctcgtcacacagcgatgccc-cagc
cactaacaggaacattccttccctcatcacacagcgatgcc-------------------
--ccagccactaacaggaacattcctgtcctcgtcacacagcgatgccccagccactaa-
-----------------------------------------caggaacattcctgtcc--
------------------------------------------------------------
---------------------------------tcgtcacatagcga-------------
------------------tgccccagccactaacaggaacatttcttccctcgtcacaca
gcgatgcccca----gccactaacaggaacattccttccctcgccacac----agcgatg
ccccagc----cactaacaggaacattcctgtcctcgtcacacagcgatgccccagccac
taac------------------------------------------------aggaacat
tcctgtcctcgccacacag---------------------cgatgccccaggcactaa--
---caggaacattccttccctcatcacacagcgatgccccagccactaacaggaacattc
cttc-------------------------cctcgtcacacagcgatgcccc---------
------------------------------agccactaacaggaaca-------------
-ttcctgtcctcgtcacacagcgatgcccc------------------------------
---agccactaacagga------------acattccttccctcgtcacagagcgatgccc
cagccactaacaggaacattccttccctc-------------------------------
----------------------gtcacacagcgatgccccagcca----ctaacaggaac
attccttccctcgtcac---------------------------------------acag
cgatgccccagcc-----------------------------------------------
----------------------------------actaacaggaacattcctgtcctcgt
cacacagcgatgccccagccac--------------------------------------
-----------------------------------------------taacaggaacatt
ccttccctcgtcacacagcgatgccccagccact-------aacaggaacattccttccc
tcgtca-cacagcgatgccccagccactaacaggaacattc-------------------
------------------------------------------------------------
------------------------------------------------------------
-------cttccctcgccacacagcgatgc------------------------------
------------cccagccactaacaggaacattccttc---------------------
---------------cctcgtcacacagcgatgccccag------------ccactaaca
ggaacattccttccctcgtcacacagcgatgccc--------------------------
------------------------------------------------------------
------cagccacttacaggaacattccttc--------------------cctcgtcac
acagcgatgccccagccactaac--------------aggaacattccttccctcatcac
acagcgatgccccagccactaa--------------------------------------
------------------------------------------------------------
--------------------------------------------------------cagg
aacattcctgtcctcgtcacacag------------------------------------
------------------------------------------------------------
------cgatgccccagccactaaca----------------------------------
----------ggaacattccttccctcgtcacacagcgatgccccagccactaacagga-
------------------------------------------------------------
------------------acattcctgtcctcgt--------------------------
--------------------------------------------------cacacagcga
tgccccagccactaacaggaac---------------------------attcctgtcct
cgtcacacagcgatgccccagccactaacaggaacattcctgtcctcgtcacacag----
--------------------------cgatgccccagcccaggggcggaaatccc-----
------------gggggggacgggggggacacga--------------------------
-------------------------------------------------cccccccaccc
tgggaaaaatatgatttgtcccccccaatatatca-------------------------
-------ctgaaacataactatgtaatttaaata--------------------------
------------------------------------------------------------
------------------------------------------------------------
------------------------------------------------------------
------------------------------------------------------------
------------------------------------------------------------
------------------------------------------------------------
---------atattaataatacgcaatgaaa-----------------------------
------------------------------------------------------------
-----------------------gcaattgtgctgattatagaca---------------
-------------------------cttaatagcgcgtttttaagtttcaaaagattgca
acccccccaccctt---------------------------------tgcctcacaat--
------------------------------------ggtttgatccactgccagttcctt
agtttgct----------------------------------aggtaacagagaggtcat
atctactgtctgaaaggcactca------------------atgcacgtaactgacgtga
ggttaatccagccaatcgcgcacacacactagctgaatttgcagag---------ctagc
gcgcaaatattaactattaagctagctagtacctattccatttatgtggcgtcgtc----
----aaagatggaatcagcatgcagatgatgtaagttagtgctt----------------
--------------------------------caaagtccctgtgataaggttagcgata
aactgaa-----------------------------------------------------
-----------------atccaaactgaacagaactacactctcttct-------accat
tgtcttaaata-------------------------------
>C3_11495529-11499939
------------------------------------------------------------
------caatttgccttggaacagt----------------ataagaaaaatgtgacttc
ttacttaaaactggaatttat----------------attctacctgaaattgtatttct
tgttgagtcattagactacagcaggaaa--------------ataatcctgcaacaactg
gaaatttgaa--------------------------------------------------
----------ttattatgtggattataatt----------------------------aa
tggacatttttt------------------------------------------------
---------------------------------gtaagggttgctacatttctcattagg
-------------------------------------------gaacatcaagtctgaca
ttttaaagtggaaatgacaaattttagaag------------------------------
--------------cctttttaatt---------------------attgaaaattctca
gcaacag---------------------------------------------------tg
tgatc-----------aaattaagatcatagtctttaatttctc---------tcact--
aactttattatgtaagatatccttttttt-------------------------------
---------------------ctacacaaaatgatgttttccaattatatt---------
--ttctagatgtaatgtaaat---ggagaaattctcaactgaca---tgaagtcata---
-------------------------------------ttttaaagctaaatctgtcgaat
ttggaataata-------------------------------------------------
-aaaaactgatctgtgtcaaagtcg-----------------------------------
---------------------------ctgtcttcgttgtagttgtagagt---------
------------------------------------------------------------
---tctgaaggcatattc-------------------------------aaatgattcct
ttcctta--ttgtga-----------------------------------catcattaga
ataacatcagtgttctattaattatatgaatacgattctgtggtgatgccctctgtcatc
atgtatggaatta-----------------------tagggttctgatggaatttgttcg
a------------ttaggtctttatgaaagcaggttt------------------gtgtg
tcttttgt-------------------------------------------ttttatgtt
gtgttttctcattcattaccttcatttatgatcaaatac---------------------
-ctgatagacttagcataccattggaaacgtgctttt-----------------------
---------tctatcaagtcattggtagcctacgactacattttcttgat-caactaaat
aaaacct----------------------tttgatcattaaataaaataaataaaaacct
gtaaaagaaactg-------------------------------------gtgtcacact
tcactgcgcccttttaaaataggacaa---------------------------------
------------------------aaaacttccactaagcggc-aatacaaccct-----
----------------------------------------------------------tt
tccaaaatgaatggaactc------------caggac-----------------------
attccttcaggtggccccaaaggatgcactgt------------gtgtagactaaat---
cagggaggtac-------tgcagtggggtccgacaat---------------------at
atatgtatgtgtttt---------------------------------------------
-------------------------------------------------tatgaatatcg
cgagcaacaaccg-----------------------------------------------
---------------------------------------aataaacacatt--------t
tgaataacagtagaaa---------agaggagaacgaagtatct----------------
----------------------tcgttctaataatgtcaactt-----tatttgtcaatc
ctaatattgagcaaattacactca-------------------------------ttgaa
gccaattacact--------cactggagtatctgacataggctttgaaaaagcagctgt-
-------caataggctaccagtaaggctgaatgctgg-----------------------
----------------taagctttcttaacatcaacatacatgttttgccatggc-----
------ataccttcgtttaaccagcaaaac---------------agctgc---------
------tcttatcgaaaatgt--------------------------gtttggaattac-
------------------------------------------------------------
---------------------------ctttctagctagc--------------------
-----------------------------aggctatatta-gagtttacacttcctcca-
--------------------------------------atgataatgtgggt--------
-------aggt-------------------------------------------------
--------caaaataatg-------------------------------------aaaaa
acgatctcccaaatctattcat--------------------------------------
----------tttaaatgttgattag-------cctgcttatccttgctattaccattaa
-gctggtgataaga----------------------------------------------
-----------------------------------------caagatatgtga-------
------------------------------------------------------taaaaa
cgtatggtggggtctccctgg-----gtcgccggt-------------------------
-----------------------------------ttgcctgggagggggtccctgggca
------------agaaaaggttgaagacctccggactaaattacaaaatgtaaac-----
--------------------------tacacctttaccagtgcgccaaataagcgcaggt
tgacgttaattgggatgagtcctgtc-------------------------ctggagaca
gaactgagtgatttctgcta---------gatgggccagctgaaaagtcaaaattggcta
tattgtacaaattcttga------------------------------------------
------------------------------------------------------------
-----------------------------------------------------aaacca-
----------------------aaaaacgctttttggtcttgatttaagggttaggcatt
agggttag---------------cggtgtggttaag---gtta-------------gggt
taaagttaaagttagggtaaggtttaaa------atcagatgttatgacttt-gtggctg
------tgccatctagtgaccactctgcggagctgcctccagaataagattacatacaaa
aaacgctaaactgccaaccaagc-------------------------------------
--------------gcagactgatatatcgaagatgttctattatattg-----------
-------------------------------------------acaagaaagtaaagtga
ccgctccaaca----------------------atggaaaa----------------tac
atatcctcaaagatggagg--cagcgg---------------------------------
-------------------------------gaggaggcgagatcacgtgggaccattct
agccaatgaga-gggtagatac------gcgtgtg---actat-----------------
-gcagaactccgatatagaat-aactgttttc-----aaagttgccgaaatgccacg-tg
cgtccac--ttatatcagtgcattcg-----------------taataacctaaccatta
cgaaacttatattcgatc-aaataaggctc-tgtagcaaattagcaatt----ccatttt
--ttattgaacaaa-tccgacaatctctc---attgg---ccataa--aaaaaatcctca
ct-tcgtggt-----cttattttcctggagagattt----------tgggcggagtaaac
c-ctctcgcttca-tctcttcctctctggctat---------------------------
------------------------------------------acctgaagtttcgtggac
-------------------------------------------------------ccttc
tggaatttgggattttctgtggattttctgtgaatactgagtggac--------------
------------------ccaattgatctctcctatattattgaggattt----------
--------------------------atctttaatttattaaccatttatttagtgaaat
g-----------------------------------------------------gcaaac
gcggggatacagctccttggattcgtcttggcttttcttggcttc---------------
-------------------------------------atc--------gggttgatagca
tccacgatcatggccgagtgga--------------------------------------
------------------------------------------------------------
----aactgtcatcctatgctg---------gggacaacatcataacggcgcaagccatg
tacgaggggctttgg------------------aagtcctgtg-----------------
---------------------------------------------tgtcacagagcactg
gtcaaatccag----tgtaaagtgtacgattcactgctccaactaacgg-----------
------------------------------------------------------------
-------------------------------------------------gtaatttatta
cttgcatttatgt-----------------------------------------------
---------------------------------ttcatgctttacagtactataaaaaca
atta------------taaacgacttatcaagcctttttcatggttcaaaacttagcacc
agaaggcctataaatgaatccacatctgtaaagtgttcataaaatac------ttgatac
tactccactgttggagctaggaacac--------------gagcatttcactacacccgc
aataacatctgct----------------aaatatgtgtatgtgaccatta---------
-----------aagtaaatg----------------------------------------
-----aatctgatctttgaaaagatgcattaccctacaataaaccgaggtttaagaacgt
atccccccat--------------------------------------------------
gctacagaagatc-----------------------------------------------
-----tcatgcatgtacagacaagtcttgagaatgccaaggataaccatcatgcctgctc
cccat-------------------------------------------------------
------------------------------------------------------------
------------------------------------------------------------
---------------------ggtaacagaggaaaacacctg------agctctat----
-------------------------------------ctacaccaggtttaaaacacaac
cccattgtgc--------------------------------------------------
--gccagtgtctgataaaatggaaa-----------------------------------
------------tctgaagtccatattaattcaaaatcc---------------------
------------------aatttctt------------------------------aaca
aatgtttgaagaatgttttaataaagaaagcaata--------atgcccgagtggg----
------------------------------------------------------------
---------------------------------------------------tg-------
------------------------------------------------------------
-----------------------------------------------------tggtaca
gtatattgcaatataccatggctaagggctgttcttacgc---acaacgcaacactga--
-----acgcctggatacatcccttagccgtggtatattggcaatataccacaaaacccag
aggtgccttattgctattagaaa----------ctggttaccaacttaattaaatc----
------------------------------------------------------------
-------------------agtaaaaatacatgttttgtcatacccgtggtatacagtct
gat-------ataccatggctttcagc---------------------------------
-----------ctatcagcattcaccactagaaccacccagtttata-attaacat----
-----------------------------------------------------tcagcat
tttccttgtca------------attgaaactgcatttttttttttaca-ttcaaggtg-
-------------------------------------atgagacgctataatacatttgc
attcttgcc-------------------------caattatccattttctattata----
--------------------------------------atttt-----------------
------------attagctctgaa-------------tacattgagaatataatattctt
taggcaa----tctgatgttattcagtagct------------------aggctatgaga
cgctataatacatttgcattctt---------------gcccaattatccattttctatt
-------------ataattttattagctc--------------tgaatacat----tgag
aatataatattc--------tttaggcaatctgatgttattcagta--------------
--------------------------gctaggctatgagacgcta---------------
taatacatttgcattcttg------cccaattatccatt---------ttctattataat
tttattagctctgaatacat-tgagaatataat--------------attctttaggcaa
tc--------tgatgt---tattcagtagctaggctatgagacgctataatac-------
-----atttgcattcttgcccaatta---------------------------------t
ccattttctattataattttattagctctgaatacattgnnnnnnnnnnnnnnnnnnnng
gtttaaaacacaaccccattgtgcgccagtgtctgataaaatg-----------------
---------------gaaatctgaagtccatattaattcaaaa-----------------
-------------------------tccaatttcttaacaaatgtttgaagaa-------
---------tgttt----------------taataaagaaagcaataatgcccgagtg--
-------------------------------ggtgtggtacagtatattgcaatatacca
tg--------------------------------------------gcta--agggctgt
tcttacgcacaacgcaacactga-------------------------------------
-------------------------acg---------------------------cctgg
atacatcccttagccgt-------------------------------------------
-------------------gg---------------------------------------
--------------------------------------------tatattggcaatatac
cacaa---------aacccagaggtgccttattgctattagaaactgg------------
-----------------ttacca-------------------------------------
------------------------------------------
>C12_36338865-36343276
---------------------------cagagatggcactctca--------agtgcttt
cgaaagaaaa---------------------------------gaagaaggactacccgt
ctgggagcaactttggccatt----------------ttgaagtccgaggggacacaacc
agtggtcagggatgagttgatgagggaagtaaggaa-tggcagaagatctccag------
------------------------------------------------------------
----------agatggtctggagaagggacgagtg-------------gatggggttgag
cgggcagatttt------------------------------------------------
------------------------------------------------------------
--------------------caggcattaggaactca----ctagtcacaggattttaac
tggagagtgagggaagaaagaggtcaaggcg-----------------------------
---------tagggtagttctgtgt---------------------gagtgggaccagtg
gactcaa---------------------------------------------------ta
ggctgagt--------gaatgagaagtggctgtcgtcatccttc----------------
---cttttaaagtggttgacaaagttgtcc---------------------------gca
gaaagggaggaggga---------------------------------------------
----aggggtggaggattaag---gagggaggagaaggtggaaaacatgtagtt------
---------------------------------------tcctagggttgaaaagcttaa
aatatagagtgata----------------------------------------------
-gaaagtgactttagcagtggatccagagcaag---------------------------
---------------------------------------------agaagg---------
------------------------------------------------------------
---tagagaataaaaata-------------------------------gtataggtcct
ccggaag--ttaagttttcctccatttccgctcagcttcccgaggccc-----------t
gttctgtgagctcacaatgagtcactcagccacagagcaggaggggagggctcagccggc
cggga-------------------------------------------------------
--------------gtaaaggggacagtgctggagct------------------cggtg
cagggcttatttcattaatacattgaagatacagcaagtgaat-----------------
-----tcacccttttctctgtcttttgcccttaaaatat---------------------
cgagacatgtgtcgaacaacattgacgtacgtgctttg----------------------
---------taagcataaagcttaataggagaatagcaacacttcaaagc-taatagaag
aagagcaatctt----------------------tctctaacaaacacacaataaga---
------------------------------------------------------cacacg
cacacacacccatgcatacacacacgc---------------------------------
------------------------agacacacactcaaacaag-gactccatttg-----
------------------------------------------------------------
--------------------------------------------------tgtttacata
ccttgcccagatcaatcctgcggacccaggtgt-------tgttttaaaagccacgt---
cggcgagggag-------tgagatgttgctgaatcaaat-------gttctacatcg-tg
caatgtgccagtgcttgt--tac---------------------tcacacttgacagact
tacccaccgaaacaa----------------------------------caatcaatctg
agagggaacattgc----------------------------------------------
-------------------------------------aaaacaggaaaaat--------t
tgctaatgtgcagagacattagtg------------------------------------
--------------ccagcttgtcgcacggtagttgttgattt-----------------
---------------------------------------tacgtggcgaagcacgaaaaa
ttcagtcgaggcaaatccagtcagggagcttgtggcgcaccaaagatcaggccttttct-
-------caatcatctcaaagggagtccatgcggccccc---------------------
--------------tgtgtgtcttccgcacaatgccatatccacttc-------------
------------------------------------------------------------
------------------------------------------------------------
------------------------------------------------------------
--------------------------------------------a---------------
------------------------ttagcgagttaacagattagttaaacctcatt----
------------------------------------aagtgatgggttggataggt----
---------------------------------------------gtgaaaacacagggg
actttggagaaactgatt--------------------------------atggagaaaa
cctgtcttttcctgacgccactcagagaatcctagaatgttagaaaggtagactcagact
tagatagaaacaattgggttggttacctggacccacattaagcctagtcctgg-------
-actaaaaagcact-------------------------------------ttcaattga
catt--------------------------------ttctattgagaatagtgattaatt
caggactagtctta-----------------------------atctgggtgtgggaaac
ctggatacagtttttggcaat-----atccgtttgagatttaaaaagt------------
----------------------------------tgccagcaaaatcacaaa--------
-------------acacaattgtatggttgttggaatagaaattaaaacatcagtgttat
ggaa----------------------tgttttgtgttaaatttagggccgtttgccaaat
tgtgc--------------------------------------atatacattcaggtcca
aaatgagcaaaaaaatactg--------------------tataaaatacagtatatata
aaagatat----------------------------------------------------
-----------------------------------------------------tgagcta
tattgtatacaaaaatgttttcgga-----------------------------gactga
gatggccattgcaaaa----------tattgattttgtcatcatgaataatttctttg--
----------------------------------------------------------gg
ttattttcttgctgtgagatccacttgtggccaagtttcagcttcc--------------
--------------------------------------------------tggcagaggc
aacttggtttttggc---------------------------------------------
----------------------taaaaacaaagatgttctattttattg-----------
-------------------------------------------acaagatagtcgagtga
ccgctctaaca----------------------atga-aaa----------------taa
atgtcctcaaagatggtaggcaggtgg---------------------------------
-------------------------------gaggaggcaagatcaggtgggaccattct
agccaatgcga-ggggagatat------aagtctgaacaacag-----------------
-gcacaactccgatataaaat-agtttttttc-----aaagttgccgaaatgccaca-ta
catccag--ttatattagtgcattcg-----------------taacaacctaaccattc
cagaacttatattcaata-aaataaacctcacatagcaaattagcaatt----acctttt
--ttttaaaccgaa------cactctc-----attgacttccatac--aaaaa-tcccaa
tt-tcgtggt-----cttattatcgtggacagattt----------tgggcggagtaaac
c-ctctcgcttca-ccgcttcctctctccgctaaaatgtcctg-----------------
------------------------------gtagagggtaatgttcatgaagccgttgac
cttaaaggc------------------------------------------ctagcacag
tcaaaaaagtgattttccagttttttttcctgggttttatatgagg--------------
----------ttggaataatactgtaaaattgtgaaacttatgatgatgc----------
--------------------------ccttttagtgtaagagctgtttgaaaagatcacc
t-----------------------------------------------------------
-----------------gaaatttctgcctgttttggtgggatggagctttggcc-----
--tttccatggtgacatcaccatacggtaaattagttaat--------agaccaataaga
aata--------------------------------------------------------
------------------------------------------------------------
------------------------------------------------------------
----------------------gagttccaaaactctctgacaataaca------gctag
tttt------------------------------cagttttccactcccatacagaccta
gcaa------------aattcttgtttgagaaactgctctttgctaaga-----------
------------------------------------------------------------
-------------------------------------------------------agctt
tttttatttctttttgaca-----------------------------------------
-----------------------------------------attttacttaataaaaaca
atta---------cagtaaggtattt----------------------------------
------------------------------aattgttacccagaaat-------------
-gatttcatattgacataa-----------------------------------------
-----------------------------acatgtctgcattggacctttaacaa-----
-----gggccccaggaaaataa---ccta-------atacttactgtataatatggtttt
ggatcgttgatgtcatg------------------------------------gggctat
tctgcttccactaggcctggggccctt---------------------------------
------------------------------------------------------------
----------------------------------gttaaggtcaacggcatcatgaactt
taccc-------------------------------------------------------
------------------------------------------------agtaccaggact
ttgtagtcaaaaacctggttggctct----------------------------------
------------------------------------------------------------
------------g--------ccaggaggctgaaacttggccacaagtggagcttccagc
gagacaataa--------------------------------------------------
------------------------------------------------------------
------------ccccaagcacacatcaaaatctaga-----------------------
--------------------------------------------------------aaga
aattgttaattgaccacaaaatcaa-------------------------------catt
tttca-------------------------------------------------------
------------------------------------------------------------
---------------------------------------atctccagacttaagccccat
tgaaatgaa---------------------------------------gagggcagatga
aggttatcaaggatctggaaagattctgcaaggtggaatgt-------------------
--------------------------cctaagatccctgccaatgtgttctccaatatca
taaagcattttag-----------------------------------------------
------------------------------------------------------------
----------------------aaaaaggctcagt-------------------------
----------gctattatcctcgtaaggtgaaatgtatatttgtaag-------------
agatacaaatattactttctctgagcaactgtattagtataacataatacacaatat-ag
------------------------------------------------------------
------------------------------------------------------------
-------------------------------------cttagtatttgaattatttattt
aataccgtctttttgctcatctt--------tatcaaggattccaatcattttggat---
-------------------------ttgactgtatatgcgtctg----------------
------------tttagaccaggg------------------------------------
--------ctctccaaccctatcaatcagcagatta------ttagaatcatgtgcgcta
gattagggttggagcgaaaacctac-----------------------------------
-------------aggactgtagctctccaggaaca---gggttggagagtcctggttta
gattttattcca------------------------------------------------
-------------------------------------agagatca---------------
ctacatttgcgattatgatatctgatatggtgatatcac---------ttactgttttgt
atcttctatctgggtgtactgtgactaaaccatatgcctgta----ttccaaataaacgt
tt------------------taattattacaaaaaga-----------------------
------------------------------------------------------------
----tggtcaataaagtttgaactgaac------------------ttgaaatactaacg
tcaggtagaatcaagtctgtgttcagtatggaacagtatgccaacc--------------
-----------------------------------------------------------g
ctacatcacatcccactgggcacacactggttgaatcaatattgtttccacgtcatttca
attaaattgtgttgaaccaacatagaatagacattgaattgatgtctgtgcccagtgttt
g-------------------------gagcgcggctacagcggtgcgtcgacaccggcct
cggggacgacccggagggcgaggcgcagggcgatccggccggcgatggtggaactcccac
agcagttcagggtccaatatacccgccaccggaacccagcacctctcctccagaccgt--
------------------------------accc---------------ctcccactcca
agaggtactgaaggcctctcgcccg---------acgcctcgaatccag-----------
---------------gatggaacagacggagtacgccggggccccctcgatgtccagagg
gggcggaggaaccccccgcaccttag--------actcctggagtggatcagccaccacc
agcct---------gagaagagacacatggaacgaggta-----------------acat
acctcgttcactc------------tcctcaggactttaaatggc------------cca
caaaccgcgggcccagcttccggcagggcaggcggaggggca
>C10_19893173-19897614
-----------------------------------------tt---------ggtatt--
--------------------------------------------------ctctcagctc
ccgggcatactgcagcttttc----------------tcgctccgcctcatccag-----
-------aaagcgctgt-------------------------------------------
------------------------------------------------------------
-------------caggtcagcacacaaaa----------------------------aa
aaacttcagtcc------------------------------------------------
---------------------------------actccagatgtaacagtattacttctg
tccctctccttgccccaccctggacttgaaccaggcatcctctgcacacgtcgacaagtc
actcatgaagaatcattacaagagggacaa------------------------------
-----------ctacttctaagtct---------------------cagagtgagcaact
tcattgattgaacgctactagcgtgcaccgctaacttgctagccagttcacatcagt-ta
cactcggcccccctttga-----------------------------------cctcc--
ctccctcggcagcagcaaccccagcagctggacagagcacaactgagtg-acccggatca
acagcatcaatgtaac-----caacgtcatgtgcgctactcacagtatatc------ttc
ctccacataacaggctcgaaa---cagttatgctc-ggcttac-----------------
--------------------------------------agacacacgcgactgcccgcct
tgacaac-----------------------------------------------------
------------agtttgagctatacaaaaggtaccaaatggatagc-------------
-------tccattggaaacatttcaaactagctgtggagtgagcttacagtacat-----
--------------------------------------------tcttaactccattaga
cacacacagaagatatct-------------------------------caatacactgc
gatggtagcttccaatcccaggcttctcct------------------------------
--------------------------------caagaaacatgatagcctgtagttttta
aatgaggcctacc-----------------------tgggcttatcaaacagaccatatc
c------------tggcaagcctatacctattcatatatctacaactacgcataaatct-
-actgaatgcactgccactaaatacaaacctggggcaaaa--------------------
--------------------taattagtaattgttcat----------------------
--------------------------------acattc----------------------
-tacaactacatttcc------------------------ctagccaagc-ctgcaggta
cctgtttgtcat----------------gaggtactaagcagctccac---------tct
gcg---------------------------------------------------cccaac
ctcttggtaatttctggaaagggcagg-----------------------------tcag
ggtacttagcacggatctgctctcgtcgt-tcattcagaaagc-gcacatatcca-----
----------------------------------------------------------gt
cactggtgccttgggaccgttggg-------caaaac-----------------------
cttctttctcttcttaccctttggccaacccc---------------tcttcttcac---
aggctgtacag-------aaagagaac---gga---------------------------
-----tatgctatccag-------------------------------------------
-----------------------------------------------gatgaagagataa
aacgataaccatg-----------------------------------------------
---------------------------------------tcaaagtgtgca--------t
caagagtcaggaaac---------------atagcataacatca----------------
----------------------tcataacaatgctcttgtcccatttaagctag--atca
gtttatagaatggtagcaacatgtgggaaaggattg---------gataaccaaacagtg
ggtagtctgt-----------gtatacacagccagtaattgtacagaatttactgctat-
-------tcatgtcagtat----gtacggggtccttcccccttctcttgcctcttcgtgt
gctgcatcagaggacggcatgcctcttggtggtggtccatcattctgctcctg-------
---------cttcacacctcccatgat-------------------gtcct---------
------tatcccagtgaattatatgcaagtg------------ggatacataggat----
------------------------------------------------------------
------------------------------------------------------------
------------------------------tagaaaaacactagtactttatactcactc
------------------attgagctagtcagatgaaaatggttatgagagacagggact
atcac-------------------------------------------------------
---------------------------------------------------------ata
tgtttgtcattacacatat-----------------------------------------
--------------atgctagctag------------ttagctaacgttacaggacacag
-agtagcatgtact----------------------------------------------
-----------------------------------------catgacggacaa-------
------------------------------------------------------aaagca
tgtaaaagcgaaaactgtca--------tctgaaatcctctttccagctg----------
--------------------------------ttcgggcatgatcatgac----------
------------------------------------------------------------
---------------------------------------acgtttctgataaactaacgt
tagtgttcgctctgataacgcgagctaatgtaacgttaactagctagctaaataaatagt
tagctagctaattttggctagcaaacgtcgatgggacggacaacggg--aaaacggtctg
tacagtaggggctagt--------------------------------------------
------------------------------------------------------------
------------------------------------------------------------
-----------------------aatacacttactgaacatgacgtaaaatgcatcag--
-----------------------agatgtgattaaatatgcca-------------aaag
gaacatttatctgacaataatactaatt------gtaa-----tatagctac-attttaa
------tgtaattctctaactagtct-------------------------------agc
taatattgtattacttaccc----------------------------------------
----------------------------caaaggtgttctgttatattg-----------
-------------------------------------------acaagacagtcgagtga
ccgctctaaca----------------------atgg-aaa----------------tac
atgtcctcaaagatggaaggcgggcgg---------------------------------
-------------------------------gaggaggcgaaatcagttggaa-cattct
agccaataaga-gggcagatac------gcgtgtgatcaccaggcgcaatcccctcagtc
cgcgcaactccgataaaagtc-gtttttgtcc---caaaagttgccggaatgccatg-tt
cgttcac--ttatatcagtgcatttg-----------------taacaaactaaccattg
ctaaacttcaattcgatc-aaataagcctcacgtcccaaattagcaatt----acatttt
--ttgttgaccaaa-ttcgacactctc-----attgacctccatac--aaaaactcctca
ct-tcgtatg-----cttattttcgtggacagattt----------tgggcggagtacac
c-gtcttgcttcg-cctcttcctctctgcttacccc------------------------
----------------------------------------ttgggccaatgactgtcttg
------------------------------------------------------ggcctt
tcaatctaacgacaggaagagcgccttct----------------------------cat
agctgattggctgacacaataactagttacttctaactttgtaatg--------------
--------------------------------aggttttagattgttactgtaacataat
tttttacacttcagtaaagtgtatca---------------gattggttc----atattt
gctgagtgaatcatatttctgctctcattttggcatgtgttttgataatg----------
-----------tactcttggttc-------taaagtgata--------ttacaacaatac
tattcggcctaaccctgggtga--------------------------------------
------------------------------------------------------------
----ttgtttttcttcgaggct---------aatcataatcagttat-------------
aagtaattggacata-----------------cgatctctgtgatta-------------
------------------------------------gttttactttgtcccaaataaaca
tcaatagccta----t-----------------ctcatct--------------------
------------------------------------------------------------
------------------------------------------------------cattat
attgggtaagtaaaatcatgt---------------------------------------
-------------------------------atcctatactgtttagaacagtagttcaa
acg----------------tgcacatttggaaacttagatatagaca-------------
--------------------------------gtctttatgaagaatgtaagattgatgg
tatgtatttgttgaagttgagaacag--gtaggctaatacaaa------acatagcttaa
aatgtctgaattcaga-----aagaaaatatatcgactaggcc-----------------
------------------------------------------------------------
---------ttatcaacggagaggagaataattttaattcaatttgaactgaatgcatat
ttatctgcta--------------------------------------------------
ggtctaagtaacat----------------------------------------------
--taatcatgtatgtagagctacatta-------------------ttccatatttgcat
accag-------------------------------------------------------
------------------------------------------------------------
------------------------------------------------------------
---------------------tgcatcaaataagtcagcctg------cagttttgaatt
aatcaatactagctccgttgttggggaata-------taatagctcatcataagctcatt
gatgttcatttgtctaataaaccatagca-aat---------------------------
------gaatatgatgacaccatgatacatatgcagcct---------------------
----ttggtattactga--------ctgctattgagtgt---------------------
---------------ccagacaaatta-----------------------------ggcc
accttcgtcctcagtctccagcctcatgtgagg---------------------------
------------------------------------------------------------
------------------------------------------------------------
---------------------------------ttcactcattccgcctgtgtttct---
------------------------------------------------------------
-------------gggtatgcgctgttgtgcttgtttatctcagcagcaaaccctgcagt
gttctccatccaaaatggctgcggaggaggagagcaatagcagag-----------ctcc
atgtctcaattt--ctccagtcc----------cggacc----gctgggtaatgctcagt
cgagcaacaacgccca---------------ttcctcgcccgctacaaacgagggg----
-------tcagcgggtgcaactggaggggcaccacggaca-------------gcgggac
actc----aaaccctcaaccaggccct---------------------------------
-----------gaccgtggcggtggcaccgatgtcagagtagagaattccccgaata-gg
ca--------------------------------------------------acacacta
cgccacagtcagcgggtcagagtgccacggctgc-ccgggcaccgacag-tcgcaggagg
agcgtcaggagctgcgacaaacatgacagcatcctccgtggagtccccgaacattccatc
ctcacttcc-------------------------cagttgccctgcatctgcggcc----
--------------------------------------gtattgg---------------
--tttatcgggagccagtgtacaac-----------tggcaggccacaaaaaacaccgtg
aaagaaaggtttgcgtttctgttcaacaacgaggtgctgagtgacgtgcattttctggtg
gggaagggaatgggagtgcagcgg-------------ataccagcacacaggtaagcgat
gcacgattgttaaa---------------------------------------atatgcg
tatttcatatttg---cttgtttacaaatcattaaatctttgcctattcatgcatatgta
ttcgaaacaccaccagtagcctacgtagcagaatacatgacccaatataaatgttctgca
gtgccgaggatggccgttg------tgctatagtgggtga-----ggtcgagtgtaggct
aggcttcatctg------------------------------------------------
---tttgtagtgatat---atcc----------atga--tatgcgcatgacca-------
-----ttgtatgttggcaaatcattgtagagggta------------------------c
gtacatta----------------------------------------------------
-------atgcaactc----------------ctgggctaacgac---------------
---------------tgaccagggaggctaca----------------------------
------------------------------------------------------------
----------------------------------gttataaacacaataaattatcca--
------------------------------------------atacattgatatatccc-
-----------------------------------------------------------t
cctaataaactcgacccccttt--------------------------------------
--------------------------------------------------ttttctctgc
agatttgcccttgccgt-------------------------------------------
-------------------aggaag-tgcagtat--------------------------
------------------------------------------------------------
----------------------------tcgatg--------------------------
------------------------------------------------------------
------------------------------------------
>C10_104077735-104082067
---------------------------cacaagttatccctgt-----------------
-------------------gaaaacactcaa----------------aaggtagcttacc
tagagaataagtgttttctac-gagg----------------------------------
--ctagacaatatgacaacacccatcaagttac---------------------------
---------------------------------------ttttgttt-------------
------ata-ctttttttgaattaagtacctctagagagatctagca-atcgtcactaag
caaattcatgttagtacgt---------------------------ttagccagttccac
cttatttcagtgc------------tccaattgatggtgagatcaaagcacctgattgtt
------------------------------------------------------------
------------------------------------------------------------
----------aaggtgctgaagtctagtaaaac-------------gtatcactacatta
caatcac-----------------------------gctgctgaagacgggtcaaga---
----------------caaggtgtggtgtgtggaccactgtttc---------tcagt--
------------------------------------------------------------
---------acaggaacgaggccactgggagtatgtaacccacatca--------gcaat
aataggaggtgaaagttcaat---gattcatgttggaatgagactgaactgtattgagtc
atgtattcagat-----ggcgtttagtcac---------acgaaagccaggctgtcagag
acaatagggctgaccgtggag---------------------------------------
------ggatcagatgactggggcgagagagatcgcca----------------------
------------------------------tgttcccctcagacttacagc---------
--------------------------------------------ttagcgacatgatgct
taactctgggccagagtactgacg---------------gcttgcttgtcatgtcatccc
acctccc--ctcccttcccttcccctctctgttctc------------------------
------------------------------------------------------------
--------------------atcacgccaacgcagccagggccatccatgcctctcctct
ccacacaa-----ggtcttctctttctagagcaatccatct------------cagtcac
acacacactttctctgtag-------------------------------tctatccctt
cttctttcacttcttctcatccttttcacaatgggtcag---------------------
ttttccactccccagactctaccgttaccctccctccc----ttccatccctcccccacc
ctctacctgtctcctcccttcccagcacttccgaggggggccgccgtagt----------
-------------ctccatttcagcctcctgcccacaaaaataaatattgggaggcggtc
tgaaaggtctttcacaggag--------------------tattacagcacagcctggcg
ctctgataagcctctggttacaacctctcggga---------------------------
------------------------cggggctggccaggaccccgctccccacctgggggc
caacgcattctctcctggccg---------------------------------------
-------------------------------cggggaagggctccataaagggcaagatg
tggaacacaagtctattggtgcaggctattagt-------aaccttaaaccagctga---
-------------------------------------------------cctgtgactaa
ggacctgtactgattcccacacaaacagaggagagagggggcg-----------------
------------------------------------------------------------
--------------------------------------------------gagggataaa
aacagtttaca-----------------------tttataaagacctttgt--------c
acacattcagagagcg---------gataatgcctgttttgttaatgtatgtg-------
---------------------ctgtcattggagc--------------------------
------------------------------------------------------------
-------------------------------------------gagggagcggagtat--
-------tcaaaacctggctttcaggactctcttttactccct-----------------
----------------cttgctgcctccactgactc-----------------------c
tcggctgccgacacacccacacacaactccacacccccgccaaacacacgg---------
------ccacataactggctcaatgaatcag-----------------------------
------------------------------------------------------------
---------------------ttgagtgggtacaaggacttgtaagagtgaga-------
------------------------------------------------------------
------------------------------------------------------------
--gtttcacacgctt---------------------------------------------
--------------------------------------------------gtgcaagaac
catctccatacagtacattccaggctgtg------------agagtaaatgatctactct
ccgaaatgaaca--------------------gccttactactataatactagttttga-
-attggaatgaatat-----------------aacgttgtaacgtctccacattaaatgg
gaaa--------------------------------------------------------
-----------------------------------tg-----------------aaatga
aacaatgaaggttaaagcatgtcttcctagggaaaaaatataaaatatttata-------
------------------------------------------------------------
----------------------------------------tgccactctgtggaggttgc
tgaggtgagga---cggctcataataatggctggaacggagtaaatggaatggcatcaaa
cacacggaaa--------------------------------------------------
------------------------------------------------------------
------------------------------------------------------------
-----------------------------------------ccccgtgtttgatgtattt
gataccattccagcttttccactccagctattaccatg---------------agcccgt
cctccccaattaaggtgccaccaacctattgtgatgccacttgtttgaaa----------
--------------------------ttctagtgattggtcca-aatcatac-----ctg
tcactttaagtatgtggagagcaaaatggctttggtgg----------------------
--ggg-------------------------------------------------------
------------------------------------------------------------
--------------aattaatggatctgttattatgatatattatattg-----------
-------------------------------------------acaagacagtcgagtga
ccgctctaaca----------------------aaca-aaa----------------tac
atgtcctctaagatggaagccaggcgg---------------------------------
-------------------------------gaggagtcgagatcaggcaggaccattct
agccaatgaga-gggcagatac------acgtgtgaaaaacag-----------------
-gcacaagtccattataacat----ttttttc-----aaagttgccgaaatgccaca-tg
cgtctaa--ttatatcagtgcattcg-----------------taacaacctaaacatta
cgaaacttatattagatc-aaataagcctcacttagcaaattaacaatt----gcatttt
--ttgttgaccaaa-ttcaacactctc-----actgaccttcatac--aaa---------
------------------atgttcatggtcagattt----------tgggtggagtaacc
c-ctctcgctttg-cctcttccactctgactgctctcac---------------------
--ataagtacttcctatcat-caccaatcagtggtaagattgatttctcccctgggcaat
tccatatga-gattggcctaa---------------agac-atgaatgttttggatcttc
ctgaaatggaatctatagaatgatcctttgggggaaggat--------------------
------------------gtttggcatacctttgaaatctgtattcaaaa----------
----------------------------ttattattgagaaatacctactgtaattcaag
tttgg-------------------------------------------------aatttt
gtgacattctggccttacgcag-------gatttctttaagacaatacaacaatg-taga
cgctataaagtcagtcttctcatttgaaaccttaccgtgt--------gctctgaaatat
gaatagtgcttagaatgaagataaaattt-------------------------------
------------------------------------------------------------
ccgtacattcattt----------------------------------------------
---------------------------------atggataataacaaa------------
------------------------------------------------------------
------------------------tataaatgtaaatatctcaaaacatgcc--------
------------------------------------------------------------
-------------------------------------------------cttttagattt
ggttcatttttagacattt-----------------------------------------
---------------------------------tagacagttttaaacaatacatgactt
ccta--------------------------------------------------------
------------------------------------------------------------
------------------------------------------------------------
------------------------------------------------------------
------------------------------------------------------------
-----------------------------------------------------aaaatac
atgatcatttttgggttgggggccccc----taa---------------------aggct
gggggccctaaacgacagcttatgtcgcttatgcccagggcttgtgcaatccgaaaagtg
taattaatagtcaataaattagaaatatcaaaagaaattgtctcatgaacatgc-catag
tgttgaacatgggcccaatcgc--------------------------------------
---actgctttgactttgagatgtgtgtgttgttatagtt-----gttctttcactaact
ctcttctttctcctctgttttatccc----------------------------------
--------------actattgattcagtggaacatgtgacc-------------------
------------------------------------------------------------
------------------------------------------------------------
-------tgtcttctcttatgaaaatgtct------------------------------
------------cacccaacctgccaaagggccttcttctccat----------gatatg
gcaccatcacactatgcaggttatgccacaccctttgtgtgcgtgttgttctagttgtgt
gtatctctacggcttctacctccaa--------------caccatgtacacccagggtgt
taaggtggacatagt----cgagtcgtttatgttcctgggggtccatataaaaagctgga
ctagggcatgaatacactcacttacatgttttatgtgggttaaagtaaaa-tcaaatcaa
atccaagtc--------------------------aaattttcttggtcactgtcacgtc
ctgaccata-gtaagatgttatttt-----------ctatggt----agagtaagtcagg
gcgtgacagggggtgtttt-----------------------------------------
--------------------------gtgtttttctatgttttctatttctatgttctta
ggttctagtttttgtat----------------------------------------ttc
tatgttggcttgtttg---------ggatgatctccaattggaggcagctgg--------
-----tcctcgttgtctctaattggagatcatatttaagta-------------------
----------ggggtttttcttccttggtgttgtgtgtgatta-----------------
-attttgagtagtgtttgtt----------------------------------------
-----tctcctctgtgtcacggtttgttgttttgtc--aattcagtttatttatgtat--
---------------tgcaaagtttcacagattaaataaaaatgt---------------
-------ggaactacacacacgct------------------gcactttggtcctctact
cctttcgacaa-----------------ccatgacagtcacatacacatggttagc----
---------------------------agatgttaatgtgagtgtagtgaaatgctt---
--gtgcatctagatcagactatgcagtaatatc---taacaagtaattgaagaaattcat
aacaa--------------------------------ctaccttatacacacaaatgtaa
agggatgaatagaatatgtacatacaaatatattg-------------------------
-------atgagcgatggccgtgcggcataggca--------------------------
-----------------agatgcagtagattgtatagaaaacagta--------------
------------------------------------------------------------
------------------------------------------------tatacatatgag
atgagtaatgtaggatatgtacacattattaaa---------------------------
------------------------------------------------------------
------------------------------g-----------------------------
--------tggtgttatttaaagtgactagtgatacctttattaagtccatttat-----
------------------ttaagtggccagagatttgagtctg-----------------
----------------------------tatgttggcagcagcct---------------
-----------------ctctatgttagtgatggctgtttaacagtctgaggccttgaga
tagaagctgttttt----------------------------------------------
------------------------------------------------------------
------------------------------------------------------------
------------------------------------------------------------
------------------------------------------------------------
------------------------------------------------------------
------------------------------------------------------------
------------------------------------------------------------
------------------------cagtctctcggtccc---------------------
--------------------aggtttgatgcacctgtactgacct---------cacctt
ctggatgatagcgaggt-------------------------
>C10_112755593-112760021
---------------------------------------tttt---------ggtgtccc
cctcaggaattgctcttgagaaaat----------------gtcatgtaattgtcccctc
caaagttgatatcagattttc----------------gcccctgcctacatgata-----
-------gcattagtgttgaccatgtct--------------agaatc------------
----tttata--------------------------------------------------
----------ttatggttgagaggaaaaac----------------------------aa
ttctctcttttt------------------------------------------------
---------------------------------gcgtcaagcgtaacaattgtagctat-
-----------------tggcgcacttgatggatgcagcc----gacacagcatccctcc
tctttaaccgagagagagagagagagagca------------------------------
-----------tctttcctctgacg---------------------tcatgagagccgca
tcagctg---------------------------------------------------tg
agccccgcgtccttcagcttgcaaaacatactctctcttttttt---------tctct--
tttcttcttttgttgttgttgttgctgct---------------------acccgcatct
gctctgacaacggga-----------atatatatgatatttaccacaaaccct--gaaat
ggctacacaggaggttcaaca---gaatgagactctcactaac-----------------
--------------------------------------ctaaaagcggaatcggacacgt
tgaaaacgaaac---------------tcgaggacg-aaaga------------------
gcgaagctgcatgatgtcgaacgtgagtgagagacgagagggaaggc-------------
-------cctgcgaagcaaaacatgctctgtcttcccaatagtactgcaggaaaca----
--------------------------------------------tgtaaacaccaccata
t-----cagaatatattt-------------------------------atatataactg
gccgata--ttgtga----atttgtcatattg-----------------ctattatcagg
ctacggtgagcactgactcggtcatacgaagaaaacggataattcttcaattcatttgta
aatggtattatta-----------------------taatattatatttgaagccacttg
c------------tcgcctatgtattaatattaatct------------------atatt
atatatatataatattaataaataaacaattagacatatatcttaggcgtttggtggaat
ttactccactatttgctatttcttttcacactgaaaagcaca----------------gt
tttattatagccgagatggtgctttaaaaacattatt-----------------------
---------catccttgatttatgcttagctttgtcgacattgttgagat-cagagagat
gaattttaacgt----------------gtctaaccgttta-----------------ct
gcggtttaatatg-------------------------------------aacccccaac
ccggcgggatgttttaaagctagaccacattaagaccgggctcagctca-----------
-----------------tgctatcataac-accataagcaaac-gatggatattc-----
----------------------------------------------------------gt
ccttataacaacggtacactaacg-------ttggat-----------------------
attcgtcccaataacaacagttaactaacgtt------------ggatattcgtccc---
aataacaacag-------tacacgaacgttgga---------------------------
-----tattcgtctt---------------------------------------------
-------------------------------------------------taaaacaacag
tacactaacgttg-----------------------------------------------
---------------------------------------gatattcgtccc--------t
aaaacaacagtacac----------------taacgttggatat----------------
----------------------tcgtcccaataacaacagttcactaacgttggatattc
gtccctataacaacggtacactaaagtaggaaattgcttggtgtctataactaaccaaag
attgatcccttc--------aacactaatatctgatattggtccaaaactaaccacctt-
-------taacatcagtacagtaacgtaggatcttggtccctac---------------t
acagtaacgtaggatcttggtccctactacagtaacgtaggatcttggtccct-------
---------actacagtaacgtaggatctt---------------ggtccc---------
------tactacagtacagta--------------------------acataggatctt-
------------------------------------------------------------
---------------------------ggtccctactaca--------------------
-----------------------------gtacagtaacataggatcttggtccctact-
--------------------------------------acagtaacgtaggatcttggtc
cctact-acag-------------------------------------------------
--------tacagtaaca-------------------------------------tagga
tcttggtccctaccgcagt-----------------------------------------
--------------acagtaacatag-------gatcttggtccctactacagtccacca
-ggtggcagagaag----------------------------------------------
-----------------------------------------gttgatggactg-------
------------------------------------------------------ggtcag
tttatcatgaagacccggcgg-----actctgaag-------------------------
-----------------------------------ggacatggaaacaaa----------
------------------------------------------------------------
---------------------------------------gttctctgcatggactggtgt
------------------------------------------------------------
-----------------------------------aaggacaagagg--aggatcgtcag
ctcatcacaggtgagt--------------------------------------------
------------------------------------------------------------
------------------------------------------------------------
-----------------------atta-gtttattggctatgtcctaaaagtcctaaa--
-----------------------agatgcatt----------------------------
--------------------caccgctc------ttga-----tatatggacggtcgctg
------tccatggtcctgaaatgaat-------------------------------ggt
taaaa-------------------------------------------------------
----------------------------taaagattttctatcagattg-----------
-------------------------------------------acaagatagtcgagtga
ccgctctaaca----------------------atgg-aaa----------------tac
atctcttcaaagatggaaggcaggcgg---------------------------------
-------------------------------gaggagtcgaaatcaggtgggaccattct
agccaatgtga-gggcagatgt------gtacgtgaacaacag-----------------
-gcacaactccgatataaagtcgttttttttc-----aaagtggccgaaatgccacg-tg
cgtccac--atatatcagttcattcg-----------------taataacctaaccatta
cgaaatgtacattcaatc-aaataagcctcgcatagcaaattaccaattcaaaaaaatat
--ttgttgaccaaatttcgacactctctca-ttttgtcctccatac--aataattcctca
ct-ttgtggt-----cttattttcttggacagattt----------tcggcggaataaac
ctctctcgcttcgacctcttcctctcttatttt---------------------------
------------------------------------------aagctcgtcatcgct---
-------------------------------------------------------gactt
tgaggtttgggaaagg---------tcctaaagcagatgtgtatat--------------
------------------ttcagtagccacccctgagatactgatggtcg----------
--------------------------ctgtccatattgctgactttttgtttaaaataat
atgcactgttttcagtggttataacatt-----------tgtggcgtttttgttggaaat
gtagagaatcttaggcctgtgtgccacttgtaatgttttttttcctaatc----------
-----------taacttcttttcaggatggaaaagtgatt--------gtatgggatgcc
ttcaccactaacaaggtaggga--------------------------------------
------------------------------------------------------------
----acctttttctctctgtcc---------agaaaggctatagagt-------------
tggcaaatgcttgga------------------gacttctgtagtta-------------
-------------------------------------tttcatctgattttggatgaatg
acaacattttg----tgcatcccgaatggcaccctattcc--------------------
------------------------------------------------------------
------------------------------------------------------ctacat
gttgcactactga-----------------------------------------------
---------------------------------ccagtgccctatggacctgtggtggtg
gcc----------------agtgccctatggacctgtggcgtggcc--------------
-----------------------------------------cagggtggccagtgcccta
tggacctgtggtggtacccagggtgg--ccagtgccctatggacctgtggcgtggcccag
ggtggccagtgcc----------------ctatggacctgtgg-----------------
------------------------------------------------------------
---------tggtacccagggtggccagtgccc--------------------tatggac
ctgtggcgtg--------------------------------------------------
gcccagggtggcca----------------------------------------------
--gtgccctgtggac---------------------------------------------
-ctgt-------------------------------------------------------
------------------------------------------------------------
------------------------------------------------------------
---------------------ggcgtggcccagggtggccag------tgccctatggac
ctgtggtggtacccagggtggccagtgccc-------tatggacctgtggcgtggcccag
ggtggccagtgccctatggacctgtggcgtggcc---------------------caggg
tggccagtgccctatggacctgtggcgtggcccagggtggccagtgccctgtgtggcca-
----cggccacctttgaaatctgatttgatacgtcatct---------------------
---------------ctgaatatatt------------------------------gata
attttcacccagactcatcaatctcacaggagaaa--------acatcagagcgag----
------------------------------------------------------------
---------------------------------------------------tgaaacagc
g-------------------------------cctctctgtctccgtatgtgttgcccat
------------------------------------------------gtatctgatgct
gtcaggccaaaaagagtatgacatgtcattcttttttggccagacagcgttagata-aat
gggctacatatggataggcgcttctactgtaactctatagcagca-----------ccca
aggggcttgatt--tttcaaggt----------ctaaccttagacttagtagtgtcca--
------------------------------------------------------------
--------------ccatgagtgacagaacacagccaatc-------------acggcac
agt-------gttccgtattatccgct---------------------------------
-----------ggctgccccaccaccacagaaagcactgagctgaaacacctgcat----
------------------------------------------------------------
------------------------------------------------------------
----tttgtagctgccttactcaagaaaaatgtttgtatacagcgttc-----ttttttt
ttcattttt-------------------------ttttttcattgtttgcaaactg----
--------------------------------------ata-------------------
--tgtgacacgtattaatgccaaaa-----------taacatgcaaaacagacaaaccct
aaagaaatacaattattt-------------------------------attttttgggg
caaaaaaaacaggtggggctctg---------------ccctgaatgacaggtcgccact
gcccgaatgagaaataatt----------------------------------gtatata
tgtttaacatct--------tttgggaaacctggcttcctttgacgttcatgaatacaca
--------------------ccacgtggtaggctgaatgtcattacccttatggtgtttg
taatagatgtccctttgca------ttcaaacggcgggtg-----cactgttcgcatgct
ggaattattttggagtagacgtgagcaggtaat--------------ccaatttaaccta
ctttttgaagtgattt---gtttcgacaatcagatga--aaacatcatgacct-------
-----ggttgtgttcatgacacattaaaaaggtaa------------------------t
acattttacagttaaattacatc-------------------------------------
-tttactatacagccc----------------ataaataaatg-----------------
---------------tagcggaggaggtcctgctaaatataga-----------------
-------------------------cacccct------------------gaa-------
---------tgtca----------------gggtattatagacacccctggatgtcgg--
------------------------------------------ggtattatagacacccct
------------------------------------------------------ggatgt
cccggtattatagacacccctg--------------------------------------
------------------------------------------------------------
-gatgtcccggtattat-------------------------------------------
-------------------agacac-ccctggatgtcg----------------------
-------------------------------------------gggtattatagacaccc
ctggatgtcggggtaatatagacacccctggatgtc------------------------
------------------------------------------------------------
------------------------------------------
>C26_40282632-40287047
tgta---------agttgactatgcaaacaatttggaatttac---------aatgtttc
ttataaaaac----------aagaa----------------gtgacacagtcagtctttc
cacaacccaagagagactggc-atgcatataatttatattcgccctttgattaca-----
--atgaagagcaagactgtagttgctaat---------gcttataagtttgaattatcag
catacatgga--------------------------------------------------
----------cacatgctttgtttaatgcc----------------------------ag
tggcaggtcattggtaaaa-----------------------------------------
-----------------------atagaaaagagtagaaggcctagagatctgccctgtg
-------------------------------------------gtacaccacactttaca
tgtt--------------------------------------------------------
-----------tgaccttagagaagcttccatt-------------aaagaaaaccctct
gagttct------------------------------attagagagatagctc-----ta
aatccacgatatggcaaatgttgaaacgccataacacatacgtt---------ttctc--
aacaacaggttatggtgggggcggcaggt-------------------------------
----------------------------------agcctagtggttagagc---------
------attgggacagtaacc---gaaaggttgctagattgaatccccgagctgaca---
-------------------------------------aggtaaaaatctgtcgttctgcc
cctgaacaaggcagttaacccactgttcctaggccgtcattg------------------
taaataagaatttgttcttaactga-----------------------------------
---------------------------cttgcctagttaaa----taaagg---------
------------------------------------------------------------
---tttaaaaaaaaaaat-------------------------------gtacagctccc
acaatat--tcttat-----------------------------------tataaatttc
attcaaccaatcatcagtcatttgtgtcagtgcagtacatgttgagtgcccttctc----
------------------------------------tataagcatgctgaaagtctgttg
t------------taatttgtttacagaga------------------------------
------------------------------------------------------------
--------------aatagcattgtatttggtcaaacacat-------------------
------------------------------tttttcc-----------------------
---------cccaacagtttgcaaagagctggcagcaa----------------------
---------------------------------------gaaaggtacacgttagaacca
gtaaagg------------------------------------------------ccgct
ttaccacagtgatggaaactggtccaaaat------------------------------
------------------------------accaaaaaggcgg-actgcacggct-----
----------------------------------------------------------at
gttgacttaaataaatgtt------------tatagt-----------------------
atgtacctaggtgccaaataaagtaacagggtt--------gaagtttatcttaaat---
cagccaatcaa-------taaaattga---------------------------------
-catttctgtgaaactgtgt----------------------------------------
---------------ttt----------------------------atttgtggattttg
aaaataaagac-------------------------------------------------
------------------------------------------------------------
------acaaaataaa---------ggtgtcaatttgtttgtctacat------------
---------------------gtcattttaaaaa---------------------caatg
atgatattggactaaacctacaaa-------------------------------tatga
gtaaaggcaaac--------atcataagcttgcaagctgagttttaataagacatccga-
-------ttaccactttgcaataagaacggttggttt-----------------------
----------------tattatagctaataaataaccaaatcat----------------
---------tgatggttcaatagataaaacaaatgcacgtctctcatctgc---------
------ccctgcagcatacgc--------------------------gtgcgtcatcaca
ctccctcat---------------------------------------------------
-ctga----------------ttggttgtttctcactacctgta----------------
----------------------------aaccggcacacgtgacataacactccctcat-
--------------------------------------ctgattggtcgagt--------
-------aggtgggacttctgccttt-----------------ggctgtggtaaccaaag
actatgcatatactgaca-------------------------------------agaaa
catgtctctccgccctaacaatgggagtc-----------------------attgtcct
caaagcggcatctgcgggctgtctagc-----tcccacctatcctttcttcgg-------
-attggtggatacatct----------------------------------ctttattgt
aatc--------------------------------cttttttgaatattcga-------
------------------------------------------------------tgaggg
ttgatgacatcaaccgcctat-----attcaatggagagagatgctatt-----------
-----------------------------------tttactagcctcatgccatatgcat
------------agccatctcgagacaactccgacataaa--------------------
---------------------------gtgttttttcaaagttgccaggatttcacgtgt
cctacttatatcagaacactc------------------------------ataacttaa
gcattacgaaacttctatta-------------gatcaaataaacctcaccgagcaaata
aaccattcatttttttgt------------------------------------------
------------------------------------------------------------
-----------------------------------------------------tgaccaa
at-------------------tcgacactttcattgacctcaattcaaaaactccttg--
---cttgg---------------tgggcgaaacaac---aata-------------cacc
gccacctgctggagggagacagattttccgccgagttggagttctctcttcc-tcttcgg
------tggtaaatagtgaagactttttatacct---------caatggttgcctcaaac
aattttcaaatagggctccga---------------------------------------
----------------------------caaagatgatctattatattg-----------
-------------------------------------------acaagacggttgagtga
ccgctataaca----------------------aagg-aaa----------------tac
atgtcctcaaagatggaaggtagg-ga---------------------------------
-------------------------------gaggaggcgagatcaggtgggaccattct
agccaatgaga-gggcagatac------gtatatgaacaagag-----------------
-gcgcaactccgatatatagt-tgcttttttc-----aaagttgccaaaatgccacg-tg
tgtccac--ttctatcagtgcctcct-----------------taacaacctaaccatta
cacaacatatattcaatc-aaataaggctgacatagaaaattagcaatt----caatttt
--ttgttgaccaaa-ttc-acaatctctc---attgacctccatac--aaaaattcctca
ct-ttgtggt-----cttatttttgtggacacagtt----------tgggcggagtaatc
c-ctctcgcttct-tctctggctct-----------------------------------
-----------------------------------------gatgagaggttccggaaat
------------------------------------------------------ggattc
tcaa--------------------tccttgtaaatgcagtg-------------------
------------------gtggtcggtgccgtttaggatgtgggaggacg----------
--------------------------attattgttttcatgagcatgtccttat------
------------------------------------------------------------
------------------------------------------------------------
------------------------------------------------------------
------------------------------------------------------------
------------------------------------------------------------
----ttctattacaccatatt---------------------------------------
------------------------------------------------------------
------------------------------------------------------------
------------------------------------------------------------
------------------------------------------------------------
------------------------------------------------------ggatga
ctgtcattcatat-----------------------------------------------
---------------------------------tccattcccccgcgcaatgtaacatca
ataggtttggctactacatgatactcaaattttccctaaacccatcatgaggttgctaca
acctagcctttaaatta---------------acgtttacaaagtaggtg----------
-----cacaggtcgagagaaaaatgt--------------gagtaatcaaggtgacagac
agtgacacattcaataccaccttgcacactcttgcctgcatctagctgata---------
-----------cagggtgtaatctt-----------------------------------
----tagtccaacaattgcaaacaagagtttctattggacaaa------ttcaggtatgt
ttatccccgtttcgttc----------agttaagaaacgttcaacagaatcggcggaata
aatacacccgatt-----------------------------------------------
-----acacgcaaatacagttcactttcatagcagccacacacaaacagcatgaacattt
tgcttt-------------------------------------ttgcataattcctttt-
---------------------------------------------cacatctacatgctt
tcctcctctcaccttttc--------a---------------------------gtttgc
ttgt----------------ggacttcagtgcacaacacatc------agctgtc-----
-------------------------------------tgtgaccaggtgaaaaaaacttc
caaaccttcatatc----------------------------------------------
------ataaccgctaa-------------------------------------------
----cagcta--cacacagcctacatcgttgtc---------------------------
--------------------------------------------------------acca
tattagctaataacgtcatagtcaacatagctact--------agaactaacacg-----
------------------------------------------------------------
------------------------------------------------------------
------------------------------------------------------------
----------------------------------------------------ttagttaa
ccctttccaattatgcagtaacagtgtacagttggcaagc-------agttacactgg--
-----cggccccgg-----------------------tggcaataaattaataaaaccaa
aagcttactcttg-----------------------------------------------
------------------------------------------------------------
----------------------gaagagttccagtgttggatagccatagccagctagct
aac-------atagcatccctctctgtttgagctgggtgttggagta-------------
ggctaaactagctagctgcattcgctagcttagtga-aaagaataca-actaaata----
-----------------------------------------------------tagctag
ctctctttctc------------tcgctctctctcgcttctacttcatt-tttaaataa-
-------------------------------------ataaatgagttcaaaactgttca
actattgtctttctctctcttag--------agtcaactattcaccacattttatacatt
gtagtgcta---------------gctagctgtagcttatgct-----------------
------------ttcagtactaga-------------ttctctgatcctttgattgggtg
gacaaca----tgtcagttcatgcagtaa--------------------gagctgtgata
ggttggaggacatcc-----------------------------tccggaagttgtcata
-------------attactgtgtaagtctatggaag---ggggtgaaaa----ccatgag
cctcctaggttt--------tgtattgaagtcaatgt-----------------------
------------------------------agccagaggaggacg---------------
gaaactagctgtcctccggctacaccccggtaataccct---------acagagtgttgt
ttaggctactgtagatcttcattgcaaaacaat--------------gtgtattaatcaa
tt------------------atttagtgacgtgaata-----------------------
------------------------------------------------------------
----tatttagtatagttttatgtaaaaaggataacttttttaatgtttcactatttaaa
aaaaaaagaagaaattcactgaggaggatggccctctgaggag-----------------
---------------cctccactgaacccgtggtgaggtaaaata-----ttagcaatag
cgatattactgtgcaatgtacacattcgattttctggatagatattttaggtatcagcca
accacatcgtgttg----------------tcaagagtagtaggctaaggcccagttt--
---------------------------------tctgggacattttagtgacagagggca
tg--------------------------------------------ggtaggaaggcccc
acttgcatacaaccacacacacacaca---cacacacacacacacacacacacacacaca
cacacacacacacacacacacacacaca---------------------------catga
agaagtttcacattcac-------------------------------------------
-------------------ttacacacagagcacaatgaag-------------------
--------------------------a---atgaacattgagagggaattgacatcgatt
aaaga---------aaagaagaagaaactaattgggactagaattttg------------
-----------------taaaataataatgtaaatgttaaatatg------------tta
aatgttaaaggttgaaaacatggggaaatatac---------
>C13_11965866-11970270
---------------------------------------ctac---------agtgtact
gtatagg-------------------------------------------------ccca
tgaggcgggcagacactgctc--------cggctaatgtgggcatgctgggtgt------
--gtacagaggaggaaatacacagctggagaaa-----atcaataaggacagagcg----
------------------------------------------------------------
-----------gatgcgtggagcaattatt----------------------------aa
tgttctgcttgtgttggaattcctcagaaaagcaatgcata-------------------
--------------------------gggaataggatcagaggtaa--------------
--------------------cgaacaccggaaatatatct--------------------
------------------------------------------------------------
----------------------------------------------tgggtggaaaagca
tccctag---------------------------------------gcatctc-----tg
agccatttttc---cagaccttatgttctcataacaactacatc---------tt-----
------------tactgagcctaatgttaatataggcctataataactg-----------
------------------------atacaaatgctccaattatagaatcatttg------
----aaatcatgtgtcctaat---gaatatgatatgcataggcct---------------
-------------------------------------------gatctgatttagcatcc
ctataacattgttattgtact------tgcacactaccaatgcacatggtagcatatgc-
-----tatgtcaattttctgtttaattaatagtgccaagtg-------------------
-------------------------------------------ccaacagg---------
----------------------------------------------------ctagttaa
tacactgaacacaaatat-------------------------------aaacacaacat
gcaacaa--tttcaaagactttactgac--------------------------------
------ttacaggtcatataaggaaaccaaagcaattgaaataaaatgaattaggcccta
atctatggatttcagat-------------------------------------------
-------------gactgggaatacagatatgcattt------------------gttgg
ccatagataccttttaaaaaagtaatggcgtggatcagaaaaccagtccgtatctg----
------------------------------------------------------------
----------------------------------------gtgtgaccaccatttgcctc
atgcaacgtgacacatctctttcgtatagagttgatcaggctgttgatag-tggcctgtg
gaatgttgtccc----------actcctcttcaatggctaagtgaaattgctggacattg
gctggaa-----------------------------------------------------
------------------------------------------------------------
------------------------atggaacactctgtcgtac-ccgttgatc-------
------------------------------------------------------------
-------------------------------cagagc---------------------at
tgctaacatgctcaatgggtgacatgtctggtg-------ggtatactggccttgga---
agaactgggacgt-----tttcagcttcctgaaattgtgt---acagatccttgcgacat
gtagccgtgcattatcatgctgaaacatgaggtgatggaggcggatgaatggcacaacaa
tgggcctcaggatctcgtcacggta------------gctctgtgcattcaaatgcattt
gtgttcattgtccgtagcttatgcctgcccataccagaaatgctcactaacagggatgta
aacacattt---------------gcgcacaacatttgatggaaataagct--------t
tttgtgcataaggaac-atttctgggatctttaatttcagctcatgaaacatggga----
---------------------ccaacactttacatgttgcgtt-----gtatttctattc
agtataaaacacacc----------------------------------tctagccatca
aacacacttttt-------------------------------gaatcaacgttattt--
-------ccatgtcatttcaatgaa-----------------------------------
------------------------------------------------------------
---------attaccttgaacca-------------------------------------
------acgtggaaaatactttgaattgacgtctg----tacagtgtgaactatttcaca
tgagccccg---------------------------------------------------
-gtg------------------ttaagactttgaagttattaaaa---------------
--------------------------caaagcaaaaaaagtatatcgctctctctctctc
tctctctctctctctctctctgttcttatctc------gcggcagagagggcgtgcggcg
tggag--aatggattgt-------------------------------------------
----caagtcaaccaagt--------------------------------cagagcagca
attcccatctcccccaggtaacgcagtca--------cacacgaaagtgcatttca----
----------------------------gacagcgatttacctccttcctgga-------
-tataaaataaata-------------------------------------aataaataa
aaga--------------------------------aatcactagcagttgttttttaac
taagggtgaatttct-----------------------------tgtttttctggtaaat
ctcaactgagtattttttttg---------------------------------------
------------------------------------------------------------
------------------------------------------------------------
------------------------------------------------------------
------------------------------------------------------------
------------------------------------------------------------
---agtgccattactctgcagtacaggccag-----------------------------
------------------------------------------------------------
------------------------------------------------------------
--------------------------tgtttagtcgctaacctagtcaaaagttcctg--
---------------------------------------------------------ata
gcactctagcataggtgggattgcaaatgtcggttgggtctttttcccatttattagcag
caaagataaaacataaagaatgcaatgcaggcaaatgaagttaccgtaggcgcctatcat
aattccaaggtgtaaatcttgagcac----------------------------------
--------------attgacaactgtatcaaaga---tctattatattg-----------
-------------------------------------------acaagatagtcgagtga
ccgctctaaca----------------------atgg-aaa----------------tac
atgtcctcaaacatggaaggcaggcgg---------------------------------
-------------------------------ggggaggcgagatcaggtgggaccattct
agccaatgaga-gggcagatac------gtgtgtaaacaacag-----------------
-gcacaactccgatataacgt-ttttttttcc-----aaagttgccaaaattccctg-tg
cgtccac--ttatatcagtgcattcgt----------------tgtcaacctagccatta
cgacaattaaattagatc-aaataagcctcacggaccaattaacaattc----aattttt
--ttgttgaccaaa-tttgac-----------attgacctccatac--aaaaattcctca
ct-ttgtggt-----cttatttttgtggacagattt----------tgggcaccataaac
c-atctcgcttca-cctcttcctatctgactgtattctttccatacctgtg---------
------------------------------------------------------------
----------------------------------------------------cattccca
cttcctggtcacctgtgtgcctatatactgtacgtgtga---------------------
------------------tcggtgacccatgacccaacatatagtt--------------
--------------------------ccatctagtgtaaaaatt----------------
---------------------------------------aattggaatatacctgtatat
acagaattcagaccccttgactttttccacattttgttatgttacagccctattcgaaaa
tggattaaaatagtttccccccctcattaatctacacaca--------atatcccataat
gacaaagcgaaaacaggttattca------------------------------------
------------------------------------------------------------
------------------------------------------------------------
----------------------aaatgtttgcaaatgcatgaaaaca-------------
--------------------------------------tgtttttttacatacagtacca
gtca--------------------------------------------------------
----------------------------------------------aaagtttggacaca
cctactcattcaag-----------------------------------------ggttt
ttctttatttttactattt-----------------------------------------
---------------------------------tccacattgtagaataatagtgaagac
ataa--------------------------------------------aaactatgaaat
aacacatatggaattatgtagtaactaaaaaagtgttaaacaaaaaa-------------
-aaactgtcatcaaggcaaagggagaattt------------------------------
-----caaatataacac------------attttgattggtttaacactttccat-----
-----atgtgttatttcatt----------------gttttgatgtcttattctacaatg
tagaaaatagtaaaaa----taaagaaaaacccttgaatg-------------agtaggt
gtggccaaacttttgac---------------------ttgtcctgtaagtattcagacc
ctttactcagtac-----------------------------------------------
----------tttgttgaagcaccttt-------ggcagcgattacagactcaagatttc
ttgggtatgacactacaagcttggcacacct---------gtatttggggagtttc----
------------------------------------------------------------
------------------------------------------------------------
------------------------------------------------------------
-----------------------------------tcccattcttctctgcagatcctct
caagctctgtcaggttggatgggg------------------------------------
---------agcattgttgcacagctat--------------------------------
------------tttcaggtttctccagagatgttcgatcgagttcaagtccgggctctg
gc-----tgggccactcaaagacattcagagactggt--------------cccgaagcc
aattctgcattgttttggctgtgt-------------------gcttaggatcgaaatcc
tgttggaagg--------------------------------------------------
---------------------------------------------------tgaaccttc
gccccagttcatctttccct------------------cgattctgactagtctcccggt
cctgccact-gaaaaacatcctgccaccaccatgcttcaccgtagggatggtgctaggtt
tcctccagacgtgacgcttgccattcaggccaaagagttcaa-tcttggtttcatcagaa
ca------------------------gagaatcttgtttctcatggtctgagagtcctta
aggtgccttttgg--------------------caaactccaaactcatttgctttttac
tgaggagtggcttctg--------------------------------------------
-------tctggcacctttaccataaaggcctgattggtgga------------------
----------gtgctgcagagatggtt---------------------------------
-----------gttcttctggaaggttctcccatctccacagaggaactcttgagct---
------------------------------------------------------------
--------------------------------------------------ttgtcagagt
gaccat-cgtgttcttggtcac-------------------------------ctccctg
accaaggcccttcttccccaatt--------gctcagtttggccgggcggccagct----
-----------------------------ctaggaagagtgtt-----------------
------------ggtggttccaaa------------------------------------
------------------------------------------------tttcttccattt
aagaatga-----------------tggaggcctgtgtgttcttggtgaccttcaatgct
g------------acatcttgtagagtccatgccctgacgaattgaggctgttctgaggg
caactccatatt------------------------------------------------
------------------------------------------------------------
tggaaggtgttcttaatgttttatacactcagtgtagtt---------tgtagtggtgtt
cagctccttgttgctattggagtatagagcaactatattgggtc-------ttcaaacag
tgaccctga--------------------------ggttccagctcaagcgca----tta
cgtcccgtgctataca--------------------------------------------
------------------------------------------------------------
------attacagacctcttggcagatgccatagttataaggg-----------------
---------------gtatatagagccaaagggaagctacactttctctgaaaggtttaa
tttcatcc-----------------cccaggcgtgttttctctttcaatggtctctgttc
caaaggtcaccatg----------------------------------------------
-------------------------------tgcactgcctcctgtatcttccctctaca
tg--------g--------------------------------------ataaagaaggt
ccctgggttggataa---------------------------------------------
--------------------------------------------------taatgatctg
gagtgatctaaacctgt-------------------------gctacagtg---------
---------------------------------------------------------agg
gaaaa-------------------------------------------------------
--------------aagtatttgatcccctgctgatttt---------------------
---------------------------------------------------gtacgtttg
cccacttacaaagaaatgatcagt------------------
>C9_99366765-99371163
aa--------------------------------------------tcaatccaaactgt
gcagaggaaa--------------------------------------------------
------------------------------------------------------------
--tttgatgaatggaaatagacatctgttccaaaa-------------------------
------------------------------------------------------------
-----------caccaacaagttcaatggc---------attcagag-attgtcaccaag
tcttcgatacccggcaaga--ctacaaggtagggagggatgtgtt---------------
------------------------------------------------------------
---------------------------------------ttctgtttgtcgagattgaca
tagtctatttattg----------------------------------------------
-----------tggtgttgaaacgcaaacc----------------atgtcggtatcttt
tgtttattggt-------------------------------------------------
--------------------------tgtgtggtgcattg------------------gc
------------------------------------------------------------
---------acagcaacctgttggtggaaaatgtgttgcgtaaatttt------------
-----------------------agataattataaatatggcaccaaaatgttgaaaatc
tgatcattgtctgcaaccggctctgatcgc---------gaagaaatgaaacaagcaggg
agagtgagctcctctgtggtga---tcggtgaaacctcaacctgcgtg---------gca
tcgacacgactgtgccacaaaagcaaagtagatatccacgtttataaagacagggttgat
acagttatttgttgttgtagtctaagcatttatttcagttaattctatgaa---------
-----------------------------------------------ggggtaagatgtt
caatttaggggagggtcg------------------------------------------
------------------------------------------------------------
------------------------------------------------------------
-----------------tgaaaacacaccacatggccaaaagtatgtggacacct-----
-------------------------------------------------------gctgg
tcgaatatctcatttaaaaaaaag------------------------------------
--aatatgtagttggtccccctttgctgc-------------------------------
------------------------------------------------------------
-taaaacagtctccactcttctgggaaggctttccacacgatgttggaacattgatgcag
ggactttcttccattcagcc-----------------------------agaagagcatt
agtgaggtcaggcactgatg--------------------ttgggcaataacgcctgggt
cacagtcagggttccaattcatcacaa---------------------------------
------------------------aggtgttagatggg----------------gttgag
gtcagggctctgtgca--------------------------------------------
------------------------------------------------------------
ggccagtcaagttcttccacaccgatctcgaca-------aaccatttatgtatgga---
-------------------------------------------------cctcgctttgt
gcatgggggcattttcatgctgaaacagg-------------------------------
------------------------------------------------------------
------------------------------------------------------------
aatgtgctttc----------------------------ccaaactattgc--------c
acaaagttggaagcag---------agaatcatctagaatgtcattgtatgctgtaacgt
tat------------gatttcccttcactggaactaaggggcct----------------
------------------------a-----------------gcccgaaccatgaaaaac
agccccagacca------------------------------------------------
------------------------------------------------------------
----------------ttttcctcctccaccaaa--------------------------
--------ccttacagttggcattatgcattgggtcaggtaacaatctcctggcatccgc
c-----aagcccagattaatccgtcggactg-------ccagatggtgaagcgttattca
tcactccagagaacacatctccatt-----------------gctccagagtccaatggc
ggtgaactttacatcactccagccgatgcttggcattgtgcatggtgatct---------
------taggcttgtgtgcggctacacggccatggaaacccatttcatgaagctcccaat
------------------------------------------------------------
-------aaacagttcttgtgctgatgttg------------------------------
--------------------------------------------------cttccagagg
cagtttggaactcggtagtgagtgttgcaaccgacg------------------------
------------------------------------------------------------
-acagatgtgagcttgt----------------------------------gtggcctaa
aactttgc--------------ggcggagccgttgttgctcctagatatttaaacttcac
aataacagcacttacagttggccggagaagct----------------------ttagca
gggtagaaatgcgacaaactgactttttggacaggtagcatgctatgccg----------
---------gtgcctcgttg-------------------------------------a--
-atgtcactgagcacttcagtaaggccattctactgccaatgtttgtctatggagattgc
atggatgtgtgctctattttatacacctgtcagcaacggtgtggctgaaatagccgaatc
cacaaatttgaagga----------------------------gtgtccacatacattat
atatacaaaaacaagtatctctctttt------tcca---tttaaggctagtaacatttg
aacgatatcacttttct-------------------------------------------
------------------------------------------------------------
------------------------------------------------tgctttattgtc
tcttggcatttgaagtgcttcaaaattgtatgggcagcaactccaattccctctcgca--
---catctagtagagacagactgccatctagtggcaaaatgtagtagcctac-----tat
tgattgcggtctggtagtgcgaaaaaggcg------------------------------
--------------------------------------------------ttcacatcaa
agacccaacatggctggtctgatgga----------------------------------
--------------gaggacagttttagcaattatgatctattatattg-----------
-------------------------------------------acaagatagtcgagtga
ccgctctaaca----------------------atgg-aaa----------------tgc
aagtctccaaagatggaagacaggcgg---------------------------------
-------------------------------gaggaggagcgatcaggtgggactattct
agccaatgagaggggcagatac------gcacgtgaacaattg-----------------
-gcacaactgcgatataaagtcgtattttttc-----aaagttgacaaaatgcaaca-tg
cgtccaa--ttatatcagtacattcc-----------------taacaacctaaccatta
caaaacttatattagac--aaataagcctcatgtagcaaattagcaatt----acatttt
--ttgttgcg-----tttgacactctctc---attgacctacatac--aacatttccaca
ct-tcgtggt-----cttattttcgtgcacagattt----------tgggtggagtaaat
c-ctcttgcttcg-aatcactctctggttttagc-----------------------caa
tgatgtgtag--------------------------acctataaaccctggatgactgta
tt--------------------------------------------------gaaaccag
cagacagccattttggtacatcatccattgtaaaaataacacattt--------------
-tttggaagctatggaaaaccattcgtttttttcaaatataatatattac----------
-----------------------tgacgccttaatgtatagcctaattttaaattaaatt
a-------tgatatgtgaacggaacataaaaa-------------tatatatttgtttat
taaaacatattccttacagtatttttct----------------------------taga
tagtaataa---------------tgttactgtccccact--------acaacaaagaag
tacatgttatt-------------------------------------------------
------------------------------------------------------------
------------------------------------------------------------
------------------------------------------------------------
------------------------------------------------------------
------------------------------------------------------------
------------------------------------------------------------
----------------------------------------------------ttgaattc
cattcattcctatggagga-----------------------------------------
---------------------------------ctgcgccttctgtggagtaccaaaatg
gcag--------------------------------------------------------
------------------------------------------------------------
------------------------------------------------------------
------------------------------------------------------------
----------ccagtgccttcaaagcctctaaattgagacatggattgtgtatgtgtgcc
attcagagggtaaatgggcaaggcaaaagattaacagtgcattc---------ggaaagt
attcagacaccttgact---------------------tttttaacattttgtt---acg
ttacagccttatt-----------------------------------------------
--------------ctaaaatggattc-aataaaaaaaatcctcatcaatatacacacaa
taccacataatgaca-------------------------aaatgataacatgtttttta
ac---------atttttgcaaattaatcatttttattttt-----ttaaatacagtaata
ccttatttacataagtattcatacc-----------------------------ctttgc
ta-------------------ttcaagtcgaaattgagctc-------------------
--------------------------------aggtgtatcctgtttccattgatcatcc
ttgagaagtttctacaacttgattggtaa-------atta--aattgattggctatttgg
aaaggcattcacctgtctataaaaggt---------------------------------
------------cccactgttgacagtgcatgtcagagc---------------------
---------------aaaaaacaagccatgaggtc---------------------gaag
gaattgtccgtagagatccgatagg---------------attgggtcgaggcacggatc
tggggaagggta----acaaaaaatgtttgcagcattgaaggtccc--------------
------caagaacacagtggcatccatctttc--------ttaaatgga--agaagtttg
gaaccacca-----------------------agactcttccttgagctggccgcccggc
caaactgag------------------------------caat----cgggctagaaggg
ccttggtcagggaggtgac-----------------------------------------
--------------------------caaaaaccctatggtcactctgacaaagttccaa
agttcctgtgtggagatgggagaaccttccagaaggataaccatctctgcagcactccac
caatcaggcctttatg---------gtagagtgaccagacggaagccac-----------
--------------tcctcagtaaaa----------------------------------
----------ggcacaaaacacccctc---------------------------------
--------ttagagtttgccaaaaggcacctaaaggactctcagaccatgagaaaca---
-------------------agattctctgctctg----------actaaaccaagattga
actcttcagcctgaatgccaagcatcacgtctggaggaaac-------------------
-------------------------------------------------ctggcaccatc
cctacggtgaagcatgg-----------------tggtggcagcatcatgctatgg----
-----------------------------gaatgtttttcagcggcaggaactggg----
------acactagtcaggatcgagggaaagattaacagagcaaagtacagagagatcctt
gatgaaa----------------------------acctgctccagagccctcaggacct
cagactggggcgaaggttcaccttccaataggata----actgtcacgtctgctcccgct
ctt---c------ccttcccctggcgcttgagggcg------------------------
------------------------------------------------------------
---------------------------------------------------------cca
gattaccctgcatcacacactcctgccatccatcacaca---------cacctgccttcc
ctcgttact---------------------------------------------------
------------------------------------------------------------
------------------------------------------------------------
---cgcatcagctttatttgactcacctggactcacttatcacatgttcatttcct----
---c--------------------------------------------------------
------------------------------------------------------------
ccctatatttgtctgttccctgttgctgcattggttgttttttgtctttagtttttgtct
ttgacgctgttctg----------------------------------------------
----------------------------tctcgtgccatgtccgttctccatgaattgtt
tactccccgt--------------------------------------------------
------------------------------------------------------------
------------------------------------------------------------
------------------------------acctgctttgtctctccagcgtatttccgc
gtgacagaatacagcagccaaacatacgaagcatcggggagtac----------------
--------------------------------tggcgttccggttggaatggtggcagcg
gctct-----gggtcgccatcgatggaaccagggatgcc---------------------
-----------------tagccagctcgtcgggcttccatgc------------------
------------------------------------------
>C9_103243070-103247386
-------ggagtcgtgggttatattattgcaatttatatatat----atatatatttatt
ttatataatt----------------------------------------attattgctg
tcaaatctaagtatgctttcatgtcat-t-------------------------------
--taccaaaaactgacatgctgatttagtttgg---------------------------
---------------------------------------tttagttt--gttaatatgta
----aaaca-ccatttacatgttaattacttatagtgggaaccaaat-atcgatcacaac
tattatcatctccatcgctcagtcctcaaggttgcgtctgaaacaggtatctgtctttac
tctctacctaatcatctgttgtgtgttggaatgggagtacaaatatggcatgtacgtgtg
taataagtgag-------------------------------------------------
------------------------------------------------------------
----------------------------------------------tcttggtatcggtg
tatgtct-----------------------------------------------------
------------------------------------------------------------
-------------------------------------ctttgttctgtgaatacctgtct
actctcttgaacgcattactgtatgtttgagcgtgcctcagacctgg-------------
-------gttcaaatactata---gggaatctttcaaatactttgtgttttctttatcag
atgggcggggtt-----tgttttagcctacctagtgccagatgggcggggtttgttatag
cctacctagtgccagatgggc---------------------------------------
------------------------------------------------------------
------------------------------------------------------------
------------------------------------------------------------
-------------------------------------------ggggtttgttatagcct
acctagt--gccagatg-------------------------------------------
------------------------------------------------------------
------------------------------------------------------------
-------------ggcggggtttgttatagcctacctagt---------------gccag
atgggcggggtttgttttagcctacctagtgccagatgggcggggtttgttttagcctac
ctagtgccagatgggcggggtttgttttagctggcctagagccagatgggcggggtttgt
tttagccggcctagtgcgatatgggcggggtttgttttaggctg----------------
-cctagtgacagatgggc------------------------------------------
------------------------------------------------------------
------------------------------------------------------------
------------------------------------------------------------
------------------------ggggtttgttttagccg----gcct-a---------
--------------------------------------------ttgccagatgggcggg
gtttgttttagcctgcctagtgccatatgggcggggtttgtt----------------tt
agcctgcctagtg-----------------------------------------------
------------------------------------------------------------
---------------------------------------------ccagatgggcggggt
ttgttttagccggcctagtgccagatgggtggggtt------------------------
------------------------------------------------------------
------------------------------------------------------------
-------------------------tgttttagccggcctagtgccagatgggcggggtt
tgtttt--------agcctgcctagtgccaaataggcggggtt-----------------
------------------------------------------------------------
------------------------------------------------------------
------------------------------------------------------------
----------------tgttttagcctacctagagccagatgggcggggtttgttttagc
ctacctagtgccaaat--------------------------------------------
------gggcggggtttgttttagcctacctagtgcc------aaatgggcggggtttgt
tttagccta-----------------------------------cctagtgccaaatgg-
-gcggggtttgttttagcct---acctagtgccaaatgggcggggtttgtt---------
------ttagcctacct---agtgccaaatgggcggggtttgttttagcctacctagtgc
caaat-----------------------------gggcggggtttgcaggtttccg----
-------actgttctatttgttccat----------------------------------
----tgaaccaggcaatc--------------------------------aaatctgaag
tatttgaaaggatttcaaatagtattttaactcagg------------------------
------------------------------------------------------------
-attgatgtacgtgt----------------gagcgtgcataccttgcgtgtgtatgtgc
aagc-------------------gtgcatacatgagtgtgtgtgtgtgtacattatgaac
agaagtagcagtcagactttgt-----------------gagtgtgtgcatgccaatgtg
tgtaacctgtgcttcaacttg--tgtctgtgaagtgaccttctctcgtct----------
-------------------------tgtacttcgccaaaatatccaatgaag--------
-------------atgatgttaaaatccctccaatg--------tacctctcgagcctac
ataat-gtatgatctat---gtacgtctgtaaaagattgtattgagaaataaacctgtat
agaagaaagatataaatatatatgaat------------taatagataaataaagttaag
atgtaaatgagtagctatgcctcttgc------attt---ttttccccccgcaatgcttt
tgtaacactgtttttcat------------------------------------------
----gttttgtaacattgt----------------------------aactcttgaattg
ggttcatttctgagatgattttaggaatgaggtagttt----------------------
-----------------------------------------------------------a
gtgcttagggcacagttagacagaccattttccactatacatatcccactgc-----tcg
gggcagtagctcggggcagtagctagggccaggtgc------------------------
--------------------------------------------------------ttga
agaaccagcaaggcttgattagtgattgctcacaggtgtgggtga------------ttg
gcgggtaattagttattgagagttgggtcgaagattttctattatattg-----------
-------------------------------------------acaaaatagtcgagtga
ccgctctaaca----------------------atgg-aaa----------------tgc
atgtccccaaagatggaaggcaggcgg---------------------------------
-------------------------------gaggaggcgagatcaggtgggacctttct
agccaatgaga-gggcagatac------gcgtgtgaacaacca-----------------
-gcacaacttcgatgtaaagt-aattttttcc-----aaagttggctaaatgctgcg-tg
catccac--ttaaatcagtgcattcc-----------------ttacaacctaaccatta
tgaaacttatattcaatc-aaataagcctcacgtagcaaattagcaata----ccatttt
--ttgttgaccaaa-ttcgacac---------------------------aaattcctca
ct-tcgtggt-----cttattttcgtggacattttca-----------------------
--------------cttcttcctctctgccgaaactaacgccctacttccact----cct
ggttgtatatatact---------------gaacaaaaatataaacacaacatgtaaagt
gttggtc-----------------------------------ccatgtttcctgagctga
catataataagatcccagaaatgttccatacagtacgctctcatatttt-----------
------------------gagcacaaatttgtttacatccctgttagtga----------
--------------------gcatttctcctttgccaagataatccatccacctgacagg
tgt--------------------------------ggcatatcaagaaactgattaaata
gcatgatcattac-----------------------------------------------
-------------------------acaggtgcaccttgt--------gctgtggacaat
aaaaggccactctaaaatgtgcagtt----------------------------------
------------------------------------------------------------
------------------------------------------------------------
---------------------------------ttgtcacacaacaca--------atgc
cacagatgtctcaagttttgaggaagcgtgcaattggcattctgcctgcaggaatgtcca
ccagagctgtt----gccagagaatttaatgttcatttctctaccataa----gccaatg
tcgttttagagaatttggcagtacgtccaaccggcctcacaacagcagaccacgtgtaac
cacaccagcccagg---------------------acctccacatcc-------ggcttc
ttcacctgcgggatcgtct---gggggggtgctccccagtgggtgcggag----------
------------------------tcatgtgaaatccatagattaagacctataacattt
attt--------------------------------------------------------
--------------------------aaattaaaatgaatggtaact------cagtcaa
atctttgaaattgttgcatgttgcgtttata----------------------------t
ttttggtagtatctgtt------------ctaatgctgcattcctaactaa---------
------gtgggaaggtggttattacccgttgtgaagtcgtaaatgccagttggatgcatt
attgtgctttgaactca---ttgagaaacactgattggctaatgg----cta-acaagct
gtgtcaac---------t------------------aa-----------------aagtg
tagggctgtaaccgttagtc----------------------------------------
caaatagttgcaaatagttgtgttttgcaacggaattaagagtttctattggacaaattc
agtt------------------------------------agatccctcctcgtttcatt
ctgtttgctttcgttttgcaaaagaatcagcgtaat-----------------gactatg
tccccagttatcacgcgtgtaaacaa-----------------attatatatatttttgg
ttgta----------------tttaactgccgaaaatgctg-------------------
---------------------------ttatcaaagtcatttccttagtaggtgtgatgt
cagaggtcagcgtgtgggagaagtcggag-------------------------------
---------ctcagggatgataaagtttccc-----------------------------
------------------------------------------------------------
---------------actagtaattacccgttgaagcgg------------cattcaagt
ggattttccccagttgtatgtggtaaataccaccttccca--------------------
------------------------------------------------------------
cttagttatttacccagcattacacatctccc-------------------tcagaacag
attaagcatctgaagcaattacg--------------caagatttgacttctgtctttct
gagatgaaa---------------------------------------------------
------------------------------------------------------------
------------------------------------------------------------
------------------------------------------------------------
------------------------------------------------------------
--------------tctcaggtaaaaacaca-----------------------------
----------caggcccacacactgtcttgttg---------------------------
------------------------------------------------------------
------------------------------------------------------------
------------------------------------------------------------
-------------------------------------------------ctcaccccttg
gtccttagtaagctctccccctcatt--tgaacacggttgtctcccctctatttcagggc
tcactctacaagattctaagatttgt-ttgtatatgactgagt-----------------
------------gtttgtatcggccgctttgtc----------------------ttttg
aagataatgctt----------------------g-------------------------
------------------------------------------------------------
-------------attattctcagaccctgtact-------------gttgtcctgagtg
agagcagtt-------caagaccaccgaatagagaacgaggtaaaagctacaga------
------------------------------------------------------------
------------------------------------------------atacaattttaa
aggtgcaatctgcaatacttactgtctattcaacaaagtatat----a------------
------------------------------------------------------------
------------------------------------------------------------
------------------------------------------------------------
--------------tccattgattgatgaagaatagtgacgaatc---------------
-------------------------aaggattgcggcttcacgcagcatcggcagcgaag
ttcaatc------------------atctattgcggtctacaggccatacagcacataca
acggcatggctgtc---------------------------------cgccacaaagcgt
------------------------------------------------------------
------------------------------------------gatgttcaaagaggaacc
attgaggttgcatcatctaattgtggt---------------------------------
----------------------gccacctgacctggggctg-------------------
--------------------------------------------------gtcatg----
----tgtgatggctgcagcctgcaggccgtg-----------------------------
-------------------------------gcggggtctctgt----------------
--------------catcaaggcttaatcctgcagcctt---------------------
-------------------tagcttcagtaaacactccatgatgttcacacactt-----
------------------------------------------
>C1_44584028-44588448
------------------------------------------------------------
------------------------------------------------------------
------------------------------------------------------------
--ttgcatagtttggagctgtgctttgggtcattg-------------------------
---------------------------------------tcctgttg-------------
taggagaaa-atttactccaattaagcgct---------gtccacag-ggtatggcatgg
tgtt---------------------gcaaaatggagtgatagcct---------------
------------------------------------------------------------
------------------------------------------------------------
------------------------------------------------------------
---------tccttcttcaagatcccttttacc-------------ctgaacaaatctcc
cacttta------------------------------ccaccactatggtgtcaagc---
------------------------------------------------------------
----------------------actcctcaagcatcttttcattttttctgcgtc-----
------------------------tcacgaatgttcttctttgtgatc------------
------------------------cgaacatcttaaaattagatttgtctgtccataaaa
cttttttccaatcttcctatgttcagtgtttgtgttct----------------------
-------------------------tttgtccatcttaatctttactttttattgg----
------------------------------------------------------------
-------------------------------------------ccagtgtg---------
------------------------------------------------------------
-------------------------------------------------agatatggctt
tttcttt--gcaactctcccggagtcacctcttcactg----------------------
------------------------------------------------------------
-----------------------ttgacgttgagactggtgttttgcgggtactatttaa
tgaaacc---gc----------------------------------cagttgaggacttg
tgagacgtctgtttcttaaac---------------tagactgtcctcttgctcagttgt
gcactggggcctcccactcctctttctattctggttagtgcca--------------gtt
tgcgctgttctgtgaagggagtagttgtatgaaatcttcagtttcttggcaattactcgc
atggaatagccttcatttctcagaacatgaatagactgacgagtttcaga----------
------------------------------------------------------------
----------------------------------------agaaagtgctttgtttctgg
ccattttgagcctgtaatcgaatccacaaatg----------------------------
--------------ctgatgctccaggtactcaactag-------------tttaaagaa
ggccagttttattacttctttaatcagaacaacagttttcagctgtgctag---------
-------------------------------cacaattgcaa----------------aa
gggttttctaatgataaatttgccttttaaatt-------gataaacttggattagctaa
caca-----------acgtgccacaggactgatggttgctgataatgggcctctgtacac
ctatgtagatattccatt---------------------------caaaatcagccgttt
cgagctacaatagtcatttacaacattaacaatgtctacattgtaattctgatcaatttg
atgttaaaaataag-----------gacatttctaagtgac---------cccaaatggt
agtgtacttcctggta------gcctccactgtgaatattaaatgcatggt--------c
accgggtctgatgcag---------ggttttgtctagaagcttt----------------
------------------------------------------------------------
------------------------------------------------------------
------------------------------------------------------------
------------------------------------------------------------
------------------------------------------------------------
------------------------------------------------------------
------tgtcaaaatgtactttacatagcag-----------------------------
------------------------------------------------------------
---------------------------gtttaggagaacatacac---------------
------------------------agcaggttaggaaaattaagttagcaggtt------
--------------------------------aggagaattaggttatggttatga----
-------aaagggtt---------------------------------------------
----agggttaactaaaatgcta---------------------------aataaataca
cttttggtgtcaatttgacaaaagctgta-------------------------------
--------------------------------ccccatctagacatgacctagattccgt
-ggttatagggaaggtg------------------------acgtcatcactttctgtaa
aacgtaattaattatgccaactaaagggt-------ttttcataattattacagtctgga
aatgttggatatgct---------------------------tacctgaatgtcgattat
tcatgtggtgtattgattatg--tgtaattgtgttgaacttacctgtttattactgtagg
ggaagttgagtcctctgctgtttgtgagactttgcatagtcctaaggaggga--------
------------aaggcagtctcactctgttatttaac----------------------
--------------------------cagtctatttcagaccttcaggacgttgagcagc
acaatgttgttgaagttcggtcccaactcaaagctgttatgagctacattccaatgtgct
gtgtaaactatgaatgttttcaggctg------acttggt-------------aaagtca
ttctttattgtttttca-------------------------------------------
------------------------------------------------------------
--------------------------------------t-------ttttccattgtgag
atttttcactgtaaatattttcgaaactgattatttcacctggtgctaaaaatggcaa--
---cctaagaactttgttgtcctgcgtttccctgacatctccc-taagctctca---aca
tcatacttttctacgcaaacaaagaggaattgtgttaa-----tacttacctccagggag
------aatccggcaccgctttagacagagaggaagttggct--aatgttattgtcctgt
taccacactactgtctgatgtgaggtcatag-----------------------------
--------------ccacggggcggtagcaaagattatgtattttattg-----------
-------------------------------------------acaagatagttgagtga
cggctcaaaca----------------------atgg-aaa----------------tac
atgtcctcaaagatggaagtcatgcgg---------------------------------
-------------------------------gaggaggcgagattaggtgggaccattct
agccaatgaga-gggcagatat------gcatgtgactaacag-----------------
-gcacaactctgatataaagt-cggatttttc-----aaagttgccgaaaggccacgaag
cctgtac--ttacatgagtgcattca-----------------taacagcgtaactatta
caaaacttctattagatg-aagtaagcctcacgtagcaaatttgcaatt----acattt-
--ttgttgaccaaa-ttcaacactctc-----attgacctccatta--aaaaattcctca
ct-tcatgat-----cttattttcatggcaagattt---------ctttgtggagtaaac
t-ctctcgctttccccttcttctctctggtgata--------------------------
------------------------------------------gggactgaagtgtcaaat
gtca--------------------------------------atatgtcagctgattcac
ccagggggaaaatcaagagagtcttgtgtgggagt-------------------------
------------------acgttgtttaattatgaagtgttttcgtttctggtaatc---
------------------------------------------------------------
------------acgtgaataaaccattagtcat-gatgtatgatgacatgggtgagtca
atggcatcttaaccagtgacag--------------------------------------
-----------------------------------------------cattttacacaag
agagacatctggggatgttgagaaaatac-tgcacgagcaatgtgggtgcaataattga-
-------------------------------------------------atgacatgtat
gtatacatttattttgcaatgc---------tcgcgcacacgatgcgaa-----------
----------------cggtgtggtcagcatgtaacatgcaatacga-------------
------------gcggtgtggtcagcctgttaaatgtacacatactatacatgttattca
atcattgc--------------accggcactgctcgtgcgtagtgtctg-----------
-----------------------------------cgtagtgtctgcgtagccaggcgct
aaaatagaacttggttatatttgtgacgattgacatgctgcaagtccc-------gcctc
tcccatctcctcattggtttttaggagcatatacccacgtgggtgattgaaagatgaa--
---ctgaggtccacact----------------ccagtccacttgttagtggtaatgcac
ctta-------------aagatggttgccaactgtcatata-------------------
--------------------------------aagttcaaagaagaa-------------
-gaagtagcctgaaggaggagagattatt-------------------------------
------------------------------------------------------------
-----agaaactaaatcggtttacccttttctgtgtggattaattgtcgg----------
----------------------agtagacgacattgtgcagttca----ggtaaaataac
aagccaacatttacatcccagg-----------acaaattatctta---------acaaa
cagcaagctagcta----------------------------------------------
------------------------------------------------------------
------------------------------------------------------------
------------------------------------------------------------
-------------------------------------gctaaattgccatacatgtttaa
tgctt---ttcgacatgtccctaaattaatatagttggttca-gagttcattttgatat-
-----------------------------------ttcaacctgtgtgtcctgatcgcgt
ctggtgtgggtggacaaaatcaacatgcg-------------------------------
---------cacgatggtgcacacggac--------------------------------
------------tgtctggtcagcatgtgaggtacggtacgg------------------
---------------acaaaagcagc------------------------------agcc
aagccagcagcacggctgttgcatgtttacggccgtctctaacaagcagaagccgatggg
tttcagtgggagttttgtgttaacatttttccacccctcgaaataa--------------
------cagaaaccgagaggagtgttgtttagacaggg-------------taatttaat
aaaatgaaacctcaagctctggc------------agttaatgaattccttgctcaacac
cctgtaatctacaagccttta---------------------------------------
------------------------------------------------------------
---------------------------------ttagtaattgtcatacaagtaccctga
gactaagtcctccctgtgttatag------------------------------------
--------aatgactgagactggagagagggttataaggtcatcttcgctg--------g
aatcctccagtgaactttgtttgttaacactttattaactg-------------------
----------taagtgtaataaggctttgggcccgctttcctgatagcaatggaatt---
taggcttatgagtgctttaacaatgcgtctttcctacaacagccaaagatgtgacat---
------------------------------------------------------------
--------------------------------------------------------gtgt
ttcccaaaacaccacgcagagaga-------------------acgttgttaactcttta
gaacccata--------------------gcggacgttgacggcctttctattact----
-----------------------------atagggccgcgaatggccttgtttttctaac
aataatatctgtgtcaatatcgcaaaatgaact---------------------------
------------------------------------------------------------
------------------------------------------------------------
--------tgctaacaaactttgttgtat------------------------ttgggtg
actcttgtcatcaa-ccagaaacagggtatgc----------------------------
------------------------------------------------------------
-------tgttatttaaattttcaatgtttttttccact---------tcattactcaaa
atgaccgctgtcgtgtctttgggtaccattaaactgaagacat----gtttatcaattaa
ctccctgtaat-------------------------------------------------
------------------------------------------------------------
-------------tattatcacgcgattaaactgattaatcgtttaattgt---------
------------aattaactaggagatcggg-----------------------------
---------------gcaccaaggaaaatattcagattacaaagt---------------
------------------------------------------------------------
----tataattttc-------------------------------------ctaatataa
ctttcc----------------------tatattataacattatatattctattctatta
ta--------g-------------------------------------------------
------------------------------------------------------------
------------------------------------------------------------
------------------------------------------------------------
------------------------------------------------------------
------------------------------------------------------------
--------------tataggccgattatcttctggttta-----------------aatg
gtgtattttacctcgcgtccagtctcattccaaacgtcgtaaattgttgta---------
------------------------------------------
>C20_82182733-82187143
aggg--------------------------------------------------------
------------cctttaggtaaacatttca-----------------------------
-----------------------------ctgttagtctacacatgttgttta-------
--cgatacatgtgaaaaataacatttgatttga-----gttaacaagtcggaaatgtctg
agttttcta-----------------------------gctctgact-------------
-----------agcaagtgaacacggcatca-----------------------------
--------------------tattcacaagagcaaacactgtt-----------------
-------------------------ccagataaatatgaaaaagaggcaaa---------
-------------------a---------------------tcatatatgctattacaca
caaaaaaa----------------------------------------------------
----------------------------------------------aatgcaatgcatct
cacttta-----------------------------------------------------
------------------------------------------------------------
--------------ttcaaatcaattctcacacacatcttcagttgctgcatgt------
---------gcagaattctaccaagcagagagaaagagcacgcaagac------------
------------------------------------------------------------
------------------------------------------------------------
------------------------------------------------------------
--------------tgagcgcatcaaagacaactgagaatg-------------------
---------------------------------------taacacaaagggg--------
------------------------------------------------------------
-------------------------------------------------attcatcattt
tcctctt--cttctattcctcccataattcattcacaaataaatgcctattaatctaggt
ttat----agtctccaattaatctaggtttacagtctccggtgtaacgtagccagcctat
tggtttgcaacactggc------tagatgatgatgatgatgctctggagaagaacccgta
ataataatgaataggcgataactgtcttttacatttt------------------tacgc
acacgaatgtgttttgcac-----------------------------------------
-------------------------------------------------------tagac
tagtggattattaaaatgtgtttgatacgttatttatcaagtatggtgaactcctccgga
atgcacagagaagcagcccgtggaggacgtgaagagtgggggacggggac-aagcctgtg
tgacaaagct--------------------------------------------------
------------------------------------------------------------
------------------------------------------------------------
------------------------gaactctactcggg---------------tacagaa
gaaacaatctacaaatct----------aacaatgtttccaaatacacgac---------
-------------------------------aaaagtaacacataaaaa---gacaactt
agcctacatgatgaacgacttggttgttagatt-------agtcttctggtcttaattcc
cattcgcggaga------aaacagaaaactgaaactaac---------------------
------------------------------------------------------------
------------------------------------------------------------
------------------------------------------------------------
--------------ttcacagatcgaccaacaaaaaaaaataaaaaataat--------c
ccaaaataattatccc---------caaaataggcaatagcatcgagg------------
----------------------gaagaaaaaaacagcaacttt---------------ca
gcgttgatgagcaatgtagtagtt-------------------------ggtaacagaga
tccccaaatatg--------ttatgttgctgtgagcagt----gaaagagagtgaaaa--
-------gagaaacgcagcggacagagctggagttga-----------------------
------------------------------------------------------------
--agctgacgccaaccgcggaaccacatccagaccgttgtgagcggagagt---------
------cggtgaaacgcgctctacaggggaacatcaa-----------------------
------tcacacaaaacgtccgtccaggggcggc--------------------------
----------------------cgtgcggctccgagtacagctgccagcgtgt-------
-----a-----------------gttccgaaaaccggaaatgagatagcattttcctacc
--------------------------------------atagttcgttggcc--------
-------atagagct-------------------------------------------cg
ccagcgtgtagtcctaaa--------------------------------aaccggaaat
tatttacctctggttcattcag--------------------------------------
--------------------------------ccattcatacctatacactaa-------
-attaatagggatgttg-------------------------------------gaataa
aggc--------------------------------ctgaaataaggtcggaggttaaca
caggatcagtcggttaa---------------------------catgacctttaatagg
tatgacgcctttatgtgtttt--tttttttttaaatgacataaatgcttataaaggt---
-----------------ctgcttaccagcttgaacaaaaacgtaaggatggt--------
-------------atattgttttgctcaatgctgcaaccatatctctatagctggaag--
--------------------------gtgttcgttttatagcttcttgaattaacgttat
gttgtccataggagaatttgttt--------------------ctgtctgataaggtcaa
ttaagcctgttagatagacatcaaaag------gcatgc--------------agacctg
aggtgtagttttattttt------------------------------------------
-------------------------------------------------------atttg
ttttacatgttagcacatcattaggtttttactcgttt---------------tgattag
gataaatgcttcaaaattcccaaaaagggatgttgactgatgaagattaactcattaa--
---aatcaaacgtataagatctcccaagccagtgtttaataca-gagcttat-----ttt
tattatttatccaaaaaagcctacaaaaagtta---------------------------
--------------attaatttccccatagggggagttaatctctgttagtgcctataaa
aatgtcattattattgctcta---------------------------------------
-----------------------tataccaaatatgatctattatattg-----------
-------------------------------------------gcacaatagtcaagtga
ccgctctaaca----------------------atgg-aaa----------------aac
atgtcctcaaagatgaaagacaagtgg---------------------------------
-------------------------------gaggaggggagatcaggtgggaccattct
tgtcgatgaga-gagcagatac------gcatgtaaacaacag-----------------
-gcataactcctagataaagt-cgtttttttt--cccaaagttgctgaaatgcaatg-tg
tgtccac--ttatatcagtgcatttg-----------------taacaacctaaccatta
ctaaacttctattcggtc-gaatgagcctcacgtagcaaattagcaatt----acatttt
--ttgttggccaaa-----------------aatcgacctccattc--taaaattgctca
ct-ttgtggt-----cttattttcgtggacagattt----------tgggcggagtaaac
t-ctctctcttcg-tctcttcctctctgtctatagtcc----------------------
------------------------------------------------------------
------------------------------------------------------------
----------acttgtatcatctctctctctcaattcaatgtaagg--------------
------------------gctttattggcatgtgaaacatattttaacat----------
--------------------------tgccaaagcaagtgaagtagataataaactgaag
t---------------------gaagtagataat--------------------------
--------------------------------------------------------aaac
tgaagtgaagtagataataaactgaagtgaagtagataat--------aaactgaagtga
agtagataataaactgaagtgaagtagat---aataaactgaagtgaagtagataataaa
ctgaagtgaagtagata--------------------------------ataaactgaag
tgaagtagataataaactgaagtgaagtagataataaactgaagtgaagtagataata--
------aactgaagt------------------gaagtagataataaa------------
----------ctgaagtgtaataaaaca------aaaactaatagtaaacattacactca
caaaagttcc-------------------tctctccccccctctcaccc----tctcccc
ccctctcactctctctccctttctctctccctttctctctctctccctctctctaactac
ctctccctctctttctctctctctctcccccctcactctctctgcccc----tctcaccc
tctccctctctctccccctctcacg---------------------------------ct
-ctctccctctctctctaaccgcctct------tcctcactctctctctccatctcgttc
tcttcctc--tctc----------------------------------------------
------------------------------------------------------------
------------------------------------------------------------
------------------------------------------------------------
-----aatttcaatgtcattctccctctctctttcctcccacctctctctctcctactct
ctctctctctcaca------cacacacacacacacacaca-------------cacacac
acacacacacacacaca-------------------------------------------
------------------------------------------------------------
--cacacacacaaacacttaagaaacttgagattgtggaattaaatggcattata-----
----------------------------------------atgcaacattagtttcctt-
---ctacattttatttctaaatcagatctgggctat-----------------ggcaatg
ccttctgatgggccccct-------------------------------acaatgcctgt
gagtg----------------tttcactgaaaaagaggccaa------------------
------------------------------------------------------------
------------------------------------------------------------
------------------------------------------------------------
------------------------------------------------------------
-----------ccaaatagacataatgctgatgaaaaatg--------------------
----------------------------------------tgtgtgtcaagctggagata
aagcagagggaggat-----------gcagcagcccagtggagtta--------------
------gaaaaaccaagatgag-----------------agaacatggctgtgaattatt
cacacaatctctctctctctctg-------------------ttttgttttgtgcttcat
tctatagct-agaggactcctgatatctcct----------------agagtgatatata
tcatttttttttgtgtgtg-----------------------------------------
--------------------------tttgtctttatctgttgtggtctat-----ctag
tactgtatttttg--------------------ctagct--agggccatctacttt----
----aagtgctgcctg-tctttccagtagcctagttggagtgtgaactgttact------
--------------------gtaacagcttatggttgttgaca-----------------
--------catcaaccaggaacttgtt---------------------------------
-----------ttgctcttttgtagctttgccaactatgtgtgtgtattttatacct---
------------------------------------------------------------
-----ctccctgtaggccagggttcatcaactagcttcagccagg---------------
------------------------------------------------------------
----------------------------ggcgtttttttttctctttttcttgagc----
-----------------------------------------------------------a
gattgtcggggagccggaatgtaa------------------------------------
------------------------------------------------------------
------------------------------------------------------------
-------ttcctaataatttgtagactgcaaact--------------------------
-----------------gactgcaagaagcccaaacagatataatatt------------
----------------------------tgactaaaacatcatta---------------
----------------------------------------------tttcaaatcatcat
cattttgttgttgta-----------------------------------atttgtacat
ttctttgc------------------tcagaaaat-------------------------
------------------------------------------------------------
------------------------------------------------------------
------------------------------------------------------------
------------------------------------------------------------
-------------------------------------atttacattttagtcatttagca
gacactc----------------------------------------ttatccagagc--
------aacttacagtagtgaatgcata--------gattttttttagttgtacctgccc
cc---------c----------------------------gtgggaattgaacccacaac
tgtggcattgcacacaccatgctggcgttgcaaacaccatgctctaccaactgagccaca
gggacattgggggctaaataaaaccaca---------------------------cgtgg
gacaaattcgggcccgt-------------------------------------------
---------------gggccgccagttggggtacactgctgttaactttac---------
------agacgctccctactccttggctgcaaccgttctaagatagtgtaccctgctgtt
gacttta--c----agacgctccctactccttggctgcaaccgttctaagatagtgtacc
ctgctgtttactttac------agaagctccctactccttggctg------------caa
ccgttctaagatagtgtaccctgctgttg-------------
>C25_12125125-12129552
---------------------------ttaggctgtt--ttac---------agtgcgtt
gcaaaaaata-------------------------------------ataatagtttcca
gaatacttaactgggggtgtc-------------------------------------tc
ctatagacaccaatgcaatagctgctgga-------------------------------
---------------------------------------tctggtct-------------
-----------acttagttagttcattgac------------------------------
---------------------tttcactgaaccagaaaatgtt-----------------
-------------------------ttgaaaaaaacagtgagtggggtgtctcgcttcct
cgttcgt----------------------------------ctctgtgtatagttccacc
tagtcaaaacggga----------------------------------------------
-----------aactcttttcacaccactt----------------acgcagcagaaact
tacgcag-----------------------------------------------------
------------------------------------------------------------
--cagtttaggtgaattaacacagcaggt--------------taagag-actgaggtta
aggttaggaaaagggttagggttagcaaaaatgctctcct--------------------
----------aacctgctaca---aaaatatctttaaatctaattggcgtgctaacgatt
ccggtcac-----------ctgtgtacctatacaccac-ttgataggtgacctacagtgg
caagaaaaaatatgtgaaccct---ttggtaatacctggatttcagcataaattgg----
--------------tcataaaattgtatctgat---------------------------
---------------------------cttcatctaggtcacaacaataga---------
------------------------------------------------------------
------------------------------------------------caaacacagtct
gcttaaa--ctaataacacaaacaa-----------------------------------
------------------------------------------------------------
------------------------------------------------------------
---------------------ttatgcgttttcat--------------------gtctt
tattgaacacaccgtgtaaacattcacagtgcaggatgggaaa-----------------
--agtatgtgaacccttggattt-----------------------aataactggttgac
cctcctttggcagcaataacctcaaccaaacgttttctg---------------------
-------------------------tagttgcggatcagacctgcacaac-agtcaggag
gaattttggaccattcctctttactaaactgtttcagttcagcaatatacttagga----
---------------------------------------------------tgtctggtg
tgaactgctctcttgagatcatgccac---------------------------------
------------------------agcatctcaatcag----------------gttgag
gtcaggagtctgactgggccactccagaagatgtattttcttct-------------gtt
gttgatttacttctgtgtt------------ttggga-----------------------
cgttgtcctgttgcatcaaccaact----------------tctgttgagcttcaattga
cggacagatag-------------------------------------------------
------------------------------------------------------------
------------------------------------------------------------
------------------------------------------------------------
------cct----------------------------------aacattct--------c
ctgcaaaatgtcttga---------taaacttgggaatacatttttct------------
----------------------gtcgatgatagcaagctgttta----------------
------------------------g-----------------gccctgaggcagcaaagc
agctccaaacca--------taatgctccctccaccata---------------------
------------------------------------------------------------
------------------------------------------------------------
--------ctttacagttgggatgatgttttgatgttggtgagctgtgcatttttttctc
cacacatagtgttgtgtgttccttccaaaca------------actcaactgtagtttca
tctgtcc---acagaatattttgccagtagcgctatgg----------------------
--------------------------aacatccagttgcacttt----------------
-------------------------tgtaaacttcagacgtgcagcaatgtttttcttga
--------------------------------------acagc-----------------
-------agtggcc-----tatccgt----------------------------------
----ggtgtcctcccat-------------------------------------gaacac
cattcttgtttagtgttttacg--------------------------------------
--------------------------------tattgtagactc----------------
-gtcaacagagatgttagcatgttcca--------------gagatttctgtaagtcttt
agct--------------------------------gacacgctaggattcttcttaacg
cagtcatctttggagga--------------------------cggccactcttagggag
agtagcaacagtgctgaactttgtccatttacagacaat---------------------
-------------------------ttgtcttaccatggactgatgaacatc--------
-------------aaggcttttagagatattttgtaaccatttccagcttcatgcaagtc
aacaa---------------------ttcttaatcttaggtcttctgagattcattttgt
tt---------gaggcatggttc--------------------acatcaggcaatgcttc
ttgtgaatagcaaattcaaa------------------------------------tttt
gtgagtgtttttgtttg-------------------------------------------
----gcaaggcagctctaaccaa-----------cctctccaatctaatctcattgattg
gactccaggttagctgactcctgactccaattagcttt---------------tggagaa
gtcattagcctagaggttcacata-----ctttttccaacctatgtttaaattcaata-t
ggacaagaaaaatacaataatttgtgtgttattagtttaagca-cactatgttggtctat
tgttgtgacttagatgaagatcagatcaagttc---------------------------
----------gatgaccaatttatgcagaaatcgaggtaattccaaggggttc-----ac
atactttttcttgcc---------------------------------------------
------------------actgtataataaaagattttgtattatattg-----------
-------------------------------------------acaaaatagtcgcgtga
ccgttctaaca----------------------atgg-aaata----------ggcctac
atgtcctcaaagatggaaggcaggcgg---------------------------------
-------------------------------gaggaggcgagatcaggt-ggaccattct
agccagtgcga-gggcagatac------acacgtgaacaacat-----------------
-gcacaactctaatataacgt-tttttttctg--------------aagttgccact-tg
cgtccaa--ttatatcagtccaattatatcagtgcattcgcaacaacaacctaaccctta
cgaatcttctattcgatc-aaataatcctcacgtagcaaatgagcaatt----acatttt
--ctgttgaccaaa-ttcagcactctctc---attgacctccatac--aaaaatgcctta
ct-tcgggat-----ttccttttcgtggacagattt----------tgggcggagtaaac
c-ctctcgcttca-cctcttccttcctttcagc---------------------------
-------------------------------------tatatgtaatcctataccgtaac
tc----------------------------------------------------actctc
tgcatgggtcactgatatggaca-------------------------------------
------------------ttgatgctttattgtgaaaaatat------------------
----------------------------cttccacactttaagtatggatggaattaatc
c----------------aatacaatgtagaga-------aacctcaatacacttcagcat
gaattattatccccttttgctctttcctcaacgccc---tcccacagtcctacc------
--atgttaaatagatttctactttaaat--------------------------------
-------------tacatttgatg---------tcagtctccacttatccgtttgctt--
----------------------------------------------------atgttatg
atagggtagaaattacagagtg---------taatttaccataataaagtacaccagaat
tattatattacaagt------------------aatttacatgatga-------------
----------------------------------attctaaatgtattagaggatattcc
acat-------------------------tagattaacccaagtgatat-----------
-----------------------------------tctagcacgtctgtttacagttcca
cactctgtttacag-----------------------------------------tgtac
catctgttgttaactttcat--------gcacagacactttgaaggcctgggcccag---
----------tttttctaaagttatc---tgaatttcgcctattggataggattaaatgc
atag--------------------------------------------------------
---------------------------aaatagaacgaatagaacga-------------
-aagtccccattcaagtcaatgat------------------------------------
-----------------------------tgatccgttctcttcgttctat---------
--------ttctatgcatttaatcctatc---cgataggcgaaatccagacagattgctt
ttgaaaa----------------actgggccctgatgagaattc---------agaggat
atttctataacctc----------------------------------------------
ttagaccctgaat-----------------------------------------------
---------gttgaataggctgttttgggagaaattgagtgatagtggtttttcccatta
agttcttgaatgtaa-------------------------atgttaa-------tcctta
ga-ataggcctaaactgattaaagcaacagcagga------------agatgatgag--g
tggtgtggtgacctttct------------------------------------gtcaaa
ct---------------------------------------t-taacgaaccttcctatt
tacatattc--------------------------attttttcctcctggctgattttac
ttgacaaaattatgtgtgat----------------------------------------
---------tacaatgttgtaataatac--------------------------------
------------------------------------------------------------
----------------ataacatattactaca----------------------------
--------------------------gtgtt------------gtcacaagagtaataac
tgtgtggtaa--------------------------------------------------
--------------------------------------------attaatgtaaagtgtt
acctcaaa-------------------------------ttccttgttt-----------
------------------------------------------------aaatcacatgta
ctattgataaacagatgagaagctatgagtggaagagaccta------------------
--------------------------cattgctttataaccaggaaccgat-----caaa
atatttaggtaag--------------------tcagct--tagctcagctccaatctg-
-aaccaatgctgactgctctttcctctagactcactgaactcataac-------------
------------------------------------------------------------
--------cgtctgccaggacctttat---------------------------------
-----------gtctgcgttgtcagtagcagcagcatggctggtgtttattcacctg---
------------------------------------------------------------
-----tctcatggagtcccagctgaactggtcaggacc----------------------
---------------------------------------------------agcctgtct
gacctggcc--agtttgtttcct--------ctctccctccttcctgctccctata----
-----------------------------ggatatacctcatcacgaagg----------
------------gtgcgtcccaaa------------tggcaccccattccctaagtagtg
gccaaaa-----------------------------------------------------
------------------------------------------------------------
------------------------------------------------------------
----------------gtagtgcactacatggggaataagatgccatt------------
----------------------------tgggaagcagttgaagaca-------------
gaggatgtgccgtttctat----------------------------ctcacttccttcc
tcttctgtcatcag-------------------------------------cataaataa
cacctggc------------------ctaagaatt-------------------------
-----------------------------------------------------------c
aca---------------------------------------------------------
------------------------------------------------------------
------------------------------------------------------------
-------------------------gttgattgagtgattgatagttaatgcacttttca
catgctcaatgctt------------------------------------actagaac--
------accgctctatcttgtagtttga-------tgcttcctttcattgatata-----
----------------------------------------------gagaaactgactct
actggtgaaggatggcct----------tggaagctcagt-ataaactggctgaatatga
gaaactacaagccatagttgatgccaaacaactggagtctgcacata--tcgctcaaaag
gtagatattgttgatatttgatttgctctgagacactttgtgaataca------------
-------------agcccataacagaagcaaagggctgaag-------aatgtataaagt
aaaaagttgaatttggtacgatatat--------attttgttgttccatagcccagtatg
ctctt-----------------gaacatccttaggtgca-----------------agct
acctcattcattcaat---------gattcagcttttctttttgg------------caa
catactga----------ttctgt------------------
>C25_15817128-15821542
caaa--------------------------------------------------------
----------------------------------------------------------tg
tgagaggaaaatagatccttc--------caatcagtgtgtgc--tgtaatttcattg--
--gattctgggggaaaaaaaacatgtagcctataacttccaaaacagttggaaata----
--------------------------------------gcacaggctg------------
----------gaactactggttttgaagcc------------------------------
-------------------------aaaaaaataagtggttct-----------------
-------------------------tcaagcaaggctgtaaagtaacggaattgaatgtt
------------------------------------------------------------
------------------------------------------------------------
----------gcaacgttaatatggaacctaca-------------acataaaaatatca
tagccta------------------------------gcttcaaaaatgtgtcaata---
------------------------------------------------------------
------------------------------------------------------------
-----------------ggatagtacagaagaaaactgtccccgggccc-----------
----aaactcaaactttgaat---------------------------------------
---------------------------------------tgggaaggaggattaggaaga
c-----------------------------------------------------------
------------------------------------------------------------
-------------------------ctttccatttttcaatttgtgacaga---------
------------------------------------------------------------
------------------------------------------ccctctcaagttactttc
cttggtg--gtttttttctgtgttagatttgatgacgagttaacacct------------
------------------------------------------------------------
---ggtgcatcagagaa------taaatcatggttatgagatgttggaccccagtcctcc
agagccatgtacataaagaaaacactcttatgaacct------------------tgtac
aaacacacacactttggaagtgattcagacacaggacagacag-----------------
--actgggtaagtggtgaaacgc---------------------------cacaggaaat
tgcagagcaggcgtaaagggagcaccttgttctttgctg---------------------
---------------------gcagtatgggagaagtaaactcccaacat-taaccagct
aaatgtacat--attaaagaggaaccgccaaccaaaagcaaatagaagaagcagaaactg
caagaggagcatgatcagtgaagcagattctaaccagctctacgagtgaagtcccctatc
tctccctctcaccgcatggtatgcagcataatgca-------------------------
------------------------gcaaattcctttat----------------gaacta
gtcaggaaacagagcagccaagggaaaaaatcctcttacctcatgcagtgctgg--agct
cctcagtctctctaacatccacca-------cagagtctgcgtc----------------
ggtagtccgacttcttctaattact---------------ttctgtctaaatataatcac
catatgtatagtt-----------------------------ttcattcccttctcagtg
ctgtgtgctcaggcccatgcctagacagg-------------------------------
------------------------------------------------------------
------------------------------------------------------------
gattttctttc----------------cacgacagtggaggaaaagactgt---------
-----------------ctgcttaactctctagctgaaacatttccagccacccccttcc
tgcct----------gctcctccgcctccaggaagaccctccc-----------------
------------------------------------------------------------
------------------------------------------------------------
------------------------------------------------------------
----------------agctctctctggccaatagcagatcaggcacggatttgct--gt
gtactggctgcaaagctcagacagactgac--agccaggctagctgcagatactctaatg
caaaacctgtatgctctgctatttcagatga------------tcttgacccaagtctta
------------------------------------------------------------
----------acataattcctcctttggtttggaattatttttgttcactgttataaata
aattaatataataatttacagataaacaaaatagtggatgtgtaataacatatccaacat
------------------------------------------------------------
-------aagagcctactttctccac----------------------------------
----tatgctttctcaag--------------------------------aggccaaaaa
tagttataatgtttgcactgaaaactgca-----------taaag---------------
------------------------------------------------------------
-atgagcaaacaatttgacattacacattatgaaaacaggcgagctatctgtctctattt
aacctgtttcttta----------------------------------------------
------------------------------------------------------aaaatg
aggtatcacaatgaaggtcgt---------------------------------------
-------------------tcccccctctttgaatctgaataaaaaaagcacgtgacat-
------------caaagtaacttgtaatgtgatctgatattatctagctatctacactgt
accaa---------------------caataaaaagtaacttggctgaagtcttgggagc
ta-----------------------------acgttacagtggccagccatcagtaggta
gtaagcaaaataggctacggct--------------------------------------
------------------------------------------------------------
---ggctatataacgttagtcaacgtc---------------agcaaagtccgtgcacga
gccaccgtcacagctagctagctactgcagctggaactttgatagctagctacctactgc
agctggaactttgatagctagcta-----cctactgcagctggaactttgatagctagct
---------agctactgcagctggaactttgatagctagc--------------------
------------------------------------------------------------
--------------------------------------------------tagctactgc
agctggaactttgatagctagctagc--------------------aca-----------
--------------cgctaacatgaaaacaacgatgttatattatatgt-----------
-------------------------------------------agaagataatcgagtaa
ccgctctaaca----------------------atga-aaa------------------t
acgtcctcaaagatggaatgcaggcgg---------------------------------
----------------------------------gaggcgatatcagataggaccattct
agccaatga---gggcagatac------gcgtgtgaacaacag-----------------
-gcacaactccaaaataaagt-cgtttttttt-----ttacttgacgaaatgccacg-tg
cgtccacttttatatcgctgcattcg-----------------taacaacctaaccatta
cgaaacgtatattcgatc-aagtaaaacccacgtagcaaattagcactt----atttttt
tgttgttgactaaa-ttcgacactctc----atttgaccaccgtac--ctaaatttctca
ct-tcatggt-----cttgttttcgtggatacattt----------tgggcggagtaaac
c---ctcgcttcg-cctcttcctctctgatgac---------------------------
------------------------------------------aaacataacatgctagtt
tctgactg----------------------------------------------------
---------------------catgcactcccatttagtctttggg--------------
------------------ataacactttattattaggtac--------------------
--------------------------ttttcctaacctgcaatacatgacacatcacatt
t---------------gggtacatagcgagat-------agctaggacactgacaagctg
aagctagcatttccacctgctt--------acctcatcatcaggacgactcgttccccgg
cgcaagccaccagtcacgcagccagggtagaaagcaccat--------ggaacagagaaa
aacaaaatgtggagaggacaggtgctgtt-----caaccttcaacggtcgacttaatta-
-------------------------------------------------ttgtcgtatta
cctagctatagatgagctatag---------ccactttcagaagaaaagaactgggtgtt
tgatttatcttcgttactttgtagctagcacggatttgacacaacaa-------------
----------------------------------gcaacaagcatttgacagcttgctca
acga----------------ctgccagtttgatttatttgaaagggtaa-----------
-----------------------------------cgtaatgccactgtatgccaatgtg
cgtacgaaaattgg----------------------------------------------
----aacatctagaagattcgttggaatataaatatacgttgaaggttaaaagataaggc
acgttattatttgtttt----------------tcaaataacccatttttggtaaaaaaa
ctta--------------------------------------------------------
-----------------------------------ttagtgaaatgg----aaatctaca
gatctccccacagcagcttggtacattcca------------------------------
---agcgaatgtcagga------------ggctcca------------------------
-----gaagggcaaggggttgcttgttac-------------------------------
--------------------caagggaacagcaatggaaccgtg---------aggaaaa
ttaccgggattttttgt---------------------ttat------------------
------------------------------------------------------------
--tacaaggttttattacaaggatttctccaaaatcaaatcaggccagcgttcttctccg
ttttctgggatgtaaaacactt-----------------cctttcttgttatttatctgt
tagtcatagtattcatcactagagattctacataaaaa---------------atagacc
tagtactatgggatgtttcaaaagcat---------------------------------
------------------------------------------------------------
------------------------------caaaactgatttattgcgtgaaattcgtag
gtgaaaaaatcagaatagagaa--------------------------------------
---------atccatgccacaagaagatagt-----------------------------
---a--------cttttgacctttcaataatattttcac---------------------
---------------actgattaaatctgaatgtacatg------------ttgtagttg
aaatcttaaccttttcttcaacaaggatgctcttttttcactcatagtcagcctgggcca
taggggaataaagag-------------------------------ca----------ag
---------------------------------------------------tcaagcgtc
ctcctgaccctgca----------------------------------------------
------------------------------------------------------------
-----------------------------------------------taacactcaaggt
catcgcagaatagatctacagcagg---------------------ccatagaaaaccag
agccaaaccatgtggataagataa-----------------aggctgcaccttgttgatt
gatgggatgttgtgtcaatgcctctataggtttatcaaatcgaatac-------------
------------------------------------------------------------
--------aacaggtgtagaccttacagtgaaatgcttacttacaagcccttaacca---
-----acgatatagttctatgaaaatacccccgaaaatacaaataaacttgaaggtg---
------------------------------------------------------------
------------------------------------------------------------
------------------------------------------------------------
-------------------------------gattatccacatctaccctactgaa----
------------------------------------------------------------
------------------------------------------------------------
------------------------------------------------------------
----acggatcataattattcctgtaaataattta-------------------------
------------------------------------------------------------
--------------------------------------------------caaacagac-
--------------------------a-----------------------------caca
cattatgtgacattataattccttttcattaatgccatc---------atttattagtac
atcataactctcacaagattataattgacagat--------------tagaaaaagacaa
atagctagg-------------cctatgccgaaat-------------------------
------------------------------------------------------------
--------------------aggtttcagagaggatgtgtaatagatt------------
----atcagtcaggcaaattgagtaatgaaatgatctggtaga-----------------
---------------ttggctataggaaagggttcagtatgcatt---------------
-----------------gtaaacttgttaaccttggagaagggttcattgaaatctatca
------------------------------------------------------------
----------------------------------accatgtactttacctgtgacataca
tg--------------------------------------------cgtagccactgtgt
ggccattctgttacacatacatgcagg---------------------------------
---------------------acacacaccagc---------------------------
-----agctggacataatgtatcaatcctaacattgttcttgaggacatcacacact---
------------------------------------------------------------
------------------------------aatgaggtatcga-----------------
----------attagccaacctatgaatttatggaaatc-----------------taca
aggcagaacaccacat------atacgtgtgacatttctcaaatga-----------taa
tatatctgaggaagattgtgaggatttag-------------
>C28_29436202-29440611
-----------------------------------gtcctcataga------aatgccct
gtttttaatg-------------------------------atggtgtttctctgatctg
cagagcgtgagaataatggtc---------------------------------------
-------cagcttggctttgacatctgcagaga-----gttagtcaggttcaacagtctg
ttggtgtgtt-----------------------------tattgtctt------------
--taccctgctgcacagtaggttgattagt----------------------------ga
taacaggttcgtggtaatg------actggagcagaatcag-------------------
--------------------------tggaatggtatcaaacacatggtctccagttgtt
tgatgccatt-------------------------------ccatttgtatcgttccggc
cattattatgag------------------------------------------------
-------ccgttgtcctctcagcaacctccact-------------gcgcattactgtct
gtctata-----------------------------------------------------
------------------------------------------------------------
gtccatttagagcaggctact---------------------------------------
---------------------caagtctaagtatacatcccaaatagcagcctattcctt
atatagtgcactactttaaac---caaagctctatgggt---------------------
------------------------------------------------------------
----------------------------------------------------------cc
tggtcaaaagtagtgcactactttgggaatagg---------------------------
---------------------------------------------gatgga---------
------------------------------------------------------------
---acctaaatcaaaatg-------------------------------aaacatgatcc
ctgcatc--ctcacatctctgcagtggtctaatgactgttgtaaa----gaatgtgaatg
tgtttaggtgtagatgattagtcagacaggaacacagtaggagtcatgggctctgtctgc
aatggcacac--------------------------------------------------
-------------catttcctatatagtgcactattt------------------ttgac
cagggcacatacgtctcaaacgtagtgcactctgtaggggaataggctgccttttg----
------------------------------------------------------ggatga
tatggggttgtgcgaatgagtttggcttattgttgtat----------------------
---------catacattgtgtttgtgttgtaacgtctgagctccagccag-gcacatctg
tgatatcttaac---------------------------------cagacccaggacctg
cctgtggag-----------------------------------------atagaacgtt
caggccctgcctggggtccactcacat---------------------------------
------------------------agatgcccccctacactct-cctttgatc-------
------------------------------------------------------------
-------------------------------cagggcagaggtcc---------------
cactgctggggtctctcccctacagcctggctc-------tgttatggggcctgaga---
gaggcagaggc----------agcctttctggggctgtg-------gttccttttgg-ag
gatgatgcaagcccttgt-----------------------------agctggacaacat
cggcctatagtatat-----------------------caatgtggatctgcacatattg
aggttagaggttgg---tccacttattctcctctcaggggttcagattaccagagat---
---------------------ttcctccaagatgtccaaaagataaacaat--------t
tacaaacatgaaccga---------agtgctgtacggttcttccacgt------------
----------------------aaacattgtagcagctgcttt-----gtattgccagtg
aacatgttgagcaattt-------------------------gtaggaagtttaccaata
ttcagttagttt--------gaatgatcttctgggtattagctcagagagagttctca--
-------gaaagccataacaacaag--------------------ctgccctg-------
---------------------------------------------------------aat
ccagttaacagtatattgataagaacagacagacggaggtcctcagggatt---------
------ttatttactcgactc--------------------------gagctttgtcgca
tatttcccaaaaggattgttctaattggaa------------------------------
-gtg-----------------gagtgcagctctcgaaacccagagacctgagattggatg
-----------ttaaatgcatgcacacagggggtatcccaaatgccactctattctgtac
------------------------------------------------------------
-------agagtgcactacttttgaccaga------------------------------
------------------------------------------------------------
------------------------------------------------------------
------------------------------------------------------------
-gcccatacgaggcctg----------------------------------gtcaaaagt
agtg--------------------------------cactataaataatatcatgctatt
tgggactca----------------------------------gctgggctgttaaatga
atgcacacagattgattttcc-----ttccttgtctagtgtagagatgtgggggagc---
----------------------------------taccaactagaggcaggt--------
-------------acgctatacccttcttagcatcatcaccattcatttatcaggggact
aggag---------------------ggctgtatcttcataccactgcagctcactaaga
tc-----------------------------------agtggagtgcttatcttaatata
ttgttaaatacataaggctgttacgga---------------------------------
------------------------------------------------------------
------------------------------------------------------------
------------------------------------------------------------
-----------------------gatacatttaccgtctatcatttaaaaaaagcagt--
--------------------------------------------------------aact
ttgcatgtgttttagaagtattgtaactgttatccagtcctgttataggattgcattcac
------tttcaagttgtaaacatttcaaggaacagct-----------------------
------------------------------------------------------------
--------------ttttgttgttgtgttgttgtgtttttattatattg-----------
-------------------------------------------acaaaatagtcacgtga
ccgctctgata----------------------atgg-aaatttag-----------tgc
ctgtcctcaaagatggaaggcaggcggg--------------------------------
---------------------------------------gagatcaggtgggaccattct
agccaatgaga-gggcagatat------ccgtgtgaacaacaa-----------------
-gcacaactctgatatccagt-tttttttttc---tcaaaaaggccgaaatgccacg-tg
cgtccac--tattatgagtgcattag-----------------taacaacctaaccattg
caaaacttctattcgata-aaataggcctcatgtagcaaattagcaatt----acatttt
--ttgttgaccaaa-tttgacactctatc---attgatctccatac--caaaattcctca
ct-tcatggt-----cttattttcgtagtaagattt----------tgggcagagtaaac
c-ttctcactttg-tctcttcctctctgttcat---------------------------
------------------------------------------atacagtcaatgggagag
cc----------------------------------------------------acccct
taagcagaccggatctgtgaccattttcttcaattgt-----------------------
------------------aaacagcctgaatgggacatcttcatctatcc----------
--------------------------atcatctttggcacagctgtgaatgactgtgaac
t--------------------------------------------aagatttacgtttgg
aaagcagtttatttattaacatttac------------------------------acgg
tggctatcaggaacttttgactaccggtaagttagctaca--------atacacaaggac
catgttatagagataaatgtgctgtctat-------------------------------
------------------------------------------------------------
------------------------------------------------------------
-----------------------cgtgtcagaaaacctgtaatactgaa------cgtgt
ttca------------------------------gaagtttccacatttttccaatcctg
ttataaattaggtttgcattcattttctgcaaactcttttccaaaggta-----------
------------------------------------------------------------
-------------------------------------------------------agtgg
taaatgtttcaaggaacag-----------------------------------------
-----------------------------------------tttttgcctgatataaatg
ttag--------------------------------------------------------
---------gtaaatgtttttgcctgatactaatgttaggtaaatgtttt----------
-tgcctgatactaatgttaggtaaatgtttttgcctga----------------------
---tactaatgtaaggt------------aaatgtttttgcctgatactaa---------
--------tgttaggtaaatgtttttgcctg-----atactaatgttaggtaaatgtttt
tgcctgatactaatgt----taggtaaatgtttttgcctgattc---------taatgtt
aggtaaatgtttttgcc---------------------tgatactaatgttaggtaaatg
tttttgcctgatt-----------------------------------------------
-----ctaatgtaaggtaaatgttttt-------gcctgatactaatgttaggtaaatgt
ttttgcctgatacta-------------------------atgttaggtaaatgttttt-
-------gcctgatacta-----------------------------------------a
tgttaggtaaatgttttt------------------------------------gcctga
tt-------------------ctaatgttaggtaaatgtttt------------------
---------------------------tgcctgattctaatgttaggtcaatgtttttgc
ctgatactaatgttagg------------------------taaatgttttt--------
--gcctgattctaatgttaggtaaatg---------------------------------
------------tttttgcctgatactaatgtt---------------------------
-------------aggtaaatgtttttgcctgatact-----------------------
-------------------------------------------aatgttaggtaaatgtt
tttgcctgat--------------------------------------------------
---------------------------------------------------tctaatgtt
a-------------------------------ggtaaatgtttttgcctcttttccctat
atagtcatt-gcactacttttgacc-----------------------tgggcctatctg
atctagtcaaatatagtgcactatataaggaaaaggttgcca-tttgggatacactcagt
ggtctgggtaggggt-----------------------------------------ctac
ctccgttcactgg--------------------cttctctttggcacagtaacctttgac
tctgaactcattcctg--------------------------------------------
-------tctgttctccgggactgccggtcatggtatatttaggc---------------
--------aggaaatgaggtaatccct---------------------------------
-----------ggttactgtggaggaatcccaatggaaactgtggaatacagggatg---
-----tttc---------------------------------------------------
ctccactgtcttcacttcagagttctgaggc-------------------tcaccagtga
aaccagagctactccctataac-------------------------------tttccct
cttatttccccttttcgtctcac--------tttccattcctccctctttttcatc----
-----------------------------ctgcatctgttaat-----------------
------------gttggaccttga------------------------------------
---------------------------------------ctctctgtctctattccgcct
ta-----------atttacacctacaggaacctcatatgtctccctctcccgtcccccct
-------------ctctctctttctctctctgtc--------------------------
-attctcttatc------------------------------------------------
------------------------------------------------------------
ctgtgcctctctctcttatcctctacccctcatcctctc---------tcttatcctcac
tttctctctctctctctctcgctctatatatat-------------atacacacacacat
ctctcttatcc---------------------------tcttcctcccacccc----cct
cctcccatttcatc----------------------------------------------
--------------------aggtcattggagtgacttattgaatat-------------
-------ggtgtgacctgtttaagaacgggagcatctaacaga-----------------
---------------tgtttcctggacacatacagatcatacagtcagtgttagggtcaa
taccatttcaattca---------------------------------------------
------------------------------------------------------------
--------------------------ggatgggagcactgccttctgcctgtatcaactg
gg-------------------------------------------tactatgagtacagt
gcctacagtggatca---------------------------------------------
--------------------------------------------------ttgcttatac
aactaacagtatgttgt-------------------------gctacagtatgtttttac
-------------acacacacagaggtatggtgcgatgcaa-------------------
------------------------------------------------------------
--------------aattggcccagcattgtccgggtttggcaggggt------------
-----------------taggtcgtcattgtaaatattaatt------------------
------------------------------------------
>C16_69931733-69936132
gggtgtgagggatgggggcttgcggactggccacattcctttt----ctacctgctcatt
ctgtatgaga----------------------------------------atctccatgc
tttaaaaaaagttccctcctt-atga----------------------------------
--ggtgtcaagcagagacgctggatctggttgtgtg-t----------------------
-------------------------------------------------gcgcatgt---
-----------gtgtgatggaggaggagac------------------aatgtgacagag
cacattactgccatcacgt-----------------------------------------
--------------------ctatctgatacaatcataaggcagagagcgcctccttgtg
------------------------------------------------------------
--------------gccataa---------------------------------------
--------c-------------------------------------acatctgagcatca
ttatcat-----------------------------------------------------
------------------------------------------------------------
------------------------------------------------------------
------------------------ctggtaaaattccattcccacgtacaaagg-aacgc
acgagtgcagggaggacggactgcggcagctggccaagc---------------------
-----------------------aaattattcgatagcatccaaaggagcctggtgcggg
tttttaggaagtccagtcattc---ctggtt-----------------------------
-----gcagttagaacagcacactggggccagtcgatgttg-------------------
-tggtaggcctacagc--------tggttttccccttgactaatcaacaga-c-------
---------------------------------------c--------------------
-------------------------------------------------aacctgactcc
acccatc--tccttccccatactgtagcatgataaggg----------------------
------------------------------------------------------------
-----------------tg--------------agtttaacgtgttctgagaattccgtt
ttattccc-cactgatcctttgtatttaaaaaaaaaaagt--------------attcat
acacataacctctgtatacctgctgtaaacagtacataggagg-----------------
------------------------------------------------------------
-----------------------------------------------------cctaaac
atatagaagtggcaagattttgtgagaacattgagtattgtaactatcac----------
------------------------ctgcatgtaggctttcagagaaaaggttaaactctc
ccttagttttttgaaaaggtcac---------------------------cttgtgttca
tcaaattaaaaatagagctaaatccccacaacac--------------------------
------------------------aagggctcactatacc----------aattctaggt
tcccaatacctttact---------------ctgcttaccttctacggccaatg---att
cccaaattt----------------gggccccaggaccgagttt----------gggaat
ccttgctcaagagcataactgcatgaatataaa-------aaatctatttctcttcaatg
caaaccatgacgtcatggaaaaacaatgccaaagc-----------------------aa
gtgttttttaaattttgtcaatttat-------------------ttgactattttcgtt
tttgttcttaatttttttttttaagtcagtctt----------tacatacaacccattct
ctgt----------------------------------------------taacagacta
aacgcattgtg-----------cacagcttcttgtgtaatgtagccttggtaa----gtt
ataccattaaacacact-------------------------------------------
---------------gcccattcaataataaaggtaa-----------------------
------------------------------------------------------------
-------------------------------------------aataaaataaaatcaat
aaaaattataacacatgaataatacaatg-------------------------------
----------------tatgccacattcacacagtcattgtgtgttaaactt--------
------------------------------------------------------------
------tatcctggtttactgtacaggttta--------------ctgtacgacgccaca
ccttagcaatgcctactgctctaactatagacctaccag---------------------
----------------------tacgtggctgccaatattaatgt---------------
----------------------------------aacacaaacatttacctttcttcttt
atgtc-------------------------------atagcaaacagggaatagct----
-------caaaccccattcatctaacacttgtcg-----------ctttgtaaaccgtta
gctttgaaagttctcaagcgagagaa------------------------ggggaaaaga
tcctcatgcctactactttaaccattctactatttgcc----------------------
-----------------------tggcggcaaacttgcaagccacaatttcacatcccag
atgtcatgtgcccatttccacagttctccctcaacttgcgaactttattacatcacataa
agttattccatt--tcacaactgacagactt-----------------------------
--------gcctcatcttgcttgtaaacttcctttcattcattggctgcattgcagaaaa
agtaactggtttcagcactgt--tgcttaagagaatgctccaacatgtca----------
-------------------------tctactctccacaaacaactccacaac--------
-------------aaagcaacaaacactat------------------------------
---------------------tatggctgaccaaagtgtgacctcaaaacaatactttaa
aacaatgtgatatgggtagat----------------------atggctttatttatata
atatgaatgattatttattttctacct------aataagt--------------------
------------------------------------------------------------
------------------------------------------------------------
------------------------------------------------------------
------------------------------------------------------------
---------------------------ttttcaacctagccta--------------caa
tatatttaatatgatggaaatgtaaacatacat---------------------------
------------------------------------------------------------
-----------------------------------------------------------g
gcaaaaagtcacatggacatattacaatcaaagattttctattatattg-----------
-------------------------------------------acaagatagtcgagtga
acgctctaaca----------------------atgg-aaa----------------tac
ttttcctcagagatggaag-caggcgg---------------------------------
-------------------------------gaggagtcacgatcaggtgggaccattct
agccaatgaga-gggcagattcac----gcgtgtgaacaacag-----------------
-ggataactccgatataaaat-cgttgttttt---------ttgccgaaattccatg-cg
cgtccac--ttgtatcaatatattcg-----------------taataaaataacaatta
cgaaacttatattcgatc-aattaagattcacgtagcaaatgatatatt----aattatt
t-tgttttagcata-ttcaacactctc-----attgacctccatac--aaaaatgtctca
ct-tcat-gt-----cttattttcgtggacatattt----------taggcggagtaaac
c-ctctcgcttag-cgttttagaatctggtttca-----------------------aaa
ttctgtacaa--------------------------------------------------
------------------------------------------atgtgtctgccacacttc
aaagcattgcataaaaaaaaatattaactgtagaaatgtt--------------------
---tgtaggcccaagggtttccaatgccaatatcaaacaaaatgtcatga-------ccc
------------------ta----------------------------------------
-----------------------------------caaaagctgtagcctaaattgcatt
tagatatcagtctttctcccg---------------------------------------
------------------------------------------------ccagtctataag
aatatgaccaccatggacacaaaacagat---cactcatcatgctctccaaattgacaa-
------------------------------------------------------------
------------------------------------------------------------
---------------------------------atttaacagggtggg--------taac
tatggcaa----------------------------------------------------
------------------------------------------------------------
-----------------------------------cattatgcctctcctgaccgccctt
gataatgcctgcgt---gacttgtgagcagctgcaaggcacagatatcgccagggtcctt
tacagactcctcaaaacctgctcag-----------------------------------
------------------------------------------------------------
------------------------------------------------------------
-------------------------------accattcagtgaaaaa----aactgccaa
gcacctgttgtcaaaatggaagaaact---------------------------------
-----------------------------ctacagccacccctatcacatctcaaaggag
aagggaagcaaagaagaattcactgtcgttgg----------------------------
-----------------------------------------------------agagagt
atgctggctgataaagc---------------------ttgtctggca-------ggcag
aggaggcctagctgctggt-----------------------------------------
--gatgctagtaaaccagtggagttgggtgcgtcttgtgaacatgtggttttccatattg
ggtccgaggacagaacactcacaaa-----------------------------------
---tgggaccaattgtgggagaaggggtgacatcgtggc--------------aggcagc
tggtgatttgtcttctgggtcaattttgcccaccctctcaaagcagtcagaaactcctgc
caccacttcccagggcaaccctccccctgtaaggattcctct-gagtcggctttgaggac
aaagtgca---------------------------tccagctcctccttggtgccctcac
tccagaaacttccaaggaggcagaggggaggactgt------------------------
--agatctgtcccgcgtcatagaggtgcac------------------------------
-----atccatgcactgcaccgggcaaacaaggccaaat---------------------
---------------acaaggcctgcatcaggagtaaggtg--------gccaacctaag
gaaccccaaaaacggccaccttcggtgtggtctcctgggcggcagcctggggccagaagt
cttcgccgggatgtctgtggaggagatggccaac---gaggagctc--------------
------cagccgctgagggagaagtactcgtcgcggggggtgagcgagag----------
--------------------------------------------------gcagctcccc
caggaggtggaggggacacccacc------------------------------------
------------------------------------------------------------
--------------------------------------------------------caga
agctgcggtacaggcggtgtgaggg-------gtcggactgcagggtgacgcaggtgtcc
cggggcacgctgtttc--tgccggcgtgggttcgccaggccaccgcagacc---------
------------------------------------------------------------
----------aggatgccatgacatttgtgacct--------------------------
--------gtaataggtgtggggagcagtggtaccacagcggctgggtgtgcctctg---
------------------------------------------------------------
----------------------------------------------------ataggcca
tcctcttcacaccacatgtaaa---------------------------atgcctgcttt
gtttctgtcgagatcct----------------gctgatatgtcttcaccctatcaaact
gaat-----------------------aatgtcacgttttaatgacagaaattaag----
------------aattacatttaacattttacca--------------------------
------------------------------------------------------------
------------------------------------------------------------
-------------catgattatgttgtatgcatt--------------------------
-acattgtcattaaacttgctgcgctacatactgtaa-----------------------
---------------------------t--------------------------------
acaaatgtggttctctttcttttactatttctttctcatttggc-attaataggtaccgt
gtgtttagcatggggtctgtctgtgtgtgagaacacaagatgtagtccctatgttgacat
ttctgttgag----------------ctgcagagt-------------------------
----------------aagacccacgtggc------------------------------
---cttcctgtggtcatgtgaccctgtgagcagcacaaggagcatgt-------------
------------gacccattaatcagcccaagatatagctccggc---------------
-----------------------agggtcatgtctagaatggata---------------
-------------cagcttatgtcaaattgatgtcaaaagtagatttgtattttatttta
gctaaccattttcc--------------------------------gaaccttaacctaa
ttatcc----------------------taacctgctgcgtaagttctcgtaacctgcta
cgatctcaat--------------------------------------------------
------------------------------------------------------------
------------------------------------------------------------
------------------------------------------------------------
------------------------------------------------------------
---------------------------------------------------tttgagata
agctgt----atcccatctagaaaaaaccctccggccgg---------------------
---------------------gggcttgctgatctcccatgatccttc-------acttt
ctagcccacagcc-----------------------------
>_R_C16_72588025-72592440
-----------------------acaaaagaactgtcaatctcccttggcctggggctcc
atgcaagatctcacctcgtggagttgcaatgatcatgagaacggtgaggaatcagcccag
aactacatgggaggatctttt--------caatgatctcaaggcagctgggaccatagtc
accaagaaaacaattggtaacacactacgccgtgaa-ggactgaaatcctgcagcgcccg
caaggtccccctgctcaagaaagcacatatacatgcccgtctgaagtttgccaatga---
----acatctgaatgattcagaggacaact--------gggtgaaagtgttgtggtcaga
tgagaccaaaatggagctctttggcatcaactcaactggcc-------------------
---------------------------------gtgtttggaggaggaatgctgcctatg
----------------acc----------------------ccaagaacaccatccctac
cgtcaaacatgg------------------------------------------------
----------------------------------------------aggtggaaacatta
tgcttgggggtgtttt------------------tctgctaaggggacaggacaact-tc
accgcatc--------aaagggatgatggacagggccatgtacc---------gtcaa--
----atcttgggtgagaaactccttccctc-----------------------------a
gccagggcattgaaaatgggtcgtggatgggtattccaccatgacaat------gaccca
aaacacacggcaaaggcaaca---------------------------------------
------------------------------------------------------------
------------------------------------------------------------
------------aaggagtggctcaagaagaag------------------------cac
attaaggtcctggagtg-gcctagccagtctgcagaccttaatcccatagaaaatctgtg
gagggagttgaaggttcgagttgccaaacgtcaacctcgaaatcttaatgacttggaaaa
tatctgcaaagaggagtg-------------------------------ggacaaaatcc
ctcctga--gatgtgtg------------------------------caaacctggtggc
caactacaagaaacgtctgacctctgggattgccaacaagggttttgccaccaagtacta
agtcatgttttgcagag-------------------------------------------
-----------------------------------------------------gggtcaa
atacttatttccctcattaaaatgcaaatcaatttataacatt----------------t
ttgacatgcgcttttcttgatttttttgttgttattctg---------------------
tctctcactgttcaaataaacctaccat--------------------------------
-tcaaattatagactgataatttctttgtcagtgggcaaacgtacaaaat-cggcagggg
a-------------tcaaatactttttcccctcactgtacatcagcagaagaacagttgc
caggaaaaacaccctaggagaaagg----------aacct--------------------
------------------------------------------------------------
------------------------atgaagaaacctag----------------agagga
accagggt----------------------------------------------------
-------------------------------cagagtggcggacag--------------
----------------------------------------ttttctactggctgtac---
cagatagacat-------taaagcaaaactccactcaaa-------------------aa
caatattttggtatttgtttcactag----------------------------------
------------------------------------------------------------
----------------tcctttgttgatatagtcccaaaatgtt---ttgcatgtcagca
atcacgttttca----------agataaataacattcaaaatacagaaattcaagccagt
atgatgcaaatgataa-actgctgacatggactatatcaacaatggactaatgaaa----
---------------------caaataccaaaagtttttgggtgga----------attg
tcctttaagagaaca----------------------------------tgtggacattg
acgccagattgt-------------------------------gtgtgtgtgttataaa-
------------------------------------------------------------
------------------------------------------------------------
------gtagttactttgaaacacacactt------------------------------
-cacagacacacactagggctggcacaatta-----------------------------
------------------------------------------------------------
---------------------ctgtatggatgaaaaccattatga---------------
-------------------------------------aaataaaataaccgtcgtcattt
-------------------ttgtttttg------gggtacgaagaggacggcctggaatt
tgtgc--agtggagtctgtttctgctgtaa------------------------------
----catgtactctaaac--------------------------------agcgtgatga
aacgtcgttgctcctagttgaaacaagca-----------------aggtgttgta----
----------------------------gcaaacaagtcttcggttgcctagg-------
-aaacagcagcaca-------------------------------------cacgaaaag
aacg--------------------------------ggcttggaaccatagaattatcaa
ttagaataatcatttaat--------------------aggatctatatgcttggaattt
cttaccctggcaatttgactg---------------------------------------
------------------------------------------------------------
------------------------------------------------------------
------------------------------------------------------------
-------------------------------------------gtaaactcatgggtaca
ctagggacggctgcatggtattgt------------------------------------
------------------------------------------------------------
----------------------------------------------gaagtaatgacttc
catggtaatgtagaatgttcattcaaatgacgttcac-----------------------
------------------------------------------------------------
---------------------------------------------------------tga
tgtggctcttgtaatgaaatgcattttttctaa---------------------------
------------------------------------------------------------
------------------------------------------------------------
-----------cgtcagttgagttgaatcaaagattttcaattatattg-----------
-------------------------------------------acaagatagtggagtga
ccgctctaaca----------------------atgg-aaa----------------tat
atgtcctcaaatatgaaaggca--------------------------------------
------------------------------------------ttcaggtgggaccattct
agccaatgaga-gggcagatacgtgtgtgtgtgtgaacaacag-----------------
-gcacaact--gatataaagt-tgtttttttc-----aaacctggccaaattccacg-tg
cgtccac--ttataccagagcattcg-----------------taacaacctaaccatta
cgaaacatatatttcatc-aaataagcctcacgtagcaatatagcaatt----cgatttt
tgttgttgaccaaa-ttcaacactttctc---attgacctccatacaaaaaaattcctca
ct-tcttggt-----cttattttcgtggatagaatt----------tgggcggagtaaac
c-ctctcgcttcg-cctcttcctctgtggttgaat-------------------------
------------------------------------------gaataaatcacggcacat
attgatga--------------------------------------------gtacactt
cctgctttgctcctgtgggtacactcgcaatgattg------------------------
------------------------------------------------------------
--------------------------ccagtccatccatgatgccatcattgacttcaat
g------------------------------------gggacgcccattccattaaaaaa
aaaaaaatactattc-----------------------------------------aaat
ggttattacggaaatcgcgttatttggctggccaattacc--------atcatccaaaat
tccatgaccgccacagccctaacacacac---ctttgggtatgttgaacttgttgtcctt
cttgtaccagaggcatcctcggtcgttggcagttactctgactggcagctcagtatcagg
acagtcagactgcttcaggctg---------aaatcagtcgctggaaggaagacacaaaa
tataaacacattagg------------------aaggttcacaacaca------------
--------------------------------------caaacacacacacacacactaa
ccga-------------------------tgaacttgttctcgacaggg-----------
-----------------------------------aggtgcaggtcagagctgagctcaa
agtctccgttccag-----------------------------------------cgctc
tctccactcctgctggata-----------------------------------------
-----------------------------------------tctggacagagaagagaca
acta--------------------------------------------------------
------------------------------------------------------------
------------------------------------------------------------
------------------------------------------------------------
----------tcaggacactctctctctttctctacatattgggaccatgttgatatgat
ctggtcctctaat-------aatgcaaacacatacagtgccttc---------agaaagt
atacatacatcttcact---------------------ttttccacattttgtt---gtg
ttacagcctgaat-----------------------------------------------
--------------ttaaaatggattacatttagatgttgtgtcactggtctacacacaa
tgccccataatgtca-------------------------aagtggaataatgtttttt-
-------tttaaatgtaacaaactaattaataatg------------aaaagctgaaatg
tcttgaataaatacgtatttgacccc-----------------------taaaagcctaa
at-------------------acgatcaggagtaaacatgtgcttaacaagtcacagaat
aaattgcatgga-----------------------ctcactccgtgtgcaataatagtgt
ttaacatgattttttaa------------------------taactacctcatctctgta
ccccacacatacaattatctgtaaggt---------------------------------
------------ccctcggttgagcagtacatttcaagc---------------------
---------------acagattcaaccacaaagacca-------------------ggga
ggttttccaatgcttcgcaaagaagggtacc------------attggtagatgggtata
aaaataaaataaac----------------------------------------------
------------------------------------------------------------
--------------------------------agagattgaatatcactttgagcatggt
gaagttattaattacactttggatg-----------------------gtgtatcaatag
acccagtca---------------------------------------------------
-----ctacaaagatacaagtgtcctttctaacccagttgccagagaggaaggaaaccag
agtttaatggctgtgataggagaaaactgagaatgtatcaacaacattgtagttattact
ccacaacactagcctg--------------------------------------------
--------------tacagaataaaaatat------------------------------
----------attccaaaacatgcatc---------------------------------
-----------ctgcttccattaaggcattaaagtaaaactgcaaaacatgtggcaa---
----------------------------------------------------agaaataa
actttatgtcctgaatacaaagtgttatgtttggtcca----------------------
aatctaacacatcactgagtac-------------------------------cactctt
catattttcaagcatgg-----------------tggtggctgcatcatgttatcg----
-----------------------------gtatgcttgtcaacggcatg-----------
------------actaggataaaaataaacggaatagagcaaagcaccggcaatatccta
gaggaaa----------------------------acctggttcagtctgctttccaaca
gacactgggagacaaattcacctttcaacaggacattaacctaaaacacaaatctacact
-------------agagttgtttaccaagacgat--------------------------
-attgaatattc------------------------------------------------
------------------------------------------------------------
ctgaatggcctagttacagttttgacttaaaatcgtcttgaaaa----------------
------------------------------------------------------------
----------------------tctatggcaagat-------------------------
------------------------------------------------------------
------------------------------------------------------------
------------------------------------------------------------
-----------------------------------------------------------g
tgaaatggctgtctagcaatgatcaacaaccaacttgacagagcttgaagaatttt----
------------------------------------------------------------
------------------------------------------------------------
----------------------------------------------aataggaataatgt
gcaaatattgtacaatccaggtgtaca--------------aagctcttagagac-----
-----------------------------------------------------ttaccca
gaaagactcacagctgt-------------------------------------------
-----------------------aatcactgccaaaggtgattc----------------
------------------------------------------------------------
--------------taacatgtattgactcagggatgtg-----------------aata
actctgtaaactagat---------atttctgtacttcattttca------------ata
catttctaaaaacatgttttcagtttgtcattatgggt----
>C18_48620073-48624492
---------------------tttccacaaagttattattaag-----------------
--------------------------------t-----------agcgcatttctctttg
tgggacatgatcgccatcttg--------tggttagtatgagcatggaattacaatcata
--tttctaggggtgagaaatacataaagatgatca-------------------------
tatg----------------------------------atatgatat--tggaagggata
----agata--atttcttgacccaaataatcacacaaataaatacataatcatttagcga
tattaaaatgtgaaaattgtatttctcaatctcaagt-----------------------
-----------------------------------gtaacaaataattgaattaaatgtc
tactcatcaca-------------------------------------------------
------------------------------------------------------------
----------------------------------------------agataaaaaaagtt
taagctt-----------------------------------------------------
------------------------------------------------------------
------------------------------------------------------------
------------------------------------------------------------
------------------------------------------------------------
---------------------------------cttccacctgagcgagtctgaccacaa
gtcagagaccactatgatgac------------------------------------aca
ccaaatgtgtttgatggatcgcgtgaaaggagcaggaatatgct----------------
-------------------------------------------tttgtagg---------
--------------------------------------------actacactccaagcta
tgaattccaatggtgcgactgttgtcggcatccaaagatgatccaatttgaataaacgct
gtgaatg--acagcagt-------------------------------------------
------------------------------------------------------------
------------------------------------------------------------
-------------ggtgtggtctaccgcgatacg--------------------------
------------------------------------------------------------
--gatatcactttttaatgatatctacatagcgcattga---------------------
----------tgtgaatcacactgccgctctctcattt----------------------
----agctatttgcgccttacggattgtggttgttgttga--------------------
------------------------------------------------------------
--------------------------------------------------tgtctgttca
caaatctaaatgtgtatttgaacccaataatg----------------------------
--------------gttgaattccagaagtttaggctgcc-------------tatcaat
cattatttttgaaaccagtggacagacagtgaaaatgcgctcttgcaacagctgcatggt
gcggatccaagcctgtggaa-----taaaagtggggctttta----------------tt
gctcaatctaattcatgctgataaaaaaaaaaa-------aaatccataggcctaatgga
cacat-----------------------------------------------------gc
tcaaacttacactccttttgatagac-------------------ttaaaggggcaatct
gtagttgctacatccatttttggatttataaat----------tatatataaccattgat
tctt----------------------------------------------gaagaatata
aatgcctcatgagctt------agctgtctcacactccatgagaacccaaa---------
-------------------------atataagcctgttttactccaatgtttg-------
---------------------taaacattgcaaatgt-----------------------
------------------------------------------------------------
-------------------------------------------aaacaaacactgtata-
----gcctcagaacatggttaaaacaatactttttata----------------------
----------------cattttatatcaacaaaatcataaaatactgagtagggct--gg
ccactaaatccttagttttggggtcatgctcaggtaaaacaatttggccaatatatgctt
ccatatttccaagttctattcttcaagatcaaggggta----------------------
------taacatttattggaatgactggaattctgataga--------------------
-----------------------ttttgtttttttatgta--------------------
----------------------------------aagatataatttaatattattattat
atgta-------------------------------gcattaagcgatgggttaga----
-------agaagcctacataaccaacccataaagtaacatttaacatccatatatgacca
gctatgtaaactttaacattgatttatccgacaatagatgtcgttcaattgggtaacata
catttttgtcttcttctaaagcctcataa------------ggggaaagtaatcta----
-----------aaagtaacagaatgtaatcagattacgttactgagtttgggtaatccaa
aagttacgttactgattacaattgcggacaggtaactagtaactgtaacggattacattt
agta-----------------------------------------------------aat
tggtaaatacccaaccctgcatgtatacccatat-------atgtccagtttttgacgtg
gtcagttacacagcttttttgct-------------------------------------
---------------------gttctcatatatgtgcaaatatagacagaatgtgtc---
------------------------------------------------------------
-----------------------------------acacacccataatcatttcacttgt
catgcatttcagacaccttcttc--------------------gtacctgaaaaacaaca
agggacaagaaaaactgtgcatatatg------gcct---gatatgcttcatatggttta
acagctttttttgctgac------------------------------------------
----ataatgtaatgccatgcaaa-------tgt--------------------------
-----------------------------------------------------tgacaga
atacgtcacttacacacccgttaag-----------------------------------
---------------------------tccaccatttgatatg--------------cat
ttgagttagtacagtagggctttgtgtaagcgc---------------------------
---------------------------------------------------------agc
agcccaatcgttagtaatgcgatga-----------------------------------
--------------atacaacgctacatcaaagagtttctattatattg-----------
-------------------------------------------acaagatactcgagtga
ccgctctaaca----------------------atgg-aaa----------------tgc
atatcctcaaagatggaacgcatgcgg---------------------------------
-------------------------------gaggagacgagatcaggtgggaaccttct
agccaatgaga-gggcagatac------gcatacag------------------------
-gcaaaccgctgatgtacagt-ttattttattgtatttttgttgccgaaatgtcacg-tg
cgtccaa--ttctatcagtgcattcg-----------------taacaacctgaacatta
cgaaacgtgtattccatt-aaataagcctcacgtgggaaattagaaata----catgttt
--ttgttgaccaaa-ttcgacattctctc---attgaactccattc--aaaaaatcctct
ctaccgtggt-----cttattttcgtggacagattt----------tcagcggagaaaac
c-ctctcgtttcg-cctcttcctctctggctacctccactatatcctgccaggggcggaa
gtctggatttctgtt---------------ccaaacagtaatcattccaaaacggagtgc
gtagtgt-----------------------------------cagcatcttttcggtcgc
ccgcccgtcattcgcggttaccattcccttgtcttcgtctac------------------
------------------atttacgaatcttttgacatgcttgctcaggtta--------
--------------------------------------------aatattgcatcacaga
t-------------------acgcaatttttaacc----aactgggtgggtaataatttt
gcatcgggattgtgcgctgcgcgtgttttatttttcttg---------------------
-----------agatctaatcatcaatcacctggctgtgttt-----aatcatctacaac
aattatttcctgccatcgcagtaggtcg--------------------------------
-----------------------------------------------------------g
ctgtgtagccgcct----------------------------------------------
---------------------------------ttccaacatagcaaa--------ggat
ta------------agttactgctggtggcggattattttattggcttcctcttgtcacg
gtgtagcttca----gccttt--------ttatcttttccaattaaaaggttgtctgaaa
tcgaggtatagtaattgaaaaaatgtccttctctttgtaaaacacctttgctattgtatt
taccttgcataatc---------------------tcttagaaccac-------acatta
tcgaccctcttctcgatcatgtagg-----------------------------------
-----------------------ctacttaacgttaggttatttgtcgtctgtgacattc
attc--------------------------------------------------------
------------------------------------------------------------
------------------------------------------------------------
------------------------------------------------------------
-------cctaaattgtattttgtgtccttat----------------------------
----------------------------------------------------atggatat
tttccgacccatctttt-------------------------------------------
---------------aaatt----------------------------------------
cttgttgatgctgataataatgtgccttgtgcagataatctatttggaaactacacctgc
cactcccacaggcattcct----acattcaaatgatttggatgcaagccaacgtttcgtc
at--gttattataatttacaaacaatttgttactttagaa-----tgtaacatgttaaca
cccttgattagattatactgtagc------------------------------------
---------------------gtcaactgtaaagaatgtgg-------------------
------------------------------------------------------tatcac
cctgcataggcctatagaattaccccgtccccccttgt----------------------
---------gttttgactgcaggcggatc-------------------------------
---atgccctcttgtccagtcagccttgactgttctttttag------------------
--------------aacagactgactcacagtatg-------------------------
------------------------------------------------------------
-------------------------------------ggggaattt--------------
----ggctgatgtttacttgcttccttctctc--------cagtattaac-attcattac
atgttactgattaactgaataaacaagtttgttggtcagtgccatatcctgtactttgat
ctgatggtgaaaaaaa--------------------------------------------
------------------------------------------------------------
--------------------------------------------------aaaaaagtta
agcttgactcttgagattgtag--------------------------------------
--------cctgcttg---------aggttgttcttaaaagaacatggctcacttcatta
actcattggcttagtaatgacttgcaaaactagccccacca-------------------
----------gagttcaaatacttttt---------------------------------
------aaccaccacttgcatgtgactatttcaatatacaaggagtataccaaacattag
taacatcttccaaatattgagttgtatccccttca---------attcgtcgaggcatgg
actc-----------tacaaggtgtcaagcattccacagggatc----------------
---------------------------------------------------ttagcccat
gttgactccaatgcttcccacattta--tcaagttggctggatgtcctttgggtggtgga
ccattcttgatacacgtgggaa--------------------------------------
------------------------------------aaaccaggcagtgttgcagttctt
gacacaa------------------------------tcaaaccggtgcacttggcacct
---------actaccatacactgttcaaaggcaca----tcttttgccttggtcaccgaa
t-----------------------------------------------------------
------------------------------------------------------------
------------------------------------------------------------
------------------------------------------------------------
------------------------------------------------tgacaaaagtga
tccgcttgaacgctcccaatttctctcttcacagt-------------------------
------------------------------------------------------------
---catgtcgttccgaagaggtgtggtcagacagagcaagttcaggcacgtcttc-----
------------------------------------------------------------
------------------------------------------------------------
------------------------------------------------------------
-------------------------------------------------gcccaggct--
----------------------------tggaaggcagagcactgcatcgatgacgtccg
agtgtcccgt--------------------------------gtcacatgggacgggccc
ctctgcgctgtgaaccccaaattcacc---------------------------------
---------------------------------gcagttgtcatc----------gaatc
aggtggaggaggggccttc-----------------------------------------
------------------------------------------------------------
------ctagttctaccgctc---------aataaggtttgtgcta--------------
----------gcccaattaagcatccacccaggggttcct---------------ggaga
agttggtacactcaaa------ttttgccccaaattttccaatcagcc---------cgc
ccggccaaaggaaaggtgccatgcatgagaaattatttgaga
