# Supplementary material for: Functional validation of transposable element–derived cis-regulatory elements in Atlantic salmon
Source: G3 (Bethesda). 2023 Feb 8;13(4):jkad034. doi: 10.1093/g3journal/jkad034 (PMC10085797; doi:10.1093/g3journal/jkad034)
Supplement: jkad034_Supplementary_Data [file jkad034_supplementary_data.zip › Supplementary_file_17_G3-2022-403942.fa]

>DTX_SsalEle0849
------------------------------------------------------------
------------------------------------------------------------
------------------------------------------------------------
------------------------------------------------------------
------------------------------------------------------------
------------------------------------------------------------
------------------------------------------------------------
------------------------------------------------------------
------------------------------------------------------------
------------------------------------------------------------
------------------------------------------------------------
------------------------------------------------------------
------------------------------------------------------------
------------------------------------------------------------
------------------------------------------------------------
------------------------------------------------------------
------------------------------------------------------------
------------------------------------------------------------
------------------------------------------------------------
------------------------------------------------------------
------------------------------------------------------------
------------------------------------------------------------
------------------------------------------------------------
------------------------------------------------------------
------------------------------------------------------------
------------------------------------------------------------
------------------------------------------------------------
------------------------------------------------------------
------------------------------------------------------------
------------------------------------------------------------
------------------------------------------------------------
------------------------------------------------------------
------------------------------------------------------------
------------------------------------------------------------
------------------------------------------------------------
------------------------------------------------------------
------------------------------------------------------------
------------------------------------------------------------
------------------------------------------------------------
------------------------------------------------------------
------------------------------------------------------------
------------------------------------------------------------
------------------------------------------------------------
------------------------------------------------------------
------------------------------------------------------------
------------------------------------------------------------
------------------------------------------------------------
------------------------------------------------------------
------------------------------------------------------------
------------------------------------------------------------
------------------------------------------------------------
------------------------------------------------------------
------------------------------------------------------------
------------------------------------------------------------
------------------------------------------------------------
------------------------------------------------------------
------------------------------------------------------------
------------------------------------------------------------
------------------------------------------------------------
------------------------------------------------------------
------------------------------------------------------------
------------------------------------------------------------
------------------------------------------------------------
------------------------------------------------------------
------------------------------------------------------------
------------------------------------------------------------
------------------------------------------------------------
------------------------------------------------------------
------------------------------------------------------------
------------------------------------------------------------
------------------------------------------------------------
------------------------------------------------------------
------------------------------------------------------------
------------------------------------------------------------
-----------------------------------------------------------c
taggtttccatccaat-------tggcgacaga-ttttca-tgcgaatattct-aaatcc
gcata-----------aagaaaanatgcncattttcccaccagcggt---gtttccacca
aacngacttg-ttgcggataa-aaa-----tcggtgcgtgatgacgtagtgcacacaaaa
tgtactttttcgcttaagttttcatgtaccgaataaaaatcc--aagttcaatgtgtttc
catcgcattttcaactctaccgatagttttgt---------cacaaaa---actg-ttgc
gttaaatagcaaatgtgcc------tactctggtcttgacacgtgcgatc--------ta
gccaacagctcgcaga------tacagtgcgga-aggctgtgcgggtagg--ctagtcta
catgatgagattattatgg--aagag--cgagaatg--tttt-atttgtc-aaacggcag
tcaagcatcgatcatcatgtcaccagaataagaccctcgatattta-ttggaaaggagca
tcaaa---ntc--gccgtgcac-tttcaccaccctgtgaagttc---------------a
tcataacttatttaatctgtagcctaataaactgcatggtttcc---cgagntgtantgg
gaggaccacacaccatatcatcgcgtgactccaagtttact-------------------
------------------------------------------------------------
------------------------------------------------------------
------------------------------------------------------------
------------------------------------------------------------
------------------------------------------------------------
------------------------------------------------------------
----------------------------------tcgat---atgacggttattatatca
atatttgcgcataaaggcgtttccaccgccattcctctcgcataattnattttaccgaca
ca----------------------------------------------------------
------------------------------------------------------------
------------------------------------------------------------
------------------------------------------------------------
------------------------------------------------------------
-----------------------------------------tcacgtacg-actttactc
gcataaaaactgtggatggaaacgtggttaa-----------------------------
------------------------------------------------------------
------------------------------------------------------------
------------------------------------------------------------
------------------------------------------------------------
------------------------------------------------------------
------------------------------------------------------------
------------------------------------------------------------
------------------------------------------------------------
------------------------------------------------------------
------------------------------------------------------------
------------------------------------------------------------
------------------------------------------------------------
------------------------------------------------------------
------------------------------------------------------------
------------------------------------------------------------
------------------------------------------------------------
------------------------------------------------------------
------------------------------------------------------------
------------------------------------------------------------
------------------------------------------------------------
------------------------------------------------------------
------------------------------------------------------------
------------------------------------------------------------
------------------------------------------------------------
------------------------------------------------------------
------------------------------------------------------------
------------------------------------------------------------
------------------------------------------------------------
------------------------------------------------------------
------------------------------------------------------------
------------------------------------------------------------
------------------------------------------------------------
------------------------------------------------------------
------------------------------------------------------------
------------------------------------------------------------
------------------------------------------------------------
------------------------------------------------------------
------------------------------------------------------------
------------------------------------------------------------
------------------------------------------------------------
------------------------------------------------------------
------------------------------------------------------------
------------------------------------------------------------
------------------------------------------------------------
------------------------------------------------------------
------------------------------------------------------------
------------------------------------------------------------
------------------------------------------------------------
------------------------------------------------------------
------------------------------------------------------------
------------------------------------------------------------
------------------------------------------------------------
------------------------------------------------------------
------------------------------------------------------------
------------------------------------------------------------
------------------------------------------------------------
------------------------------------------------------------
------------------------------------------------------------
------------------------------------------------------------
------------------------------------------------------------
------------------------------------------------------------
------------------------------------------------------------
------------------------------------------------------------
------------------------------------------------------------
------------------------------------------------------------
------------------------------------------------------------
------------------------------------------------------------
------------------------------------------------------------
------------------------------------------------------------
------------------------------------------------------------
------------------------------------------------------------
------------------------------------------------------------
------------------------------------------------------------
------------------------------------------------------------
------------------------------------------------------------
------------------------------------------------------------
-----------------------------------------
>C10_13675948-13680600
aca----------------------------------------------------cagcc
atgcaatctccaaagacaaacattagccttact---------------------------
----------------gaagagctcagtgacttacaagggggcaccgtcataggatgcca
cctttccaa-------caagtcagtttgtcaaatttctgccctgctagaggtgccccggt
caactgt-----aagtgctgatgttgtgaagaggaaacgtctaggagcaacaacggctca
gcc-------------------acaaagtagtaggccgccacacaagctcacaaaacatg
actggtgagtgctgaagcgtgtagcacataaaaattgtctgtcctcggttgcaacactca
-------ctaccgag--ttccaaacaacctctggaagcaacgt-----------------
------------------aagtacaataattgttcttcaggagcttcatgaaattagttt
ccatggccgagcagcagcacacaagcctaagatcaccatgtgcaatgccacgcgtcggct
ggag---tagtgtaaagctcgttgcctttgga--ctctgcagtggaaacgcattctatgg
agtgatgaatcacg-------cttcacgatctggcagtctgacggacgaatctgggttac
atggatgccaggagaacactacctgccc--------------------------caatgc
atagtgccacctgtaaagtttggtggaggaggaataatggtattgggctattt-------
-------------------------------------------ttcatggttcgtgctag
gccccttagttccaatgaagggaaatcttaatacaa------------tgacattctaga
tgattctgtgcttccaactttgtggcaaaagtttgggg----------------------
----------------------aaggccatttgctgtttcagcatgacaatgcccacatg
cacaaagcgaggtccatacagaaatggtt-------------------tgtaaagattgg
tttggaagaa-----------------------------------cttga--------ct
ggcctgcacagagccctgacctcaaccccatcg-------------aacagctttgggtt
gaattggaacaccgactgcg-----------acccaagcctaatcgcccaacatca----
-gtgcccgacctcactaatgctcttgtggatgaatggaagcaagttccc-----------
------------------------------------gcagcaatgttcca----------
-----------------------acatctagtggaaagccttcccagaagagtgga----
--------------ggctgttatagcagcaaaggggggaccaactccatattaatgccca
tgattttggaatgagatgatcgacgagcaggtgtcc-------------atatacttttg
gt-catgtagtgtaaattcatt---------------------------------agccc
ctaatcta----------------------------------------------------
--------tggatttcatatgacttggaatacagatatgcatct----------------
------------------------------------------------------------
------------------------------------------------------------
------------------------------------------------------------
gt----------------------------------------------------------
------------------------------------------------------------
------------------------------------------------------------
------------------------------------------------------------
------------------------------------------------------------
-------tggtcacagataccttaaaaagatgtaggaaagtg------------------
------------------------------------------------------------
------------------------------------------------------------
------------------------------------------------------------
-----------------------------------------------------gatcaga
aaaccagtcggt------------------------------------------------
------------------------------------------------------------
-----------------------------------------------atctgttgtgacc
accatttgcct---------------------------------------------catg
cagcgcgaca--------------------------------------------------
------------------------------------------------------------
------------------------------------------------------------
--------------------------------------------------------catc
tccttcgcatagagttgatca-------------------gactgttgatagtggcctgt
ggattggtgtcctactcctcttcaatggctgtgtgaagtttctggatattggtgggaact
gga---------------------------------------------------------
------------------------------------------------------------
------------------------------------------------------------
--acactctgtcgtacatgtcgatccagagcatacctaaacatgctcaatgggt------
-----gacatgtctggtgagtataca----------------------------------
---------------------------ggccatagaactgggacattttcagcttccagg
aattgtgtacagatccttgcaac---atggggccgtgcattatattgctgaaacatgagt
tgatggcggcggatgaatggcacaaca---------------------------------
------------------------------------------------------------
-----------------------------atgagactcaggatctcg-------------
------------------------------------------------------------
------------------------------------------------------------
---------------------------------------------------------tca
cggtacctctgtgcaaacaaattgccatc------a-------ataaaatgcaattgtgt
tcattgtccgtagcttatggtcgttgtctgtatcttaaccccac--tgccaccatggagc
ac---cctgttcacaagtttcgaatccccgagctgaccaaggtac-aaatctgtcgttct
tcccctgaacaaggcagttaacccactgttcccccgtagaaccgtcattgaaaataagaa
tttgttcttaactgacttgcctagttaaataaaggtttaaaaaaaatgaactttctaaat
ggtt------------------------cacccaacatagatgaaaatcccctcaaatta
aagctgacag----------------------------------------tctgcacttt
aaactcagtcattgtatcatttcaaatccaaagtg-------------------------
-gtggagtgcagagcc-----------------aaaacaacaacaaaacatttctgtagc
taggtttccatctaat-------tggcgggaga-ttttca-tacgaatattctaaaatcc
atgta-----------aagaaaacaagtgcctttccccaccagtggt-gtgtttccacat
aactgtcttg-ttgcagataa-aaa-----tcagcgcgtgatgacgtagt--cctgaaaa
tgtaccttttcccttaagttttcatgtaccgaataaaaatcta-aaa----------tgc
catcgcattttcaactctacctatagatttgt---------cat-aaa---actg-ttgc
gctaaattgcaaatgtgcc------tactctggtcttggcatgtgcactc--------ta
gccaacagatcgcaga------gaca-------------gtgcagatagg--ctagtcta
cacgatgagattattatagataagaa--------ta-tgtgt-atttgtc-aaactgcat
tcaagcatcgatcatcatgttaccagaataagaccc-----------ttgaataggagca
tcaag---atca---cgtgcac-tttcaccaccctgtgaagttc---------------a
tcatcatttatttaatctgtagcctaatgaacggcatggttcccc-cgagtctgtagtgg
gaggactacacaccatgttttcgggtgactccaagtttact-------------------
------------------------------------------------------------
------------------------------------------------------------
------------------------------------------------------------
------------------------------------------------------------
------------------------------------------------------------
------------------------------------------------------------
----------------------------------ttgatatgatgatggtagttatatca
atatttgcgcatgaaggcgtttccactgccatt--tctcacttcattaattttacctaca
caacaagattccaccatgtca-------aagtgatctgtctgcatttatacaatt-----
-----------gtattgaaact-------tcctgtttccatcacaggggcggcaggtagc
ctagtggttagagcgtaaccgaaagtttgcaaaattgaatcccagtgctgacaaggtaaa
acatctgtctttctgcccctgaacaaggcagttaacccactgttccccgataggccgtca
ttgaaaataagaatttgttcttaactgatttgcctagttaaataaagtttaaaaaataaa
aaataaaaacagctgtc-atggt---------tgttttttatactgtatg-actttactc
acat--aaactgtgtatggaagcgtggttagtgtcccaata-------------------
---------------------cttttggagctggtggttgagatcgg-------------
----ttgtatgaaaccaatctgtgcataaagtaaaactctcagccatgccagcccgc---
------------------------------------------------------------
----------------------------------tcttcatttctattcagttcgactaa
------------------------------------------------------------
------------------------------------------------------------
-----------------ccatcaagt----------------------tagattcac---
------------------------------------------------------------
------------------------------------------------------------
------------------------------------------------------------
------------------------------------------------------------
------------------------------------------------------------
------------------------------------------------------------
---------------agatatccatcagacacattttgggtatgttcaggtcaatagatc
tttgacctcta-------------------------------------------------
--------------------------------------------------gggtacatac
tgtaaca-----------------------------------------------------
------------------------------------------------------------
----------gaattaccagtataaatt--------------------g-----------
------------ctttaaaaaggaaaca---------------ttgttacatttgaaact
t-----------------------------------------------tgtttgacaagt
ggttctgaatagtcatgacattacc----------------------------------t
tttcaaatgatatataatataaccaactttgaaagcaccagctacaactactgg------
---------------------------------------------ctcctgagtggcgca
gcggtctaaggcactgcatct-----------------------cagggctgtcactggg
gttcctggttcagttccaggctgtataacaactagc----------------tgtgatag
ggagtcccataggacggtgcacaattggtatgtagggag---------------------
-----------------------tcccataggacggtgcacaattggtatgtgttgttag
ggtttggc--------------------------------------------tgtcattg
taaataagaatgtgttcttaactga-----------------------------------
-------cttacctag------------------------------------ttaagtaa
acaattgttaatcacccatattgacattagaatgttgga---------------------
------------------------------------------------------------
------------------------------------------------------------
------------------------------------------------------------
agtttagcgatagaattccatgttgtgggattgtaacttt--------------------
------------------------------------------------------------
------------------------------------------------------------
----------------------------------------------gctgatagaagcac
caatttatactgcattg------------------------cttgctgtttggggtttta
ggctgggtttctgta------cagtacagcactttgt-----------------------
------------------------------------------------------------
------------------------------------------------------------
------------------------------------------------------------
-------------------------gacacacagctgatgtaagaagggctttataaata
catttga-------ttgtacacacacagctagaa--------------------------
----------caggtttttaaaaagatttgtagctgggccaacggaatgttcaagtgagc
ccgaccactccccaatggt----------------------------ggtttcattgagg
ac----------------------------------------------------------
-tggcttgaattgaaaggatggccaca-tcctttattttcatcatga-------------
-------------------gcaaaagctattgggctttccaattagttgca---------
-------------aaagggtccatttaataaacacaggacac------------------
------------------------------------------------------------
------------------------------------------------------------
------------------------------------------cagcaatgtggataacac
taatttatagaagaaaacacaagcgacttcaa----------------------------
-----aggctaacttctct---------------gaacaaggg-----------------
---------------------------aacaaaatcatcaccaaattcactgagaataca
tggcatagaatgaataaacaatactctaagcc----------------------------
------------------------------------------------------------
-gcagcttcatactacttgtcaaacatagagaact------gatactgtatactgacttt
tggggtgggcttggtgtggg----------------------gtatgtggagtccatggg
tggcttttcaccatt----------------tatttggattcctcacatctgagccatt-
--gttaagtg--------------------------gttaggttcaaatcaaactatatg
aatcacat------------------------gcgccaaatacaacaggtgtagacttta
ccgtgaaatgcttgcttacg--agccctaa------------tcaacaataaaataatac
taaaaagacaaataataacacgaggaataaag--------------tacacaaaaatgga
cctacaatcagggagtaccagtacaatgtgcaggggtatgaggtatttgggtatgaatat
tatatgaataatataaa-------ttgaaatggcaaat----------------------
--------------------------ttgggtgcaatcaattagcttattttctcagagt
ttaaattgctttccaacaaaataatttggcagaa--------------------------
-----------------------atgcttatctgtctctaactaca-----------gaa
accatttcagaacgatctgagatggtgagtgtcatggcttgctg----------------
------------------------------------------------------------
------------------------------------------------------------
------------------------------------------------------------
-----------------------------------------
>C10_36517570-36522150
----------acctctccttcctgttggtcggg---------------------------
------------------------------------------------------------
----------------ctagggtgaaagatgaacgttaggcggcaggcggtggtgtgt--
----ggtgggg----gcaggacatcagagcagtttcctggc-------------------
--------------------------------------------aatcagagaccttccc
tagggacc-----------tggggaggagaggaggatgtgttacatagtgtccttact-g
tcttaccacatagctgtgctctctggctccatactgtcaggttactgtgatccaagtggt
a-----------------------------------------------------------
------------------------------------ctctattccctatgaatttcacta
ctgttgacctatacggcgggaaca------------------------------------
-------------gtagtactatatactgtat--atacagtacaagtcaaaagtttagac
acacctactcaagggt--------------------------------------------
------------------------------------------------ttttctttattt
tta--------------------------ctattttctacattgcgcttgatggtttttg
cgactgcacttgaagaaactttct------------------------------------
------------------------------------------------------------
------------------------------------------------------------
------------------------------------------------------------
------------------------------------------------gtcttaaagtaa
tgat-------ggactgtcgtttctctttgtttatttgagctgttcttgc----------
------------------------------------------------------------
----cataatatggact-------------------------------------------
tggtcttttaccaaatagggctatcttctgtgtaccccacctaccttgtcacaacacaac
taattgcctcaaacgcattaagaagg----------aaagaaattccaca----------
-aattaacttttaacaaggcacacctgttaattgaaatgcattccaggtgactacctcat
gaagttggttgag---------agaatgccaagggtgtgcaaagctgtcatcaagg----
----------caaagggtggctactttgaagaatct---caaatctaaaatggattttga
t------ttgtttaacactttc-------------------------------ttggtta
ctac--------------------------------------------------------
--------atgattccatatgtgttatttcataattttgatgtc-ttcactattattcta
caatgtagaaaaaagtactaaacgcag---------------------------------
----------------------------------tagagttctgctagcggccagtacta
gacac-------------------------------------------------------
---------------------------------------------agtagagttctg-ct
agcgaccagtactagacacagtagagttct--gctagcgaccagtactagacacagtaga
gttctgctagcgg--------------------------ccagtactagacacagtagag
ttctgctagcggccagtactcg--------------------------------------
------------------------------------------------------------
------------------------------------------------------------
------------------------------------------------------------
------------------------------------------------------------
-----------------------------------------------------------a
cacagtagagttctgcta---------------------------------gcggccagt
actcgacacagt--agagttctgctagcggccagtact---------caacatagtagag
ttctgctagcggccag-------------tactcgacatagtag-agttctgctagcgac
cagtactagacacagtagagt---------------------------------------
--------------------------------------------------------tctg
ctagcggcca-------gtactagacacagtag---------------------------
-------------------------agttctgctagcggccagtactagaca--------
------------------------------------------------------------
------------caggagagttctgctagcggccagtactagacacagg-----------
----------agagttctgct-------------------agcggccagtactagacaca
ggagagttctgctagcgaccagtactagacacaggagagttctgctagcg----------
-----------------------------------------accagtactagacacagga
gagttctg-----------------------------ctagcgaccagtactcaacatag
tagagttctgctag-------cggccagtactagacacagtagag------------ttc
tgctagcggccagtactagacacaggagagttctgctagc--------------------
-----ggccagtactagacacaggag--agttctgctagcga------------------
--------------------------ccagtactagacacagtagagttctgttagcgac
cagtactcgacatag-tagagttctgctagcggccagtactagacacaggagagttactt
taaaggtcgactttgggcaaaaacgca-aaaataaagtccttaaactgtataactga---
tcaaa----gcaccatcatgccaggtcatttaatgcttgaataagatatt------tggc
tacagaagtgccatttcttaccgatttc-taaagct------------------------
------------------------------------------------------------
-----------------------------------------------------------t
ccatcccgaccccatt-----------------------------------------ttt
taaatgtaattttaaataaatgatttggggaagaa-------------------------
------------------------------------------------------------
----------------------tcaatctgttctgaatattgagggacatgtccccc---
-------------catcccccttggcaaattgcctatggtacagggat------------
------------------------------------------------------------
------------------------------------------------------------
-----------------------------------------------acgccagggctct
taggctacccacggcagaaccatgttc-cccttcatgaaaactgtcctataggt------
-----------------ctttcttgtgaaata-----------tattttctctctctagc
taggtttctattcatt-------tggtgacaga-ttttca-tgcaaatat----------
-----------------aaaaaaaatttgcattatccaaccagtggtggtgtttccacca
aactgacttg-ttgtgtagac-aaa-----ttagtatgtgatgacatagtgcacacacaa
tggacttttttgccaaagttttcatgtaccaaataaaaatctg-aagttcaatgtgtttc
catggcattttcaacag-----------ttgt---------cacaaaa---actg-gtgc
gttacat---acatttgcc------tactctggtcttggcacgtgtgctc--------at
gccaacagctcacagg------tacagtgcaggtaggctgtgcaggtagg--ctagtcca
catgatgagattagtatggataagta-----------ttttt-atttatc-aaactgcag
tccagcatcgatcatcatgtcaccagaatcagaccattgatatttgtttgtaaaggaaca
tcaag---atc--actatgcac-tttcaccaccctgtgaagttc---------------a
tcataacttatttcatctgtagactaataaactgcatggttttc---cgagtcgtagtgt
gaggaccacacaccatatcatcgcgtgattccaagtttact-------------------
------------------------------------------------------------
------------------------------------------------------------
------------------------------------------------------------
------------------------------------------------------------
------------------------------------------------------------
------------------------------------------------------------
----------------------------------tcgat---atgattgttattatatca
atatttgtgcataaaggcgtgtccactgccatt--tctcgcataatacattttactgaca
gaaaaagttcccaccatgttgaacaaacaaattatttgtctgcatttatacaatt-----
-----------gtaccaaaact-------tcctgttaccatcaaag--------------
------------------------------------------------------------
------------------------------------------------------------
------------------------------------------------------------
------------ctctc-gtgat---------atttt-ttatacggtatt-actttattt
gcataaaaactgtgaatggaaacatggttaatgagaataaa-------------------
-------------------------tatataaataaataaaggttaaataataatttta-
------------------------------------------------------------
---aaaactgtaaagttgaataaagtaaatgaattctgaatcagagataaaccaagcag-
tactgcatgtc--------------------------ctgtgtgtctgcagggagagact
------------------------------------------------------------
------------------------------------------------------------
----------------------------------------------attaggataaac--
------------ttctgatctcagaaaggacatttaaaagattcacaaccttcaga----
------------------------------------------------------------
------------------------------------------------------------
------------------------------------------------------------
----------------------------------------------------ccacaacg
ttaaaataaaaacccctctt--------------------------------------tc
cttcatcgtta----tcagcttcatgttgtcttctgtgg---------tattttaacacc
tctgctaactct---gccctgcctcttccaacctccagaaactcagatgaatagatatga
tccactgtatca--------------------------------------gagtgaaaac
acgacag-aaatgactcataagatccacatgcttgacagacttctcagagtagaatggct
tggctcatacctctcagcattcaactggctgttctgatcagaactgtcctta---cagac
caggacatcaaagatgaaggagacaa---atgtaccttttacat----------------
------------ttctaatgatgaaggagaagacta-----ctgtttgatgttcagat--
---cctcagctggagagagcctgctgctgtggaaca------------------------
------------------------------------------------------------
-----cttcaaacccagttgagaattcctccctggctgctgagtttagggatcg------
------------------------------------------------------------
---------------------------------------------actggtactggaggg
atcaaatctctatatcaacaatctcactcagtcaga------------------------
------------------------------------------------------------
--------------------------ctctggacggtacagaatggagtgttggacagac
ggcagggt--------------------------------------------gtcacacc
gggacagcaaggaactcctagtc-------------------------------------
-------tgcagtggt------------------------------------tcaaatga
agaagagatgatgcaggttaat----ttaggacaacgtgtagagctgcagtgtgaggg--
----------cacaagggaagatgccaacatgacagtcagatggttca------------
------------------------gggaggatgaaaatggggacaacagagtgcagttag
ctgagaacagctcctctctccacatcaccaacatcaccataaagga--------------
cctggagtcgtattactggtgcatgggactggggggacag--------------------
------------------------------------------------------------
------------------------------------------------------------
-----------------ctttgtgtttacagcctggtc--------tttaatctgggaca
taagttacagtatgtta------------------------ctctctcagtaggagagga
ggctgtactgccctgctttaaccctgatgaccccaat-----------------------
------------------------------------------------------------
--------------------------------------------------gggacagaga
ca-aggtgggatagta------------tcctctttggatacatcagatgggtcc-----
--------------------ccagt--catctcactagcggagggaagcagatgtacctg
a-------------cagatggaagaacatcagggaact----------------------
-----------------------------tctccctggtcatcccatcactgatgctcaa
ccactc------------------------------------------------------
----------------------------------------agggtggtatgggtgctctg
agaagttacaaggaacgtacagata-----------------------------------
--------------------cagaaaacgctatgctctcctggtgtgcccc---aaggct
gagccgctc----acagagtttttctcagagggagaggaggt------------------
------------------------------------------------------------
------------------------------------------------------------
----------------------------------------tgttctcagctgtaactcta
atctcactgagtctgacagggtgtggtac-------------------------------
-----agacggactgctca---------------gctggacga-----------------
-----------tgtcattctggacacaagagtacaactagcaaacttgccccaagacttg
gttggccgaatgaatgcatcacaccctccctcctttct----------------------
------------------------------------------------------------
------------------------------------------------------------
------------------------------------------------------------
------------------------------------------------------------
--------------------------------ggtcctctctaacctctcactggcagac
agtggaga---g-------------------t------------actggtgtgctgtctt
ctatgaagggttg---------------------------------tgtgtctcagtaac
taag--------------------------------------------------------
------------------------------------------------------------
------------------------------------------------accctcttgctg
gtgtgggacccg--------------tttggcatcaactccacgttctacagagtgtact
cttcactgatgggctgtgctct--------------------------------------
------------------------------------------------------------
------------------------------------------------------------
------------gctggggatggtctgtgctgtgatcactgtgaacctgaagacctggag
aagaagagaccagacttccctgaa------------------------------------
-----gacccggaggactgcagtccagacacagggacagcagagcagcagagtggaagag
gagagagaagagagtgaggaagaaagaggagagggagt---
>C10_69083590-69088280
-----------------------------------------------------atttcaa
aaaggcttt-acaacgaaagcaaaacatt-------------------------------
----------------agattatgtcagcagagtacccagccagaaataatcagaca---
------------------------------------------------------------
------------------------------cccatttttcaagctagcatataatgtcac
aaaaaccc--------------agaagacagctaaatgcagcactaacctttgat----g
atcttaatcagatgacaaccctaggacattatgttatacaatacatgcatgttttgttca
---------------------atcaagttcatatttatatcaa-aaaccatctttttaca
ttagcatgtgacgttcagaactagcata------------ccccccgcaaacttccggtg
aattgacaaaaaatgtactaaattac----------------------------------
-------------tcacgataaacgttca------caaaaagcataacaattattttaag
aattatagata--------------------------------------cagaactcctc
tatgcactcgatatgtccg-----------------------------------------
------------------------------------------------attttaaaatag
cttttcggtgaaagcacattttgcaatatt-------------------------ctaag
tacatagcccagccatcacgggctagctatttagac------------------------
-------acccagcaagtttagcc------------------------------------
----------------------------------ttcaccaaactccgatttactattag
aaaagttt----------------------------------------------gattac
cttt-------------------cctgttctt-cgtcagaat------------------
-gcactcccaggacttctacttcaataacaaat-------------------gttggttt
ggtcccaaataatcc-----------------------attgttatatccaaacag----
----cggcgttttgttcgtgcgttcaagacactatccgaaagggt---------------
-----aaataagggtgacgagcatggcgcatttcgtgacaaaacatttctaaatattcca
ttaccgtacttcgaagcatgtcaaccgctgtttaaa---------atc-----------c
atttttatgcaatttttctcgtaaaaaagcgataatattccgaccgggaatctgc-----
--------------gtttaggtaaaaagactaaa--------------------------
-------------gaaaataaagcacggggtcgactcgtgcacgcgcctaagcccattgt
cc------------------------tctgatcggccacttgccaaaagcgataat----
--------gtgtttcagcctgggg-------ctgcctcgatatcattcagctttttcccg
ggctctgagagcctatgggagccgtaggaagtgtcacgttacagcaaagatcctcagtct
tcaataaacagagacaagaaga------------acaagatcttgtcagaga--------
---------gggcacttcctgtaaggaatctctcaggtttttgcctgccatatgagttct
gttatactcacagacaccattcaaacagttttagaaactttagggtgttttctatcc-aa
agccaataattagtta--------------------------------------------
---------------ctgggcaggagtagtaa-------ccagattaaattggg-tatgt
------------------------------------------------------------
------------------------------------------------------------
------------------------------------------------------------
--------------tttttttatccggccgtgtcaatactgcccccta------------
------------------------------------------------------------
---------------cccccaacaggttaactaaacatagaacc----------------
-------------------------------------------------------agact
acctagactaa-acatagaatacatgaatctcaaacagt--------gcccaaaaaaccc
cggaatacttaaat---------------------------------------------c
aaatgcccttactacaaaaacaccacc--------------------ccgaaccacaaaa
accaaataccc---------tctgaca-----------------------------cgtc
ctga---------------ccaaactacaatgacaatt----------------------
------------------------------------------------------------
--------------------------------------------------------aacc
cttatactggc----caggacgtgacacagagggtgaagaggaacttg------------
------------------------------------------------------------
-----------------------------tatcagtgagt--------------------
---------ttgaccagatcacc------------------------tgctgagctat--
------------------------------------------------------------
--agctccccatgttctcg------------------------------cctaagattgt
actttttttatataccagacacaaaacgta---tattaccttacttttgtgaat------
---------------tataaaaatca---------ctatacaaagtctgccaatgg----
------------------------------attcaatgcttgatagaactgcaatacaga
actcc------------------------------------------------------g
atacactcaatcta--------cacagagagctgtattgatgtgtattctc---------
--------------------------tgaatagtagttattctagagcaaatcta-aaat
aa-gtatttatttgaattcaggttcctc-tggagatataatattaagtaatacatattac
cagagggtgatctgtaacagcgatt-------ttgaccagataga---------------
-------------------------cag---------atcacctgccaagatggaacacc
ttatgtacccgtct----------------------------------------------
------------------------------------------------------------
------------------------------------------------------------
----------------------------atgattatagctgttat-atactagg------
---------------------tatgaccatg-tacaaaatcta---aatgac--------
-----------------------cttaga-------------------------------
------------------------------------------------------------
------------------------------------------------------------
-----------------------------------------------------tgtatgc
tgtttcagtcaaaaca-gctcataaaagtctg--------------------tcagtagc
taggtttccatccaat-------tggcgacaga-atttca-tacgaatcttctaaaatct
gtata-----------tagaaaatatgtgcattttcccactagtggt-gtgtttccacca
aactgacttg-ttacggataa-aaa-----tcagtgcgtgatgacataatgcacacaaaa
tgtactttttcgcttaagttttcatgtgccgaatacaaattta-atgttaaaaaatgttc
catcacattttcagctctaccaatatttttgg---------cac--aa---actg-ttgc
attaaataaaaaatgtgcc------tactctggtcttggcacgtgcactc--------ga
gccaacagctagcaga------tacagtgtgggtaggctctgcgggtagg--ttagtcta
catgaatagtttattatggataagag--cgatatta-ttttt-gttagtc-aaacggcag
tcaagcatcgataatcatgtcaccagaataagatacttgacattta-ttggaaagaagca
tcaag---ctcataccgtgcac-tttcagcaccctgtgaagttc---------------a
tcataacttattacatctgtagcctaataatctgcatggtttat---cgagtcgtattag
gaagaccacacaccatgtcatcgcatgactcaaagtttact-------------------
------------------------------------------------------------
------------------------------------------------------------
------------------------------------------------------------
------------------------------------------------------------
------------------------------------------------------------
------------------------------------------------------------
----------------------------------tcgat---atgatggttattatatca
atatttgcgcctatattcgtttccaccgccatt--tctcgcttaatacattttaccaaca
caaaaagatcccaccctgtcaaacaaacaattgatctttgggcatttatgataac-----
-----------tgaactaaatgactatcgccccgtatcactcactt--------------
------------------------------------------------------------
------------------------------------------------------------
------------------------------------------------------------
------------ctgtc-atcat-------------------------------------
------------------------------------------------------------
------------------------------------------------------------
-------------gaagagctttgaggagagttaaggatcatatcacct-----------
------------ccaccatacctgacaccctagacccactaca-----------------
---------------------------------------atttgcataccacaccaacag
------------------------attcacggatgatgcaatcgc---------------
----catcacactgc------------cttatcccatctggac--aaaaggaatacctat
gtaagaaggctgttc-------------------attgactacag---ctcagccttc-a
acaccata---------gtgccctccaagcttatcactaagctcaggggccctag-----
--gtttgaactccactctgtgcaact------gggtcctggacttcctgacaggctgacc
ccaggtgt-----------------------tgaagatgggcaacaacacctcctcc--a
cactgatcctcaaca--------------------------------------ctgtact
ccccatttacccatgactg----------------cgtggccacgcac--gtatctaaca
caatcatcaagtttg---------------------------------------------
--------------------------------------------------------caga
cgacacaa--------cagtggcatgcttgattactaa----------------------
-caacgatgaga--------------------------------------cagcctacag
ggaggag-gtaacggcactgg--------------caagtggtggcagaaaaataacctc
tccct-------------------------------------------------------
------caacg-------------------------ttatcaaa-------acaaaggag
ctgatagtggacttcaggagacagcagc--------------------------------
----------gagagcacacc---------------------------------------
-ccaatccacatcaacagggtcgca-----------------------------------
-----gtggagagggtgaaaagcttcaagttcc---ttgacgtgcacatca----ctgac
aacctgaaatgatca---------------------------------------------
----tgtacttcaggaaa----------------------------------cagcagat
g--------gagcaccccccatccacatcg-------acgggacagca------------
-----------gtagagaaagtggacagttt-----------------------------
----------tagattcct-------cagcgtacacatcaaagacaaactgaaatggtcc
accca---------------------------------------------------caca
gacagtgtggtgaagaaggcacaacaccgcc-----------------------------
------------------------------------------------------------
------------------------------------------------------------
--------tcttcaacctcctg--------------------------------------
-------------------------------------aggctgaagaaatttggctttgg
cccctaagacactcactaacttctacaaatgcactattgagagcatc------------c
tgtcgggctgtattattgtctggtacggcagttgca---------ccgtccgcaactgca
ggg--------------------ctctccagagggtggttcggtcagc------------
-----ccaacacatcaccaggagcacactgcctgccctccagga----------------
----catctaca-----------gcacccggt--------------gtcacaggaaggcc
aagaagatc--------------------------------------atcaaggacctca
gccacctg---------------agccacagcc---------------------------
----------------------tgtaatggcaa---------------------------
--agtgaaaaca-agttttttgaaaaggttgcaaatgtattgaaaat---gaaatacaga
aatatctaatttaca-----taagtattcacacccctgagtca---------atacatgt
tacaatcacctttggtaat--------------gattacagctgtgagtctttctgagta
agta--------------tctaagagctttccacaccttggattgtgcaacatttgccca
ttattattgtcaaattggttg--ctgatcattgct---------agacaaacatgttcag
gtctttacataga-----------------------------------------------
-----------------------------------------------------ttttcaa
gtagtttaaatcaaaacggtaac------ttggccactcaggaacattcactgtcttctt
ggt-----------------aagcaactccagtgtagatttggcctt-------gtgttt
tagt---------taattgttctgctgaaaggtgaatgaattgtccagtgtctggtgg--
aaagcaggttttcctc-----tgggattttgcctgtgtttagttcccttccgtttctttt
ttatcctgaaatactctccagtaactgttacacgcatacccataacatgatgcagtcacc
actatactttaaaatatggaagtgatactcagtaatgtgttgtattggacttgccccaaa
c-----------------------------------------------------------
------------------------------------------------------------
------------------------------------ataacactttgtattcagtgcaaa
aag--------ttcatcgctttgccaca-------------ttttcgaggtattacttta
atgtgtttttgcaaacaggat---------------------------------------
------------------------------------------------------------
--------gcatgtttagta----------------------atatttttatt-------
------------------------------------------------------------
-------------------------------------------atgtacaggattccttt
tt----------------------------------------------------------
------tccactt---------------------------------tgtcaattagtttt
-----------gtattgtggagtaactaca--------------------atgttgttga
tccatc----------------------------------------ctcagtgttctatc
aaag--------------------------------------------------------
----------------------------------------------------ccattaaa
ctctataactattttaaagtca--------------------------------------
------------------------------------------------------------
------------------------------------------------------------
------------------------------------------------------------
------------------------------------------------------------
------------------------------------------------------------
-----------------------------------------
>_R_C10_76458688-76463366
------------------------------------------------------------
------------------------------------------aaca--------------
--------tttctgcagcattgaaggtccccaagaacacagtggcctccatcattctt--
----------------------aaatggaagaagtttgggagcaccaagactcttcatag
agctggctgc--------------------------------------------------
------------------------------------------------------------
---ccggctaaactgagcaactggggtaaaaaggtgacgagaacctgatggtcactctaa
----------cagag--ctctggagttcctctgtggagatgggagaat------------
--------------cttgcagaaggacaaccatctcttcagcactccaccaaccaggcct
ttctggtagagtggccagagggaagccat------tcctcagtaagggcacatgacagcc
ca-----------ataggagtttgccaaaagg--cacctaaaggactctcagaccatgaa
aaacaagattc-----attggtctgatgaaaccaagattgaacgctttggcctgattgcc
aagcatcttgtctggaggaaacctggct--------------------------ccatcc
cta-------cggtgaagcatgctgacggcagcatcatgctgtggggatgttt-------
-------------------------------------------tacagcgacatggactg
agagactagtcaggatcgagggaaagacgaacggagcaaagcacagagcgagatccttga
tgaaaacatgcctcaaa----------gcgctcaggacctcagactgg------------
----------------------ggcgaaggttcaccttccaacaggacaacgaccctaag
catacagccaagacaacgcaggagtggctt------------------------------
-----------cgggacaagtctctgaatgtc-------------cttga--------gt
ggcccagccattgcccggacttgaaccagatcg---------------------------
--------------------------------------attgaataatgcacactg----
----ctctcttccacctggacaataggaataatacctactgtac----------------
------------------------------------gtgagaatgctgttcattgac---
------------------------------------------------------------
--------------------------------------tacagctcagcgttcaac----
------------accatagtcccctccaagctatcc------------------------
------ccaagctcgggaccct----------------------------------ggga
ctga--------------------------------------------------------
--------acacctccctcttcaa-----ctggatcctggactttctgacggccatcccc
aggtggtgagggtaggtaacaacacatctgccat--------------------------
------------------------------------------------------------
------------------------------------------------------------
------------------------------------------------------------
-----------------------------------------gctaaccctcaacacggtg
gcccctcaggggt--------------------------gtgtgcttaggctcctcctgt
acttcctgttcacccacaactgtgtggccacacaca--------actccaacaccatcat
caagtttgctgacaacacaacggtggtaggcctgatcgccaacgacaatgaga-------
--------------cagcctacaaggaggaagtcggagaccctgcag----tgtagtgac
aggacaacaacctctccctcagcaagattgtagactacaggaaacagaggggtgagcacg
accccatc---cacatcgacagggctgtagtgga--------------------------
---------------------------------------------------gcgggttga
gagcttcaagttcctctgtgtcca------------------------cat---------
------------------------------------------------------------
-----------------------------------------------cactaagaatcta
tcatggtacacacaacacagc---------------------------------------
--------------------------------------------------------cgtg
aagaaggcgcgacagcgcctctttttccttcaggtggttgttaagatttggcatggcct-
------------------------------------------------------------
------------------------------------------------------------
---------------------------------------------------------ctc
agatcctcaaaaagttataca---------------------------------------
---------------------gctgcaccattgagagcatcttgactggctgca------
------------------------------------------------------------
--------------------------------------------tcaccgcttggtatgg
caactgcaccaccc----------------------------------------------
--------------------------------------------------------ttga
tcgcaaggcactacagagagtgggga----------------------------------
---------------------------taacataacataaatatattacctaacatacga
tttggaccaaacttttttctaac-------------------------aatgagttagac
atgaggaatccaaagaaatggacgaaa---------------------------------
------------------------------------------------------------
----------------------------------------------------------gc
cacccacggacccttcacaccccatgccaatcccaccccaacat----------tg----
-----------------------------------------------------------a
gtatacagtctcagtt-----------------------------------------ttc
tatgtctgaaatgtagtatggagcttcgg-------------------------------
-------ctcggaatattgtttcttcatcctatgtaatgtattcccagtgaatttggtga
gt---------------tttttcccccctgttctgagaattagtc-attgttgagtcagt
tgt--t----aggtttttgtcccatcctacatccggatattaccaggttctgaccactag
atggtgctgttctaggtgatttattttttaaatacc------------------------
--------------------cccccactttaaagggctagttcacgcaaattaca-----
--------------------------tattggtttgacagcaatccatgcgttggttttg
ttgtccactgtttcaaatgcta--------------------------------------
-----------------actttttagcatttgtagcacaaatccaatgcaagtcattagc
taggtttccatccaat-------tggtgacaga-ttttca-tgcgaatattctaaaatct
gcata-----------aaaacaatatgcacattttcccaacagagat-gtgtttccatca
aattgacttg-ttgcggataa-aag-----gatgtgtgtgataacatagtgtacataaaa
ataac--ttgcagttaaattctcatgtactgaataaaaactac-aagttaaatgggtttc
catcatattttcaactgttctgattgttttgt---------cataaaacactgtg-ttat
attagatattgaatgtgct------cattctggtcttggcacgtgcactc--------ta
gccaccagctcgccga------tacagtgcggga------------------atagcgtg
catgatgagattattatggacaaaagagcgagattc-ttctt-atttgcc-aaacggcag
ccaagca-cgatcatcatgtcaccagaataagaccctcaatagtta-ttggaaaggagca
tcaagctcatc--accgtgcac-tttcaccaccctgtgaagttc---------------a
tcataatttatttaatctgtagcctaataaactgcatgctttcc---ccagtcgtagtgg
gaggaccacacaacata-catctcgtgaatccatgtttact-------------------
------------------------------------------------------------
------------------------------------------------------------
------------------------------------------------------------
------------------------------------------------------------
------------------------------------------------------------
------------------------------------------------------------
----------------------------------ttgat---atgatggttattatatga
atatttgcgcataaaggtgtttccaacacaatt--tctcacataattaattttaccgaca
caaaaagatcccacctggtctagcg-----------------tattttggaaagt-----
-----------ttgctg------------acaaattttcatcagcc--------------
------------------------------------------------------------
------------------------------------------------------------
------------------------------------------------------------
------------ctgtc-gtgac---------atttt-ttatccaacatgtactttactc
gcataaaatggttggatggaaacctggttaatggtacctatataaactt-----------
--------------tttacacttcctgtccaaatcatcctgaagtatctaaaaattgatt
gt----------------------------------------------------------
------------------------------------------------------------
------------------------------------------------------------
----------------------------------------------------gttactca
attatgtatctctgtctataataaagcc---------cttttgtggggaaaaactcattc
tgattggctgggcctggctgccaagtgggtgggcttatgccctcc---caggctcacc--
------------------------------------------------------------
--------------catggttgcat---------ccctgcccagtcatgtgaaatccata
gattagggc---------------------------------------------------
------------------------------------------------------------
-----ctaatgcatttatt-----------------------------------------
------------------------------------------------------------
---tatattga----ctgatttccttatatgaactataact---------cagtaaaatc
tttga-----------aattgttgccttttacatttatatttctgttca-----------
--------------------------------------------------gtatatatac
aaaataa-atctccttctggtgctccatacattctgtttgtt------------------
--------------------------------------------------------gcct
aatgtttttaaagttgggagcagtgt---gtgtaggttatgtgt----------------
------------ttttgggggagagagtggtgtg-------------tgtgtgtgttt--
----atttgagaaagggagacagagagagt------------------gtgtgagggagg
gagagtgtgtgttttaaagagta-------------------------------------
-----aagaaggtttcattcagtgttttccccttactgccacaatgacatgcag------
------------------------------------------------------------
-----------------------------------------------atcattatgcatg
tatattccttctattcctccagccaaatcacagata-----------------------g
gcctttgcaaatatgagcaaatcagccattctatgcagtattctgtta------------
--------------------------tagtaaacagtgtgaagttaaattcaatatgtgc
tgt---------------------------------------------------------
------------------------------------------------------------
------------------------------------------------------------
------------------------------------------------------------
----------attgagtagaagtgtgaatatcagtgacaggttttttg---tgtagccta
gcaaatgcgcataacgtttcgaaaacaggaataagcattggggggaccgggc-----gaa
cagaaagctaagccactaaatttcccccctgt----------------------------
ggtattgcgatactactcagtatcgtgatacttggcctgg--------------------
------------------------------------------------------------
------------------------------------------------------------
---------------------------------------tatcaaatccttaggaaaatg
ttggtatcgtgacaacac------------------------------------acacac
ttttacact------------ctctacatttgctgatgctgctctgttattatctatct-
------------------------------------------------------------
-------------------tgattgcctagtcattttaacccgtacc-------------
----------------------------tacatattacctcaactaccttgtaccccctg
cacattaactcgt-----------------------------------------------
------------------------------------------------------------
------------gactggtcaattgctatttactgtgttactattttctattttatttgc
caattttcttactttttaaa----------------------------------------
-----------------------------------------------------ctctgca
ttgttgggaaagggctaagtaagcatttcacggtagtctacacgtgttgtattcaactac
cgagtggtgcag------------------------------------------cggtct
aaggcactg---------------------------------------------------
------------------------------------------------------------
------------------------------------------------------------
-----------------------------------catctcaatgctagaggcgtcacta
cagaccctggttgggagtcccatagggcggcacacaattggcccagcgttgtctgggtta
gggt---------------------------ttggctggggta-----------------
--------ggccatcattgtaaataagaatttgttcttaaccgacttgcctag-------
------------------------------------------------------------
------------------------------------------------------------
--------------------------------------ttaaataaaggttaaatgtgac
aaataaaaatgtatttaattta--------------------gtgttttcattgtcatgg
catagttggttcaataacaattgacgagagaagaccgaatatccaatataaaactaactt
tacctgggtgct-------------------gaacagtccatacctacccgctctctgaa
aaagtcgg----------------------------------------gtaaacaatatt
ttgttgaagatat---------------------------------tttgttgaaaattt
ca-----------------------------------------agcagctgaaagacaaa
cc----------------------------------------------gcgcagacaacc
gacaaatgtaattttat-------tcaacattctggcttgtaagtcttgtaatttacacg
atttgcagacat--------------tagattcaggctgtatataacaattagttgtatt
acagcctggttaatcacactacacataatgaatgcagtattagcacatcaatggtgagag
att--------------------atgtttacacagttatcattagatagctagctagcta
acctacctgtaatgttgacgttgtcatttcatctcactctgcagtcca------------
---------------------------------------cccaaattcctgtctcagacg
ctaattcaagttacctttc-----------------------------------------
------------------------------------------------------------
-----------------------------------------
>C10_82010138-82014791
--------------------------------------------------agctgctggt
gaatgacc-----------------------------------------------tggct
ctggctgctctcccaactcccagggaggtctacagaaaggctgaggttaatcatccct--
------------------------------------------------------------
-------------acctcagtcaggagagactctacttcatacattgggattgccatgca
g--------------------------------ggctccaaggaaagaatttca------
---gtgctcctggtctcccttatccgccatctgtttacagaaag----------------
------------------------------------------------------------
------------------------------------------------------------
--------------gtaatagaaaat----------------------------------
-------------atagatttcaatcacaagg--gccaagtgtaagattggtacgctcaa
ctggttgctcagagat--------------------agcattttagatatgcggttttgg
catatgctagactggatcctatcagat---------------------------------
------------------------------cggcagttgttgtgattatgtaaagtgtat
aaggtgcagactagagtacctcctaggctgaggtg-----------------tgagttca
tgagcggatacagtaacgtcaaacttttggccatactagcaaactgcat----------g
ctgtaatgtattaccaatattcagaacactagcagtt-----------------------
----------------------------------gcaaaaataagtcagaacactgcaca
aagtgatttaagagcagctctcgtaggtt---------------------cagagagtag
tcat-------ctaaacctgtagactattatc-attgcaaat------------------
-gattacccactgggcacagatgtcag---------------------------------
----ttcaacgttta-----------------------gttttgatttacatttgg----
----ttgagttgtca---------------------------------------------
-------actaacgtgaattcaaggtaaaatcaac-ttaaaaattcccca----------
----tgtcattggatttaggttaaaagttgagtgaaaaaagtaccaaa-----------t
tcctcacgttgatgactttttgcaaatcc------------aatcagttttccatg----
------------atgatttagcattatcgcattaca---------------ttttgtt--
-----------gttgaaattat--------------------------------------
------------------------------------------------------gtg---
---g--aaacaacattgattcaac-------cagtttt----------------------
---------------------------------------------------------tgc
ccagtgggtag-----------------------tttcattcatttgggaatttcatgtc
acct---------------------gtgtctagtttgactatgcaca-------------
-------------------------------------------------ttccattc-ag
aaatggcatgtttgaaaaactgaga-----------------------------------
--------gcagtagattttatgaatcagt----------caaatgagcaaatg-cacat
gaattgtggcactct---------------------------------------------
----ttgcttacatacttgcattttac----------------------------agttc
attggcaagaatttgtaaaagtta------------------------------------
------------tgggcactcaaataccttcttagaaaatgct-caggtcatatctg---
----------------gcaggctgttttttca-----------------------ggaag
gtattttatagtaaggagtaactgcctctgaaatggaattgcag----------------
-------------------------------------------------------ccagt
agcctacctgat---aaaatgcctctgtaatgagtgctg--------ctggagaagctct
tgaatggattgcct----------------------------------------ttccac
tggcaatgctagcgctgcaacgctg---------------------tcaaatataaaact
gcctagcttct-------------------------------------------------
--------------------tcaactttcatggccggtggaattgagccagcatgtctgg
tgtagctgat-----agctctgaaagagctctgagagactcacacctg-------ccagt
tgtacctctgcattggcctaaggattcctcctcacttggctttaacaggataatgtagca
gcacttgtagt----cagatggagattgaggaaatgaatagcctgtgt------------
------------------------------------------------------------
------------------------aaggtgataggagggtggcaggtaagaagaataatg
--tttatggatagtgtatttatg------------------gagagtgtttagcagcgca
aggca-----------------------------------------atgggctact----
--------------------------------------------------caaaatcaat
tttcatattagatggtgtgtagcactagtttcttctcatctgttttctggcttt------
-------------ctaaaagtacata---------atgcagga-----------------
-------------------------------------------------taaatgtcaag
tgttc------------------------------------------------------a
aacaaatcattatgaga-----------aaaaattatgagaaaaaatatct---------
--------------gcccctcacatcaggaccatcatggttaaatgcattaccag-cttc
cacaaagatcccagcccaaaga--------------------------------------
------------------------------------------------------------
-------------------------cag--------------------------------
------------------------------------------------------------
-------actgtagaccatgcccctaaca-------------------------------
---------------------------ccatatgtgcttcatgt-tggtcactga-----
----------------------tgtcgttcttcaggcccaaagct---------------
------------------------actcctgctggaaggtaaaacactttca--------
------------ggtttagttttcctcctgaagcta------------------------
----------------------------tcgctggtacatgtgacagctgaaaaagacac
taacaac---------------------------taaatgcaatgctaatgtttcacttg
tagacagtgttgtatttcatac--------------------------------------
--------------------------------------------------agacagtagg
taggtttccatccaat-------tagcgacaga-ttttaa-tgcaaatattctagaatcc
gaata-----------aagaaaatgtgcgcattttcccacaagtggt-gtgttcccatca
aaccgacttg-ttgcagacag-aaa-----tcagtgagtgatgacatagtgcacacaaca
tttattttttctcttaag-tttcatgtaccaaata-aaatcta-aagttcaatgtgcttc
catcgcattttcaagtctatcgatagttttgt---------cac-aaa---actg-ttgt
gttatata-caaatgtgcc------tactctggtcttggaatgtgtgctc--------ta
gccaacagtttgcagata-------------------ctgtgtgggtatg--cgagtcta
c---atgagattattatggataagg----------------t-atttgtc-aaacggcag
tcaagcatcgatgatcatgtcaccagaataagaccctcaatattta-ttggaaaggagca
tcaat---atc--actgtgaac-tttcaccaccctgtgaagttc---------------a
tcacaacttattttatctgtggcctaataaactgcatggttttc---cgagtcgtagtgg
gaggaccacgaaccatatca-agcgtgactccaagttcact-------------------
------------------------------------------------------------
------------------------------------------------------------
------------------------------------------------------------
------------------------------------------------------------
------------------------------------------------------------
------------------------------------------------------------
----------------------------------ttgat---atgatgggtat--tatca
atatttgcacataaatgcgtttccactgctatt--tctcgcatagtacattttaccggca
caaaaagatcccaccatgtcgaacgaacaaatgatctctctgcattta-attttt-----
-----------ttaacgacact-------tcctgtttccatcacag--------------
------------------------------------------------------------
------------------------------------------------------------
------------------------------------------------------------
------------ctgtc-gtgat---------tattttttatacggtatg-actttactt
gcataaaaactgtggatgaaaacgtggtttatg---------------------------
------------------------------------------------------------
--------ata--actcaattagcctatatgctaacttgta-------------------
-------------gcctatgatagaaaatctaggcctactttaggtaagcagaa------
----gcatgatactttt-----------------attctatttgcatagcatgttattgg
----------------------ctatcataagtttatgaaaactc-------aaccatat
ttgttgtagaactataagcttcagaacaggctcctatttccac--atagtgacaacttag
aaacagtttctgctttagtttc---cttcgtacaagagacaatgg---cccactattt--
-----------------ttcccatgtgacctatttattgagtgaggagggtcaat-----
---gtgtttcagaatcccattcaat---------agtcttgctgtaggatgtaggacttg
gttggtga-----------------------tagaccagactgtattaaataacaaagga
cttggattatctccac-----------------agtag-------------tcttaaatt
gattttgtatgtatttgtgagtgcgcac---gtttttggccagttcag--acgctt-ttt
ttgcaattagttgtgtgcttggtgtgcatgttaatcaggat-------------------
------------------------------------------------------ctatct
ggattcgt--------ctttgttttgctaagagttgaagacccatgagtt-atgacatag
ttcaggacaaaactttc---------tga--------acggcaggtaaatcatttttcta
aataata-gaacagaaattggttctgatccggatcatatccctgtcactgtctcaagcta
tttga-------------------------------------------------------
------gataaaatgtcaaat--------atgctgtcttttatc------------tgaa
ttgttga-----gtttaaaggcagagttca--------------------gtttaa----
---------gataggaaagca---------------------------------------
-atggtctttcaaagcatgcgtatt-----------------------------------
------------------tacattttgcaacaggt-------------------------
------------------------------------------------------------
----ttaaacacagtccacccatcataccttatt--------------tcaccatccttc
gacacatggctcaaccctatgggggcattg-------aatacagttcta-----------
gaagctgggttaaaagaaaaggttagccctcctgtgttagatttgatttgagtgttctca
acactcaatccatgccagg-------tacagggtactttggaacaaaggtacagtaatgc
ctaca---------------------------------------------------tgag
atttgcg-----------------------------------------------------
------------------------------------------------------------
------------------------------------------------------------
----------tgtgtgcatagacac-----------------------------------
----------------------------ttttcactctgtcaacagcgtttttttgtatt
tctttagta----ttttattaggatccccattagtagt----------------------
--------------------------------------------tgcaaatgcagcagca
ctt--------------------cttcctgtgg---------------------------
-----tccacacaaaacatgaaacataatacagaatga----------------------
----------------------------------------------cataatacagaaca
tcaatagac--------------------------------------aagaacagctcaa
gg----------------------------------------------------------
----------------------------acaga---------------------------
--actacataca---tttattaaaaag---gcacacgtagcctacatatcaatgcagatc
tg-aggtga---------------------------------------------------
---------------------------------aacattttcaggatttagaaatggaat
gtta--------------tcagctatgatt------------------------------
------------------ttt--tggggccgtctc---------ttctcactgacttttg
ttacac------------------------------------------------------
------------------------------------------------------------
------------------------------cttttttgcatgtg-agtttgtacgagtgc
acc------------------------------------------------------ctt
ggga---------gatggactgcagtcgaaccaggccaaactgtcaagttaaatctgt--
-----------------tcctctaagggtggagtttt-----------------------
------ggatacagcaccaaaaccatatgccacagg------------------------
------------------------------------------------------------
------------------------------------------------------------
------------------------------------------------------------
------------------------------------------------------------
------------------------------------------------------------
------------------------------------------------------------
-------gatttcagccctgcaa---------------------agaatgcacacatgct
gactggaggcatggcctgca----------------------ggaacaaccctccagtcg
agcgtt-------------------cccttgtcctctcagcaccagtgagagatggatt-
------------------------------------tactcctccttgttactcatcact
agtcctt--------------------------------------------aatccagac
ggaatgtccactc---------------------------------t--------gttca
ga------tgaggacggctccagcttcatt----------------------------aa
aatcttttaac---------------------------------atgcaagcaatattta
aagacaaaggtcacagg-------tcagtgtaaagc---------------ctctatgta
ggggagcaac-------------------------aatacctggcatcttatattttgag
tttattc-----------------------------------------------------
------------------------------------------------------------
-----------attaaatcctacatatagagtgccggcttaacatttttgg---------
---------------------------------------tacttgttggtgccctagaca
tctgttatagctgtgcaatgtgt-----------------------tgatgag-------
------------------------------------------------------------
--------------------------------------t-g
>_R_C10_85955180-85959743
------------------------------------------------------------
----aaataccaagtccatattatggcaaga-----------------------------
----------------acagctcaaataagcaaagagaaacgacagtccatcatttcttt
aggacatgaag----gtcagtcaatctggaaaagttccagaactttgaaagtttctt---
-------c----aagtgcagtcgcaaaaaacatcaagtgctatgatgaaactggctctca
tgaggaccg-----------ccacaggaaaggaagacccagagttacctttgctg----c
agttcattagagttaccagcctcagaaattgcagcccaaataaatgcttctcagagttca
agt------------------aacagacacatctcaaaatcaa--------ctgttcaga
ggagactgcgt-------------------------------------------------
------------------------------------------------------------
---------------------------------------gaatcaggccgccatagtcaa
attgctgcaaagaaac--------------------cactactaaagaacacaaataagg
cttgcttgggccaaga--------------------------------------------
-------------------------------aacacgtggtgtgatggtgctt-------
------------------------------------------tgctggtgacactgtttg
tgatttatttcgaattcaaggcacacttaaccagcatggcta------------------
ctacagcattctgcagcgatacaccatcccatctggtttccg------------------
---------cttagtgg-----aactataatttgtttttcaacaggacaatgacccaaaa
cacacctccaggctgtgtaagggctatttgacc----------------gagaaggagag
tgat-------ggagtgctgcatcagatgacctggcctcaac------------------
-aatcacctga-------------------------------------------------
------------------------------------------------------------
---cctcaacccaattgagatggtttgggat-----------------------------
----gggtttgaccacagagtgaaggaaaagcagc-caacaaatcctcag----------
----catatatgggtattccttcaagactgttggaaaagcattccagg-----------t
gaagctgattgag---------agaatgccaagagtgtgcaaagctgtcatcaagg----
------------ctggttggctactttgaagaatct----------aaaatatatttaga
t------ttgtttaacaatttt-------------------------------ttggtta
ctac--------------------------------------------------------
--------atgattccatatgtga-------tagttttgatgtc-ttcactattattcta
caatgtagaaaatagtaaaaaatgaaggaa------------------------------
----------------------------------aaccattgaatgtgtaggtgtgtcca
aact-------------tttgactggtactgtacatatatacacacagtacaaag-----
-------------------------------------------------attttttt-aa
agtgaccgtgactacacaataaagt-----------------------------------
-----cggggagttatttccattgtggtctcaattttttacattcacacatatactatac
aattac------------------------------------------------------
----atagatacagacacattacatag---------------------------------
----------atacagacacattacagcgatacagacaaaaa---------------aat
gtaattaagtacatttctt-----------------------------------------
---------------accagcttgttttggcc-----------------------ggtct
gtagcttattcttgacatttttggggctgtctataactaggttt----------------
------------------------------------------------------------
------------------------------------------------------------
------------------------------------------------------------
-------------------------------------------ccacccaattggtgaca
gattatcatgcaaa------------------------------------------tatt
ccaaaaaac----------ctccataaaaacaacaaattga-------------------
------------------------------------------------------------
-----cttgttgtggataaaagtctgtacataaatacgtagttacctt------------
------------------------------------------------------------
---------tgcagctgaatt---------------------------------------
-------------accatgtaccgaataaaataaacaagttaaatgcgttttcatctcta
ggcctactgatggttttgtcgct------------------aaaaatgttgcgtaggtat
agcaa----atgtgcccattctggtattggcacgtgtgctctagctaacagcttgcagat
acagtgccggtata-------------------------------------------gcc
tactgcatgatgagattattatggacaagatt----------------------------
---------------------------gtttttatttgtcaaacggcattatttaaata-
--------------------------------------------acattttcacagcaga
ctgga------------------------------------------------------g
tagaattttatactaacttgaaaacaa---------------------------------
------------------------------------------------------------
-----------------------------------------------------------t
aatgcaattattcattgcattctggtctaggctagattaggtagg---------------
------------------------------------------------------------
ataattgtattgtccctaaaccaga-----------------------------------
-tcagcatgtcttcactgttctt-------------------------------------
---------------------------tcatgcgcaa--------tgatgcacct-----
----------------------ggcctctccgctgtctatcagct-attctta-------
---------------------tttgttcttgtggattcatattgacattttatgcagctt
tcaatgcttttatgtgtggtatgattgctacaatcca------------------cctac
-----------------------ctctattgtcactatgaatggtggatag---------
-----------------------------------aggccaggatagacagttagactgg
tagactacactgagtttaca----------------------------------------
--------------------------------------------------aaacattagg
aacctgctctttccatgacataactaggacaga-tcttca-tgcgaatgttctaaaatcc
gcata-----------aagaaaatatgtgtattttctcaacagtggt-gt--ttccacca
aattgacttg-ttggggataa-aag-----tcagtccatgatgacacaatacacacaaaa
tgtacttgttcgcttaagttttcatgtatcgaataaaaatcta-aatttcaatgtgtttc
catagcattttcaactccaccaatagtttagt---------caaaaaa---actg-ttgc
attaaatagaaaatgtgcc------tactctggtcttggaatgtgcactc--------ta
gccaaca--------------------------tatacagtgcgggtagg--ttagtctc
catgataagattattatggataacag--ccagatca-cttat--tttgtc-aaacggcag
tcaagcatcaatcattatgtcaccagaataagacccttgatatcta-ctggaaaggagcg
tcaag---atc--actgtgcac-tttcaccaccctgtgaagttc---------------a
tcataacttacttcaactgtagcctaataaactgcatggtttcc---tgagtcatagtgg
gaagaccagacaccatatcactgcatgactccaagtttactgttcctcccgaatggcgca
gtggtctaaggcactagagattctgggtttgagtccaggctctgtcggctggagacccat
ggggcggcgcacaattggcccaacattgtctgcactagtgactcctgtggcgggtcgggc
tcagtgtgcgctgacatggtggccagatgcacggtgtttcctccgacacattggtgtttc
tgtcttctgggttaagtgagcattgcagctggagctgaacatggttgggttgtgtttcgg
aggatacacggcttttgaccttctcttctctcccgagtacatacgagagttgcagcaatg
agaatcatttattttttattgcgtactatgaaattagcctgttgtattcggcacatgaga
caaatacaatttgatttgatttgatttacatcaatattt---atgatggttattatatca
atatttggtcataaaggagtttccacaaccatt--gctcgcataattaattttacagaca
caaaaagatcccaccatgtagaacaaacaa------------------------------
---------------------------------------------g--------------
------------------------------------------------------------
------------------------------------------------------------
------------------------------------------------------------
------------ctgtc-atgat---------ttgtt-aaataaggtatg-actttacta
gcataacaactgtggatggaaacgtggttgttaact------------------------
------------------------------------------------------------
-------gaccaggtgactccaggtaaaagctatgatccct-------------------
-------------tgttaaatccacttcaatcagtgtagatgaaggggaggggtgaa---
-------------------------------------atatatttttttaagccttgaga
------------------------------------------------------------
---------caattgagaca----------------------------------------
---------------------tggattgtgtatgtgtgccattca---------------
----------------gagggtaaatgggcaagacaaaagatttaagtacctttga----
------------------------------------------------------------
------------------------------------------------------------
------------------------------------------------------------
----------------------------------------------------acggggta
tggtagtaggtgccaggcataccggtttga---------gtatgtcaagaac------tg
caacattgctg-------------------------------------ggtttttcatgc
tgtcacgt--------gtgctccctctccggcctctagg---------------------
------------------------------------------------------------
------------------------------------------------------------
--------------------tcaccaggctgctcgttatgg-------------------
------tgcatacctgtcaccatcgttatgcacacctgcgtgtc----------------
------------------------------------------------------------
---------------------------------------------------atcag----
-actcccctggactccattacttccctgattatct-----------------tc----cc
tatatatctgtcactccccttggttcattcccc-aggagtcaatgtttctgtttcatgtc
tgtgtgctgttagtgtttgttt--------------------------------------
----tgtattatgttccattcatttcattaaaac--------------actcactccctg
aacttgcttcccgactctcagcgcacatcgttacagaatgacagctcac-----------
----ctagggaagcatcagggagtgtttcttttgttttg---------------------
--------------------------ttttggtgggaatgatgtcaggtccgggagccgc
tacaggct---------------------------------------ctcatgcctcaga
cagatcgccaggctcctctgcctccgctggt-----------------------------
------------------------------------------------------------
------------------------------------------------------------
--------tcgtcaggctctcatgc-----------------------------------
------------------------------------------------------------
----------ctcagccggatcgccagtctcccctgctacagccggc------------t
cgtcgggctttcatgccttc-----------------------------accggattgcc
agg--------------------ctcccc-------------------------------
----------------------------tgcttccacc----------------------
----------------------------------------------ggctcgtcaggttc
tcattcctc--------------------------------------agccggatcgcca
ggctcctctgcctcagcctgtctgtcaggttctcg---tgccccag--------------
-----ccagcgacaggttcccgcgcatcagca----------------------------
------------------------------------------------------------
------------------------------------------------------------
------------------------------------------------------------
------------------------------------------------------------
-------ggtttgaccggtctgctcctgatccccaggatcatccctttggttggcatcct
g-----------------------------------------------------------
------------------------------------------------------------
------------------------------------------------------------
------------------------------------------------------cagctg
gagccg------------------------------------------------------
------------------------------------------------------------
------------------------------------------------------------
----------------------------------------------------------aa
catgcctgggagggggtaccgtc-------------------------------------
------------------------------------------------------------
----------------------------acttaggctctcttcggtgctctag-------
-------------gtcaccatgctcccgtgtctcagccggactgacag------------
------------------------------------------------------------
-------atttcccgctcctcag---------------------------cagaggtgac
cggtctgctcctgatccccg----------------------ggatcgtcattttggttg
g----------------------catcctgcggctggcactgcgcgtcggggaggcctc-
------------------------------------taggtcaccaggctgctcgtcatg
gcgcacac------------------------ctgtcaccat---------cgttacgcg
caccagcgcgtc----------------------------------------ataaaact
ca------cctggactccatcacttccctgat----------------------------
---------------------------------------------------tatcttccc
tatatatgtcactcccc-------ttggttccttccccaggagtcaatgtttctgtttca
gtttcatgtctg--------------tgtgctgttagtgtgtcttattttgtattatgtt
ccattttattttattaaaac----------------------------------------
------------------------------------------------------------
------------------------------------------------------------
---------------------------------------actccctgaacttgcttcccg
actctcagcgcacatc--------------------------------------------
------------------------------------------------------------
-----------------------------------------
>C10_94150365-94155021
------------------------------------------------------------
------------aaagaggagagaggcag-------------------------------
----------------agagagagtgagggaggggttgtctagaccgtttttatact---
------------------------------------------------------------
------------------------------cttacttt------gaccaccagacaacag
aaagataa--------------ggaaaacagttatgagttgaac----------------
----------------------ataacagtatgccagtggaaggaggacagtagcgggtg
---------------------acccacctgtggtttgtgacta-ctatgattttcccatt
ttagccaat-tcaattgcagtaattgtg------------ttaccgaaaagccaatttgg
taacagaattatgagttttaattact----------------------------------
-------------taataatacattttta------caatataactaattggtaggtctac
ctttacttgt------------------------------------------tacttctg
tgaatgttcattatcctcc-----------------------------------------
------------------------------------------------ctcctcaagagg
gagagaaattagaaaatatcttaaagatat-------------------------gtggg
tttttggtaacagaattaca------------aggc------------------------
-------acaaggcaaa--taatt------------------------------------
----------------------------------tctccaaaactaataatgtgtgttga
tattatt-----------------------------------------------------
------------------------------------------------------------
----tggcaggggcctttacttcaaca--------------------------ttaattt
gttttgatatatttcta---------atcctttttagggtagatgttttctaagac----
----ccctttttcatctgtttgatcagga-------------------------------
------------------------------------atcaaagcgtttacttattcctaa
tttttaagatggaaaa------------tggttgaa---------aaa-----------t
gtatctatgccttcatttcccaaaaata-----aagactccgagctttaatttg------
------------------------------------------------------------
-----------------acactgcatttgatatactcctatgaacttcacatgttggtgc
tcatgtgtacttttacatggaaatgaccctaatagttgtgaatcatatgcacatgc----
--------ataccctcgctcacgt-------aaatactgacactatcttttcctctttct
tgctctg------------------------------tctctatctctgcctctctctct
cccacacacacagacacacaaacagatgtacactctattgttctgacagaat--------
---------gacacacatacacaggtagtcatgcatcaaaatatactcaaaatgggtttt
g-------cacacacacacatcaaacctcatctaaa-----------------ctcc-ca
cctcagcactaatgtg--------------------------------------------
---------------tctgggtggtgttgt----------------------gg-tatga
------------------------------------------------------------
------------------------------------------------------------
------------------------------------------------------------
--------------tgcttctatatatgcttctatatgctgctgctgatggtggcgg---
----------------tgaggct-------------------------------------
--------tagtgatttgacaccaggcctgcagaacacacatac----------------
-------------------------------------------------------acact
gccttaattgactcgtaaaacccactaaaatgcactttt--------atgggacaacttt
cagaccagtcacaca---------------gggtttgatatcga-g---tcatgcccggc
taacaatcctgtcacagccacactgctttaatg-------------cccgatccaagacc
actttatacttaaagccgtatcaaaga-----------------------------cgtc
c----------------------accacattggcagattgatatgtgtagagctgttgtg
tgaagtcattc---tgagtctgaaaggagactgactaactgtggattg-------tggat
gg-------------------------------------------------agtagggct
ggtgtgctagt----caggccctgccctagaagtcaaccaggcagttgt-----------
------------------------------------------------------------
------------------------aaagatataaatgagt--------------------
---------ctgtcctctttatg------------------------aactgacagctca
gactc-----------------------------------------gggtgctacttctg
tgaggcccctgcgatcccg------------------------------ccactgctcgc
ttttgtttttggaggcccgcattgtccgcaccctctcacccctactgcgtgaac------
-------------ccaggggcaaaca---------ccagacgaag---------------
---------------------------------acatgatgtatgggcttggctgttgac
gctcc------------------------------------------------------a
gaccatctagggcaggatcaagcactatgaggcctattagggagaaccttc---------
attggggcccgcttaacacacacgtctggccggccattgatggagagcgcggcag-acac
agtagacactccggctttcagagccctg-cggagctggaaag------------------
-gggatgtgacttttcacagccagtccccaacccagccaggacca---------------
-------------------------caggcacccggcatcccctcccaagctg-------
ctaaataccactca----------------------------------------------
------------------------------------------------------------
------------------------------------------------------------
----------------------------gaggttggctggaggct-ggaccagg------
---------------------ctggacaata-tggaaacttaaaccagtgac--------
-----------------------ctaacagtaacac------------------------
----------------------------tcagggacttggtggataga------------
------------------------------------------------------------
----------ggggct-----------------------------------tccacattt
agtggggccttaactc-accattgcaattttt--------------------atagtagc
taaggtttcatccaat-------tagcgacaga-ttttca-tgcaaatattcg-------
----a-----------aagaaaatatgcgcattttcctaccaatggt-gtgtttccacca
aacggacttg-ttgcggataa-aaa-----tcagtgcatgatgac--agtgcacacaaaa
tgttattttttgtttaggtttacatgtaccaaataaaaatcga-aagtccaatgtgtttc
catcgcattttcaactctaccgatagttttgt---------cacaaaa---actg-atac
gttaaatagcaaatgtgcc------tattctggtcttggcacgtgtgttc--------ta
gtcaacagctcgcagata-------------------ctgtgcgggtagg--ctagtcta
catgatgagattattattgataagag--cgagaatatttttt-atttttc-aaacggcag
tcaagcattgatcatcatgtcaacagaataagaccctcaatattta-ttggaaaagagca
tcaag---atc--accgtgcac-tttcaccaccctgtaaagttc---------------a
tcat---ttatttaatctctagcctaataaattgcatggtttcc---cgagtcatagttg
gaggaccacacatcatatcatcgcatgact-caagattacg-------------------
------------------------------------------------------------
------------------------------------------------------------
------------------------------------------------------------
------------------------------------------------------------
------------------------------------------------------------
------------------------------------------------------------
----------------------------------tcgat---atgaggattaatatatca
atattt--tcacaaaggtatttccacctccatt--tctcacataatacattttactgaca
caaaaagatcccaccatgtcaaatgaacaaat--tgtctgtcggcatattttttt-----
-----------ttaa---------------cctgtttccatcacag--------------
------------------------------------------------------------
------------------------------------------------------------
------------------------------------------------------------
------------ctgtc-gtaat---------tattt-ttattcagtatg-actttactt
gcttaaaaactgtggatggaaacgtggttacaa---------------------------
------------------------------------------------------------
--------acagagaaatgtagacaacagggttgggggtcatacccatt-----------
------------tcattacagtcaatacaggaagttaactgat-----------------
---------------------------------------atttctatgaagaactgaaaa
taaatttgattttaatgattaattattaaaaactgtaacatccta---------------
----tgtttcactg---------------aaacgtggctgaactaagaagcggacaatat
agagctggcgggatt-------------------ttccat--------------------
gcaccggcagaacagagacgctacctctggtaagacgaggggtgggggtgtgtgt-----
--ctttttgtcaata-------actg------gtgcgcg---------------------
------------------------------------------------------------
------------------------------------------------------------
----------------------------------------------------atgtctaa
tattaaagaagtctc---------------------------------------------
--------------------------------------------------------gagg
tattgctc--------acctgaggtagagtaccttatga---------------------
taaattgtggac--------------------------------------cacactatct
ag-caag-agcgttctcatct--------------gtattattcgtag--------ccgt
ctatt-------------------------------------------------------
------tacca-------------------------cctcaaagcgaagctg-gtactaa
gaccgctctcaaccaactctataaggcc--------------------------------
----------attagcaaagaagt--------aaatg----ctcacccagaagcggcgct
cctagc-----ggcctggggatttt-----------------------------------
-----aatg------caggcaaacttaaatcag---ttttaccaaattttt----accag
catgtcacatgtgcaac-------cagggaaaa------------aaatcctagaccacc
tttactccatacacagag----------------------------------atgcatac
a--------aagctctcccccgccctccat-------ttggcaaatc-------------
-------------------tgaccacaattc-----------------------------
----------tatcctcctga--tgcctgcttacaagaaaaaactaaagcaggaagtacc
agtga---------------------------------------------------ctcg
ctcaatacggaagtggtcagttgacgcggat-----------------------------
------------------------------------------------------------
------------------------------------------------------------
--------gctaca----------------------------------------------
----------------------------------------ttacaggactgttttgctag
cacatatg-------------ttccgggatttatttaagaaaatata------------t
atttcacctttatt-taaccaggtaggccagttgagaacaagttctcatttacaactgc-
-------------------------------gacctggccaagataaa------------
-----gcaaagcagcacaaacaaca-----------------------------------
-------------------------acacaga--------------gttacacaaggaat
aaacaaacg--------------------------------------tacag--------
------------------------------------------------------------
-----------------------tcaataccac---------------------------
--aatagaaaaa-atctatatatagtgtgtgcaaatgaggtaagattagggaggtaaggc
aataaataggccgtagtggcgaagtaattaca------------------------attt
agcaattaaacactggagt--------------gatagatgtgcataagattaatgtgca
agtagagatactggggtgcaaaggagcagtaaaaaaattacaatatggg----------g
atgcggtagttggatgggcta--tttacagatggg---------ctgtgtacaggtgcaa
tgatctgtg-agc-----------------------------------------------
-----------------------------------------------------tgttcta
acagct--------------------------gatgcttaaagttagtgagggagatatg
agt-----------------ctccagcttcagtg----------------------attt
ttgc---------aattcgttccagtcattggtagcagagaactggaaggaaaggtggcc
gaaggaggaattggct-----ttgggggtgaccagtg-----------------------
------aaatatacctgctggagcgcgtgctacgggtgggtgc----tgctatggtgacc
agtgagctgagataaggcggggctttacctagcaaagacttatagatgacctggagccag
tgggtttggggacgaatatgaagtg-----------------------------------
-----agggccagccaacgag--------agcatacaggtcgc-----------------
-----------------------ggtggtgg-----gtagtatatggggctttggtgaca
aaa--------cggatggcattgtgatagactgcatccaatttgctgagtagagtattgg
aggccattttgtaaatgacatcgccgaagtcaaggatcggtaggatagtc----------
--------------------------------------------------------agtt
ttatgagggtatgtttggca----------------------gcatgag-----------
------------------------------------------------------------
----------------------------------------------tgaaggatgctttg
ttgcga--------------------------------------------------aata
ggaag--ccgatt---------------------------------ctagatttaatttt
-----------ggattggagatgcttaacg--------------------tgagtctgga
aggaga----------------------------------------gtttacagtctaac
caga------------------------------------------------cacctagg
tatttg---------------------------------------------------tag
ttatgcacatattctaagtcagaaccgtccagag--------------------------
------------------------------------------------------------
----------tagtgatgctggacaggctggcaggt------------------------
------------------------------------------------------------
------------------------------------------------------------
------------------------------------------------------------
-----------------------------------------
>C10_102857722-102862371
-----------------------------------------------------------t
aaaaagaggcctagtagcatgaataacagca-----------------------------
---------------------------------------------actcctcacgga---
------------------------------------------------------------
------------------------------------------------------atacac
gaaaatc-----------------gaaacaaccgacacgaactttaatacctgtc----g
tgggtagccagactacagattttcgacttt-taattccatacaatcgcggacctcattcg
---------------------cacagttccggatttac----------------------
------------------------------------------------------------
------------------------------------------------------------
-----------------------------------cgcaaaccacagacagcaaggcgga
ccaagtggac--------------------------------------------------
--ccgaccggccgccactgggacc------------------------------------
------------------------------------acgctgtgaccagagcccgcgttc
cagcttctgggaacgaagtcacacagccctggatcgattgaggcaccgggggaaactaga
tgatggtcgcggggattggggacgaggaggctggggag----------------------
-------acgggtgtgggggagggagagaggctggtaggcct------------------
---------ccccctggtcgttatgggcccggggagaatcacagtaacaagaa----aga
atctcccttgagaaacaaacgtatcctttggc----------------------------
------------------------------------------------------------
--------------------------------------------------------attc
atctcacgacatctatg---------tgattgtaaagtgtgatacatttgttaggc----
----ttttaccttaacattgtaactacac-------------------------------
------------------------------------attgtaacatttgt----------
---------ttggatggttgtagcttctagccttgaataggcct----------------
------------------------------------------------------------
---------------------------------------------------tgattta--
-----------agtgtagtcat-----------------aaaggccttcgat--------
--------------------------ttcagtgtagtcataatgcatctaactaac----
--------aatagatctgccattt-------ttgccatgacttt----------------
------------------------------------------------------------
----------------------------------tgatcatcagacagcattcccctc--
------------------------------------------------------------
-----------------------cctatcatcaaggcttaattgattaatcgttttt---
-----ttttattaatcaaaaacaaaata--------------------------------
--ccca---------gtgttattgagctggaaatgggttttggattgaaatacattttgc
tattagggtcaaagtctgta-----gtctacccatgtcatcaa--------actcataat
ggtgcctttccttcactcccc---------------------------------------
--------------ggccatagagaaggtaatgatggggagg---------------aat
caggtaa------------------------------------------gaaaccaa---
----------------cagatgatgcacaaca-----------acaatgttgccaaaatc
gagaatgggcttgacgagagttttgaggatctgctcaccaagtacaagcaga-------t
tcagctggagctggaatgtattag---------------------------aaaagaaga
gaacctggttct---gaagcccaa-----agacctgcct--------gctcagaaccagt
ctgaggtctctgcaag-------------tattccccaaaccga-gccattactcgacgc
taacagtattcccaatgaagc---------------------------------------
--------------------------------------------------------cgct
gcagaggacc---------ctccaggcccagagaagacggaggagaaacggggt------
-----------------------------tttcaggcgttcaatc-----------tcaa
acctctacgtcagaaactcctcactcctgcagaaattgacgcgctc--------------
-------------aaaacaaaaacggaaaagaaagattcagagaaggaagacagtgacat
ggaaaaaggtcaagttgaaccagatgctatcc--c-----ggctgctactcccaaaggtg
t----------gtaacaaccactatataacacaacactgcagcaa--------tgtggta
acacaaactgtggcaacaccgtg------------------aagcagatttgact-----
---------------------------------------------------cgactataa
tcaataatgtattg----------------------------------------------
-------ttttattagccacagtgttaacaccctgtgtgtgttgtgttctgtct------
------------ttcaggagaggagg--------------aaaaagatggtctggagaaa
gaggcagacaaacaagagggggagaaggatgcaaaaatatgtttgtgctgtggcagggaa
tcaggttacctgaag--------------------------------------aaagaag
gtgagaaggatacaaaagtgtgc-----tgtgtgtgctgcagcaaatcatc---------
agagg----actccgctaaatcccctgtcaaggtatg--------aacctattat-aaaa
ggcaaatact--------------------------------------------------
------------------------------------------------------------
------------------------------------------------------------
-------ttttctac---------------------------------------------
-ttacccagagtcaagtgaactt-------------------------------------
---------------------------gtggataccatttttat-gtctctgcat-----
----------------------acagtttgaattaagttgaggttagtttctgga-----
--g----------------ccattgttaagtagcgttagtgcaatgactggaagtctatg
ggatcagctagctgattgtgctaacgccagtagatc------------------------
----------------------------ccatagacttacagttattgcgctaaagctag
t------------------------------------------------tagtaattcca
gaaactaacttcaacttcct----------------------------------------
--------tcaaactacacacagaggtagaaa-------------aatggtgtctgtagc
taggtttccatccaat-------tggtgacaga-ttttca-tgtgactattctaaaatc-
-ctca-----------aagaaaatatgttcattttcccaccggtagt-gt--tttcacca
agctgacttg-ttgcagataa-aaa-----tctgtgtgtgatgacatagtgaacaccaaa
tgtactttctcgcttaagttttcatgtactgaataaaaatgta-aagttcaatgtgtttc
cattgcattttcaactctactgatagttttgt---------cac--aa---acat-ttgt
gttaaatagcaaatgtgcc------tactctggtcttggcacctgcgctc--------ta
gccaacagctcacaga------taca-------------ttgtgggtagg--atagtcta
catgatgagattattatggataagag--tga------------gtgtgtc-aaacggcag
tcaagcatcggtcatcatgtcaccagaataataccatcgatattta-ttggaaaggagcg
tcaag---atc--agtgtgcac-tttcaccaccc---------a---------------a
ttctaatgaatttaatctgtagcctaataaactgcatggtttcc---cagat-gtaatgg
gagggcctcacgccatatcatcgtgtgactccatgttgact-------------------
------------------------------------------------------------
------------------------------------------------------------
------------------------------------------------------------
------------------------------------------------------------
------------------------------------------------------------
------------------------------------------------------------
----------------------------------tcgat---aggatggttattatatca
atatttgtgcaaataggcgtttccactgccatt--tcttgctaaatacattttaccaaca
taa----atcctaccatgttgaacaaacaacttatctgtcgtcattttaaaaatt-----
-----------ggaccaacact-------tcctgtttccattacag--------------
------------------------------------------------------------
------------------------------------------------------------
------------------------------------------------------------
------------ctgtc-gtgata-------gtgtttttgatatagtatg-actttactc
gcataaaaactgtgaatggaaacgtggttaatgagttcatctga----------------
------------------------------------ctctaggtaagttaaaa-------
---acaaaactatataaataaaaaaaaaaacaatggcttcatagccaaa-----------
------------atctcgaactatccccttaaggcatggatcaagagtaagtgattcaag
gcactaatattaacttg-----------------ag-atgtgtgtttgcagcgcttttga
-----------------------------------------------------acgtttg
tccaaatgtcgattgacacaatg-------------------------------------
-------------------tttgagttgtgtgtatgtcaagttagaatctgggtcatccg
gccctcct----------------------------------------------------
----------------------------------cctgtctccctgcagcctgaagtgaa
ggggagta--------------------atgaagatgaggacctgtctgagc--------
------------------------------------------------------------
---------tgcagctgcgtctcctggccctgcagtcagccagcagg-----aagtggca
gcagaaagaacagcaagt----gatgaaggagagcaaagataagatcaccaa------gg
ccaagccctcccaggagaag----------------------------------------
-----------------------acctccagtgccaaaccaccagaga---ggggcagag
tcaccaccaggtctgcct--------------------------------ctgctgcctc
ggagaag-gccaaagctctgg------------------------------------cca
acaagc-------------cccaggagaagaccaaggctgg-------------------
------ggcaaagcctccagcggagaagggcaaagctcc---------------------
------------agttaaggggtatcca--------------------------------
----------gggaggaagacag-------------------------------------
-tcagcccaggtgagcagggtctttctgcttatt--------------------------
--cagatccaaactgtcctcaatgttggtacca-agcgttccatcacaatg----acatt
ctggttttggaaatgttggtcacatcttgctgcttgtgtattttaataatgcattttatc
tctgtaaatatttatgtattttagtgatctaaagtgattgcca-----------------
------------------------------------------------------------
-----------ttaagtaaagtaaatgggttttg-----------------atcccctag
gctcagcagccaagcaggcg------ttccgaaagcagcagctaaggacatggaagctcc
aacag---------------------------------------------------gaga
gagaccaggaggagcagc------------------------------------------
------------------------------------------------------------
------------------------------------------------------------
------------------------------------------------------------
-----------------------------gtagacaggaggaggaggaacgccgccggag
ggaggaagagatccgcaagatccgggacctttccaatcagga------------------
---cgagcagtacaaccgcttcatgaagctggtggg---------cgggtccaagccac-
------------------------------------------------------------
------------------------------------------------------------
------------------------cgcgca----------------accggagcaaggta
agacggacggggaga----g-------------------aaagaccttgccccactccca
aggcatttc------------cttttaggttatct---gattccttcaattatatgtgaa
cctttt-----------------------ttaa---------------------------
--actgtatagt-ctctgcttaacacctg-------------------------------
---caatgtgttatg-----tggggttctttctcttaactctat-------------tgg
aatagagctctcctacatt--------------actgtcagtagcatgaacatgcaacac
g--------------------------attgaagaagagaacatgtgagagactgaaatg
t------------------------------------gtcatttgtctatctcagtccaa
ggacagtgatcac-----------------------------------------------
------------------------------------------------------------
----------------------------------------------accaggaagtcttc
tgg-----------------taaacagggattggacacctcagggaacctctaccagtac
g-----------------------------------------------------------
------------------------------------------------------------
------------------------------------------------------------
---------------------------------------------acaactacgatgagg
ttgccatggatactgata----gtg-----------------------------------
-----agaccaattcccca---------------ggtgagcaaccagctcac--------
----------------------ctgccaatgcactcactg-----cactattgaacatat
ctg--------aagtgatt----ttatagaacccatccaatatggtgaaaggattgttta
------------------------------------------------------------
-----------------------------------------------------------t
agcgaaggacatggccatca----------------------atccaggcctcttattgc
aatgtttgt-------------cagttttatttctatggctgagtctgattgtctaatat
---tcagtta-------------------------ttttctctttcagcgtcttctccag
tacatgat------------------------ccatttgaggt-cccaggatgcttcagt
cacatgccca------------------------------------------tgcctttc
cg------tatggattccccca---------------------------ctcaatgcaga
atggtatgtt-------------------------------------------------c
caccccaaactctaaac-------aaggactgtttt------------------------
-----------------------------------atgcatttcttataggggtaactaa
caagcttcctct------------------------------------------------
------------------------------------------------------------
------------------------------------------------------------
---------------------------------------ttctttccaggatttgggaca
gccgcgtttcctgtccgtcattc---cgtctgcgcccccac-------------------
------------------------------------------------------------
-----------------------------------------
>C1_27071965-27076655
------------------------------------------------------------
-----------gacaagacaaatggatat-------------------------------
----------------atgaaaaatggagcgtcaatggcttgaa--------agccg---
------------------------------------------------------------
------------------------------gtgacgcc------gatcgccgaacgccgc
ccgaacaa--------------ggagaggagccgactttcagac----------------
--------------------------ctctggtctgatgaaacaaaaata---------g
---------------------aactgtttgtccataatgacca-tcattat---------
------------------------------------------------------gttagg
atgggaaagggggaggcttgcaagcc----------------------------------
-------------aaagaacaccatcccaacc--gtgaagcacgggggtggcagcatcat
gttgtcgggg------------------------------------------tgctttgc
tgcaggagggactggtgca-----------------------------------------
------------------------------------------------cttcgcaaaata
gatggcatcatgaggaag---aaaaattat-------------------------gtgga
tatattgaagcaacatctca------------agac------------------------
-------atcagtcagg--aagttaaagcttggtcgca----------------------
----------------------------aatgggtcttccgaatggacaatgttccaaag
catacttc----------------------------------------------------
------------------------caaagttg-tggcaaaatggctta------------
aggacaacaaagacctaaatcctatag--------------------------aatattt
gtgtgcaaaactgaaaa---------agcttgtgcgcgcaaggaggcctacaaacct---
--gactcagttacacctgctctgtcagga-------------------------------
------------------------------------gtaatgggccaaaattcacccaac
ttatt---gtgggacg------------tttctgaa---------agg-----------c
-----------------------aacct-----gaaacgtttgacccaagttaa------
------------------------------------------------------------
-----------------acaatttaaaagcagtgctaccaaatac------------taa
ttgagtgtatgtaaacttctgacccactgggaatgtgatgaaagaaataaa---------
---------------agcttaaat-------aaataat---------------------t
ctctcta------------------------------ctattattctgacatttcacatt
ctta-------------aaatttagtggtgatcctaactgacctaagacaat--------
-----------------ttttacaggagttaaatgtcaggaattgtgaaaaactgagttt
a-------aatgtattttggctaaggtgtatgtaaa-----------------cttcaga
cttcaactgtatactg--------------------------------------------
---------------tatatgcagt----t----------------------tg-tatac
------------------------------------------------------------
------------------------------------------------------------
------------------------------------------------------------
--------------tgtatgtagaaata-----------------tgatgaagtggc---
----------------taagaaa-------------------------------------
--------tcatggataggaatccagtaggaatatcaacccaac----------------
-------------------------------------------------------acttt
atcactgttctcctatttgtgctatataattaccagttc--------tgtggccatttc-
----cctgtcacagt---------------atagtgttctgcgt-g---tcctagtctaa
ttacatatcatacacacaaaccgtgattaggtg---------------------acaacc
accattagcctaagtgtgattatgagaattggaggttggaaggttacttccgtttgcatt
c----------------------atcataacaggcagttgttgagtatgaggcagttatt
ttgctacatc----------------------------ccctgtagtg-------ttctc
ag-------------------------------------------------tatagaacc
gcttca------------------------------------------------------
------------------------------------------------------------
------------------------agtaagataaatgcat--------------------
---------gagcccctttttcaatacata----------------caaccacccgtaca
gtttt-----------------------------------------gtaaggtaattggt
taaa----------------------------------------------------ctgc
ctgtctgactgaggtcccgtcattatgacacacacacaggcctacagtgtttaca-----
gagagaacccatttcagagccaggtg---------tgggaggaaatat------------
------------------------------ttttttttctacatgaggatgtgggttaaa
aagcc------------------------------------------------------a
cagtgacaagagaacaa------------aggtcttttaaaatggacattcagcttcccg
atggggactcctccgctctccactttaggaatgct-----tgggcagcctggcag-agta
aagagacagtgtgtgagagaga---------aagatgggggg------------------
-aggcagaaatcctatatattgaattctaacctaaacaagtgaaaatgattgtagagaag
ggtgacatgggtgagttagagtagtgaggaggcctgaacacattgtcaaggac-------
atacatattacccattaacaaaagatac--------------------------tgaaaa
atgaatcatcagtctttgtggttgtg----------------------------------
---------------------------taaaatgtcatgtataa-attccgttcactgtg
aa---------------tgaggaatgtcaaacttggttgaaagttcaaagccag------
---------------------ctcatcaagg-ttaacatttcaataaataatactttccc
ttcatattgaagtgtgtattttgctaaatgtaatat------------------------
----------------------------tttgtatcctggaggaaaaaa-----------
------------------------------------------------------tacatt
ctgatagattatagcc-----------------------------------ttggtgttt
tatagttcactgttct-atctttgtgaagcatt---------ataatagaagacactagc
taggtttccttccaat-------tggcgataga-ttttca-tgagaatattctaaaatct
gcata-----------atgtaaacgtgcc--ttttcccaccagtagt-gtg-ttacacca
aaattacttg-ttgcggataa-aag-----tccgtgtgtgatgacgtagtgcacac--aa
tgtactttttcgcttaagttttcatgtaccgaataaaaatcta-aagttcaatgtgtttc
catcacatttttaactctacc-atagttttgt---------cacaaaa---tctg-ttgc
gttaaatagcaaatgtgcc------tactctggtcttggcacgagcgctc--------ta
gccaaccgcttgcagataggcctaaagtgcgagtaggctgtgtgggttgc--tgagtcta
catgatgagattattatggataagag--cgagaata--ttttcatttgtc-aaaaggctg
tccagcaacgatcatcatgtcaccagaatgagaccctcgattttta-ttggaaatgcgca
tcaagctcatc--accatgcac--ttcaccctcctgtgaagttt---------------a
tcatcattgatttcatctgtagcctaataaactgcatgatttcc---cgagtcatagtgg
gaagaccacacaccatataatcgcgtgactccaagtttact-------------------
------------------------------------------------------------
------------------------------------------------------------
------------------------------------------------------------
------------------------------------------------------------
------------------------------------------------------------
------------------------------------------------------------
----------------------------------t--at---atgatggttattatataa
atatttgcccattaaggcgtttccaccaccatt--tctcgcataatagtttttaccaaca
caaaaagatcccaccatgtagagaaaacaaac--tcggtcagcatttatacaatt-----
-----------ttaccgaaact-------acctgtttccatcacag--------------
------------------------------------------------------------
------------------------------------------------------------
------------------------------------------------------------
------------ctgtc-atatt---------ttata-tatataaatatg-tgtgtgtgt
gtatatatattttatgtgtatgtatatatatat---------------------------
------------------------------------------------------------
--------ata-------------------------------------------------
-----------------------------------tattttat-----------------
---------------------------------------atgtgtgtatatatatatata
tatatatatatatatatatatatatatatatatatatatatat-----------------
--------------------------------------------------------atat
ataatgtgtgtgtat-------------------atttgt--------------------
gtatctgc---------atgtgtcttgtggtttggtgtggagtatgagtctgtgt-----
--ctctgtatgtctatgtatgtatat------gtgtgtgtatatatatatatgtgtgtgt
gtgtatata------------------tatatatatatatacacacatacatattta--t
atatatatatatata--------------------------------------tacacat
atatatttatatatatata----------------tatatatatatat--atatatatat
atatatatatatata---------------------------------------------
--------------------------------------------------------tata
tatatccc--------cgttggtgtgcaaaattcttt-----------------------
------------------------------------------------------------
---------atatttccctag--------------gaatttttggcag--------gttt
tgaat-------------------------------------------------------
------taact-------------------------tttttaaatgaaattataaagcaa
tgaagtgcacattacaatataaaatact--------------------------------
----------gagaacaagga---------------------------------------
-cttgt-----tgaatgtgattctt-----------------------------------
-----ggtgaatgaccaactatttttaaattgg---ttattctaagatttc----ataag
taaaatgaatcttta----------cgttttgt------------aaatcataggccata
attagggaatatgcgtag----------------------------------gtgaatta
a-----------------------ttacag-------taggctggtt-------------
-------------------gtatcaatgttg-----------------------------
----------tgtgaatgaga--tatttggagaaatcgagatgtttaatcttacaacatt
ag-------------------------------------------------------cct
aattacagcgtgatgtatagcctacttttat-----------------------------
------------------------------------------------------------
------------------------------------------------------------
--------ttgaaa----------------------------------------------
----------------------------------------taaaatgacaacttt-----
---------------------------------------taaagctt------------t
gtttagcgtataac-tgttcgggggggggggctaag------------tctacaagcta-
-------------------------------tacaaacccaggatatgttaaac----cg
aattttcaaaacagtacttttaaca-----------------------------------
-------------------------aaacaaaatag--aaaagttgattgcagacggaca
aaatgaaac--------------------------------------tgatt--------
------------------------------------------------------------
-----------------------atagaattgt---------------------------
--attaagattc-gtataagcttaatgtgttc---cctcgtgaaattagcctaattatgc
a--cagcggactggagccgagttaacaatata------------------------attc
a--aaacaatagctagggttccatccaattgaagacagattttcatgggaatattgtaaa
a----------------------------taaaaacattat-------------------
--------gctcattttgttt--ccatcaaactga---------tttggtgttgataaaa
ttctatgcg-tga-----------------------------------------------
-----------------------------------------------------tgatgta
gta-----------------------------------cacatacaaagagagagatac-
------------------------------------------------------------
--------------attttatttgtcaaacggcagccaagcatcaatcatcatgtcacct
gaataagaccctcgatatttattggaaatgcccatca-----------------------
------ccatgcact----------------------------------------tcacc
accatgtgaagtttatcagaatttatttcatctgtagcctaataaacgacatgctttc--
------------cggagtcagaggg-----------------------------------
-----agggccgcacaacata--------tcgtcacataataa-----------------
-----------------------tatgacggttattatagcctatcaatatttgcgcata
aag--------gagtttctaccgccatttcttgcataatacattttacctacactaaaag
atcccaccttgtctaggcattttttg--gtcaacatttggaaagtttaccg--aaaaatg
agctgtgtccatcagccctgtcattct------ttttgtactttatcacataaaaaagtt
ggatggaaacctggttaatg----------------------gcatacaaattt------
--------------------------------------acccccaataaaacatttaaa-
------------------------------------atcgtcggcctacttaacaattca
ttgcac--------------------------------------------------agcc
aacaggcccattc---------------------------------cttgcattggtttt
ca------ctacgattgcacacatttcatg-------------------atgtggacaaa
catgtg----------------------------------------gtatataaaataac
caaattaatgaaattga-------aagttctgtctt------------ttgtttccaaaa
tacttgagcct-------------------tgtgaaatcctttttttctccttcagttaa
ctaggcctacaccccgcgataggcctgtactgga--------------------------
------------------------------------------------------------
-----------aatgtgactgtataggagaacattgctcttg------------------
-----------------------------------tgaatgttcattcatgg--------
------------------------------------------------------------
------------------------------------------------------------
-----------------------------------------
>_R_C1_29900859-29905429
cag----------------------------------------------------cacag
gagtggcttcaggacaaggctctgaatgtcctt---------------------------
----------------gagtagcccagccacagcccggacttgaacccaatcgaatat--
------------------------------------------------------------
--------------------ctctggagaaacctgaatatagttgtgcagcgccgctccc
catccaacctgacagagcttgagaggatctgc----------------------------
------------------------------------------------------------
------------------------------------------------------------
------------------------------------------------------------
-----------agagaagaatgggagaaa------ctccccaaatacagatgtaccaagc
tt-----------atagtattatacccgaagaagactcgaggatataatcgctgccaaag
gtgc-----------------ttcaacaaagtactgagtaaagggtctgaatacttatgt
aaatgttttattttgaataattttgcta--------------------------atattt
ctaccatc----------------------ctgtttttgctttgtcattattgggtgttg
tgtgtagaatgatgaggatttttttattttttcattttaga-------------------
-----------------------------------------------------------a
taaggctgtaacgtaac-------------------------------------------
------------------------------------------------------------
------------------------------------------------aaaatgtggaag
tagtgaag---gggtctggatatctttgaatgcatcaacgttattttctcaa--------
-actctttagggactattgtgatgagtccaatg-----------------------acca
aattgggagtg----------attctgacttttagtccatgaaaagaagatttttt----
-atgatttttttaagcattagcgttaaagaagggaattg---------------------
------------------------------------ttaataatttcatactttttcaa-
------------------------------------------------------------
------------------gatatcaatgccaaacgtaagatggttcgtcatggcaa----
--------------------tgtctttgatgaacctaaacagttttcaagttgatggt--
----ccattgtgtagtggattta------------------------------caaagga
ttgt--------------------------------------------------------
--------acatgtccatttcaat------------------------------------
------------------------------------------------------------
------------------------------------------------------------
------------------------------------------------------------
------------------------------------------------------------
-----------------------------------------ctgatttactgatttatta
ataactcagccatctcttaaccaatcccttagctct------------------------
---------------------------------------------------tctcaaact
cagttaagagatctaccatgtgcatacatacagaatt-----------------------
-----tggtgttattatggttcacaaatctatcttgactgaccttacgggt---------
------------------------------------------------------------
-----------ccttgagacaaatgttcagca---------------------taaggaa
agacacctacatacaaagttgcaggtacataggtcaaacaaggaggaggatatgagggtt
taagtgagactgcttataactgcgc----------------------------cacctat
aggccaatctgt--gcgattatttttgaccaagttact---------catggccgtggtt
tctgtgtgctaaattagaaaaaaagtgaacaatctatgctttag-ttatttgatcaggtc
aagtgtgcttcgctgtgaacc-------------------------cctaattattgcct
acttcacccatattgtat--------------------------------------ttta
gcaaaaaaagag-----gattgtgtacttccagtagttagctacaccaatacatggc---
------------------------------------------------------------
------------------------------------------------------------
------------------------------------------------------------
------------------------------------------------------------
------------------------------------------------------------
----------------------------------aaaaacgttactgaaaacaatactta
gatttgac-------------tttcgtt--ctactaccaccaagctaccgcaaaatgtag
taaaattactagttgactagttgactactccccaacactgc------cttccttcattgc
caggcctctaacttgtgaagagcagtagaacctatttgtttttatttagattcc------
tggagatcttatgtaatgtttccgca----------------------------------
------------------------------------------------------------
------------------------------------------gatattaaacaatcaaga
tactgtgcttttaggtagacagctggt---------------------------------
------------------------------------------------------------
-----------------------------ggaagtgacaatagggtctctttcatt----
------------------------------------------------------tg----
-----------------------------------------------------------c
atgtatatgtccacct-----------------------------------------tct
catagcctccgtgtagcacgtctgccatgatggtga---------------agatggtca
--acagcttatgaacaccatctgtatcttttctgtcacatctttttagtcatcatcccga
ac---attttctcaacatttttgcaacgtgtggtaacccttatat-gcagctgtg-----
-------------aaaacagcccaaccaaacctctgtagattcaaaatggcctcgtcttt
atgaccagtgagatggcagggcttccgctggaacattctataggactgaccacca-----
----------------------------gctgcatagcgggcaggtctatctacagggta
tcactaacaggat--------------------------------ggctggctggcctgg
ggaatgcttttgtcttaaaggcccaatgcagc-----------agttttta---------
-aatcaatatcaaatc-atttctgggtaacaa-----------ttaagaaccttactggc
ttggttttcatccaat-------tagcgacata-gtttcattgcaaatattctaaaatct
tctaa---------------------------------aatcgtctt-atgtttccacca
aactgacttaattgcagataaaaaa-----tcagtatgtgatgacgaagtgcacacaaca
ttaacttttttacttaagttttcatgtaccaaataaaaat-----------gtatgtttc
catcacattttcaactctaccaatagttgtgt---------cacaaaa---tcgg-ttgc
gataaacagcaaatgtgcc------tactctggtcttggcatgtgcgctc--------ta
gacaacagctcgctga------tata-------------gtgcaggtagg--ctagtcta
catgatgag---attatgaataagag--caagaatg-ttttt-atttttcaaaacagcag
tcaagcatcgatcatcatgtcaccagaataagaccctcgatattta-ttggaagggagca
tcaagctcat---accatgcat-ttttacaaccctgtgaagttc---------------a
tcatcatttatttaatctgtagcctaataaactgcatggtttcc---cgagttgtagtgg
gaggaccacacaccatgtcatcgcgtgactccaagacttct-------------------
------------------------------------------------------------
------------------------------------------------------------
------------------------------------------------------------
------------------------------------------------------------
------------------------------------------------------------
------------------------------------------------------------
----------------------------------tcgat---atgatggt----------
atatttgtgcataaaaacatttccaccaccatt--tctcacataattaattttactcgca
caaaaagatcccaccatgttgaacaaacaaagcatctgtcggcatttatagaatt-----
-----------gtttgcaaagt-------tcctgtttccatcacag--------------
------------------------------------------------------------
------------------------------------------------------------
------------------------------------------------------------
------------atgtc-gtgat---------ttttt-ttatatggtatg-actttactc
gcataaaaactgtggatggaaacttattcagtgtgatagat-------------------
----------------------ttccattaaaattggcaaaaatagc-------------
----tttttagccaaaaaagtattca-------------------------------tc-
cagcgaaaactttgctgggactgtctgggagtgttctgagtcgggagcgtaaaactgaa-
aactagctgttataggcagagaggtttggaactctctttgttattgtttaattaaccaat
----------------------------------------------------------tt
accggatggcgatgtcggcaaggaaagct-------------------------------
------------------------------------------------------------
------------------------------------------------------------
----------------------------------gaaactcccgcccatggaaacctgct
agttagaag---------------------------------------------------
-------------------------------------------------gtc--------
------------------------------------------------------------
---------------------------------------------------ctgtgtaga
ttatattttta----agaggcgactatcaggaaatatcactgatgaaatattttcacact
tttg------------cagtgttagtttcagctgttgta---------------------
------------------------caatatga------------------tataaaacac
aggaaaa-aactgaattttgattccactgggcct--------------------------
----------------------------------------------------------tt
aagagatccagaccccacattaaagtgt--------------------------------
------------gtgtggggtcataagtgacctccc------------------------
------------------------------------------------------------
------------------------------------------------------------
----------------------ccctctctcttcctgctttcctctccccatgc------
------------------------------------------------------------
----------------------------------------atttctgcttttctacaagg
accaccttttcatgtctttcagtgctagctctcaga-----------------------g
gtactcagaggcaaggttaaccgggttaatttaagggaa---------------------
--------------------------gggggttagggatggagttgggtttggtaccaag
gggtggggctgggtggggagttagtcgctgga--------ggtgggatcccttatcaaag
ccatcagaaatgccttgtcgacagc---------------c-------------------
------attcattggg------------------------------------ctggggga
aaataaaccaacctgccc------------------------------------------
------------------------------------------------------------
---------------------ccacaatgagtgagtgttgggcagataacagt----ggg
ccgtgggggtgccctctcccctttctctccacgtc-------------------------
----------tatcactccttactctgcctctccatcttt--------------------
------------------------------------------------------------
------------------------------------------------------------
-----------------ctttcc-------------------------------------
------------------------------------------------------------
---------------------cgctccctctctctgcctctttctgtccctctctctccc
tctctctctggctggttgtgtgactgacggtggaaacagaaag-----cctcagtgtggg
aagtcacttg----ttatctgagagtcttgggaatcaagccctcagcagaggct------
------------------------------------------------------------
--------------------tcact--cagcgcgctaatgaaaggtggacaatttaggtg
ctttcgt----------tcccaacatagttagac--------------------------
------------------------------cccccatctctggtcctccttccactccgc
tccctctctccctcattca----------------------------ctctcctctgcaa
gctcct--cccctctgcctttctccgacaaacagtattgcgatgccataccattattcag
gcaatttg--------------------tttataattttttacattgtggaactccatac
agtgcattcgga------------aagtattcagaccccttgactttttcc---acattt
t----gttacgttacagccttattctaaaatggataaaaaaactgaagt-----------
------------------------------------------------------------
------------------------------------------------------------
------------------------------------------------------------
------------------------------------------------------------
-------------------------atcacatttacataagta-----------------
---------------------------ttcagaccctttactcagtactttgttaaagca
cctttgg----cagcgattaaagccttgagtcttctt-----------------------
------------------------------------------------------------
--tggtatgatgctacaagcttg------------------------gcacacctgtatt
tggggagtttctcccattct----------------------tctctgcaaatccatgca
agctctgtcag-------------------------------------------------
--gttggatg---------gggagcatcgctgcacagctattttcaggtctctctagaga
tgttagatcgtgttcaagtccgggctgtggctgggccactcaaagacattcaaagacttg
tcctgaagccactcct---------------gtgttgtc---------------------
------------------------------------------------------------
-----------------------------------------------------------t
tagctgtgtgattaggc-------tcgttgtcctgttggaaggtga--accttcgcccca
gtctgaggtcct-gagcgctccggagcagattttcatcaaggatctctctgtaatttgct
ccattcatcttccctcgattcgggctg---------------------------------
-------------------------gtttcccagtctcttccg-------------ctga
aaaacatccccacagcatgatgctgccaccaccatgtttcaccgtagggatagtattggc
caagtgatgagcggtgc--------------ctggtttcctccagacgtgacgcttggca
ttcg--------------------------------------------------------
------------------------------------------------------------
-----------------------------------------
>_R_C1_123998087-124002668
ctg---------------------------------------------------------
--------gtactgtagattaaacaagggtagagcggca---------------------
------------------------------------------------------------
-----------------cagtcagtgttggaacgtgc---------agtgtccccttgac
aggcagtctcg--------------gtgattaggaacccctctggtccagggactgcccc
cccccagcgggcactcctttaggaggcactgccccgtgtgttaatgagtcccagg----g
tcggggcccctgagtgcacaccatgaatgggcaccgccactgtctaatggctggggtttg
-------------------------------------------------accaagctgaa
taaagtctgtt-------------------------------------------tatctc
atggtgacctagaacaggagttaaacagg-------------------------------
----------------------------------cgttagtaacatgcctccagtcagac
aagccagggccttctc-----ttcaaggagggagggggtatggggggggtaacacgctat
cattttgccatgctgtgaagtctgtctct-----ctctctctctctctctctatttatcc
ctctctcc----------------------ttctctatccctttctctcattttgtcttg
tgtgtg------------ttttccaaccttgcggtgcttca-------------------
---------------------------------------------atctgtcaacttgta
taattctttgtctctctctttg--------------------------------------
---------------------------------------------gacagacacaggaga
gagagagaca--------------------------------------aacacataggcg
tgctaacgtt-----------------------atttagagggtacttgg--------tt
gatgtctcaatatactcttctacaactctaagagccaattatgaggactttacataattt
agttgggaatttggattatg------gactaatcatctattgactaccacatttct----
-ctttgttgtcacgcaactgtagtttaagcagaatatgagac------------------
------------------------------------atttaaaagccagtctct------
------------------------------------------------------------
--------------cgtctccacgagttataaaaaattcataggacagtatgcaagccag
gcatttctgtgagaggagaggctatccactgtgaataatgcaaaccaaagcctttaat--
----tcagtctggggaaaaaat--------------------------------------
------------------------------------------------------------
--------acattcttgtttgtgg------------------------------------
------------------------------------------------------------
------------------------------------------------------------
------------------------------------------------------------
------------------------------------caggcattaagaggtgtcctc-aa
agcggctctcataagcccaaacgct---------------ctcactctctctctacatct
ctccctcaggggagggtttcgcctctccctctctcc------------------------
--------------------------------------------tccccctgctcgacac
gttttcagaaagcgatcagctggccccctatcc---------------------------
-tccagagtgaaggatgttcacagagaagaaatgtaaaatagtttct-------------
------------------------------------------------------------
----------------------------------------------------ctcacaga
cacggctttttccacacatgcacagaata----------------------gtgaactcc
taggttcatgtcattctcattgtcccagacctcagaaggcat------------------
-------------tgtgatctcttccgctgtgactccc---------cataacatcccct
gatggctgtcaccttacagtaaggacagtgagttaat----------gtgtgatcatggc
agg-----------------------------------agtgtggtctctgttccttcct
gtcatcttcatggtgta---------------------------------------taca
gtgagaaacaag------------------------------------------------
------------------------------------------------------------
------------------------------------------------------------
------------------------------------------------------------
----------------------------------------gtcagt--------------
------------------------------------------------------------
----------------------------------gtaaacacggctaagagagccatgca
acattcat---------------------------------gagcctttaccgtgtttca
cgagaactctgggagt--------------------------------tgtattcttttg
aggggcctcgacagagacacaacatacagccccttttgttttggtttgtttgggc---tg
cggctgccttttggaatgaattagcg----------------------------------
------------------------------------------------------------
-----------------------------------------------------gatttgt
ttatgggttttgaggagaaatacaggc---------------------------------
------------------------------------------------------------
-----------------------------aaaaaac------------------------
------------------------------------------------------tgt---
------------------------------------------------------------
------------------------------------------------------cgcgct
gagccgcatcgtccacaatgtctcccacggagatca----------------gatggtga
--aatatttataagatgcttttgttctctgcccaaagaaaatctactttcagttttcaaa
acagtgctggctttgtgtctggttaactgtttcatactgtttcat-gtaagtgtg-----
-------------ggtagtcttcggtctaagcattagaagtagaggacgactggaaagaa
ggagaggtggaatgagttttcctc-------------atctaacactaatcttctccaga
gagct-------------gtatttcatgttgggatcctccgagctttcagcatcgatctg
tgggatttgggga-ga----gtgagaagttggggaaaagtttacaaggcttttgttgttg
tagatttgtctcagacatactgagaat-cggagcatcataatatacattta---------
-atccatccccagtt--aacattatgtttttg-----------tgattgataatactagc
taggtttccatccact-------ttgggacaga-gttttg-tgcgaatattcaaaaatcc
acatga----------aagaaaatatgcacattttcccaccagtggt-gtgtttccacca
tactgacttg-ttgcagataa-aaa-----tcagtgcgtgatgacgtagtgcacacaaaa
tgtactttttcacttaagttttcatgtaccga---------------taaaatgggtttc
cattgcatttttaactctaccaatagttttgt---------cac----------------
---aaatagtaaatgtgcctacatgtactctggtcttggc-cgtgcgctc--------ta
agcaacagcttgcaga------tatt--gtgggaaggctgtgcgggtaggtactagtcta
cataatgagattattatggataa-----------ta-tttgt-atttgtc-aaatggaag
tcaagcatcgatcaacatgtcgccagaatcagaccctcaatattag-gtggaaaggagca
tcaag---atc----tgtgcaa-tttcaccaccctgtgaagttc---------------a
tcataagttatttcatct-tagcctaataaactgcatggttacc---cgagtcgtagtgg
gaggaccacgcaccatatcatcgcgtgattccaagatgact-------------------
------------------------------------------------------------
------------------------------------------------------------
------------------------------------------------------------
------------------------------------------------------------
------------------------------------------------------------
------------------------------------------------------------
----------------------------------ttgat---atgatg------------
-------------------tttccaccgccatt--tctcgcataattatttttagcgaca
caaaaagatcccaccatgtcgaacgaacaaattatctgtaggcatttataaaatt-----
-----------gtaccgaaact-------tcctgtttccgtcacag--------------
------------------------------------------------------------
------------------------------------------------------------
------------------------------------------------------------
------------ctgtc-atgatcgaaaa---ttttt--------gtatg-gctttactc
gcgtaaaaactgtggatggaaacgtggttattgatgccaatttgttctttcatctgtata
ta----------------------------------------------------------
----ttgtatacagtatatcagtgacgtgcggtgaggtcgtggctgggtagg--------
------------------------------------------------------------
cactggccattatcaaa-----------------gccaaatttactcacaaataaacctt
g-----------------------------------------------------------
------------------------------------------------------------
------------------------------------------------------------
------------------------------------------------------------
------------------------------------------------------------
------------------------------------------------------------
------------------------------------------------------------
------------------------------------------------------------
-----------------------------------------------------atggagc
ccaagttcatc----atacaaaagtaacatacagtattcataccccttgacttttccaca
tttgacttattccaacatgtgttacagcctgaattcataat-------------------
--------------------------------------------------ggattaaata
aaaaaaa-atctcacccatctacacactattctc--------------------------
------------------------------------------------------------
------------------------------------------------------------
------------cataaggaaaaagagaaaacat--------------------------
------------------------------------------------gtttttagaaat
gtttgcaaatgtattgaaaattaaagacagaaatatctaatctgcataagttttcacacc
cttgagtcaatactttgtagaagcacctttggcggcgattacagctttgagttg------
-------------------------tcatgtgtatgtctgtatcagttctac--------
----taagctatatggaattgttttca-----------------gcaggtcataccaaag
aacatgtatttaaccccttatt---------------tttgtcact--------------
-------------------aaacagtctccatacacagcatactttcattaatgttttcg
ac---------------------tggtaccgggggatattcagacaagtcttgtgaggcc
tgtgagcgtcctagagcaaaacaactgatatgtatgtatccgtgagagtctcacctttac
acgggggtgtcatattagtgtgtaaactgttcggatgcta--------------------
-----------------------------------------------------caaacaa
aagttggcagatcggctgtactgacttcaga-----------------------------
------cgagttccgatacacttgtgggtcgtagagcaaaaaccgttt------------
----------------------ggacgctacagacaattttgtgagaagaccg-------
-----------tttttttggtatgtctcatggtctgacaaacaccgc-------------
--tctagctctgtcacctttcaccgcagatgcgtaaatgt----tacattggcagatgca
gtg--------------------gattgagaagcatccag--------------------
------------------------------------------------------------
----------------------------------------------tgcaaaaacggata
tctctagcttaaactaac-----------------------attgttgttctgaagccat
tgcagcgttgctttggct---gtatgcttggggtcattgtactgttggaatggatatctt
cgccccagtctaaggtcgttt---------------------------------------
------------------------------------------------------------
------------------------------------------------------------
---------------------------------gtactctgaaggaggttctcattacag
atttgcc-----------------------------------------------------
-----------------------tgcatttggctccattcattgtttcctctatccttac
cagtctcc----------------------------------------------------
------------------------------------------------------------
------------------------------------------------------------
------------------------------------------------------cagtcc
ctgccgct---gaaaagcatccccatagcatgatgctgccac------------------
------------------------------------------------------------
-----------------------------------------------------------c
aacaagcttcacggtagggatgtt------------------------------------
------------------------------------------------------------
----------------------------------gctagacgg-----------------
---------------------------gtgatgaactgtgcctggttttctccagacata
gcgctttgca--------------------------------------------------
---------------------------------------------ttcaggccaaagata
aacatttttgtttcatcagtcca--------------------cataatattttgccttt
tgctcagagtctttcctgtg-------------------cctttttgcaaactccaggcg
tgct--------------------------------------------------------
--gccatgtgcctttttc--------tcggggagtggcttccgtccgtccactctcccat
aaagcccaaa---------------------atggtgaagtgctgtagagactgttgttc
ttctggcaggttctcccatc----------------------------------------
------------------------------------------------------------
-----------------------------------------------------------t
cagccaaggaactctgtagttctgtcagagtggtcatttgggtccctggtcacctccctg
atcaaggttggacagacggccagctctaggcagagtctggccagttcaatatatttaatt
tcccaatgatggagaccactttgctcttcgaaactttcaacgctct--------------
-------------------ataaatggttttatacccatccccagatatatgcct-catc
acaattctctctcggagacctacggacagttccttggacttcatggtatag---------
--tttctgctctgacatgcactgttaactgtcaaacctttatagacatgtgtgtttcatg
tccaattgaattggctgcaggtgg---------------actccaatcaatttg------
------------------------------------------------------------
-----------------------------------------
>C1_133361536-133366166
------cttttgccacatttcaggcttcaaacataaagatataaaactgtaattttttgt
gaagaatca-acaacaagtgggacacaattatgaagtggaacgaaatttattggatattt
caaacttttttaacaaataaaaaactgaaaaattgggcgtgcaaaattattcagccc---
------------------------------------------------------------
------------------------------ctttactttcagtgcagcaaactctctcca
g--------------------------------aagttcagtgaggatctctga------
---atgatccaatgttgacctaaatgactaatgatgataaatagaatccacctgtgtgta
---------------------atcaagtctccgtataaat--------------------
-----------------------gcatc------------tgctctgtgatagtct----
------------------------------------------------------------
-------------------cagaggtccg------tttaaagcgcagagagcatcatgaa
gaacaaggaa--------------------------------------------------
--cacaccaggcaggtccgagata------------------------------------
------------------------------------ctgttgtggagaagtttaaagccg
gatttggatacaaaaagatttcccaagct------------------------------g
taaacatcccaaggagcactgtgcaagcgataatattgaaatagaagga----------g
tatcagaccactgcaaatctacgaagaccctgccgtc-----------------------
----------------------------------cctctaaacgttcagctcatacaagg
agaagact----------------------------------------------gatcag
agat-------gcagccaagaggcccatgatc-actctggat------------------
-gaactgcagagatctacagctgaggtgggaga-------------------ctctgtcc
ataggacaacaatca-----------------------gtcatatactgcacaaat----
----ctggcctttat---------------------------------------------
-------ggaagagtggcaagaagaaagccatttc-ttaaagatatccataaaaagt---
-----gttgtttaaagtttgccacttgccacctgggagacacaccaaa-----------c
atgtggaagaaggtgctctggtcagatga------------aaccaaaatcaaac-----
--------------tttttggcaacaatgcaaaacg---------------ttatgtttg
---------gcgtaaaagcaacacaggccatcaccctgaacacaccatc-----------
-----------------------------------cccactgtcaaacatggtggtg---
---g--cagcatcctggtttgggc-------ctgcttt----------------------
---------------------------------------------------------tct
tcagcaggggcagggaagatgg------------ttaaaattgatgggaagatggatgga
gccaaatacaggaccattctggaagaaaacctgatggactctgc----------------
-----------------------aaaagacctgagactgggacggagatttgtcttc-ca
acaagacaatgatccaaaacataaa-----------------------------------
--------gcaaaatctacaatggaatggttc-------acaaataaacatatc-cagg-
------------------------------------------------------------
------------------------------------------------------------
------------------------------------------------------------
----------------tgttagaatggccaagtcaaagtccagacctg------------
------------------------------------------------------------
---------------aatccaatcgagaatctgtggaaagaac-----------------
------------------------------------------------------------
---------------tgaaaactgctgttcacaaacgct--------ctccatccaacc-
----tcactgagct---------------------------------------------c
gagctgttttacaaggaggaatgggcaaaaatgtcag------tctctcgatgtgcaaaa
ctgataga---------------gaca-----------------------------tacc
ccaa---------------gcgacttacagctgtaatc----------------------
------------------------------------------------------------
--------------------------------------------------------gcag
caaaaggtggcgctacaaagtattaacttaagggggctgattaatttt------------
------------------------------------------------------------
-----------------------------gcacggccaat--------------------
---------ttttcagttttttatttgttaaaaaagtttgaaatatccaataaatttc--
------------------------------------------------------------
--gttccacttcatgattg------------------------------tgtcccacttg
ttgttgattcttcacaaaaaattacagttg---tatatctttatgtttgaagcc------
----------------------------------------tgaaatgtggcaaaag----
------------------------------gtcgaaaagttcaagggggccgaatac---
-tttc------------------------------------------------------g
caaggcactgtaga--------tgcaatgcaacatattc---------------------
------------------------------------------------------------
---acacaaactagtccccagggcactg-tagaaa-------------------------
-----------cccttgtattgtatttttctccaaacc----------------------
--caacacagttgtctctgattagtagg--------------------------------
atattcatttcccac---------------------------------------------
-tgagtaaacattttctgtacttacagca-------------------------------
--------------------------ttcatacagtatacataa-ttttttatca-----
----------------------ggtttttgctttggctgaa-----ataattat------
---------------------tttattgacatttgtcaataaaactcatgaatgcaaccg
tttatgtcaaattgttttgtattcttcttgtagccc------------------------
----------------------------tggttgtcctgaaaagaaaatggtaaaacact
tcattat---------------------------gaggctaaatataagggctggacatg
cagataaattaaagtcagataaa----------------------------taaaaagcc
catttttgctagggtc-gcttagatttattc---------------------tcagtagc
tagatttccatccaat-------tggcgacaga-ttttca-tgcgaatgtttgataatcc
acatg-----------aagacaatatgcacattttccctgcaatggt-gtgtttccacca
aactgacttgtttgtggagaa-aaa-----tcagtgcgtgttgaaatagtgcacacacat
t----ttgtttgcttaagttttcatgtacagaataaaaatcta-aagttcagtgtgtttc
catcgcattttcaactataccaatagttttgtatgttttgacccaaaa---acgg-ttac
tttaaataacaaatgtgcc------tactctggtcttggcacatgcactg--------ta
gcta-------gcaga------tacagtgtgagtaggctgtgctggtagg--gtagtcta
catgatgagattattatggataagag--cgagaata-tttgt-atttgtc-aaactgtag
tcaagcatcgatcaccatgtcaccagaataagacccttgatagtta-ctggaaactagca
tcaag---ctcatagcgtgcac-tttcaccaccctgtgaagttc---------------a
tcataacttatttaatctttag-ctaataaactgcatggtttcc---cgagttgtagtgg
gaggaccacacaccatatcatagtctgactccaagttcgct-------------------
------------------------------------------------------------
------------------------------------------------------------
------------------------------------------------------------
------------------------------------------------------------
------------------------------------------------------------
------------------------------------------------------------
----------------------------------tcgat---atgatggtttttatatca
----------------gcatttccaccgccatt--tctcgcaaaatacattttaccgaca
caaaaatatcccaccatgtggaatgaagaaattatctataggcatttataaaatt-----
-----------gcactgaaact-------tcctgtttccatcacag--------------
------------------------------------------------------------
------------------------------------------------------------
------------------------------------------------------------
------------ctgtt-gttat---------ttttt-taacctcttggg-gctatgt--
------------------------------------------------------------
------------------------------------------------------------
-------------------------gggacgctagcg-----------------------
-------------tgccacccgtggtgcaccctatcaacagca-----------------
---------------------------------------ggtgcatttcaagagcggcaa
------------------------atttgaaaccaaataaatgtcaaaattcaaattttt
caaacatacaacttt------------cttacaccctttgaaa--gataaacatctcctt
aatctaaccacgttg-------------------tccgatttcaa---------------
---------------aaaggttttacggcgaaagcataaagttagattatgttaggagag
tacattgacaatagctatgtgtaat---------gttttgtcaattcaaagaaggcgtca
ccaaacca-----------------------taaaaccagctaaaatgatgcactaa--c
ctttgacaatctcca--------------------------------------tcagatg
acactcctaggacattatg----------------ttagacaatacat--gcattt-tta
gttctatcaagttcatat------------------------------------------
-------------------------------------------------------ttata
tccaaaaa--------cagcgttttactatggcgttga----------------------
-tgatcaggaaatcgtttttctccaataa--------ccggcagtcaagtcagcacaaca
aattaaa-taattaatattag--------------aaaacattggtaaaatattatattg
tcatt-------------------------------------------------------
------taaagaattatagat--------ttacatctcttgaac-------gcaaacgac
ttgccag-----atttaaaaataacctt--------------------------------
----------actgggaaatc---------------------------------------
-acactttgcaataatctgagcact-----------------------------------
-----gcgcccagaaaaatacgctttgcgatacagactaacggccatgttg----gagag
atctaaaatcgaaaa---------------------------------------------
----tactatgtaaataatccattacctttgattc-------------tcttcatcagat
gtcacttccaggaatcccaggtccataacg-------aatgtagtttt------------
-----------gttcaaaaagctcatcatttatgtccaaaa----agctccatgttgtta
gcacatgatctaagcccac-------cggacttcacttcatgaacgaggggaaaaaatat
attta---------------------------------------------------cg--
------------------------------------------------------------
------------------------------------------------------------
------------------------------------------------------------
----------ttcgttcaaaca--------------------------------------
-------------------------------------tgtcaaacgttgtatagcataaa
tcattagtgccttttttaaccagaacattaataatattcaaggtgga------------c
-----gaatgcattctcttttaaaacg---------------------------------
------------------------------------------------------------
---------tattggaacgagggtacccaacatgacct----------------------
----------------------------------------------cgcgcgccagagtc
taatcggcc--------------------------------------atcaccgttccaa
ggctcttgt------------tcggtcagctct---------------------------
----------------------cacagtagaag---------------------------
--actcaaaaca---ctttgtaaaggctggtgacatctagtggaagcaataggaagtgcc
aaaacatta---------------------------------------------------
---------------------------------ataagcccctgtgtgtttcaatggcat
aggc--------------ttaaaggtaattcaacacatcaggt--------atccacttc
ctgtca-----gaatctgtct--cagggttttgcc---------tgccaaatgagttctg
ttatactcacagaca---------------------------------------------
----------------------------------------------------ccattcaa
acagttttagaaactttagggtg------ttttctatccatatataataagtatatgcat
att-------------------ctagttactgggtaggattagtaac-------cagatt
aaatcggg----tacgtttttctatccagccgtgaaaatac-------------------
------------------------------------------------------------
-----------------------------------------------tgccccctagccc
caacaggttaaacacggtatgactttac--------------------------------
------------------------------------------------------------
------------------------------------------------------------
------------------------------------------------------------
------------------------------------------------------------
------------------------------------------------------------
---------------------------------------------tcgcatgaaaactgt
ggatggaaacgtgcttagtg----------------------tcat--------------
----------------------------------------------taaggcatgtgat-
------------------------------------gtcatttacatgccaaatggttgg
agtta-------------------------------------------------------
---------------------------------------------------------ttt
aa------ccacaatcgctccctgtctatatcgtcca--------t-gtatgcacacaaa
cacacaccagt---------------------------------gtgcacatgtaaacac
caacccagtatgacaga-------ttattgtgaaata---gacacaaattgcttattgga
aatttacgtc-------------------------agtacacaattttgtatacagtgca
tttcaatcacagataaatacagtaggttactgaa--------------------------
------------------------------------------------------------
-----------gatagaaatgataggaaggaggtcggttcagggtggatgggtg------
-------------------------ggtcataaaatgcaaactttttcatgtgcttttca
cgaatttcaaataattaatttgtgtccatttcacaatacactgtgatagtgtg-------
------------------------------------------------------------
-----------------------------------------
>C1_141068406-141072956
cgg---agccacctcctctgctggaggatcggaggga------------tagtaaggttc
tgggtttagcactagagctgccatagagctgtcactagagctgtcac-------------
--------cctcc--------------------------ctacactccctttgtgttttg
tggttgttttttt---------------------------------tttttttttttttt
ttttttttttg-------------------------------------------------
------------------------------------------------------------
------------------------------------------------------------
-----------------------------cattcggagtctgcacatt------------
--------------tgggtgggggtactgtcacgtcctgacccttgtaagatgtcattat
ctatagtagagtaggtcaaggcgtgacag-----------------ggggtgttttggtg
tggttttcttgttatctgtttctatgttgttt--ttctaggtttctatttctatgttggg
---------------------gttgttgggatgatctccaattagagacagccggttctc
attgtctctaattggagatcatatttatg-tagggggtttttccatttgtgtttgtgggt
tgttcatt-tttgagtagtattatttt---ctctgcgtcacggtttgttgttttgttgt-
----------tacaagtattttggtgtattgcaaacgtttc-------------------
------------------------------acggaataaataaatatgtggaa------c
tacaaccatgttgcgcg----------ttggtccgatcctttgaacagccg---------
------------------tgacaggtaaagtatacaatcacaataagcacctgtcatgaa
tacaaactgatgaatgt----------------------ttctttcaaattacataaatg
tgattaggta--------------------------------------------------
----------------------caacacataaaacaagattc----tatttccacaactt
cattaggaa---------------gttactcctctagtcccaacgactgcataaag----
-ggtaatgcttctgtaaatctaagcaatggcaaatatccc--------------------
------------------------------------gctcaaattcccaatctt------
------------------------------------------------------------
----------------------cagactccactactctgaccattcctcatctaaccctg
gcagccctaacgccagaggaaaactagtttgtggaagtcttaaaacaaaatttaaaaaag
aa----acaagaaaaaagtagt--------------------------------------
----------------------tagacctaaagtaactttgtccccttgaagctcgtatt
ggtgccaaacagactagactgtag-------atatactgaggctagtcagtcacaatata
tcagctggagaggaatccaatacgctg-tgctgtat------------------------
------------------------------agtgttggtttctctcataaaagccctcct
cgccc-------------------------------------------------------
---------------------------------------------ggatgtgtttta-at
agttgttatttatatttgggatggacaggtttattccatacgcccacagaaatcattaca
ttttcccaatggg--------------------------gagggcctaagcactctccac
gctccacacacgcacatacac-----------------------actcctttccacgttc
ctctgcggcaaatgactcggcagtgttattatttcctgtctttattgttcatctcctctc
ctctgtatagttgttaccttttgaagagtctgtaaaacacagtgatgacga-ggcaagga
gaggccatacttactgtaccagagtta---------------------------------
------------------------------------------------------------
------------------------------------------------------------
------------------------------------------------------------
------------------------------------------------------------
---------------------------------------------ctctctgtaacttaa
tgataaaacacacagagagga---------------------------------------
--------------------------------------------------------cgag
gcaaggagaggc----catacttactgtaccag---------------------------
-----------------------agttactctctgtaacttaatg---------------
------------------------------------------------------------
------------------------------------------------------------
------------------------------------------------------------
------------------------------------------------------------
----------------------------------ataaaacacacagagaggacgaggca
agga-------------------------------------gaggccatacttactgtac
cagagttactctctgt--------------------------------------------
------------------------------------------------------------
------------------------------------------------------------
------------------------------------------------------------
-----------------------------------------------------aacttaa
tgataaaacacacagagaggacgaggc---------------------------------
------a-----------------------------------------------------
-----------------------------aggagaggccatacttcctgt----------
------------------------------------------------------------
------------------------------------------------------------
------------------------------------------------accagagttact
ctctgtaacttaatgataaaacacacagagaacgag-------gcaaggagaggccatac
------ttactgtaccagagttactctctgtaaattaatgataa----------------
-------------aacacacagagaggacgaggcaaggagaggcc-atacttcctgtacc
------------------------agagttactcaggatcatagagagagagtatgtgtg
tgtgtgtgtgtgtgagtgtccaattgagggtgcatc-----aatattcagacctgtgtgt
tgctctagtgaacacacacacacatacacactcattattgttacaaagaagctcatgtca
gtgcacacacact-----------------------------------taacagcgctcc
aacatctgttcccgtttcactgcctttgtcagctcctgccaggtttccttg-----gtaa
cgcccggaaacgagtc-cctttgtgagagttc-----------tgaagagtcacacaagc
tcggtttccatccaat-------tggcaacaga-ttttca-tgcaaatattcaaaaattt
gcata-----------aagaaaatatctacactttccctccagtg---gtgtttccacca
aactgact----------------------tcagcgtgtgatgacataatgcacacagaa
tgtactctttcacttaagttttcatgtaccgaataaaatacta-aagttcaatgtgtttc
catggcattt---------ccgatagttttgt---------cacaaaa---actgcctgc
gttaaatataaaatgtgcc------tactctggtcttggcacatgcgctc--------aa
accaacagctcacaga------cacagtgcaggtaggctgtgctggtagg--ctagtcta
catgatgacattattatggataagag--caagaata--ttgt-atttgtc-aaacggcag
tcaaacatcgatcatcatgtgaccagaataagaccctcgatattta-ttggaaaagagca
tt------atc--tccatgcacttttcaccaccctgtgaagttc---------------a
ttataacttatttcatctgtagtcaaataaactgcatggtttcc---cgagtcgtagtgg
gaggaccacacat-----------------------------------------------
------------------------------------------------------------
------------------------------------------------------------
------------------------------------------------------------
------------------------------------------------------------
------------------------------------------------------------
------------------------------------------------------------
------------------------------------------atgatggttattatatca
gtattt------------------attattatt---------------------------
--------------------------acaaatgatctgtcggcattaataaaatt-----
-----------gtaccgaaatg-------tccagt-------------------------
------------------------------------------------------------
------------------------------------------------------------
------------------------------------------------------------
--------------------------------ttttt-ttatactgtatg-acttaa--c
gcatgaaaactgtagatggaaacgtggttacagaaacacaggaagattt--ttattttca
tg--ctactaccattttatgctccagctccaacatactaatacagtacaaaa--------
---ctcctatgacacacaaacacacacagacacacacacatgcacatgtacacactgtct
caaatccaattagactcggaacgccaccagagactccaaagcactgatagtgcagagag-
-------------------------------------gaatctcagtttgagtggcagag
---------------------------------------------------------ctg
gctatggggaaataacaacaatggaagca-------------------------------
------------------------------------------------gtgaaacact--
--------------agaggagctacctggagaacagagagagagagaactgagagag---
----------------------------agagacagcaagagaacagagacagagagaca
gagagagaacagagagag------------------------------------------
---------------------agacagcgagagaacagagacagag--------------
-----------------------------agacagagagagaacagagagagagacagcg
agagaacagagagacaga------------------------------------------
------------------------------------------------------------
------------------------------------------------------------
-------------------------gagagaa------------------cagagagaac
agagaga-gacagag---------------------------------------------
--------------------------------------------------------agcg
agagaacagagacagagcgacagagaga--------------------------------
------------gaacagagagagaacagagaga--------------------------
---------cagagagagaacagagagagcgacagtgagagaacagagagagagagagag
aacagacagagaacacagagacagagagagaacag-------------------------
------------------------------------------------------------
------------------------------------------------------------
------------------------------------------------------------
------------------------------------------------------agagag
agacagagagagaacagcgagagaatagagacagagagaacacagaga------------
---------------------cagagagagaacagagagagagacagcgagagaacagag
agacagcg--------------------------------------------agagaaca
gagagaacagagagagaacagagagagaacagagagaacacagagacagagagagaacag
agagagagacagcgagagaacagagagacagagagagaacagagagagaacagagagaga
acagagagagacagagagcgagagaacagagacagagcgacagagagagaacagagagag
aacag---------------------agagacagagagagaacag---------------
-------------------agagagcgacagtgagagaacagagagagagagagag----
------------------------------------------------------------
-----------------------------------------agaacagacagagaacaca
gag------------------------------------------acagagagagaacag
agacagagacagagagagaacagcgagagaataga-------------------------
---------------------------------------gacagagagaacacagagaca
ga----------------------------------------------------------
------------------------------------------------------------
------------------------------------------gagagaacagagagagag
acagcgagag----------------------------------aacagagagacagaga
gagaacagagagagaaca------------------------------------------
---------------------------------gagagagagagagagagaatattgttg
ttgtagt----------tgctgttaatggtaa----------------------------
------------------------------tcccatttccactactactgttattattgc
tgatggtcccaccattttt-----------------------------------------
-------------------------------------------gttatatgtatactttg
acaatgtaagt-----------------aatttaaattgccatgtcaataaagtctattg
aattgaaattga------------------------------------------------
------------------------------------------------------------
------------------------------------------------------------
------------------------------------------------------------
------------------------------------gagagagagatagaaaggcagaaa
gttgttgtgtattgaactttttgttaag------------------------gtagacag
gcaggcatttcataacctaagagtgagcaagttagtgaagcgatgactttcatgcacctg
ctggcttgtcccgtcacctctggcacctgcgtcgattcatcaaggtgtctgtacatgtct
gtgtagaggatgactgggcaatctgaacaccatctatcctcataacagactcat------
------------------------------------------------------atatca
ggcacattcaaaccactgactggtaatacagaactctctcagtcaagtcaacatgaggta
gcgttatactgtattgaaag-----------------------ggttgacagtttggtgg
gtttacccata-------------------------------------------------
------------------------------------------------------------
----------------------------------------------gaattagaatgaat
tatccatgtatttctatggttttaccctca------------actgttacattcagattc
agaacatatttagtgtcccattggtaggcaatgtgg---tttcagctgtataaaaacagt
aaaaacatcaaccatatacaa---------------------------------------
------------------------------------------------------------
------------------------------------------------attccacatgtt
tcatattcatattccaagtgat-------------------------ctaatac------
--------------------------------------------------------agag
aaaccatgtaaacaagataaaatgtgaataaccatatgtcagtgttatgatcaagtttt-
------------------------------------------------------------
------------------------------------------------------------
------------------------------------------------------------
-----------------------------------------
>C11_25911399-25916051
catctgcactcgccaatcctctggccccatctctgaatttagtagcctctatatactggc
ataaagctacacaacagataaaacaacagta-----------------------------
---------------------------------------------attaatcacatg---
------------------------------------------------------------
-------------gctactactgagtaccgcatcacttctcaatatgtgcatacacagca
g------------------------gagttactcaggacagaagggttctgaca------
---gtgttctcctataggtgagagaaacactgagggaacaacacatcctctccatgtgtg
tatggaggcacagaggtttctgttaggtttctgtctaaaccagctgggtgtgttttcaga
gaatgatgtgtgttgctgtagcaatgcagtgctctcctctcctctccaaagcccatgatt
aatccctgttgtcagtgctatgctgtgga------ttatg--------------------
----------gtattacagtgaacacact------tgaagagctgtatctgtgtgttata
atacatgaggg-------------------------------------------------
---------aatatgatcaggcct------------------------------------
------------------------------------------------------gtgctg
gttctgaaggaagcaacacagtgtaacttacggagaatg----------agatcatttaa
aaacacctgagaggattgtggacgatccaaaaaaac------------------------
-------acacattaactgtagtg------------------------------------
------------------------------------------------------tttcag
aacaagtg-gaacgtggcagacacagggc---------------------tataaaaaag
agacaagggtactgaacaaagaaagtatt-----tgttaaac------------------
-aataacttattctgaaagtattaaaa---------------------------------
---------aatatgtg---------ctcggctgtaagtcaaagttatgaatgaca----
----cacattcttccctgtatggtc-----------------------------------
------------------------------------ataacagtgcattg----------
----tcccattgagtcttgtct----------tgaaaaaggcgtggca-----------g
ctcaaacatcaat----------------------------aataaagtctccatt----
------------ctatactgttgcctttgt----ct---------------ttctcta--
-----------gtcaaagctat--------------------------------------
------------------------gaacaaacatcttcttgattgcctgaggtaga----
--------agtcggtagatcatgt-------gtatccta---------------------
------------------------------------------------------------
----------------------------------agacagtcagtgggagatcata----
------------------------------------------------------------
---at------------------aagactctctagactggtccctgtgttccttcct---
-----acactatctacaaagatagataa--------------------------------
--acctgggggatggatgttattgtacagt----------caaatttgcatataccatgc
aagtcaagataagct---------------------------------------------
----ct------atacttggcatgtag----------------------------gtttt
ctcagtcatgggtggcacacattgggggtgtatgggggaggg---------------gag
gggacaatgcactcccctcccccatacacccccaatgtgtgccacccatgactgagaaaa
cctacatgccaagtatagagcttatcttgact-----------------------tcata
gt------aaatatggaatacttagcttcttttagtaattgtt-----------------
--------------------------------------------------------tagt
aggtttccccaa---aaaggatttcca----catctctg--------tcaaagaaatacc
tgactcacctacat-------------------------------------atgttttga
ttatagtattattatactgac---------------------------------------
--------------------------------------------------------tgct
gtta---------------gcaagggccaatagtcagccaaagagaaagtaaatgccag-
----cctgtt-----actttctctccatctctggggagtttacag-----------taca
cctgctatcgcataggtgtcagtctgctgattcattcagcgttatcctga----------
-----tttaga----cacacagaaggagagagaaaacctaggtctccatctctctccctg
tgccatggctagggtccagt----------------------------------------
---------------------cctcctccaatccggctgtcacacacattatacaccaca
--ttttag---------------------------agctgagggagcctgtggctgcgtg
ggacgtatgacgtgccctctcttgtctt--ccctgagtcaggagatccggtccaat----
--------------------------------------------------ccagagcctc
tcccagaccatcctctctaatccatcagatttctaacttcctttttgtgataac------
-------------ccacaaata--------------------------------------
------------------------------------------------------------
------------------------------------------------------------
---ggaccattactgat-----------tggtctgacaggtaaacctgtct---------
---------ggcctaacccatcattttcctcacccactcacctacagtggggtgatccag
tggtgacacacagtacatcagattattgatgatgctgtggaa------------------
-aagaagt----------------------------------------------------
------------------------------------------------------------
------------------------------------------------------------
-------cctctttcctgagtactgagta-------------------------------
---------------------------atgtgattgattcatgtctgcttgaccatgtta
t---------------------tctgcttgttttagctggaattt-agttacag------
---------------------ctgaacaaagctgaa------------------------
------------------------------------------------------------
------------------------------------------------------------
------------------------------------------------------------
------------------------------------------------------------
-------------------------------------------------gaatcactagc
taggtttccatccaat-------tggcaacaga-ttttca-tgtgaatatttaaaaatct
gcata-----------aataaaatctgcacattttcccatcattagt-gt--ttccacca
aact------------gataa-aaa-----tctatgcttgatgatgtagtgcacacaaaa
tgtactttttcgcctaagttttcatgtactgaataataatctg-atgttcaatgtgtttc
catcacattttcaactct--------------------------------------ttgc
attaaatagcaaatgtgtc------tagtctggttttggcacgtgcgctc--------ta
tccaacagctcacaga------tacagtgagggtaggctgtgcgggtagg--ctagccta
tatgatgag---attatggataagag--caagaatg-tttgt-atttgtcaaaacggcag
tcaagtatcattcatcatgtaaccagaataagaccctcgatattta-ttggaaaggagca
tcaag---ctcacactatgcac-gttcaccaccctgtgaagttc---------------a
tcatcatttattttatctgtagcctaataaactgcatgctttcc---cgagttgtagcgg
gaggatcacacaccatgtcattgcgtgactccaagtttact-------------------
------------------------------------------------------------
------------------------------------------------------------
------------------------------------------------------------
------------------------------------------------------------
------------------------------------------------------------
------------------------------------------------------------
----------------------------------tcgat---atgatggttattatatca
atatttgcggataaaggcatttccaccaccatt--ttgcgcataattcattttacagaca
caaaaagataccaccgtgttgaacaaacacattatctgtcaccatttataaaata-----
-----------gttgaaaaact-------tcctgcatccatcacag--------------
------------------------------------------------------------
------------------------------------------------------------
------------------------------------------------------------
------------gtgtc-atgat---------tattt-ttatacagtatg-actttccac
gcataaaaacagtggatggaaacatggtttgtg---------------------------
------------------------------------------------------------
--------atgatgagggaaaatccaaaattgctaatgttgaccctatt-----------
------------atatttcactgtgcgtctttgctgtgattcagatttaaaggt------
----aagtgttgatgtc-----------------tctctgttattcaaccgggggtcaga
----------------------caaaaatacatctttttttgccc-------aatgtttt
tatgaatgtcgctagcaacaacagaataaacgaatgacatacc--tacagtagaaaagga
gagtatcttctttctcaacttctaactttgagcaaattacactca---ctggagtatctg
acattggcacc----------------------------agcgaatagcaccagcga---
----------atagcaacagcgaat---------aggctaccagtgtagcaagtgctgct
ggctgctg-----------------------gtaagctttcttgacttggacataca--t
ttttgccaacacatggctaacctttgtttaaccagcagc------tt-cacccggagaga
gcaggcgacaggaagtact----------------acaattgaccttt--gggtct-agg
gctcccttgtgtgtctgc------------------------------------------
-------------------------------------------------------ttgct
cctcaggt--------tgtccttgctcccctcagttcc----------------------
-tggtttacagtttttctttctcccaggaccacagccccagcaccaaacccagcacctaa
cacctggttatgtttcactat--------------attggattactccaatatattggta
tcactc-------------cgcagcggagagatacatccgag------------------
-----gtgaggatttacagat--------ttac-tcccgtgtac-------acctgtgtc
acggctg-----------------------------------------------------
------------gggtcagcc---------------------------------------
-ccaatatatagaccccatggcccc-----------------------------------
-----gacacgataaagctccgccttatctcag--ctcactggtcaccata----gcaac
accca-------------------------------------------------------
-----------------------cccgtagcacgc-------------gcttcagcagtt
atatttca----------------------------------------------------
-----ctggtcatccgcaaagccaacacctc---------------------ctttggcc
gcctttccttccagttctc-------tgctgccaatgactggaacgaattgcaaaaat--
------------------------------------------------------------
------------------------------------------------------------
------------------------------------------------------------
------------------------------------------------------------
------------------------------------------------------------
--------------------------------cactgaagttggaga-------------
ctcatatcaccctcactaacttca---------------agcatcgg------------c
tgtcagaacagcttactgatcgctgcagctg-----------------------------
------------------------------------------------------------
----------------------------tacacagccc----------------------
----------------------------------------------atctgtaaatagcc
tatccaacc--------------------------------------agcctcatcctca
tatttgttt------------ttgttcagctcttt---tgcaccagtatttctacttgca
catcctcatctgcacatctatgcacatctgcac---------------------------
--agtgttaatt-gct---------aaattgtaattactttgccacta------------
------tggcctatt-----tattgccttacctccttacttcatt----tgcacacactg
tatacagattttctattgt--------------gttattgactgtacgtttgtttatccc
a------------------------------------------tgtgtaactctgtgttg
ttgtttttgtcgcactgctttgctttatcttggccaggtcgcatttgtaaatgagaactt
gttctgaactggc-----------------------------------------------
-----------------------------------------------------ctaccta
gtaaaataaaggttaaaaaaaca------cacacaaaaaaaacacattctctttcatttt
ctt-----------------ggcggacgtctgtatggtttgaggtac-------aaactt
t------------ctgaagttcgcttgataagtcactggtaagtgtaatatcttgcat--
------------------------------------------------------------
---------------------------------------------gaaaatatactcact
ggctgtttgccgcctggagcagc-------------------------------------
------------------------------------------------------------
------------------------------------------------------------
------------------------------------------------------------
------------------------------------------------------------
------------------------------------------------------------
------------------------------------------------------------
---tggccacatggccag------------------------------accctcctcttg
agtgc--------------------------tccactcgctgcgcatggttgatctgta-
------------------------------------tcatcccgcctgtggtttgtcgtg
cttgtgtt------------------------tcgttagcgtt-------acactacgac
tgtgtgtgca------------------------------------------tcaattaa
ta------tattggtgacttttgctgccac----------------------------aa
actgcattta-------------------------------------------------c
cttacacaacttgccga-------ctggcttgtttt---------------gtgtgtgtt
gtgaattgtt-------------------------ttaacatgctgtc----cccgtgct
ataggcgcaggttctctgctaattccctacaggg--------------------------
------------------------------------------------------------
----------------------------ttttcttgttctttctcctgcag---------
---------------------------------------aatgtaagagtatggtggtgg
gctgtcactacattgagacatta----------------actttg---------------
------------------------------------------------------------
-----------------------------------------
>_R_C11_41164018-41168663
gag--------------------------------------------------------g
agcagacctccaggtaccagggcttgttgccgt---------------------------
--------tctct---gtggtgctggagatggagatggtgtagatgctgttggtgtagcc
gtc-----------------------------------acacgaacagtggtcgccctgg
cgaccgccgtt----------ccccgacgcccaaacaaagatggatcccagacccttccg
gccctatt---------tgagagggagagagggacaggtgtgaataaagatggagcccag
a-----------------------------------------------------------
-----------------cccttccggccctatttgagagggagagagggacagatgtgaa
caaagatggag-------------------------cccagacccttccagccctatttg
agagggagagagggacagatgtgaacaac------tgagccaaacagagaagatccaaat
caagc----tgagttactcatccatcatagtt--gttgagaaatacaacttgaaaagaag
atacctgagcctgcagtttggttcagcacgatagtgtgaaaaggatatcagcagacattg
aaagttgatttgaaaaatacgtctttctc-attaaaattatctccattgtagatgggctt
cgtacatc-cccaaaaaacactttctt---ctctttgttatgtaatgtgctcttagcgct
ccactgaatcaatgcaa----tccatttttcaacagagttg-------------------
--------------------------------------------------aggcccagtt
caataccacacagcaat----------------------------------------aa-
------------------ggaccatttcactttatacttctgggggcgctaaacaataag
tggaattgcatttccttattcgtttcatttgagtgac-----------------------
-----------tcggttaagtagattgatttg-ctccaaaataccttttgaaat-caagt
gcctcatattgagatcctgttactgtctaatct-------------aatttgagtgatgc
agttctgtacactgatt---------------tccaaagttattttgggcaaatca----
----tgttcctcaaaggctgatattcatgacgttttctg---------------------
------------------------------------atcaaaagttcctctggt------
------------------------------------------------------------
---------------caggagtagtgcactacatggggaatagggtgtaatttgag----
ttgctcaagtcaaaagtagtacactaggaagggagg------------------------
------gtgtcattgaaacatt-------------------------tacattttagtca
tttagcag----------------------------------------------------
--------acgctcttatccaaagcgacttacagtagtgaatgcatacatttctggcccc
ccgtgggaa-tcaaacccacaacccgggtgttgcac------------------------
------------------------------------------------------------
------------------------------------------------------------
------------------------------------------------------------
--------------------------------acaccatgctggcgttgcaaacaccatg
ctctaccaactga------------------gccacagggaaggccgaaatacaatggct
tcgatgcatcaacatctgtgttacatg-----------------aactctcttccaaatt
gccttca--------------------------------------------------ttc
accccagatgaaacactcatataagaaagtagtgcactacaattgggtt-----------
------------------------------------------------------------
------------------------------------------------------------
------------------------------------------------------------
------------------------------------------------------------
------------------------------------------------------------
---------------------------------------------tcatttgatca----
------------------------------------------------------------
------------------------------------------aatg----------tttg
gtcaaaagta--------------------------------------------------
-------------------------gtgcactttatggcccaaagggg------------
------------------------------------------------------------
------------------------------------------------------------
------------------------------------------------------------
------gtcatcagtagtgtactatatggcccaaagggggtcaaaagtagtgcactatat
ggc-------------------------------ccaaagggggtcaaaagtagtgcact
atatggcccaaagg----------------gggtcatcagtagtgtactatatggccca-
------------------------------------------------------------
------------------------------------------------------------
------------------------------------------------------------
------------------------------------------------------------
------------------------------------------------aagggggtcatt
agtagagtactatatggcccaaaggaa-------------------------------gt
catta----gtagtgtactatatggcccaaaggaagt-----------------------
-----------------------catta-gtagtgtactatatggcc-------------
------------------------------------------------------caaagg
------------------gggttatcagt------------------------------a
gtgtactatatggccc--aaaaggggtcatcagtagtgtactatatggcccaaagggggt
caaaagtagtgcacaatatggcccaaagggggtcaa---------------aagtagt--
--gtactatatgccccaaagggggttatcagtagtgcactatat--------------ga
cccaaaggggatcattagtagtgcactatgtggcccaaagggggtcattagtagtgtac-
-----------------------------tatatggcccaaagggggtaatcagtagtgt
actatatggcccaaagtgggttatcagtagtgtac-------------------------
----------------------------tatatggcccaaagggggttatcagtagtgca
ctacaattgggtttcatttgatcaaatgtttggtcaaaagtagtgcactatatggcccag
ggaatggggtgtcatcgaagta-------------------------------------g
tgcgctacattgggca-atacataggt----------------tgtgattagctataaac
taggtttccatccgat-------tgtcaacaga-ttttca-tgcgaatattctaaaatcc
acaaa-----------aagaaaatatgcgcattttcccaccagtggt-gtgtttccggca
aa--------------------aaa-----tcggtgcgttatgagttagtgtgcacaaca
tttact-ttttgcttcagttttcaggtgtccaataaacatctg-tagttccatgtgtttc
catcacgttttcaactctacagatagttttgt---------cacaaaa---actg-ttgc
gttaaacagcaaatgtgcc------tcgtctggtcttg------gtgctc--------ta
gccaaccactcacaga------taca-------------gtgcaggtagg--gtcgtctc
catgatgagattattatggagaagaa--------ta-tttac-atttgtc-aaacggttg
tcaagcacctatcatcatgtcaccagaataagaccctcgata-----gtggaaagaagca
tcaagctcatc--attgtgcac-tttcaccaccctgtgaacttc---------------a
tcataattgatttcatctgtagctaaataaacgacatggtttcc---tgagtcgtagtgg
gaggaccacacaccatataattgcgtgactccaagtttact-------------------
------------------------------------------------------------
------------------------------------------------------------
------------------------------------------------------------
------------------------------------------------------------
------------------------------------------------------------
------------------------------------------------------------
----------------------------------tcgat---atgatggttattatatca
atatttgcgcataaaggcgtttccaccagcatt--tctcacaaaatgaattttacctgca
caaaaagactccaccatgtcaaacgaacagatgatctgacggcattcataaaatt-----
-----------gtaccgaaact-------tcctgtttccagcacag--------------
------------------------------------------------------------
------------------------------------------------------------
------------------------------------------------------------
------------cagtc---------------ttttt-taatactatatg-actttactc
acat-ataactggggatggaaacgtggttatagaccataattcaccttt-----------
----ttgatg----cccatctccaaggcctgtttggccagaggccct-------------
----------------ggtccgtccacagtctttccatcgtcgtcaggtccccagct---
------------------------------------------------------------
-----------------------------ggcgctgtagatgtctatgtagtcaggtctg
------------------------------------------------------------
------------------------------------------------------------
-----------------ataccaagggacttagcctctactacat---ctgtcacat---
------------------------------------------------------------
----------------------------------caccatccagcatacgaatacctgct
cacaggta----------------------------------------------------
----------------------cacaaccaa-----------------------------
-----------------------------tatcaatcaatcaatcaac--caatcaatca
ataaataaaacaatgaat----caatcaaccaatcaaatgcatttataagtc--------
----acttttt-------------------------------------------------
----------------tatctttgtcataaagtgtttta---------------------
--------------------------------------------------caataacaaa
tagatgg-----------------------------------------------------
---------------------------------tcatttagc------------------
-aggtatttgtgtccaaaggtaacttgc--------------------------------
-----------tgtttaaaagaatgagtcagcgt-------atttgttttgtttgtatgt
tc----------------------------------------------------------
-------------------------------------------------------agctt
tagtaacagctagtttaccttgggtcccctcaaaatccacatgttcgatagttg------
------------------------------------------------------------
----------------------------------------------------agagccag
gatattttcacatagctttgataacgattagtcagg------------------------
----tcagtgattacgccaaggaagtaa--------------------------------
--------------------------gtaaggaaggaaggaagtaaggaaggaaagaaag
aaccagcc--------------------------------------------aactaacc
aaaaaaacaacaaattaacgaactaacaaac-----------------------------
-----------------------------------------------------taacgaa
ccaacgaacgatgccgctttatagaattgaaacagggccaaagggtttgatgggcagaat
taagatcacactctgctaaacgtggcatgattataatcagaagcctttgctgccagct--
---------------------aggcgaccgctgagtactcagagaaaagtgtgac--caa
tgtgaaactatgccgacacatttattccctttactgaagcacaaagacacagtt-----t
cactcttttgctttatcttccactctaaacacatatttat---------tgtcaaacaac
aca--------------------gccagcgagagggtg----------------------
------------------------------------------------------------
----------------------------------------------tgtgaaaaagactg
tgtgtgtgtgtgtgtgt-------------------------------------------
---------------------gtgtgtgtgtgtgtgtgtgtgtgtgtgtgtgtgtgtgtg
tgtgtgtgtgtgtgtgtgtgtgtgtgtgtgtgtg--------------tgtgtgtgtgtg
tgtgtgtgtgtg------------------------------------------------
------------------------------------------------------------
------------------------------tgtgtgtgtaagtgtgtgtttgtgtgtgtg
cctctct-----------------------------------------------------
-----------------------ctccccctttcccctccgtccatccctccatctctac
tccaaccctccattgagtt----------------------------cactcctccatcc
acccct--ctcct-----------------------------------------------
------------------------------------------------------------
------------------------------------------------------catttt
aaaa------tgaacagtatgttcccaaagggggggagagag------------------
------------------------------------------------------------
------------------------------------------------------------
-------------------------------------caagagagaaagagagagagtga
aaggttctggaggaagttctgagcgtaaaacaaat----------------tataaagca
ggggctcactcataaaggctgtttgtttgcattagcaaaacaatttccctcaattacaag
ctggc----------------------aaatctgttccaataaattgtattatagttatt
tagaggcgcacaggtgcccaagacattcccttctattcctggcgacagct----------
------------------------------------------------------gttaag
aacaccaacgtgctaacgagcaa-------------------ttaaactggaatacaaag
tgacagaaatatatctaatataaagtacatgcggcaacacccctatggaaaaaccacgtg
aatttctcatgtg-----------------------------------------------
--accggatg--------------------------------------------------
----------------------------------------tgaagtgttccaaaaacacg
ttttcatgtgatcgcgtgatcttatgtgaaggtgatgtg---ttaacatgtgacaacatg
taaagcaacatgtgacaacatgtaaagcaaca--------------tgtgataacatgaa
actgcac------------------atgtgaaaacatgtga------------------t
cacatgtgaaatttcac-------------------------------------------
-------------------------------------------------------gtgaa
atatatagtttttctctgtaagggcaactctgtc--------------------------
--------------------------------------------------------caaa
aaagacatacggcagtattgaaccaacagttctttgtgatattttgtgtgtgtgtgtgtg
tgtgtgtgtgtgtgtgtgtgcgtgcgtgcgtgcgttttttgtttgtgtgtgtgt------
------------------------------------------------------------
------------------------------------------------------------
-----------------------------------------
>_R_C11_58491537-58496191
tagat-------------------------------------------------------
------------------------------------------------------------
----------------gtgtagaaacttttgactggtactgtatgtgttatggcttttc-
------------------------------------------------------------
------------------------------------------------------------
-----------------------------------------------------------a
acctctgccatattgtggatttggagctatctatttaatacaacagagggttttctttaa
tggaag----------------------cttctctaatgtcaaaca--------------
--------------tgtaaagtgtggtttaccgtacggcagctctctagaacctctactc
ttttccatctgccactggtattaaacaaa------tcatgtgtgtccatgtatgctgatt
caa------ccatatacgcatcagcaacctca--gctaatgaagtcactgaaacccttaa
--------------------------------------caaagagttgcaatcagttttg
gaatgggtggccagtaataaactggtcctg------------------------------
------------------------------------------------------------
------------------------------------------acctcagctgaatctggt
aattaattgtgtggctgttgaacaagttgagaagactaaattacttggtgatactttaga
ttgtaaactgtcatggt------caaaacatatagattcaaaggttgtaaagatggggag
aggtctgtccgtaataa-----agagatggtctgcttttttgacaccacactccacaaag
caagtctgcaggctct---agttttatcttacct------------tgatcattgtccag
tcatatggt--caagtgctgcaaaggaagatccagttaaactggcccagaac--------
------------------------------------------------------------
---------------------agagcatacagttgaagtcggaagtttacatacac----
----cttagccaaataaatttaaactcagttt----------------------------
------------------------------------ttcaaaactcctga----------
------------------------------------------------------------
---------------catttaatccttgtaaaatgccctgtcttatgtcagttagg----
------------atcaccgatttattttaagaatgt------------------------
------gaaatgtcagaataat--------------------------------------
------------------------------------------------------------
---agtagagagaattatttattt-------cagcttttatttctttcaatttttttctg
agatcttgg---------------------------------------------------
----------------------------------atgatttcttttgattttcccatgat
gtcaagcaaagaggc---------------------------------------------
----------------------actgagtttgaaggtaggccttgaaatacatccac-ag
gtacacctccaattgactaaa---------------------------gtatgtaaatta
gcctatcagaagcttctaaaaccatgacatcatttt------------------------
--------------------------------------------atggaattttccaatc
tgtttaaaggcacagtcgacttagtgcatgcaaactt-----------------------
------------------------------------------------------------
------------------------------------------------------------
------------------------------------------------------------
--------------------------------------------------------ctga
cccactggaattgtcatacagtga---------------------------attatgagt
gaaataatctgtctgtaaacaatt----------------------g-------------
-----------------------------------------------ttagaaatattac
ttgtgtcatgcacaaagtaga---------------------------------------
--------------------------------------------------------tgtc
ctaaccaact---------tgcaaaaactatagtttgttaacaagaaa------------
-----tttgtggagtggttgaaaaacgagttttaatgactccaatctaagtgtatgtaaa
cttccgacttcatctgtatgtaaattgtatgtaaattgtagtcttttttg----------
------------taatgtattttattttttgttatgtgtcagaccccag-----------
---------taagactagctg--------------tcgccattggc--------------
------gtcagctaaggggatcctaataaatcaaatcaaatcaaatcattttcattt---
-----------------------------------------aggcagaatggataggata
ggatttaa---------------------------------tatactgttaccaatatgg
caaaagtccacctagcctagcctcttgatgctaaaatctccccagtcctcttagacgtgt
cagtacacatacacatgcacgataggggcacaacatttgacgtttgtc------------
caaaagacgcaaactgagagggtagg--tgtttgattggaaa------------------
------------------------------tcaggcataatgttgggctaccaaaaggac
acgtcctcttcaatg-tgaaccc---------------------------acaggacccc
agagggacaatatcaggtcagaccaga-ccagaccagtgtttaatcagcccggatga--c
tcaga----ccacaaccagtctctgtctcatggtaatgaatcaacacacaaatct-----
-----------------------------ggaagct------------------------
------------------------------------------------------------
-----------------------------------------------------------g
tcagatcatcaccacc-----------------------------------------gtc
tatgagggagctgaaatgggctcattgata------------------------------
------------------------------------------------------------
----------------------tcagtctgggccaaatgggggag---------------
-----------------aaccctgatggataggcaggagaataaggagtaggag------
------------tcagggtgtcttgttgtggagcac------------------------
-------------------tgaaccagtctgtaaggaaaggtcatgtttcacagaagtgg
tcacagactggc------------------------------------------------
-----------------------------------------------------------c
agatgaagtacaaagc-atctaaatgtatttg-----------tggggtgaaacaatagc
tgggtttttatctaat-------tggcgacaga-ttttca-tgcaaatattataaaatcg
gcatattataaaatctgcagaaatatgcgcattttcccaccagtggt-gtgttgccacca
aatggacttg-ttgtggataa-aaa-----tc--tgtgtgatgctgtagtgcacacaaaa
tgtactttttccctttagattttaattagatacatgaaaactt-aagttcagtgttttcc
caaagcattttcaactctaccgatagttttgt---------cacaaaa---actg-----
tttaaatagcaaatgtgcc------taatctggttttggcatgtgcgctc--------ta
gccaacagcttgcaga------ttcagtgcgggtaggctgtgcgggtagg--atagtcta
catgatgagattattatggataagag--tgagaata-tttacattttgtc-aaatggcag
taaagcatcgatcatcatgtcgccagaaaaagaacctcgatattta-ttggaaaggacta
tcaagatcatc--accgtgcac-tttcaccaccccgtgaagttctaagttataatttatg
ttataatttatttaatttgtagccaaataaactgcatggtttcc---cgagtcgtagtgg
gaggactacacaccatatcatcgtgtgattccaagtttact-------------------
------------------------------------------------------------
------------------------------------------------------------
------------------------------------------------------------
------------------------------------------------------------
------------------------------------------------------------
------------------------------------------------------------
----------------------------------tcgat---atgatggttattatatca
atacat------------------------------------------------------
cacacagatcccaccatgtcgaacgaacaaatgatctgtcggcatttatacaatttgtca
cgtcctgaccagtataggggtt-------atttgttattgtagtttggtc----------
------------------------------------------------------------
------------------------------------------------------------
------------------------------------------------------------
------------aggac-gtggcagggggtatttgtt-ttatatggttcgggttgtgtgt
gtat-------gtagaggggtgtttggtttatgtattccgttttttttt-----------
----gtaat---------------------------------------------------
------------------------------------------------------------
------------------------------------------------------------
tgttctatgttagtata-----------------tttctatgttctgtctagtctattgt
-----------------------------------------------agttctatgttta
gtttattggtgttgg--------------------accttcaattggaggcagctggtta
tcgttgcttctgattgaaggtcctataattacgagtttgttttca---tggggttttgtg
gga---------------------------------------------------------
----------ggttgttcgttgcat---------agctgtttgtcgtatgcaaggctgtc
gttcgttcg---------------------------------------------------
------------------------------------------------------------
------------------------------------------------------------
------------------------------------------------------------
---------------ttcgttcgttcgttcgttcgttcgtt---------cgttcgttcg
ttcgtttt--------tcttgttttgttcaata---------------------------
--------------------------------------------------gtgttcaaat
aaagtga-atatgagcactcaacccgctgcgccttggtccatccaccacgacgaccgtt-
--------------------------------------------------------acac
aattttcccgaaacttcctgtttcga---tcacagctgtcgtgattt-------------
------------ttttttatacagtatt----------------tttagaatgtggtt--
----------actaacaggaa---------------------------------------
-------aatacatttaaatgtgta-----------------------------------
-----cacaaaactatactaagttatgtagtat-tatgtaggattaacata----acaaa
ttgtgttattacatg----------------------tatcaccacatttgtagacatgg
tttgcgaattccagattgttttaacttgacgggcggg-----------------------
-----------agtccccaaatccaaatgtatacag------------------------
----tgatagctgagattaaagcgatcaccaccatgcatgatctgatgaaagcctctcaa
gtcttca-----------------------------------------------------
------------------------------------------------------------
------------------------------------------------------------
------------------------------------------------------------
------------------------------------------------------------
--------caacatgctacattcattcacatcagctccccaacatctg---tctaaatat
gatcaaatggtca--------------------------------------------cag
ctcagtgcacatgtcgcatcctcagtatgtcccggggtgtacactggctgggatattccc
agaaattctctctcattctgcagtgtgcctttgattccat--------------------
------------------------------------------------------------
------------------------------------------------------------
-------------------ttatctgtacagttta-----------aacatcaaatgatg
tatatattt-----------------------------------attcatgtattcatta
tacctattt------------ttgtgcatttttta---tattcttgggaaaatcctaact
tgacctaacacatgcataaatgcagacttttgtg------------------tgaatcat
ccattgatcact-atgggtggcttgcgtggatatttgagttactgtca------------
---agttaggattcaggcctgcaggctttacactttgatttaattaattgatccccatt-
------------------------------------------------------------
-----------------ctcaattaaagataaac--------------------------
--------------------------------------------attcttctgaattgac
atcctcttttaagacccaaaccgt------------------ttcccactcctgatatca
gatgataatctcattaat-----------------------------------agctcaa
ctgatataaaacctcagagtaaaaacattcctctgtctttgttatgccaagaactactcc
cag---------------------ggcccctggatgtcctcgtttcttgtcaggaagttg
t-----------------------------------------------------------
--------------------------------------t---------------------
------------------------------------------------------------
------------------------------------------------------------
------------------------------------------------------------
-----gaacacagttccct---------------gttccaagatc---------------
-----------------------------------ccccataaaacacaccatgctctcc
cgg--------aagtgagc-----------------------------------------
---------------------------------------------------ctgaggtaa
ggtgagcctttactgcttcttgg-------------------------cagtaaacaatt
ctgctgatccatcatttact----------g------tacctgtgtttgggatgcattgg
tat----------------------------tgttcagactgcgggcatagaggtgatt-
--tctgggta--------------------------attattgacttcccattcatagag
tatgaggccgtg----------------------------------tagagttgcatttt
tagccgtgtgtct---------------------------------taaaatccaatttg
taagtcgctctggataagagcgtctgctaaat--------------gacttaaatgtaaa
tgtaaatgtaaatagtggtgaagcaatcag--------------atgtggctacaggctt
gatatcaaagtcacaga-------tcataacaatgtgg----------ttctcatatcct
gtttgaggtatt-agctaa-------ttacatgactgttgaagcctctggggtttgtaca
gtacctt-----------------------------------------------------
------------------------------------------------------------
------------taacaatgtgcaccaaggattgcgctcttctgtgaa------------
--------------------------------------------------atactgaggc
ataattctaaacattttacgata---tgttaaa---------------------------
------------------------------------------------------------
-----------------------------------------
>C12_17927036-17931646
ctg-------------------------------------------------------gc
aaggtgttgcacaacgcttgatttagtggtgttacaaca--caccat-------------
---------------------------------------gtaatatttcataacatctca
ggatgatatgtttcaatactccagcaaagtgaaggtt-----------ttgtctccttca
agatggtggca-agctcagtgttacaaagcacttcattttaacagtgtaggatcagttcc
tacctaggaggc-----tctagcaggaagtgtcatgc-----------------------
-------------------------------tatcacctttcccaaataccatggacttg
tttatggctacatat------------------------------------attgccggg
gaaggtgagct-----------------------------------------------ta
atggtgccaaaaaaagagaaggcagttaa-------------------------------
----------------------------------gagagaggatagattgacagccaggc
aggcaagagcatttccatt--tctagggtcgtcattgacggtgtgtgtgtgtgcgtgcgt
gcgtgtgt----------------------------------------------------
------------------------------------------------------------
------------------------------------------------------------
------------------------------------------------------------
------------------------------------------------------------
-g----------------------------------------------------------
------------------------------------------------------------
-----------atgtgtgtgtctctctgtctccatccacgtgggactgtggaatgaagct
gccaccctcagagt--------------------------------agctagatttatct
agcccgtaattctgcctgtctgggtttcattagctagagctgggatcttaaactac----
-gctcatcatccaactagagcagtggaaaacactaaatcacactacgccatct-------
------------------------------------gtaataatattccc----------
----------------------------------aaaaatgtgtctggaaggcatctcct
gcagggggcctat--cacacgatacctaccgagggcctgttcattagtcacccaat----
------cagaggctttaagactattgtcatgtgctgatctcaatacaaaatgtatttcaa
atacatgtacatttgcatcttt--------------------------------------
--------------------------gctaaaatgcatttaatgactcaaaatgcat---
--------atacagtgccttcaga-------aagtattcacaccccttaattttttttca
cattttg-----------------------------------------------------
------------------------------------------------------------
------------------------------------------------------------
-----------------------------------------------ttgtgttacaaag
taggattaaaattgatttaattgtctttttt-----------------------------
---------------------------------------ttgtgcttagctctattctgt
ttctttttgccattaaaaaac------------------------------tccctagtc
cttgccgatgacaagcatacccataacatgat----------------------------
-------gcagccatcacatgcttgaaaatatgaagagtggtcctcagtga---------
------------------------------------------------------------
-----------tgtgttgtgttggatttgccc---------------------ccaaaat
aacactttgtatgcaggacataaagtttatttctttgccaaagtt-----ttaggagttt
tactttagtgtcttagtgtgaacag----------------------------gatgcat
gtttttttcaat--gtttttattctgtacaggcttccttcttttcactctgtcaattagg
ttagtattgtggagtaactacaatgttgttgattcatcctacatcttctcctatcacagc
cattaaactctgtca--------------------------------ttgttttaaagtc
accattggcct---------------------------------------------catg
gtgaaatccctg-agcagtttccttcctctctggcaactgagaaagtaagg---------
------------------------------------------------------------
------------------------------------------------------------
------------------------------------------------------------
------------------------------------------------------------
------------------atgcctgtttctttgtagcaactgggagtattgatacaccct
----------------------------------ccaaagtgcaatcaaagggatattca
atgtctgc------------------------------------tttttatttattttta
cccatctaccaatagg--------------------------------------------
---tgcccttctttgcgaggcattggaaaacctccctggtctttgtggttgaatc-----
---------tgtgtttgaaattcact----------------------------------
------------------------------------------------------------
-----------------------------------------------------gctcgac
tgagggaccttacagagatgaggtagt-------------------cattcaaaaatcat
gttaa----acaatattctttattcttgcacacaactgcaactgcaact-----------
-----------------------------gcaacttgttatgtgacttgt----------
------------------------------------------------------ta----
-----------------------agcaaa------------------------------t
ttgtactcctgaactt--atttaggct------------------------------ttc
cataacaaaggggttgaatacttattgac-------------------------------
---------------------------ttttcatttctaattaatttgtgaacatttaga
aa---aacataattccactttgacattatggggtattgtgtgtag---------------
--------------------------------tctagtgacaaaaaaggctgtaacacaa
caacaagtggaaaaagtctagcgcttactaaaatgcatataatgactg------------
----------------------------acaatattccagaaatgaatggctatgacatc
taggctacagggt-------------------ggccaaagtgtttaatcatttggcttcc
tagattactctttacatattgatcaatgcag------------atcatttg---------
-tttggccaccaagcc---------------------------aaaactttggcagtagc
taggtttccatctaat--------------------------------------------
--------------------------------tttcccaccagagat-gtg-tttcatca
aagtgacttg-atacggataa-aaaggctgtgtgtgcacataaacgtagtgcacataaaa
ataacttttgtcattcaattccaatgtatcaaataaaaaaatacaagttaaatgggtttc
catcgccttttcaactctactgatggttttgt---------cacaaaa---acag-ctgc
gttacatagaaaatgtgcc------cactctggtcttggcacatgtgctc--------ta
gccaacagtttgcaga------taca-------------gtacaggtagg-------cta
catgatgagattattatggattaaga-gcgatatta-tttat-atttgtc-aaagggcag
ccaagcatcgatcatcaagtcaccagaataagaccctcgatattta-ttggaaaggagca
tcaagctcatc--accttgcac-tttcaccaccctgtgaagttc---------------a
tcataacttatttcatctgtagcctagtaaactgcatgctttcc---tgagtcgtagtgg
gaggaccacacaacatatcatcgcgtgactccaagtctact-------------------
------------------------------------------------------------
------------------------------------------------------------
------------------------------------------------------------
------------------------------------------------------------
------------------------------------------------------------
------------------------------------------------------------
----------------------------------tctat---atgatggttaatatatca
atatttgcgcatgaagtcgtttccaccgccatt--tctcgcataattaactttacagaca
caaaaagatcccaccatgtcgaacgaacaatttaactttctgcatttataaaatt-----
-----------aaacctgcatt-------tcatgtttccatcagcc--------------
------------------------------------------------------------
------------------------------------------------------------
------------------------------------------------------------
------------cggtt-gtgac---------ttgtt-tcatgcatcaggtaattcatcc
acatgaaatggttggatggaagcgtggttagtgacagcatttaaattgtgatggtgagtg
aaatccaatattggtgcttcctttctacttaacacatcaaagggaagcaaaaggcactca
tt--tcgtggaacgacccagtacacgttaattttattacatttttgaat-----------
------------------------------------------------------------
------------------------------------tgaacctttatttaactaggcaag
-----------------------------------------------------tcagtta
aaaacaaattcttatttataatgatggc--------------------------------
-----------------ctaacgaaaggcaaaaggcctcctgcgg---------------
----------ggacaggggcttggattaaaaataaaataaaaatataggacaaagca---
------------cacatcatgacaagagagacaccacaacactacataaagagaaaccta
agacaacaacatagcatggccgcaacacatgaaaacacagcatgatagcaacacaaca--
---------------------tgacaacaacatggtagcaacacaacaaggcagcagcac
aaaacatggtacaaacattattgg-----gcacagacaacagcacaaa--ggacaagaag
gtagagacaacaatacat---catgtgaagcagccataactatcagtaag----------
------------------------------------------------------------
----------------agtgtccatgattgagtctttgaatgaag---------------
--------------------------------------------------agatggagat
aaaacgg-----------------------------------------------------
------------------tccagttcaagtgttttttgcagc------------------
-tcgttccagttgctagctgcagtgaac--------------------------------
-----------tgaaaagaggagcgacccaggga-------------tgtgtgtgctttg
ggacctttaacagaatgtgacaggcaggacgggtg-------------------------
------------------------------------------------------------
-----ttgtatgtcaagttcaatgctctcgtcaactttgtttgtttgtttgtcatatgca
catgaaagacatggagtcactaca------------------------------------
----tgactgataatgtatcacgtttgt--------------------------------
-------------------------agtcatttaaa------------------------
------------------------------------------------------------
---------------------tgttagtgctggtggtatgtagttaaggcagttaagaag
agatagac--------------------------------------------agagaaga
tagttaagaatagatagttaagaagaga--------------------------------
-----------------------------------------------------tagttaa
gaagagatagacagag------------aagatagttaaaatgcgatagacaggcaggca
gggaagtgcagtgcatcgccattctcatggttgtcgtagaaggtgtgtgtctgtgtgt--
---------------------gtatgaggaatgaacaacaccagagtagctagacttatt
tatcccataattctgcccgtctgggtttcattagc--tacagcttgg------------a
tcttaaactatgctcatcacccaactagaggtgtggaaaa-cactacatcacactaagcc
atgtgtaataacccctaaaatatgtctggaaggcatctcttg------------------
---------------------------------------cagggggccta----------
------------------------------------tcacacaatacctacagagggacc
tatcatgcatcacccaa------------------------tcggaggcctcgaagttgt
tgctgggtgcaaccgggt---gtgtgtgtgtgtgtgtgtgtgtgtgtgtgtgtgtgtgtg
tgtgtgtgtgtgtgtgtgtgtgtgtgtgtgtgtg--------------tgtgtgtgtgtg
tgtgtgtgtgtt------------------------------------------------
------------------------------------------------------------
------------------------------tgtgtgagacagtgtgtaattat-------
------------------------------------------------------------
------------------------------------------------------------
------------------------------------------------------------
------------------------------------------------------------
------------------------------------------------------------
------------------------------------------------------gggttt
taaa--------------------------------------------------------
------------------------------------------------------------
------------------------------------------------------------
------------------------------------------------------------
------------------------------------------------------------
-------------------------------atagctcaaggatcgtttacatttat---
------------------------------------------------------------
------------------------------------------------------------
------------------------------------------------------ttaata
aatctttcggagttggcatttga--------------------ttaaacagaactgagac
agtttaaaacttattctaggtat--------------tgtttgtaacagtagtctgtgag
aacaccaggatgact---------------------------------------------
--aacagatgcctc-----------------aggtacttctctatctgtgccattcccaa
taagcagaaacctg------------------------------------------tgat
cagttaaacatttccttaacctaaccgtaa------------ccactatcaggtaaagct
aaatctgacctagatgattacctagggggatgttagactttacagtagcagaaaaacaga
cgtgtcctgatgcatgtacagtgcagtg-----------gagccattaacttaaatgaat
agaatatgtaacataatg--cgtgtcggcaggcttgggaaaaaa----------------
-------------------------------------------------------gtaat
ttggtctgacagataccacctctgatagggaatat-------------------------
------------------------------------------------------------
------------------------------------------------------------
------------------------------------------------------------
------------------------------------------------------------
------------------------------------------------------------
-gaagtgaaggcagcctggaggt------------------
>_R_C12_37180229-37184906
------------aatgacaccctgttgagctactaaggcaagcaac-----------gga
atgctgttgttttacagaggaaagacatt-------------------------------
------------------------------------------atgggcagtcacata---
------------------------------------------------------------
------------------------------------------------------------
--------------------------------ttatatcagtcaaggatttcattttaac
acgatgcccataggtgagcacgttaactgcataattccaa--------------------
------------------------------------------------------------
------------------------------------------------------------
------------tggcgatggataac----------------------------------
-------------agtgcaatgtgctgtaagg--gcttagggccagactcagatgcagac
acgggaagcagatggt-----------------ttgagtgtttgatatttatgagttcca
aaaggggtaggcaagagaa-----------------------------------------
------------------------------------tagtcgtggac-------aggcaa
aaggtcaaaaccagatcagagtccaggaggtacagagt-----------------ggcag
ggaggctcgaggtcaaggcaggcagactggtcaggcag----------------------
-------gcgggtacagagtccagaaaacaggcaagggtc--------------------
------------------------aaaaccgggaggactagcaaaagagagaatagcaaa
agcaggcgtacgggaaaaacaagctggttgactt------------gaaacagacaagac
aaac-------tggcacagagagacaggaaac-acagggata------------------
-aatatactggggaaaataagggacac---------------------------------
------------------------------------------------------------
----------------------------------ttggagggggt---------------
---ggagacaatcacaaggacaggtgaaa-------------------------------
----------cagatcagggtgtgacagtgcaggtaaaaagcat----------------
--------------------------------------cctaggaagacagttttg----
------------acaatattatactaatgtataataga-------taatacgtttttt--
-----------gtaggaattgt--------------------------------------
----------------------------------------------aagaaattag----
--------ataacgaattgcaaaa-------tattctc----------------------
---------------------------------------------------------tcc
ccccatggtaaaatta-----------------------------gtagaattgcaggaa
atta---------------------acactaaaaataa-aatgtatc-------------
-------------------------------------------------tgctgtca-ag
ggggggagggactacccaacaaaag-----------------------------------
--------gctacagccggctctgactg------------catgtgtgggtatg-gatgt
gggttcccccaccccc----------------------atccaaattgtccatccctgac
atagctagttggctattttcagattaccaatct------------------g---attgt
gtgtgtaggagtttgaaaatgccacaaa--------------------------------
-------------------tcaagtaatgttcagacaaatttt-aaggttaaatcac---
----------------aaagtattcaataacataagaaattacatagcagagcccagaga
gaaaattattataagaaatagtcccatcaatacctcactaaaagtgtcaag---------
--agctagaaatgaactgtgcctt---------------------------taaaccagg
acctgtatttat---aaaacatct-----atgagtgctg--------atctagaatcagt
tttgtgttttagat----------------------------------------cataac
gaataagattacatagacatgggggactcgatcctagaacagtactcctactctgagatg
ctttagaacac------------------taggggtt-----------------------
--------------------ctaaagctcatagcagaggtcactaatgaagtgtgttgc-
-acagtttgc-----aaaacacttaattttccaactgggtaaggacca-------tggat
agtaccataat------------------------------------ggatagagtagct
g--------------gacattccatatttcaaggggtttcaaacacatt-----------
---------tgggatttaatg---------------------------------------
--------------tcacacactagaattcccaaaacggtagcaaatattactgtaagtg
attttatatctgctagtttcatg------------------aaagacaatacacagaatg
agaagagtta-------------------------------aaaactacaactactatta
tcaaaactcttcca-------------------------------------------tgt
ttgtgcataaatagaaccacattttcaagacttcatgaggcgtctctttcagac------
-------------ccataagcgcatgtatcttcagtcacaaaaaagttggttttaa----
------------------------------ataagtctatatttacattttaatactgaa
gtata------------------------------------------------------c
ttaaatgtagtacaaattcatataata-tacttcttatacaagatgtactt---------
--------------gtctagtatattttaagtatact--atatgttcactattat-taca
cttaaacacacttattcaaa---------ttgaaattcaatt------------------
------------------------------------------------------------
------------------------------------------------------------
------------------------------------------------------------
------------------------------------------------------------
---------------------------tcatacgctttaattgt-aattcattat-----
----------------------attcattgaaaatacacagagtt---------------
------------------------gttttta--------------agttgaa--------
------------gcattgatttttgttatgaaactc------------------------
----------------------------tgcttgtgagtgatcactttt-----------
----------------------------------------cagtgccaataatgagttta
agtactttctgaatccccat----------------------------------------
--------tcagaaga-gtgcagaggaagaga--------------aagttgtcactagg
tatgtttccattaagt-------tgacgacatatttttca-ttttaatattctaaagtct
gcata-----------aaacaaatatgcgcgtttacccaccagtggt-gtgtttccatca
aactgacttg-ttgcggataacaaa-----tcagtgtgtggtgatgtagtgcacacaaaa
tgtacttttttgcttaaa-tttcatgtacagaataaacatcta-aagttcaatgtgttt-
catcacatgttcaactctgccgatagttttgt---------cacaaaa---actg-ttgc
attaaatagcaaatgtgcc------tagtctggttttggcatgtgccctc--------ta
gccaacagctcacaga------tgcattgcagataaactctgtgggttgg--ctagttta
catgatgagattattatggataagag--tgagaata-ttttt-atttgtc-aaatggcag
tcaagtatcaatcatcatgtcaccataattagacccacgatattta-ttgaaaatgagc-
tcaag---atc--accgtgcac-tttcatcaccctgtgaagttc---------------a
tcatagcgtatttcttctgtagcctaatgaactgaatggtttcc---caaatcatagttg
gaggaccacacaccatatcatcacgcgactccaactttact-------------------
------------------------------------------------------------
------------------------------------------------------------
------------------------------------------------------------
------------------------------------------------------------
------------------------------------------------------------
------------------------------------------------------------
----------------------------------tcaaa---attatggttattatataa
atatttgcacataaaggtgtttccacagccatt--tcttgcataat-tattttacatact
caaaaaaatcccaccatgtcgaatgagcaaatgatctgtcggtatttataaaatt-----
-----------gtaccaaaact-------tcctgtttccaacacag--------------
------------------------------------------------------------
------------------------------------------------------------
------------------------------------------------------------
------------ctgttttttat---------tacggttgttacgagatg-tctcc----
-----aagccaatagatggcgctgctgttatgt---------------------------
------------------------------------------------------------
--------gtatctgagtgtgatactatatagtacgagtgagccaagtt-----------
------------aggcattacttactatgc------------------------------
-----aatgatggag----------------------ctgtttgcatgcaacacagtaaa
----------------------------------------------------gaatttct
aatcaacaccaacatcaata----------------------------------------
------------------------------------------------------------
-----------------atgtgatatacgaaaggaacaagtttaatgtttgtcaacaaag
t-------------caatgtgaaac---------atcagagcagtacattgtaaatctga
ggaagcta--------------------gcagacacgtgaatttggcgcattacgagagg
aactagacaggctta--------------------------------------ttacagg
aactaaagatatagctgcatgagcacgc---atgctcagagaaccga-----acgtcaca
ctgaacaaagccattgacgtgtcgttcaagtgaacaagcacaaatgcaaatc------ag
gaaaattgttggaggtgaacc------------------------aaagactgtacatta
tacctcct--------gtgtgctatgttcagaatcaaaacgcca-------aacacatgg
tcttaaacagag---------------------------------------agtttacag
gggataa-gaacaaacatagaattccaaacgacttaccctgtcatcactgtggttcagta
catgcc-------------aa---------------------------------------
------agccaaatgcccagc--------atatggtttc---------------------
------------acctgtaaagaatgtg--------------------------------
----------gcaaacaaaac---------------------------------------
-------cattttgccagaggtgta-----------------------------------
-----aacaagcacaacacaaacctcaactcaa-tctattagaggaagata----ataag
tcagatgactaaacaacagatacaatgtggtac------------atctcacaggttaat
tctgtggaagacaaggcattttttttaccttaagctagctagactcagtgatgagccatt
gacatatgaccccagcc---------------------atacaattaaatgtc--aacta
gacacaggatcaacggtgaatgccataagctatggg---gacctacagcaagtcttgcaa
gtcggcaatccagttctac------------tacacagcaaagctacactcaagcacact
gataa---------------------------------------------------agcc
aacaggagaa--------------------------------------------------
------------------------------------------------------------
------------------------------------------------------------
----------tgcaatctcaaa--------------------------------------
-----------------------------gcagatcatgatggaaaaa---------tgt
ttcatatca--------aatttcag-----------------------------------
-gtcatggagacatcccagcttcctctgctgtcagctgac--------------------
------------------------------------------------------------
------------------------------------------------------------
----------------------------------------------acatgtgaaagact
cagcctactacatg-------------------------------tgaaccacagccatg
tgttacatc------------acgtt--------------------------------ga
caccccaagcaccacatccacggagggcatca----------------------------
------------------------------tgacaactgaggagatcatctacaagtaca
aggacatgt---------tggatgggcttggctgccttcctcatt----gaaaaacatga
taaact-------------------------acgaatatgcatggaccccagttcattca
a-----------------------------------------------------------
----------------------caaagccttactgagatcgcacttccagatggccacaa
tagaagagattat-----------------------------------------------
-----------------------------------------------------tatacca
gcgatatgcaacgcaaaggta---------ttctaagtactcaatgccaaagatggatat
tgg-----------------caagtaaaacttgatgaagtgaggagctatcgaacaactt
t------------ctggacacctgtaggcaggta--------------------------
------------------------------------------------------------
------------------------------------------------------------
------------------------------------------------------------
--tagatggctgagaataacatttg-----------------------------------
-----gaatcaagccagca---------------gctgaagaa-----------------
-----------------------taccagcgcagacagtgtgaagcactacagggactaa
aag--------gagtgaatgtgatcgcagatgacattctactctatggatgtggtgacac
acacgaagaggcgatggcagatcatg--acagaaaccttacagctttcccgcagagagca
aga----gatgtcaacc---------------------tgaagtgaaacaaaaataaact
ccggttaaagctacctagtg----------------------tgacatacatg-------
-----------------------------ggtcatcttctcacc--------acagatg-
------------------------------------gccttcgccctg------------
----------------------------------------------------acccagag
aaaataacagct------------------------------------------------
------------------------------------------------------------
-------------------------------------------------------attca
gaacatgggtagaccga-------ccgacgtcaagt------------------------
--------------------------------cacaaccgcggctgttggggtttgtgaa
ctaactt-----------------------------------------------------
------------------------------------------------------------
-----------gcaaaa--------------------ttcatcacacacac---------
---------------------------------------atcactgatgtgtgtgagccg
ctcaagacaactgactgacaagg----------------acattgaat------------
------------------------------------------------------------
-----------------------------------------
>C13_41701456-41706119
gtgct------------------------------------------------ctcttgc
gacgcactgagaaactgaaggaattggga-------------------------------
----------------gcgcgcaaaatgtttacccagcactcccatcccatggtgcgc--
----------------------gactatagaatgttt---------gataatccctcttt
gacctatcaga----------------gaaatgcattccacagcgtgtagagagagccca
g------------------caggtgaagggatttgatatgatgcacaggcatatctct--
-------------gaccgccacaggtgattgtgctatcaggtcattaacgcctgcatcac
aatgca------------------------------------------------------
------------------------------------------------------------
-----------------------------------cttcgcataatagcaaatgtttaaa
cggaaaatgtcgcaaaacactaggttccaagt--atataaaaaaatat------------
--------------------------------aggaatttatcatttgacctccattact
tttcttattgaacagaaatatactgcat--------------------------------
-----------------acatgttgtctacattttgattatacagtgaatagtaagacta
ttccagaatcaatacacttattgtagatgtcaaaatagtcc-------------------
---------------------------------------------------------tgc
caaagccatagcgtgat-----------------------------------ata-----
------------------------------------------------------cccaga
cagacagtcatggacgtctgttcacatcctacccccctcctctcccagtgcaggtagcag
agctaaaacccctaaacagatcctctcacattcatccacagtatcctgcgggc-------
------cctatagctatgtccactcctctacct---------------------------
--------------------------------------gtcaaatactgcattattcatc
cattcattctcacatacctacagccagaaacg----------------------------
------------------------------------------------------------
------------------------------------------------------------
----------------------agagaacaagggatatgttaacctcagttaaaac----
------------actttgattcaccctcctctgttc------------------------
------acggcattcacacagt----------------------------------ggca
cttaaaga--------------aagaggggaattcctgctattctaccgctgcagggccc
ggc-----aggataacttacacggtgctgcatgggcgtgagtct----------------
----------ctaagtcaaggacacagatacagtgg-ccacca-----------------
----------------------------------tgacattgtataaagagccctaaata
aataa-------------------------------------------------------
---agcctaatt----------------------------------------------ga
attggactacattgagcagtgtagggcagctttta------tgatccattaagcagtgtg
ttcaccaagaggg---------------------------------------------ac
atgccctgttccctggaactc-----------------------atttaattatcactaa
ctaactagcaggcaggctggc---------------------------------------
-------agggaaaccaaatgtagggagggagggagggaggg----------ggtgagga
gagatcactactccttcaacataggggc--------------------------------
------------------------------------------------------------
------------------------------------------------------------
------------------------------------------------------------
------------------------------------------------------------
-----------------------------------------------tactaccagctga
tatttctagaggacacagggc---------------------------------------
--------------------------------------------------------catg
acacacagcc--------------------------------------------------
-------------------------ctattttctgtttctcaaatcggaact--------
------------------------------------------------------------
------------taagagagtgactataaaaacaaaggctgtagtgagag----------
------gagaagagtcgggttacatgcttccagttctgtagtttgcctccccgtaggaca
acagatacacacacacgtacacaaacacgcacagatgagttgtactctctcttccctaca
gtaccaac----------------------------------------------------
----------------cagtctgatgtg---------ttatcatgctcctcctaattaag
ccacattaatgaatgactatttgg------------------------------------
-------ttaatgagcctgcagctgcaggatccacacagccaggctcgctgtga-----a
cagcagatcagtggaggaaaagatgg--agtgatgagataaa------------------
--------------------------gagataaaggactgtctctggctctatctgctgt
gggcatggatggagg--agaaac---agagggactgacgctttacagtagagagaaagtc
cttcgccttatgttgaatggaaatatatacacccatatcgtcacactgtttaaccag---
atcca----gaagtattgtataaacaggaataagggtggaagaatgagtgactat-----
------------------------------------------------------------
------------------------------------------------------ta----
------------------------------------------------------------
------------------------------------------------------------
------------------------------------------------------------
--tcattggaagaaccaggcttgcttataatatacca---------attggccatcttaa
at---cttgtcattgttttttcacactttgctgctaaacacaccttgtatttcttaaag-
----------caccacactgcacaaatgaattgtgagtgttgaaagagtgtagatatg--
-------------------------------------tcatgtgcttagttactc-----
----------------------------tctgaaaaatagagtggtgtgatgaaaggaat
gtccctgaagg--------------------aggatacagagaggaagctttcctcctct
tcaagtaaccttag-----------------------------aactctcg---------
-actgagcgccgtgcc----------------------aaaacatgtccatgacactagc
taggtttccatccaat-------tggcgtcaga-ttttca-cgtgaagattctaaaatct
gcata-----------aagaaaatatgtgcattttcc-aacagtg---gtgtttccacca
aatggacttg-ttgcggat---------------------------tagtgcacacaaaa
tgtactttttcgcttaagatttcatggaccaaataaaaatcga-aagttcaatgtgtttc
catcacattttctactatactgatagtttggt---------cacaaaa---actg-ttgg
gtaaaatagaaaatgtgtc------tactctggtctacgcacgtgcactc--------ta
gccaacagcttgcaga------tacagtgggggtaggctgtgtgggtagg--atagt---
----atgagattattatggataagat------aata-ttaac-atttgtc-aaactgcag
ccaagcatcgattatcatgtcaccagaataagaccctcgatattta-ttggaaaggagcg
tcaaactcatc--accgtgcac-ttccaccacccagtgaagttt---------------a
tcatcatttatttcatctctagcctaataaacctcatgctttgctgatgagtcgtagtgg
gaggaccacacaacatgtcatctcgtgact-caagtttact-------------------
------------------------------------------------------------
------------------------------------------------------------
------------------------------------------------------------
------------------------------------------------------------
------------------------------------------------------------
------------------------------------------------------------
----------------------------------tccat---atgatggttaatatatca
atatttgcgcataaagacatttacaccaccatt--tcgtgcataattaattttacagaca
caacaacatcccaccatgtcaaaaaaactaagtatctgtctgcatttataaaatt-----
-----------gtaccaaatct-------acctgtttccatcacaa--------------
------------------------------------------------------------
------------------------------------------------------------
------------------------------------------------------------
------------ctgtc-gtgat---------tttt---------------atttacgcc
cccaaaaaactgtggatgcaaacatggttagtaacaacaaa-------------------
------------------tacatactgtatgacttattctgaaccaaatacatactgtat
gacttattctgaaccaaatacatactgtatgacttattctgaaccaaatacatactg---
----aatgacttattctgaaccaaataca-------------------------------
tactgtatgac--------------------------ttattctgaaccaaatacatact
------------------------------------------------------------
------------------------------------------------------------
----------------------------------------------gtatgacttatt--
------------------------------------------------------------
------------------------------------------------------------
------------------------------------------------------------
------------------------------------------------------------
------------------------------------------------------------
---------------------------------------------------ctgaaccaa
atacatactgt----atgacttattctga-------------------------------
------------------------------------------------------------
-----------------------------------------------accaaatacatac
tgtatga-----------------------------------------------------
--------------------------------cttattctgaaccaaatacatactgtat
gacttattctgaaccaattgtcttgtga--------------------------------
------------gtttactgagagtttaccatatccattgtttatgacatgtgtacacgc
at-------taaggataaaatagcca----------------------acaataaagagt
ttctttgaatacaaactgcagtact----------------------------------t
tcccaataggaaaaacatacaatgctggtttcacatctccacgataaccaaaag------
---------------------------------------------------------gca
gctatacatcatgaagtgtca------------------------------tgagatcaa
cacactcccatagatcctgaggttaaaccatcagct------------------------
------------------------------------------------------------
------------------------------------------------------------
------------------------------------------------------------
------------------------------------------------------------
------------------------------------------------------------
-----------------------------------------------------------g
gaaaatagcctctgaccatgaacctgagtccca------------------cttaggt--
---------------------aacacaagataggttgctgggaaagacagaca----gcg
ccacaagcaatcctggtcaaagtattccacttacc-------------------------
------------------------------------------------------------
------------------------------------------------------------
------------------------------------------------t-----------
----------------------------------------------gccaccaaaagatc
tatgttgtt------------------------------------attgttctcacacaa
ttctgcact------------ctgtgaaccctctgatttgtttcagacattgtttactct
ccacccgtttgggatatgagtgaacaatgtcacc------------------agagtggt
atattgatacaatgatgtgtaataatgttgtgatttgtgttattggtg------------
----------ttacagtaccacacgtactgtactttg-------------------gtag
ttcgcccaatcat-----------------------------------------------
------------------------------------------------------------
------------gtgtgtattgttcctcactttcagtctctcgtgctctcctacgtgcgc
gttctctctccctctccctacggtggctcaggagggactctgtacccgtctccgtgtcca
ggccat--cccgactgctt----------actgcgttggcactgaaatacacacatttaa
acagttta----------------------------tttggataacaaggaaacacacac
aaaacaccttcataattccataccatgtctccaaatctcttgcattgtccc---aagttc
aatgcacctctgtctggcattatctgtacagtgaggagaacc------------------
------------------------------------------------------------
-------------------------------------------------------tcaca
gggattcatctcaaatgatgtgtt------------------------------------
---------attgtgtgtgtgtgtggtatgtg----------------------------
-----atctgtgtttcactaa---------------------------------------
---------------------------gtgtcattaatgaccagataccctgag------
-----------aggagatggatgctttctgtcc---------------------------
----------------------------------------------------------aa
agctgcttgatactaatgaggag-------------------------------------
----------------------------gg------------ccattgaaagcccagatg
gtgcctgtg---------------------------------------------------
--accgagtgcaggtgtgtgtgtgtgtgtgtgtgtgtgtgtgtgtgtgtgtgtgtgtgtg
tgtgtgtgtgtgtgtgtgtgtgtgtgg-----tggacgggtagagcaggtgtgggctaag
ctgagacatgtac-----------------------------------------------
------------------------------------------------------------
------------------------------------------------------------
--agtacagggctggat-------gggatatgctagatggcaggttattctatcagaggg
ggtgagaggctttagcctcagggcagcagggtaagagacacctggctgatcgcctgtgtt
ggctgatcctgtgtgagattac--------------------------caagggaggggg
acggggttgggagacagagatgggtgcttttaatgcctgtccg----------ct-aatc
aggattacgagacagaagcacatcaattctgccctacaccacactcag------------
--------cccaaatactggctattcaaatactggctatttccagaatgagcctgaggtg
tagagactgagggaggggaaagag---------------agagggagagagtgaggggag
agaaagacaggggagagag------agcgagagagagaggagatagggagaggggaagag
ggatggggagagagagagatgggagagaaagagagtgagag
>C13_52913576-52918036
ctg--------------------------------------------------ttggcag
agctggccttatggcaggacattcagtgctt-----------------------------
---------------aaaatgaggtgtgcaagcgcactaatctattccagagacacgtga
cgtcctcctct----gcagatcagcca-----------ggtccaggattggtgtgtcagt
cagtccttccatgagagccacagggttggccctctcccacaaccatcccgttgccttcct
caacatgattgccttgacatgggattattcac----------------------------
------------------------------------------------------------
------------------------------------------------------------
--------------------------------tcccccctctcctcc-------------
-----------------------------------ctccagctacccttctacattcaat
ccc------cccaacaaccctcaacaacccct--gattaaaacgtgaccg----------
------------------------------------------------------------
------------------------------------------------------------
---------cctg----------------cttattgctttcctatcctttttttgtcagc
cattgatttctacgggt-tgatctaatcccccgttcacgta--gccaggaattagagagg
cagaaccagagaacagggggggggggagagaaagagtgaa--------------------
------------------------------------------------------------
------------------------------------------------------------
------------------------------------------------------------
-----------agatagaggtagtgctacatccgcacagctt------------------
---------------tacatcccaaccttaaaggggaataaagggacaaccttttcacag
aagaagacaaggcaatgaggt---------------------------------------
-aaagacgcgctactcactaccgtcatgagtgtgcaaagccaactttctctctttttatt
caatttgtccacttctgcctcaggagtggacac---atttaaatgccagac---------
------------------------------------------------------------
--------------------------------------tatagtcagacatatagc----
-----------actttctgaccactataggcttttccttctcttgatagttgttttt---
-------ttctgtcagattagt-------------------------------agggtcg
ctcggtac----------------------------------------------------
--------agacacctgtatctgt------------------------------------
cagtctgaaatgaagc--------------------------------------------
------------------------------------------------------------
------------------------------------------------------------
------------------------------------------------------------
------------------------------------------------actcacaaggcg
cccctgcaaggaa------------------------ctcaacatttcattccactttat
agagtttgtttgaagacagttgaaagg------------------------cacccagtc
agtgcctgctgcctgcctagttgccgcatgaag---------------------------
--------------------acagagatagagagagacagagc-----------------
------------------------------------------------------------
---------------agggaatggctctgcca------ctta----------aacagtgg
gacagtgtgtgtgtgtgtgtgtgtgtgtgtgtgtgtgtgtgtgtg---tgtgtgtgtgtg
tgtgtgtgtgtgtgtgtgtgtgtgcg-----------tgcgtgcgtgcgggcgggcgtgc
gggcgtgtgtgt--gtgactctgctgccatccagtggt---------catgcttagacac
tccgctcagagggtattgtggaagtcagacaactcataacacgactgccctcattatggc
caa---------------------------------------------------------
------------------------------------------gct-----------catg
ttaaacaaacat------------------------------------------------
---------------------catattccctgcccagggccaagtcag------------
------------------------tcctagctccactgcttcctgcct------------
------------------------------------------------------------
----------------------------------------gccagctcctccctcccctg
g------cctcccaacatataactgcaccagtaggggagcgtggggtaagttcagccaaa
gggtta------------------------------------------------------
--------------------------------------gttgagccaccccttgttttta
ggaaaacatacacaaa-----------------------------------------ttg
aatcacttaaccacatatttaggaacagtctgt----------------------gaagg
aagaaaccacatgaaaagaatggtaa----------------------------------
-------gcaagtta-----------ggtaaaaagaatatacagattttcaaaaagtcta
atgaatttattgtgt-tataggtttcatgatg-cttgtatcgaaaccgaagtaaatattt
ttaagattgttttatacatcagttggg---------------------------------
------------------------------------------------------------
-----------------------gtctgtataagctaaaatgtgatgtcc----------
------------------------------------------------------ta----
-----------------------------------------------------------a
acatagcattaaagtg-----------------------------------------cat
cattgtaactgtgtgggctaatagtcaaaatgtttgccttgggataagttgagccaatgt
--ccaacatacaaattatgattacattttgtcagttaaatgcat----------------
----aatacgcatagtatttttgcaat---------------------------------
-----------------gaactcaagtgcatttttattgttacaaagcaaacagcatcat
gccatgtgtatgcaagcggaaaac------------------------------------
-------------------aagccccccttgagggtcttgagaaagcagccaaggaagtg
agagaagagaa-------------------------------------------------
taagtcaattcgagcagcagca-----------agggataacatttttttg---------
-actgaatgacaa------------------------------tcaagagttactgtagc
taggtttccataaaat-------tggaaaaaga-tgttaa-tctcaatattctaaaatat
gcata-----------aagaaaatacgcacattttcccaccagtgct-gcatttccatca
aac---------------------------------------------------------
------------------------------------aaatcta-catttcagtgtgtttc
cttcacattttcaactctatcgatagttttga---------gac-aaa---actg-ttgc
attaaatagcaaatgtgcc------tactctggtcttggcatattcgctctagctaagta
gccaacagctcgagga------tacagtgcgtgtaggctgtgcaggtagg--atagtcta
catgatgagattattatggataagag--cgagaata-ttttt--tgggtc-aaacggcag
tcaagcatcgatcatcatgtcacaagaataagaccctcaatattca-ttggaaaggagca
tcaagctcatc--accgtgcac-tttcaccaacctgtgaagttc---------------a
tcataacttatttaatctgtagcctaataaattgcatggtttcc---cgagttgtagtgg
gaggaccacacaccatatcatcacgtgattccaagtttact-------------------
------------------------------------------------------------
------------------------------------------------------------
------------------------------------------------------------
------------------------------------------------------------
------------------------------------------------------------
------------------------------------------------------------
----------------------------------ttgat---atgatggttatcatatca
atatttg-------------------cgccatt--tccagcacaaatatttttactgaca
caaaaagatctcaccattt-----gaacaaataatctgttgcctgataagaaatt-----
-----------gtatcaaatct-------tactgtttccatcacag--------------
------------------------------------------------------------
------------------------------------------------------------
------------------------------------------------------------
------------ctgtc-gtgat---------tttgtttcatatggtatg-actttactc
ccataacaactgtggctggaaacatggttactgacaaaatagaaaacgaacatgtcccta
tg--ctcaaattaccccatactcagggtaagatgtaccaaaataccact-----------
----tttttggacaagctatgttttcaaaagtgttatatctacatgaat-----------
----------tcagattttattttccagggataaacaacatcctga--aatatatgtag-
-------------------------------------atatctttgttagaaagaataca
------------------------------------------------------------
-----atatttcccttgacgtcgtgaat--------------------------------
-----------------gtaacaaatggctcaacttaccccactc---------------
------------------------------------------------------------
-----------tcccctaat--------------aatagtagtgataatacactaatgat
atcggggagtag------------------------------------------------
------------------------------------------------------------
-----------------------------tatctgtcacacaatcgagcggagctcagtt
gtaaaaaaaaaaatatta----taatttggaaagaa------------------------
------------------------------------------------------------
----------------aattcatgttctccacatttgtgatgatgagggg----------
-taattgtgaag----------tgtggcatggctgc--------------ccggaagcaa
ggcgtga-----------------------------------------------------
---------------------------------tgatttcagat----------------
-tggtttttctggttgacagcagctgtc--------------------------------
-----ttctgccaattagaagcagtgtg----------------tgatgtgtttatctgt
g-----------------------------------------------------------
-cccctccgggcacccgccaactgcatcagag----------------------------
-------------------cagggccctcccgccacccccaccccaccctctgg-acgtc
caggacagacagaaagc-------------------------------------------
--------------------------------------------cacacactcactccct
gtcatcaattcacaccttaattgcagactaaatatg------------------------
------------------------------------------------------------
----------------------tctagggctcatggggaaaagggacggagagaggaaag
taaaagact---------------------------------------------------
------------------------------------------------------------
-------------------------------------------------------aaggg
atggagagagtggagagttgatgggagggggattgagggatgaag---------------
------------------------------------------------------------
---------------------aaaggatgagaggatgatggagggatgg--------gga
taagtgccaaaccccttttgtttaattt--------------------------------
--------tacattactgtcagcctcggctggagatgttt------cattagagagcgcc
atg------------------------------------------attttgctcaacttg
aaagacggccacaaaacaaaagccagtgctcttgacctgcagtgacgctcatgctaatcc
catgaatctatgcctagctatccgcaccccctctgctctgacgaataacgcagaaaaaca
cattttctcccatttgt-tctacattacaaagttgcaacagtcctctcttcttaaggtta
ggctaccttgccttgccttg-ctatcagacttttggttt---------------------
----------------------------------tataacccgcctcgacaaagcaaagg
gagttagaag----------------------------------aacaaaaagtctgagt
gaacaaagagtt------------------------------------------------
------------------------------------------------------------
------------------------------------------------------------
-------------------------------------ccctggattctggctagaccact
tcattactcccagagtatgaggc-------------------------------------
-----------------------------------------------catacgtattcag
ataggagg--------------------atgtctgtctgccagactgggcagctgtgttt
ggagcggctgga------------------------------------------------
--------------------------aagaaagagctgaaaa------------------
------------------------------------------------------------
------------------------------------------------------------
-------------------------------------tgagagatctctggaagcatata
tccgttatgtattcattctgatttctggcatg--------------------gcaatctg
atatgataatgactccctctaggtgaactcttggaatggatggatgaatagatggagctg
cttaatctttgggtagcacccttcaataacct-------------tgtcaggaggttctt
ggattctggatgagtgatgaagacccca--------------------------------
------------------------------------------------------gaggca
agcaggagcgagacagagactagataggccagatctgcatcactgagacacaaccctcct
gagatactagatgtcaacagaat----------------acactattctgattt------
------------------------------------------------------------
--cctggctacc------------------------------------------------
----------------------------------------------cagactcattgctc
cagccaaacgtcacaccaag--agtctggatttgactccctccctgactcttctagaatg
caaagaaattcggactgtc-----------------------------------------
-----------------------------------tgattggtcccagaaacagatgggt
tgggccagagccagaaca--cacgtgggtgaagcag------------------------
-----------------------------------------cgttttcaaagtacgtaat
tggctttgatactccgcttggt--------------------------------------
------------------------------------------------------------
------------taaagacgatccaatcgctgatgactttgttttcaccacacacgacgt
------------------------------------------------------------
------------------------------------------------------------
------------------------------------------------------------
-----------------------------------------
