# Supplementary material for: Functional validation of transposable element–derived cis-regulatory elements in Atlantic salmon
Source: G3 (Bethesda). 2023 Feb 8;13(4):jkad034. doi: 10.1093/g3journal/jkad034 (PMC10085797; doi:10.1093/g3journal/jkad034)
Supplement: jkad034_Supplementary_Data [file jkad034_supplementary_data.zip › Supplementary_file_7_G3-2022-403942.xlsx]

## Sheet: Sheet1
Construct_name	TE_annotation	TE_start	TE_stop	Construct_start	Construct_stop	Construct_chromosome	Superfamily	Construct_type
TE0180_Whole	DTT_SsalEle0180	24002860	24004574	24002860	24004574	ssa09	Tc1-Mariner	Whole_TE
TE0351_Whole	DTT_SsalEle0351	7296102	7297331	7296102	7297331	ssa10	Tc1-Mariner	Whole_TE
TE0401_Whole	DTT_SsalEle0401	7318177	7319434	7318177	7319434	ssa10	Tc1-Mariner	Whole_TE
TE0709_Whole	DTT_SsalEle0709	32493984	32495543	32493984	32495543	ssa25	Tc1-Mariner	Whole_TE
TE0180_Peak	DTT_SsalEle0180	24002860	24004574	24004483	24005023	ssa09	Tc1-Mariner	Peak
TE0351_Peak	DTT_SsalEle0351	7296102	7297331	7297156	7297490	ssa10	Tc1-Mariner	Peak
TE0401_Peak	DTT_SsalEle0401	7318177	7319434	7318378	7318810	ssa10	Tc1-Mariner	Peak
TE0709_Peak	DTT_SsalEle0709	32493984	32495543	32494916	32495774	ssa25	Tc1-Mariner	Peak
TE0180_Motif	DTT_SsalEle0180	24002860	24004574	24004410	24004550	ssa09	Tc1-Mariner	Motif_region
TE0351_Motif	DTT_SsalEle0351	7296102	7297331	7297174	7297315	ssa10	Tc1-Mariner	Motif_region
TE0401_Motif	DTT_SsalEle0401	7318177	7319434	7318533	7318742	ssa10	Tc1-Mariner	Motif_region
TE0709_Motif	DTT_SsalEle0709	32493984	32495543	32494916	32495138	ssa25	Tc1-Mariner	Motif_region
TE0307_Synth	XXX_SsalEle0307	32293438	32294152	32293438	32294152	ssa27	Unknown;XXX	Synthesized
TE0086_Synth	XXX_SsalEle0086	62225346	62225518	62225346	62225518	ssa12	Unknown;XXX	Synthesized
TE0849_Synth	DTX_SsalEle0849	27244828	27245291	27244828	27245291	ssa28	DNA;DTX	Synthesized
TE1054_Synth	XXX_SsalEle1054	63239786	63240148	63239786	63240148	ssa06	Unknown;XXX	Synthesized
TE0377_Synth	RII_SsalEle0377	63240130	63240368	63240130	63240368	ssa06	LINE/I;RII	Synthesized
TE242_Synth	Om_rnd-6_family-242	35279879	35280136	35279879	35280174	ssa04	Unknown;XXX	Synthesized
