# Supplementary material for: Functional validation of transposable element–derived cis-regulatory elements in Atlantic salmon
Source: G3 (Bethesda). 2023 Feb 8;13(4):jkad034. doi: 10.1093/g3journal/jkad034 (PMC10085797; doi:10.1093/g3journal/jkad034)
Supplement: jkad034_Supplementary_Data [file jkad034_supplementary_data.zip › Supplementary_File_8_G3-2022-403942.fa]

>DTT_SsalEle0180#DNA_TcMar-Tc1
------------------------------------------------------------
------------------------------------------------------------
------------------------------------------------------------
------------------------------------------------------------
------------------------------------------------------------
------------------------------------------------------------
------------------------------------------------------------
------------------------------------------------------------
------------------------------------------------------------
------------------------------------------------------------
------------------------------------------------------------
------------------------------------------------------------
------------------------------------------------------------
------------------------------------------------------------
------------------------------------------------------------
------------------------------------------------------------
------------------------------------------------------------
------------------------------------------------------------
------------------------------------------------------------
------------------------------------------------------------
------------------------------------------------------------
------------------------------------------------------------
------------------------------------------------------------
------------------------------------------------------------
------------------------------------------------------------
------------------------------------------------------------
------------------------------------------------------------
------------------------------------------------------------
------------------------------------------------------------
------------------------------------------------------------
------------------------------------------------------------
------------------------------------------------------------
------------------------------------------------------------
------------------------------------------------------------
------------------------------------------------------------
------------------------------------------------------------
------------------------------------------------------------
------------------------------------------------------------
------------------------------------------------------------
------------------------------------------------------------
------------------------------------------------------------
------------------------------------------------------------
------------------------------------------------------------
------------------------------------------------------------
------------------------------------------------------------
------------------------------------------------------------
------------------------------------------------------------
------------------------------------------------------------
------------------------------------------------------------
------------------------------------------------------------
------------------------------------------------------------
------------------------------------------------------------
------------------------------------------------------------
------------------------------------------------------------
------------------------------------------------------------
------------------------------------------------------------
------------------------------------------------------------
------------------------------------------------------------
------------------------------------------------------------
------------------------------------------------------------
------------------------------------------------------------
------------------------------------------------------------
-----------tatacagttgaagtcggaagtttaca-----------------------
---tacacttaggttggagtcat----taaaactngtttttcaa----------------
---------------------------------------------------ccactccac
aaatttcttgttaacaaactatagttttg---------------------------gcaa
gtcggttagg--------------------acatctactttgtgcatgacac--------
-----aagtaatttttccaacaattgtttacagacagattatttcacttataattcactg
ta---------tcacaattccagt------------------------------------
-----------gggtcagaagtttacatacactaagttgactgt------------gcct
ttaaac----agcttggaaaattccagaaaat----------------gatgtcatggct
ttagaagcttct------------------------------------------------
----------------------------------------------gata----ggctaa
ttgacatcatttgagtcaatt-ggaggtgtacctgtggatgtatttcaaggcctaccttc
aaactcagtgcctctttgcttgacatcatgggaaaatcaaaag-----------------
-------------------------------------------------------aaatc
agccaagacctcagaaaaaaaattgtagacctccacaagtctggttcatccttgggagca
atttccaaacgcctgaaggtaccacgttcatctgtac--------------------aaa
caatagtacgcaagtataaacaccatgggaccacgcagccgtcat---------accgct
caggaaggagacgcgttctgtctcctagagatgaacgtactttggt-gcgaaaagtgcaa
atcaatcccagaacaacagcaaaggaccttgtgaagatgctggaggaaacaggtacaaaa
gtatctatatccacagtaaaacgagtcctatatcgacataa-------------------
------------------------------------------------------------
------------------------------------------------------------
------------------------------------------------------------
------------------------------------------------------------
------------------------------------------------------------
------------------------------------------------------------
------------------------------------------------------------
------------------------------------------------------------
------------------------------------------------------------
------------------------------------------------------------
------------------------------------------------------------
--------------cctgaaaggccgctcagcaaggaagaagccactgctccaaaaccgc
cata-aaaaagccagactacggtttgcaactgcacatggggacaaagatcgtac-ttttt
ggagaaatgtcctctggtctgatgaaacaaaaatagaactgt------------------
------------------------------------------------------------
------------------------------------------------------------
------------------------------------------------------------
------------------------------------------------------------
------------------------------------------------------------
------------------------------------------------------------
------------------------------------------------------------
------------------------------------------------------------
------------------------------------------------------------
------------------------------------------------------------
------------------------------------------------------------
------------------------------------------------------------
------------------------------------------------------------
------------------------------------------------------------
------------------------------------------------------------
------------------------------------------------------------
------------------------------------------------------------
------------------------------------------------------------
------------------------------------------------------------
------------------------------------------------------------
------------------------------------------------------------
------------------------------------------------------------
------------------------------------------------------------
------------------------------------------------------------
------------------------------------------------------------
------------------------------------------------------------
------------------------------------------------------------
------------------------------------------------------------
------------------------------------------------------------
------------------------------------------------------------
------------------------------------------------------------
------------------------------------------------------------
------------------------------------------------------------
------------------------------------------------------------
------------------------------------------------------------
------------------------------------------------------------
------------------------------------------------------------
------------------------------------------------------------
------------------------------------------------------------
------------------------------------------------------------
------------------------------------------------------------
------------------------------------------------------------
------------------------------------------------------------
------------------------------------------------------------
------------------------------------------------------------
------------------------------------------------------------
------------------------------------------------------------
------------------------------------------------------------
------------------------------------------------------------
------------------------------------------------------------
------------------------------------------------------------
------------------------------------------------------------
------------------------------------------------------------
------------------------------------------------------------
------------------------------------------------------------
------------------------------------------------------------
------------------------------------------------------------
------------------------------------------------------------
------------------------------------------------------------
------------------------------------------------------------
------------------------------------------------------------
------------------------------------------------------------
------------------------------------------------------------
------------------------------------------------------------
------------------------------------------------------------
------------------------------------------------------------
------------------------------------------------------------
------------------------------------------------------------
------------------------------------------------------------
------------------------------------------------------------
------------------------------------------------------------
------------------------------------------------------------
------------------------------------------------------------
------------------------------------------------------------
------------------------------------------------------------
------------------------------------------------------------
------------------------------------------------------------
------------------------------------------------------------
------------------------------------------------------------
--------------------------ttggccataatgaccatcgttatgtttggaggaa
aaagggggag-gcttgcaagccgaagaacaccatcccaaccgtgaagcacgggggtggca
gcatcatgttgtgggggtgctttgctgc-aggagggactggtgcacttcacaaaatagat
ggcatcatgaggnaggaaaattatgtggatatattgaagcaacatctcaagacatcagtc
aggaagttaaagcttgg------tcgcaaatgggtcttccaaatggacaatgaccccaag
c---atacttccaaagttgtggc-aaaatggcttaaggacaacaaagtcaaggtattgga
gtggccatcacaaagccc--tgacctcaatcctatagaaaatttgtgggcagaactgaaa
aagcgtgtgcgagcaaggaggcctacaaacctgactcagttacaccagct----------
-ctgtcaggaggaatgggccaaaattcacccaacttattgtgggaagcttgtggaaggct
acccg----------------------aaacgtttgacccaagttaaaca---atttaaa
ggcaatgctaccaaatactaattgagtgtatgtaaacttctgacccactgggaatgtgat
gaaagaaa-taaaagctgaaata------aatcattctctctactattattctgac----
atttcacattcttaaaataaagtggtgatcctaactgacctaagacagggaatttttact
aggattaaatgtcaggaattgtgaaaaactgagtttaaatgtatttggctaaggtgtatg
taaacttc-ngac------------------------------------ttcaactgtat
atat--------------------------------------------------------
------------------------------------------------------------
---------------------------------ntatatatatatatatatatatatata
tata------------------------------------------------tatatact
gctcaaaaaaataaagggaaca--------------------------------------
------------------------------------------------------------
------------------------------------------------------------
------------------------------------------------------------
-------------------------------------cttaaacaacacatcctagatct
------------------------------------------------------------
------------------------------------------------------------
------------------------------------------------------------
------------------------------------------------------------
------------------------------------------------------------
---------gaatgaaagaaataatcttattaaatacttttttct----------ttaca
tagtt-------------------------------------------------------
------------------------------------------------------------
--gaatgtgctgacaacaaaatca------------------------------------
-------------------cacaaaaataatcaa-----tggaaatccaatttatcaacc
catggaggtc-----------------------------tggatttggagtcacac----
------------------------------------------------------------
-----------------------------------------------------tcaaaat
taaa---------------------------------------------gtggaaaacca
cactacaggctgatccaactttgatgtaatgtccttaaaacaagtcaaaatgaggctcag
tagtgt-------------------------------------------------gtgtg
gcctccacgtgcctgtatgacctcc-------ctacaacgcctgggcatgctcctgatga
ggtggcggatggtctcc-----------------tgagggatctcctcccagacctggac
taaag-------------------------------------------------------
------------------------------------------catccgccaactcctgga
cagtctgtggtg-------------------------------------------caacg
tggcgtt--------------ggtggatg-------gagcgagacatgatgtcccagatg
tgctcaattggattcaggtctggg------------------------------------
-----gaacgggcgggccagtccat-----------------------------------
-agcatcaatgccttcctcttgcaggaactgctg--------------------------
----------------------acacactccagccacatgaggtctagca----------
------------------------------------------------------------
------ttgtcttgcattaggaggaacccagggccaa----------ccgcaccag----
------------------catatggtctcacaaggggtct------------gag-----
----gatctca-----tctcggtacctaatggcagtcaggctac----------------
---------------------ctctggcgagcacatggagggc-----------------
--tgtgcggccccccaaagaaatgccac-cccacaccatgactgacccaccgcc------
--------------------------------aaaccggtcatgctggaggat-------
--------------gttgcag----------------------gcagcagaacgttctcc
ac---------ggcgtctccagactctgt------------------cacgtctgtcacg
tgctc-----------agtgtgaacctgctttcatc-tgtgaagagcacagggcgccagt
ggcgaatttgccaatcttggtgttctct--------------------------------
---------------------------------ggcaaatgccaaacgt---cctgcacg
gtgttgggctgtaagcacaacc--------------------cccacctgtggacg----
-----------------------------tcgggccctcataccaccctcatgga-----
-------gtctgtttctgaccgtttgagc-------------------------------
------------------------agacacatgcacatttgtggcctgctggaggtcatt
ttgcagggctctggcagtgc----------------------------------------
---tcctcctgctcctccttgcacaaaggcggaggtagcggt------------------
-------------------------------------------cct--------------
---------------------------------------------gctgctgggt-----
------------------tgttgccct---------------cctacggcctcctccacg
t----------------ctcctgatgtactggcctgtctcctgg----------------
-----------------------tagcgcctccatgctctggacact-------------
-------acgctgacagacacagcaaacc-ttcttgccacagc-----------------
--------tcgcattgatgtgccatcctggatgagct-----------------------
-------------gcactacctgagccacttgtgtgggttgtagactccgtctcatgcta
ccactagagtgaaagca---------------------------------ccgccagcat
tcaaaagtgaccaaaacat-----------------------------------------
----------------------------------------------cagccaggaagca-
------------------------------------------------------------
---------------------------------------taggaactgagaagtggt---
------------------------------------------------------------
------------------------------------ctgtggtcnccacctg-----cag
aaccactcc---------------------------------------------------
-------------------------------tttattgggggtgtcttgctaa-------
--------ttgcctataatttccacct---------------------------------
-----------------------------------------------------------g
ttgtctattccatttgcacaacagcatgtgaaatttattgtcaatcagtgtt--------
------------------------------------------------------------
---------gcttcctaagtgg--acagtttgatttcacagaagtg---tgat-------
------tgac-ttggagttacattgtgttgtttaagtgt---------------------
------------------------------------------------------------
--------------------------------------------------tccctttatt
tttttgagc----------------agtgtatatatat----------------------
------------------------------------------------------------
------------------------------------------------------------
------------------------------------------------------------
------------------------------------------------------------
------------------------------------------------------------
------------------------------------------------------------
------------------------------------------------------------
------------------------------------------------------------
------------------------------------------------------------
-------------------
>C100_24333-29636
----------------------gagcatttctcctttgccaagataatccacccac----
ctgacagg-----------------------tgtggcatatcaagatgc-tg--------
-------------attaaacagcatgatcattacacaggtgcatcttgtgctggagaca-
-ataaaagg----------------------------ccactctaaaatgtgcagttttg
tcaca---------caacacaatgtcacagatgtctctaagagagcg--cacaattgg--
------catgctgactgcaggaatgtccaacagaactgttgc---------cagagaatt
taacgttaatttctctgcca---------tatggcgcctccaacgtcgttttagggaatt
tggcagtacgtccaatcgttctcacaacggcagaccacatttagacac------------
-------------gccagccacatccatcttctttacct-------gcgggatgggtctg
aggacaggacagggggtggggtgggggg----tgttctgaag----------agtattta
tgtctgtaataaagcccttttctggggaaaaactcattctga------------------
------------------------------------------------------------
-----------------------------------------------------ttggctg
cgcctggttccccagtgggtgggc------------------------------------
----------------------ctataccctcctggcccatc----------------ca
tggctgcacccctgcccag-----------------------------------------
------------------------tcatgtgaaatcca--------tagactaggaccta
atttatttatttcg--------------------------attgactgatttcctgatat
gaactgta----------------------------------------------------
------actcagtaa-aatcgttgaaatggttgcatgttgcattt----atatttttgtt
cagtatatttgacaca------------------------------------ctggaaag
aaccaaaaaa--------------------cagaggaaattggaatgctatctggcccta
aacagagagaacacagtggcagaatacctgaccactgttactgaccgtaaattaagaaaa
tacttgactatgtgca---gactcagtgagcataaccttgctattgagaa---agtccat
cgtaagcagacctggctctcaagagaagacagg---------------------------
---ctatgtgcacactgcctacaaaatta-------------------------------
-------------------------------------------------------ggtgg
aaa----ctgagctgtacttcctaacctcctgccaaatgtatgacc--------------
------------------------------------------------------------
---------------------------------------------atattagagacacat
atttccctcaga-----------------------------ttacacagacccacaaaga
attttaaaa---------------------------------------------------
------------------------------------------------------------
------------------------------------------------------------
------------------------------------------------------------
------------------------------------------------------------
---------------------------cgaacacattttaacatt---------------
------------------------------------------------------------
--------------------------ttaaaacaaacaaatccagttttgattaactccc
atatc----------tactgggtggaataccacagtgtgccgtcacagcagc--------
------------aagatttgt-gacctgtttccacaagaaaaggtcaac-----------
cagtgaag-------------------aacaaacaccattgtaaatacaacccatattt-
------------------------------------------------------------
---------------------------------atgttgatttattttcccttttgt---
---actttaaccatttgtacatcat-------------------------------taca
acactgtatatagacattata-t---tacattttatatatctatgt-ttttaaaataaaa
aatggaatgtagtgtttgctaatgtttcccttgattatttctcttttgtttattgtc---
------------------------------------------------------------
--------tattccatttgctttggcaatttc---------------------------a
acatatgtttcccatgtgaataaagccctttgtattgaattgagagagcaagagagaaat
gtaatttaattgagagagagagagacagagagcatgttttgaattagtaggaagcgag--
----------------------------------agattaaaatgagagagcacc-aaag
atgggagt-------t---------ctatggtagttttgacccttgacctttggtttatg
tttc-----------------------------------------atcttctttctgttt
gttttgcctgtttgttttagcaagctgttgggtgtgtctctcgacaataaactgagacat
tcaaggttagattgagatcggccctggtatcagtcacaatctcatctctcag-tttatcc
cggcagcgcgggcgcggctatcgccaagacggtgcattcttctgtcggcaggtgataaca
------------------------------------------------------------
--------------------------------agtct-----------------------
------------------------------------------------------------
------------------------------------------------------------
------------------------------------------------------------
---cacacacgtacaatggagactctaaacacctgga-----------------------
---aacaatggatgacggatcaa----------caacattgtag----------------
---------------------------------------------------ttactccac
aatactaacctaattgaaatagtgaaaagaaggaagcctgt-----ac---ggaatgcaa
atattccaaa--------------------acatacatcctgtttgcagtgacgatttta
gca--tgtaaatctccccaaaatgtgtgcagatgcatgccagcaaagccacaacataaca
ct---------aaaca--------------------------------------------
--------------------------atacattaattgcactat----------------
----------aacagtgacaaacggtgaaaat----------------tatgtcatggct
ttaaaagcttct------------------------------------------------
----------------------------------------------gata----ggctaa
ttgatgtcatttgagtcaatt-ggaggtgtacctgtggatgaatatcaaggcctaccttc
aaactcagtgtctctttgattgacatcatgggaaaatctaaag-----------------
-------------------------------------------------------aaatc
agccaagacctcag-aataaaattgtagacctccacaagtctggttcatccttgggagca
atttccaaatgcctgaaggtaccatgttcatctatac--------------------aaa
caatagtacgcaagaataaacaccatgggaccacgcagccatcat---------accgct
caggaaggagacgctttctgtctcctatagaggaatgtacttcggtcgcgaaaagtgcaa
atcaatcccagaacaacagcaaaggaccttgtgaagat-------gaaacaggtacaaaa
gtatctatatccacagtaaaacgagtcctatatcggcataa-------------------
------------------------------------------------------------
------------------------------------------------------------
------------------------------------------------------------
------------------------------------------------------------
------------------------------------------------------------
------------------------------------------------------------
------------------------------------------------------------
------------------------------------------------------------
------------------------------------------------------------
------------------------------------------------------------
------------------------------------------------------------
--------------cctgaaaggccgctcaacaaggaagagtccactgacccaaaactgc
cataaaaaaagccagactacagtttgcaactgcacatggggacaaagatcgaac-ttttt
gaagaaatatcctcttgtctgatgaaacaaaaatagaactgt------------------
------------------------------------------------------------
------------------------------------------------------------
------------------------------------------------------------
------------------------------------------------------------
------------------------------------------------------------
------------------------------------------------------------
------------------------------------------------------------
------------------------------------------------------------
------------------------------------------------------------
------------------------------------------------------------
------------------------------------------------------------
------------------------------------------------------------
------------------------------------------------------------
------------------------------------------------------------
------------------------------------------------------------
------------------------------------------------------------
------------------------------------------------------------
------------------------------------------------------------
------------------------------------------------------------
------------------------------------------------------------
------------------------------------------------------------
------------------------------------------------------------
------------------------------------------------------------
------------------------------------------------------------
------------------------------------------------------------
------------------------------------------------------------
------------------------------------------------------------
------------------------------------------------------------
------------------------------------------------------------
------------------------------------------------------------
------------------------------------------------------------
------------------------------------------------------------
------------------------------------------------------------
------------------------------------------------------------
------------------------------------------------------------
------------------------------------------------------------
------------------------------------------------------------
------------------------------------------------------------
------------------------------------------------------------
------------------------------------------------------------
------------------------------------------------------------
------------------------------------------------------------
------------------------------------------------------------
------------------------------------------------------------
------------------------------------------------------------
------------------------------------------------------------
------------------------------------------------------------
------------------------------------------------------------
------------------------------------------------------------
------------------------------------------------------------
------------------------------------------------------------
------------------------------------------------------------
------------------------------------------------------------
------------------------------------------------------------
------------------------------------------------------------
------------------------------------------------------------
------------------------------------------------------------
------------------------------------------------------------
------------------------------------------------------------
------------------------------------------------------------
------------------------------------------------------------
------------------------------------------------------------
------------------------------------------------------------
------------------------------------------------------------
------------------------------------------------------------
------------------------------------------------------------
------------------------------------------------------------
------------------------------------------------------------
------------------------------------------------------------
------------------------------------------------------------
------------------------------------------------------------
------------------------------------------------------------
------------------------------------------------------------
------------------------------------------------------------
------------------------------------------------------------
------------------------------------------------------------
------------------------------------------------------------
------------------------------------------------------------
------------------------------------------------------------
--------------------------ttggcaataatgaccttcgttatgtttggaggaa
aaagggggag-gcttgcaag----------cattcccgaccgtaaagcaaggcggtggca
gcattatgctgtgggggtgctttgctgc-aggagggactggtgcacttcacaaaatagat
ggcatcataaggcaggaaaataatgaggatatattgaagcaacatctcaagacaccagtc
aggaagttaaagcttgg------taacaaatgagtcttccaaatggacaatgaccccaag
c---atacttccaaagttgtggc-aaaatggcttacggacaacaaagtcaaggtattgga
gtggccatcacaaagccc--tgacctcaatcctatagaaaatttgtgggcagaactgaaa
aagcatgtgcgagcaaggaggcctacaaacctgtctcagttacaccagct----------
-ctgtcaggaggaatgggccacaattcacccaacttattgtgggaagcttgtggaaggct
acccg----------------------aaacgtttgacccaagttaaaca---atttaaa
ggcaatgctaccaaatactaattgagtgtatgtaaacttatgacccactgggaaggtgat
gaaataaa-tgaaagctgaaata------aatcattttatctactattattctgac----
attccacattcttaaaataaaatggtgatcctaactgacctaaaacagggattttttact
aggattaaatgtgaggaattgtgtgcaaagctgtcagcaaggcaatggatggctactttg
aagaatct-cata------------------------------------tataaatatat
attt--------------------------------------------------------
----------------------------agatttgttta---------------------
------aaacaaattgat-------------gtttaaatattttttagttactacattat
tttacatgtgttttttcatagttttgatgtctt---------------------------
------------------------------------------------------------
------------------------------------------------------------
------------------------------------------------------------
------------------------------------------------------------
------------------------------------------------------------
------------------------------------------------------------
------------------------------------------------------------
------------------------------------------------------------
------------------------------------------------------------
------------------------------------------------------------
----------------------------------cactcttaatt----------ctaca
ttgta-------------------------------------------------------
------------------------------------------------------------
--gaaaatagtaaaaataaagaaa---aaccctgcaatgag----a-aggtgtgtccaaa
ctt----------------ttgactggtaatgta-----tataagtataatttgtttagc
taaacaggtggggcccttcccca--------------tcaacaggcggggcccttc----
------------------------------------------------------------
-----------------------------------------------------cccatca
acag---------------------------------------------gtggggccctt
cctcataagcaggtggggccc--------ttccccataaacaggtggggctcttccccat
caacag-------------------------------------------------gtggg
gcccttccccatcaacaggtggggcccttccccatcaacaggtggggctcttccccatca
acaggtggggctcttccc--------cataaacaggtggggcccttccccatcaacaggt
gggg------------------------cccttcc--------------------ccatc
aacaggtggggcccttccccat--------------------------------------
caacaggtgggg-------------------------------------------ctctt
ccccata--------------aacaggtg-------gggctcatccccataaacaggtgg
ggctcttccccatcaacaggtggg-----------------------------gcccttc
cccatcaacaggtggggcccttcct-----------cataagcaggtggggcccttcccc
ataagcaggtggggcccttccccataaacaggtggggctctt------------------
------------------------------------------------------------
------------------------------------------------------------
-----------------------------------------------ccccatcaa----
------------------caggt-----------------------------ggg-----
----------------gcccttccccatcaacaggtggggcccttccccat---------
----------------caacaggtggggcccttcctcataatcaggtggggcccttcccc
a-----------------------------------------------------------
----------------------taagcaggtggggcccttccccataaacaggtg-----
-------------------------------------------gggctcttccccataaa
ca---------ggtggggcccttccccat-------------------------------
------------------------------------------------------------
-------------------------------------------------------caaca
ggtggggcccttc--------------------cccatcaacaggtggggctcttcccca
tcaacaggtggggctcttccccataaacaggtggggcccttccccatcaacaggtggggc
-------------------------------ccttccccatcaacaggtggggccctt--
ccccatcaacaggtggggcccttccccat---caacaggt--------------------
------------------------ggggctcttccccataaacaggtggggctcatcccc
ataaacaggtggggctcttc-ccc-----atcaacag--gtggggctcttccccatcaac
aggtgg---ggctcttcctcatcaacaggtggggctcttccc------------------
-------------------------------------catcttccctgaat---------
-------------ggcgtgtcaccactgcctgtttgca----attaatgtaacac-----
-tgtaaaaaatgtggcagtgcaattccaaatcc---------------------------
---aatagtttcgcctgccaaataagttctgttatactcacaga----------------
---------------------cataatttctaaccgttttagaaactttag----agtgt
tttct--atccaaatctaccaattatatg-catagcctagctt-----------------
--------ctgggcctgagtagcaggcagtttactttg----------ggcacgt-----
-------------ttttcattcggacgtcaaaatactgccccctaccctagcccaaagaa
gttaaggactggggagtttt------------tcaggataacaaataaacctaatggagc
taagcaggaaaccaggaaaccctgcttcagtctg--c-----------------------
----------------------------------------------tttccaccaaacac
--------tgggtgatgaa-----------------------------------------
---------------------------------ttcacttttcagcaggacaataac---
-----------------------------------------ctaaaaca-----------
---------------------------------------------------------cga
ggccaaaac---------------------------------------------------
-------------------------------tacactgaagttgtctggaaaa-------
------------------------------------------------------------
------------------------------------tggt--------------------
------------------------------------------------------tgtttt
gcaatgata-----------------------------------aataaccaatttgaca
gagcttgaagaatttttaaaagaataataggcaaatac----------------------
-----------------------------ttagaaagactcacagccaaaggagattcc-
------------------------------------------------------------
------------------------------------------------------------
-------------------------aacatgtattgactcagaagtgtgaatacttatgt
aaa---------------------------------------------------------
------------------------------------------------------------
------------------------------------------------------------
--------------ttagatatttatgcatttcattttcaataa----------------
--------tttagcaaaaatttggttttgtgtatagatgggcaattttttttttt-----
------------------------------------------------------------
-------taattcaggctttaacacaaagtttggaacaagtcaagaggtatgaatacatt
ttgttccgaactatttgcatgtacaggtacacacaatgtaatctcggttaatccagaagt
aaaatctcacgtcatttggtcaatttttaacttc--------------------------
-------------------
>_R_C100_291733-297320
------------------------------------------ttaccacaacacaacaca
acacaaccac-------------------aacacaacacaacacaac-------------
------------------------------------------------------------
-------------acaacacaacataaccacaacacaaccgtaacacaaccacaacacaa
cataacattaccacaacacaacataaccacaacacaacataaccgtaacacaacacaaca
taaccacaacacaacattaccacaacacaacataacataaccacaa--------------
-------------------------------------------------------cacaa
cataacataacataaccacaacataaccgtaacaca------------------------
------------accacaacacaacataacattaccaca---------------acacaa
cataaccacaacacaacataac----------cacaacacaacata-----------aca
caaccacaacacaacataaccacaacacaacataaccacaacacaacacaac--------
------------------------------------------------------------
----------------cacaacacaac---------------------------------
----------------------------------acaaccacaacacaacataacataa-
------------------------------------------------------ccacaa
cacaacacaaccacaacac-----------------------------------------
-----------------------------------------aacacaaccacaacacaa-
----------------------------------------------cataacataaccac
aacacaacataaccacaacacaa-------------------------------------
------------------------------------------------------------
----------------------------------------------ccacaacacaacac
aacataacagagctgataacagatgttgtagtgaaatgcttgtgttcctattttaa----
------------------------------------------------------------
------------------------------tatataggcgtgtgtgg----ccacgcagt
catgggtgaacagggagtacaggagggggct-----------------------------
---gagcacacaaccttgtgaggatcactggggtgcacagggcccc--------------
-------------------------------------------------gagcttaatga
tga----gcttggagggtactatgatgttaaaggctgagc--------------------
-----tgttgtcaatgaacagcattcctacataggtattcctcttgtccagatgggttcg
gacagtg-------------cgatggcgtcgtccgtgga----------------tctat
tggggcggtatgcaa----------------atttcagtggttctagggggtcaggtaag
gt--agaggtg-atatgatccttaactag-------------------------------
--------------cctttcaaagcacttcatgatgacggaagtgagtgctacgggggcg
atagtcatttagt----------tcagttaccttcgcattattgaggtacaggaacaatg
gtggacatcttgaagc--------------------------------------------
-----------aagtgggaacagcagactgggataagggagagaatatgtcgt-------
--------------------------aaacactccagtcagcaggtc------tgcgcat
gctctgaggacgcggttagggatgccg-------------tatggactggcagccttgcg
agggttaaca-----cgcttaaaaatgtcggccacggagaaagagagctcacagtccacg
ggaacggtcggaatcggctggcactacgt-----------------------------tt
cccctcaaagcgggcgaaggt-gtttagcttgtccgtgttaaggttagggataggttaaa
cagttaagtttaacttaagtaacagttaaataagctaagtagttgcacactagctaaaaa
gt--------------------------------------agtaggtagttgctaattag
ctaaaa-----------------tcgctaaagttgtccgtaatgatatttgtacatgcac
cc-------------------------------------------tttaagttacacccg
accaatcaccttacg---------------------------------ttttgatt----
-------------------tttgcc----------ttaagtatccatccgtcttatgtaa
ccataccaaacgtaacatatcatactaatatgagtgt---cccagatttacattt-----
--------------------------------------actatgttacgtctagtctgag
atca--------------------------------------------------------
----------agctgagcaaatagag----------------------------------
--------------------------------------ccaagttggctaaacttg----
----------------aaatataaagattagcatgctactcactagcacgttggcttg--
---------------------------------------tgcttgagagcttgtttatga
gacctg-----------tggtaatgttctagaatgccgtg--------------------
------------------------------------------------------------
----------------------gtaatgttctaga-atgccgtggtaatgttctagaatg
cca---------------------------------------------tggtaatgttct
agaatgctgtg-------------------------------------------gtaatg
ttctagaatgccgcggtaatgttctagaatgccgcggtaatgttct--------------
-----agaatgccg----------------------------------------------
---------cggtaatgttctagaatgccgcggtaatgttct------------------
----agaatgccgcggtaatgttctacaatgcctgctaccagaagttagtcattattagt
gaatgtgcattatgcatggttatgg------ttatatttggtaaaaaaaaaaaaggcatt
ttcatagacagacttgaaag-------------------ccagatcattgattactgcaa
aaaa--------agcaaggttcaactatt-------------------taaactatatcg
ataaacaatacaattattagagggtcttgtggatatacactgctaaaaaaaata------
-----aagggaacacttaaacaacacaatgtaact---ccaagtcaatcacacttctgtg
aaa--------tcaaactgtccacttag--------------------------------
-----------gaagc-aacactgattgacaataaatttcacat------------gctg
ttgtgcaaatggaatagacaacaggtggaaattat-------------------------
------------------------------------------------------------
------------------------------------------------------aggcaa
ttagcaagacaccccccaataaaggagtggttctgcaggtgggaaccacagaccacttct
cagttcctatgcttcctggctgatgttttggtcacttttgaatgctggcggtgctttcac
tctagtggtagcatgagacggagtctacaacccacacaagtggctcaggtagtgcagctc
atccaggatggcacatcaatgcgagctgtggtaagaaagtttgctgtgtctgtcagcgta
gtgtccaga-gcatggaggcgctac-----------------------------------
---caggagacaggccagtacatcaggagacgtggaggaggccgtaggagggcaacaacc
cagcagcaggaccgctacctccgcctttgtgcaag------------gaggagcaggagg
agcactgccagagccctgcaaaatgacctc---------cagcaggccacaaatgtgcat
gtgtctgctcaaacggtcagaaacagactccatgagggtgg-------------------
------------------------------------------------------------
------------------------------------------------------------
------------------------------------------------------------
------------------------------------------------------------
------------------------------------------------------------
------------------------------------------------------------
------------------------------------------------------------
------------------------------------------------------------
------------------------------------------------------------
------------------------------------------------------------
------------------------------------------------------------
--------------tatgagggcccgacgtccacaggtgggggttgtgcttacagcccaa
cacc-gtgcaggacgtttggcatttgcccgagaacaccaagattggcaaattcg-ccact
ggcgccctgtgctcttcacagatgaaagcaggttcacactga------------------
------------------------------------------------------------
------------------------------------------------------------
------------------------------------------------------------
------------------------------------------------------------
------------------------------------------------------------
------------------------------------------------------------
------------------------------------------------------------
------------------------------------------------------------
------------------------------------------------------------
------------------------------------------------------------
------------------------------------------------------------
------------------------------------------------------------
------------------------------------------------------------
------------------------------------------------------------
------------------------------------------------------------
------------------------------------------------------------
------------------------------------------------------------
------------------------------------------------------------
------------------------------------------------------------
------------------------------------------------------------
------------------------------------------------------------
------------------------------------------------------------
------------------------------------------------------------
------------------------------------------------------------
------------------------------------------------------------
------------------------------------------------------------
------------------------------------------------------------
------------------------------------------------------------
------------------------------------------------------------
------------------------------------------------------------
------------------------------------------------------------
------------------------------------------------------------
------------------------------------------------------------
------------------------------------------------------------
------------------------------------------------------------
------------------------------------------------------------
------------------------------------------------------------
------------------------------------------------------------
------------------------------------------------------------
------------------------------------------------------------
------------------------------------------------------------
------------------------------------------------------------
------------------------------------------------------------
------------------------------------------------------------
------------------------------------------------------------
------------------------------------------------------------
------------------------------------------------------------
------------------------------------------------------------
------------------------------------------------------------
------------------------------------------------------------
------------------------------------------------------------
------------------------------------------------------------
------------------------------------------------------------
------------------------------------------------------------
------------------------------------------------------------
------------------------------------------------------------
------------------------------------------------------------
------------------------------------------------------------
------------------------------------------------------------
------------------------------------------------------------
------------------------------------------------------------
------------------------------------------------------------
------------------------------------------------------------
------------------------------------------------------------
------------------------------------------------------------
------------------------------------------------------------
------------------------------------------------------------
------------------------------------------------------------
------------------------------------------------------------
------------------------------------------------------------
------------------------------------------------------------
------------------------------------------------------------
------------------------------------------------------------
------------------------------------------------------------
------------------------------------------------------------
------------------------------------------------------------
------------------------------------------------------------
------------------------------------------------------------
------------------------------------------------gca---------
-------------------------------cgtgacagacgtgacagagtctggagacg
ccgtggagaa-cgttctgctgcctgcaacatcctccagcatgaccggtttggcggtgggt
cagtcatggtgtggggtggcatttcttt-ggggggccgcacagccctccatgtgctcgcc
ag-------aggtagcctgactgccatttggtaccgagatgagatcctcagaccgc--tt
gtgagaccatatgctggtgcggttggccctgggttcctcctaatgcaagacaatgctaga
cctcgtgtggctggagt-gtgtcagcagttcctgcaagaggaaggcattgatgctatgga
ctggcccgcccgttcccc--agacctgaatccaat----------tgtgcacatctggga
catcatgt-----------------ctcgctccatccaccaacaccacgttgcaccacag
actgtccaggagttggcggatgctttagtccaggtctgggaggagatccctcaggagacc
acccgccacctcatcaggagcatgcccaggcattgtagggaggtcagacaggcacgtgga
ggccacac------acactactgagcctcattttgacttgtt-----ttaaggacattac
a--------tcacagttggatcagcctgtagtgtggttttccactttaattttgattgtg
actccaaatccagacctccatgggttgat--aaattggatttccattgataatttttgtg
tgattttgatgtcagcacattcaactatgtaaagaaaaaagtatttaataagattatttc
tttcattc-agatctaggatgtgttttttaagtgttccctttattttt-ttgagcagtat
atttagcctagagctgtaacgtcacaagccctgattagattatcgctgactgtttgaaat
gtatttgacctttttacaacaaag----aacaattctaaaaaaatgtagt----------
------------------------------tgtaaaatcggccgttagtttgaatatttg
ttttattgccatatcacccagccttactgct-----------------------------
--------------------------------------------------ggttcatcta
agataagctaagat----cctgtatcacaaccggccttgat-------------------
----------------taggagtcccattggggcggcgcaca------------------
---------------------------------attggcccagcgtcgtccgggttttgg
ccggggggtaggctgtcattgtaaagaagaatttgttcttaactggcttaaatgaaggtt
a----------------aatacataaaacatttaa-------------------------
----------------------------------------aaaaatgaacagtcagccta
tgacgtgacaggatgaatttattgtataaa-----------gatgtttaatcatcgagat
acatgtctctctctctctctctctctctctctctctctctctctctctctctctctctct
ctctctctctctctctctctctctctct--------------------------------
------------------------ctctctctctctctctctctctct------------
--------------------------ctctctctctctctctctctctctctctctctcc
c------tccctctccctctccctctccc--------------tctccctgagatgcatc
atgacaacaacaggcatagaaacattacaataactgacagaag----ctaattgtagagc
attagaatgttgttttta--------------------gtgtttacatgatgtagttgtg
aagaggtgcacact-------------------------gggaatggaattacagcagag
a--aagtgttgttgactgttgccaagtgcattctgcttac-------------accccct
tgctgtgacctcattggctcgttt----ctaacaaaacacaaaccaaccaaaacaagaga
accgtgataccattg---------tgacacgccgctgccgcccgctacctgacgcaa---
--------------------------acactgtcaggacagacactcgcaaacaggacaa
ggacaaaatggc------------------------------------atcatcgctgta
cccccagggggtgcatatgagtggg--------------------------tacgacaga
caatggcatcatcgctgtacc-------------------------cccagtgggtgcat
atgagtgggaatgacagacaatgaca-----------------------------tcacc
ctttcagactatttttcagattgatgcttta----aatgggggaaagatgtgtgggtgtg
attagcgggggtagag-------------------aaaaacaagggagttggagagggca
ttgggag--------------ggtgaggg-------ggagtgtatgggagaaccactcgt
ggcgcctgtggtcgggggggggggtgag--------------------------------
-----------------------------------------------------gaggagt
gggcctttccaagatccaccacatcagagagagagagaga--------------------
------------------------------------------------------------
-----------------------------------------------------------g
agagagagagaaacaaagagagcgagagagagagagacagacagacagagagagagaga-
----------------------------------------------------gagag---
------------------------------------------------------------
------------------------------------------------------------
------------------------------------------------------------
---------------------------agagagagagatggagacagacagagaaagaga
gag---------------------------------------------------------
------------------------------------------------------------
-------------------------------------agagagatggagtcagacagaga
gagagagagagagagagagagagagagagagag---------------------------
-----------------------------agagagagagagagagagacatacagacagg
gagacagatagagacagagagagagagagac-----------------------------
------------------------------------------------------------
------------------------------------------------------------
------------------------agacagggagacagatagcgac--------------
------------------------------------------------------------
-----------------------------agagagaaatagagacaga------------
-----------------------------------------------aagtattcttac-
------------------------------------------aacgctactaaacactgg
ggttactaatagcaaaaggtttgtcttaaac-----------------------------
----------------acattgtaaggacaaacacacacgctgtaacaacaca-------
------------------------------------------------------------
----------------cacacgcagacac-accatgcaaagtggtctataaca-------
ttacagcagtttgcaacgctttacagcgtatcacaaaaca--------------------
-------------acacgatccatttcaaca---cgatccattagaacatgatcattaca
gcactttgcaacgcttt-------------------------------------------
------------------------------------------------------------
----------acagcatg------------------------------------------
------------------------------------------------------------
--------------------------------tcacaatacaacacgagccattagaa--
------------------------------------------------------------
---------------------------------------------------------cat
gatcattacagcactt--------------------------------------------
------------------------------------------------------------
-----tgcaacgctttacagcatgtca---------------------------------
-------------------------caatacaacacgagcca------------------
---------------------------------------ttagaacatgatcattacagc
actttgcaac--------------------------------------------------
---------gctttacagcatgtcacaatacaacacgatccattagaacatga-------
------tcattacagcactttgcaacgctttacagcatgtcacaatacaacacgat----
------------------------------------------------------------
------------------------------------------------------------
------------------------------------------------------------
------------------------------------------------------------
------------------------------------------------------------
------------------------------------------------------------
------------------------------------------------------------
------------------------------------------------------------
------------------------------------------------------------
------------------------------------ccattagaacatgatcattacagc
ac----------------------------------------------------------
---------------------tttgcaacgcttt--------------------------
------------------a
>C100_361279-366881
actag--------aaacacgagggaggatttgacagcatagcgccactaaactaga----
acacaaggg--------------------aggatttgacagcatagc-------------
-------------gccactaaactaga---aacatgagggaggatttgacagcatagcac
cactaaact---------------------------------------------------
--------------agaaacatgagggaggaggacagcatagcacca--ctaaactagaa
----acatgagggaggatttgacagcatagcaccactaaact----------agaaacat
gagggaggatttgacagcatagcaacactaaactagaaacatgaggga------ggattt
gacagcatagcaccactaaactagaaacatgagggaggatttgacagcatagcaccacta
aactagaaacatgagggaggatttgacagcat----------------------agcgcc
actaaactagaaaca----------------------cgagg------------------
------------------------gaggaattgacagcatagcaa-----------cact
aaactagaaacatgagggaggatttgacagcatagcaccactaaactagaacacaaggga
ggatttgacagcatagcaccactaaactagaaaca-------------------------
----------------tgagggaggatttgat-agcatagcaacactaaactag------
----------------------aaacacgagggaggatttgaca--gcatagcgccggag
gaattcctgttcatcactcaccacgatctcatcagaggct--------------------
------------------------ccaaaaagtaattt-----aaaaaaaaaaaagatag
cta-------------------------------------gctacgtttgttcctcgttg
gacctgcgtttacaatgtatccaattttcagtttgt--gtggttgttggtttatctttct
gtac--agtctgcaa-gtacaggtgcataattgcaaggtgttccg----atatcatttcc
aactgtcctgttatctggtttaatgtccattt--------------------aagaatgc
ccttctagtattcaacaacgctgtgata--taactaattatattattctataaagctata
aaaaagcactac------------------------------------------------
-------------------gtaactatgagtatacagctgtttttggagacccctctg--
------------------gcaagaacgcaatat---------------------------
---ttcttatagattcgaacacgatatcc-------------------------------
---------------------------------------------------------cag
aaa----ccccagctcacattgttcacgcgttcc---------------------agcaa
gtatatctcactggtaacccacaaagccaattcctcctt---------------------
----------------------tggccgcctctccttcc-------------agttctct
gttgccaatgac------------------------------tggaacgaactacaaaaa
tctctgaaa---ctggaaacacttactta-------cctccctcactagctttaag----
--------------caccat------ctgtcagagcagctcacagattactgca------
------------------------------------------------------------
--------------------------------------------------cctgtacata
gcc--------------catctataatgtagcccaaacaactacctcttcccctactgtg
tttattta---------------------------------------------ttttgct
cctttgcaccccagtatttctactttgcac------------------------------
------------actcatctgtcaaatctacctttccattgttttaattgcta-------
---------------tattgtatttactttgccaccc-----------------------
------------------------------------------------------------
----------------------tggc-------cttttttgcctttacctcccttatctc
acct--------------------------------------------------------
------------------------------------------------------------
---------------------------------------------------catttgctc
acattgtatatagac----------------ttatttttctactgtattattaact----
-------------------gtatgtttgtttaactccatgtataactctgtgttgttgta
tg----------------tgtcaaac--------tgctttgctttatcttggcca-----
------------------------------------------ggtcgcaattgtaaatga
gaacttgttctcaacttgcct---------------------------------------
---------------------acctggttaaataaaggtgaaataaataaataaaaaatt
ggttgtcaccgc--------------------tgggatgacgtagcatcaacatt-ccac
ccaggaaaccagtcgctgtgttgtctagtggaaaccaagtgta-----------------
----------gc---------------------------------------------caa
ttttgg-----------taactagtgacaacacaata-----------------------
---gagctggggacatttcagactggatgccagatggggttttagcatgtaa--------
------gttaaatttagacaagattgaagattccatttgagtaacaaggtcttcagaaca
ggtactaaaaatgttatgcat-gcagtggggaccgtcatttgcctgttttgaattttggc
attaatac-------------------------------------------------gtg
tcacatatcagtttgcaaacaatgtaaagaaaaag-------------------------
-----aaaaaatcaaatgtgtata------aatatattgatttaataaagcc--------
----------gcatacaaacatggtctctttgttgtcttcttgagtaaagc---------
---agctccataatacagttgaagtcggaagtttaca-----------------------
---tacacttcggttggagtcatcaa-taaaacttgtttttcaa----------------
---------------------------------------------------tcactccac
aaatttcttgttaacaaactatagttttg---------------------------gcaa
gtcggttagg--------------------acatctactttgtgcatgacat--------
---------tatttttccaacaattgtttacagaca-------------ttatttcactg
ta---------tcacaattccagt------------------------------------
-----------gggtcagaagtttacatacactaagttgactgt------------gcct
ttaaac----agcttggaaaattccagaaaat----------------gatgtcatggct
ttagaagcttct------------------------------------------------
----------------------------------------------gata----ggctaa
ttgacatcatttgattcaatt-ggaggtgtacctgtggatgcatttcaaggcctaccttc
aaacttagtgcctctttgcttgacatcatgggaaaattaaaaga----------------
-------------------------------------------------------aaatc
agccaagacctcagaaaaa-----------------aagcctgcttcatacttgggagaa
atttccaaacgcctgaaggtagcacgttcttctgtaca----------------------
-aatagtacgcaagtataaacaccatgggaccacgtagccatcat---------accact
caggaaggagacgcgttctgtctcctagagatgaacgtacttcggt-gtgaaaagtgcaa
atcaatcccagaacaacagcaaagaaccttgtcaagaagctggaggaaacaggtacaaaa
gtatctatatccacagtaaaacaagtcctatatcgacataa-------------------
------------------------------------------------------------
------------------------------------------------------------
------------------------------------------------------------
------------------------------------------------------------
------------------------------------------------------------
------------------------------------------------------------
------------------------------------------------------------
------------------------------------------------------------
------------------------------------------------------------
------------------------------------------------------------
------------------------------------------------------------
--------------cctgaaaggccgctcagcaaggaagaagccactgctccaaaaccgc
cata-aaaaacccagactacagtttgcaactgcacatggggacaaagactgtac-ttttt
ctagaaatgtcctctggtctgatgaaacaaaaatataactgt------------------
------------------------------------------------------------
------------------------------------------------------------
------------------------------------------------------------
------------------------------------------------------------
------------------------------------------------------------
------------------------------------------------------------
------------------------------------------------------------
------------------------------------------------------------
------------------------------------------------------------
------------------------------------------------------------
------------------------------------------------------------
------------------------------------------------------------
------------------------------------------------------------
------------------------------------------------------------
------------------------------------------------------------
------------------------------------------------------------
------------------------------------------------------------
------------------------------------------------------------
------------------------------------------------------------
------------------------------------------------------------
------------------------------------------------------------
------------------------------------------------------------
------------------------------------------------------------
------------------------------------------------------------
------------------------------------------------------------
------------------------------------------------------------
------------------------------------------------------------
------------------------------------------------------------
------------------------------------------------------------
------------------------------------------------------------
------------------------------------------------------------
------------------------------------------------------------
------------------------------------------------------------
------------------------------------------------------------
------------------------------------------------------------
------------------------------------------------------------
------------------------------------------------------------
------------------------------------------------------------
------------------------------------------------------------
------------------------------------------------------------
------------------------------------------------------------
------------------------------------------------------------
------------------------------------------------------------
------------------------------------------------------------
------------------------------------------------------------
------------------------------------------------------------
------------------------------------------------------------
------------------------------------------------------------
------------------------------------------------------------
------------------------------------------------------------
------------------------------------------------------------
------------------------------------------------------------
------------------------------------------------------------
------------------------------------------------------------
------------------------------------------------------------
------------------------------------------------------------
------------------------------------------------------------
------------------------------------------------------------
------------------------------------------------------------
------------------------------------------------------------
------------------------------------------------------------
------------------------------------------------------------
------------------------------------------------------------
------------------------------------------------------------
------------------------------------------------------------
------------------------------------------------------------
------------------------------------------------------------
------------------------------------------------------------
------------------------------------------------------------
------------------------------------------------------------
------------------------------------------------------------
------------------------------------------------------------
------------------------------------------------------------
------------------------------------------------------------
------------------------------------------------------------
------------------------------------------------------------
------------------------------------------------------------
------------------------------------------------------------
------------------------------------------------------------
--------------------------ttggccattatgaccatcgttatgtttggaggaa
aatgggggag-gcttgcaagccgaagaacagcatcccaatcgtgaagcacgggggtggca
gcatcatgttgtgggggtgctttgctgc-aggagggactggtgcacttcacaaaatagat
ggcatcatgaggtaggaaaatgatgtggatatattgaagcaacatctcaagacatcagtc
aggaagttaaagcttgg------tcgcaaatgggtcttccaaatggacaatgaccccaag
c---atacttccaaggttgtggcaaaaatggcttaaggacaacaaagtcaaggtattgga
gtggccatcacaaagccc--tgacctcaatcctatagaaaatttgtgggcagaactgaaa
aagcgtgtgcgagcaaggaggcctacaaatctgactcagttacaccagct----------
-ctgtcaggaggaatgggccaaaattcacccaacttattgtgggaagcttgtggaaggct
acctg----------------------aaacgtttgacc---------ca---atttaaa
ggcaatgctactaaatactaattgagtgtatataaacttctgacccactgggaatgtgat
gaaagaaa-taaaagttgaaata------aatcattctctctactattattctgac----
atttcacattcttaaaatatggtgatgatcctaacagacctaaaacagggaatttttact
aggattaaatgtcaggaattgtgaaaaactgagtttaaatgtatttggctaaggtgtatg
taaacttc-cgac------------------------------------ttgaactgtac
atgt--------------------------------------------------------
----------------------------tacaatattcacgttgtcagacagaa------
------------------------------tggcaaagatgatagtagctagtgaatttc
cctgcatg----------------------------------------aaaatccttatt
ggttatacatgaaagaccatgt--------------------------------------
------------------------------------------------------------
------------------------------------------------------------
------------------------------------------------------------
-------------------------------------agtgagcaatacaatcctaataa
g-----------------------------------------------------------
------------------------------------------------------------
------------------------------------------------------------
------------------------------------------------------------
------------------------------------------------------------
---------------------------tgttgtgtacatgttttt----------ctgta
ggattccagtttggaagagctgcagaccgtcc----------------------------
----------------------------------------------------agggggga
caggcagggctacagaaagcatta------------------------------------
-------------------gacagaa-----------cttgaaagggcagcccgactgca
agaagagagg-----------------------------ctggctgagaagtttag----
------------------------------------------------------------
-----------------------------------------------------taaaaag
atat---------------------------------------------ttcacctgtgg
tactgtttactcatttaacaacagtatagtcatatcacataacatttagatgcattctgt
aatttc-------------------------------------------------atgtt
gttt----------------------------------------------ttcttatcat
cattacaggctaaattg-----------------caagcgctgtcctttgaagaaaggag
agcgagagaga-------------------------------------------------
-----------------------------------gatattggaactgaccacttcctgt
ctatctggagtg-------------------------------------------ttgtt
tgacatc--------------atggagtatcgga--gagctatcccggggtctccggaca
acctcgctggtgcacctgcatgaa------------------------------------
-----ttgcagggagactcctgcacctaacat----------------------------
-aacataactgctccatttcaccactg---------------------------------
----------------------caatatttcatttatttatttattaccaaggatg----
--------------tttacataacaggctaaacactt-----------------------
------------------------------------------------------------
------------------tctacgacttcactgtatatta------------aattcttc
atttggatccc-----aattaggaaaaatactcagtttggtgac---------------a
tctttgaaagtttatttttgttgtgtgtgtgtgtgtacagttttccttggtc--------
--tgggtgacatcacttcagaattttcc-tttacacggtgcttttgttattttg---agg
aagttt-------------------acagagaccaccttgtattcttattcatctcccta
ctaaaaaact---------------------------------ctgacctgctctgtgta
aa---------atcggagcgacttgtttt------------------tgtactgtattta
tagtattt-----------------------------attagtccatacatctttctgga
tatgtacacacctgtaggtctgctcatt--------------------------------
------------------------------------------------------------
------------------------------------------------------------
------------------------------------------------------------
------------------------------------------------------------
------------------------taacgtgtaaaccttacaagaccatagacatccagg
aaaagagaacagtttagtaa----------------------------------------
------------------------------------------------------------
--------------------------------------atcattctaaaaccatttcaaa
agtacaataatgatgactatatcctacataaaaaaaaaaattttaaaaaatgcacaagta
ttgtttctcacacaagtttattgttgccc-------------acacaaacatcccttata
t----------------atgattgattgtaggcccatctctttcaacaacatttcagact
actgtgtaggttcacacacttcctgggaatgaccaaatctgacaacaggacaagctccgg
acct-tcccagctaaaaaaaaaaaggttt-tgtttactgcacc-----------------
--------ctgtgttaacgtctcagccgttgttagtggtggcat----------------
-------------------------------------------------------ttcag
gaagtaatctgatcacat---------------------gacccttctccttagtagacc
ccaattgagatcccaatcttcacaa-----------cactgctctctctctgaagttctg
ggatgttggtatag----------------------------------------------
--------------------------------tccttttgacgttttcgaaagcgtagac
acttcaccttcgagacttggttattgtagagtctccttttagctgaaatagaacaata--
---------------atttggt--------------------------------------
-------gagtctatagaattaactgatcaa-----accaattcccattctaaaacataa
gaccatgataa-------------------------------------------------
------------------------------------------------------------
---------------------------------ttggagtcatgacaactggggtcaagt
gtcacc-------------------aacgaaacccccgat--------------------
--------------------------------gactagttttagaaagtatctctgatca
gagatacattct------------aaactagttttagaaagtgttgtacaaaaactgact
aaaagatgaggcattcagttaaaaaaaaacacaagttgtgcagttg---agat-------
------cgtttccacagtgccgctttacaattacgagatgaacatttgaaacaaaa----
------------------------------------------------------------
------------------------------------------------------------
----------------------------------------aaaaaagttg----------
------------------------------------------------------------
------------------------------------------------------------
------------------------------------------------------------
------------------ccacttgtagaaaacacgtgtcatga----------------
--------aataccagaaacagagtacagtttttaacttgtca-----------------
------------------------------------------------ggaatgtcagca
agccaggctagctatgtatag---------------------------cataatagctag
ctagctgcttagctgaacaca---------------------------------------
----------------------atgttagcccactgttctttgaacgg------------
-------------------
>_R_C100_553395-560139
gttaagga----------------------tatctctaggtggtcgatgaacagga----
acaccta----------------------------ctccgtcaacat-------------
-------------ccagaccagctggc---tcaactgggtagggtaatgaggcagagcg-
-------------------------gtatctgttcctgaccaccgctatgaac-------
--------------------------gcgtggtggtgtccggtacgt--tccaacccgga
--------------gtccacgagggcagaggggcggccacgtgatca----tccggtctc
ccggatcatcactttccgccaaaccc-tt-----------------------------tc
tggtttccatttcactggct------ggctgtccctcatgtgttgtctttacagctctag
tgga-------cttcggcaccgcggaaacttcttcgacc-----aggtcctcgcctcgtc
cctaaacatcaaatcatacccg--------------------------------------
--------------------------------------------------------cgct
cctttaacggtccaag-----------cactgtagtgttgaccattgggaaaccggcaca
ataacgcacatcacaataccact-------------------------------------
-----------------------------------caccctcacagtggaaccc------
----------------------atgcatcaagaaagccttccct--tcctcatcatcaat
tcaaccgtacacatagtcaacctctgcctcccgtggctccaacg----------------
------------------taatgaccatctcattgtcg--------aggatgaaaaatca
ctgactgggcaccggaa-----------------------------------tgccggag
gacctacttttccttcccatgtggttccacgtaggttgagagtcctgtggttgccctcct
gcccaaaatccaggaagtatactaggatctctgggaggttttctcca--agacccgtgcc
acctgtctctctcctca-------------------------------------------
------------------------------tcgcccctgggactgtgccatggacctcca
ggtaggctctgc------------------------------------------------
-------------------atttccgcgcagccacatcaaccctc---------------
------------------------------------------------------------
---ttttggtggttatggaggagaacatc-------------------------------
---------------------------------------------------------cag
gag---------------------------------------------------------
------------gctatccaacaaggtttcatccgcacg---------------------
----------------------tccacctcccctacgcc-----ggcaggtttcttcttc
gtggccaagaag------------------------------gatggagatctacgccgt
gc------------------atcaattac---agaggcctcaattccatcaccacca---
-----------------------------------------------------agctacc
ctctcccgttggtgccg-------gtttcgatcgaacagctcc-----------------
--------------------------------------------gttggacctgcgcagc
gcctacaatctgatccgcatccgggagggggatgaatggaaaacggcgttcagcacgatg
tctggccacta----------------------cgagtacttggtga-tgtgccgtcggt
gttccaggcatttgtt--------------------------------------------
------------aataaggtgttccgggacatgcttcgggtgccaagtggtcg-------
---------------tgtatattttttgacgacatcc--------tggtctactctgcca
ccttggaggat-------------------------------------------------
cacttcgg------ccacgtccgggg-------agtcctgggacacctcctggagaact-
------------------------------------------------------gcttgt
atgtga------aagcggaggagtgcttgttctgtcaggtcgctgtctccttcttaggat
acaagatcagtcctctgggagtgatgatggaggagaggaaggtcgatgcagtcaggtctc
atccatcataaaggggcta-------caacgttttttgggggt----ttgccaaat----
-------------------tctactgccgcttccttaggaacttcagctccattgcc---
------------------tctgccct--------cacctctctcctcaaggg--------
--------------------------------------------ttgtccttgtaagttg
gtgtggagtcctgcagtcgatgaggccttccgtat-----------actgaaggggcgtt
tcacctccgccccgttgctgaaacacccagatcatacgcttcagaagtggccgtgaagac
act--------------------------------------ggctggagggcgcc-aagg
acccatttc---tcatcttcaccgaccatcggaacctggagtacgtacag----------
----------a-------------------------------------------------
-----------------cagcaaggcg---------------------------------
------------------------------------------------------------
------gttgaactcacaacaagcaaggtgggcccttttcttcattag------------
-------------------------------------attcggcttcaccttgtcatatc
gcccaggt-----------------------------------------tcaaagaaaag
caaagacgatgccctgtcccgtctctacgaatcgggagaggttcctgtcctgagtgcacc
caacattccgcccttccgagtcgt------tgcccctgtcctttgggacatagatgacat
tcgggagagggaacccgcgcctgct-----------acctgtcctccagagcacccctac
gttcccacggggataaggcattggctgttgacctggg-----------------------
---cgcacacatctctcctcact----ggacactcatttttcaa----------------
---------------------------------------------------ccactccac
aaatttcttgttaacaaactgtattttta---------------------------gcaa
gtcggttagg--------------------acatctactttgtgcatgacac--------
-----aagtaatttttacaacaattgtttacagacagattatttcacttatagttctttg
ta---------tcacatttccaat------------------------------------
-----------gggtcagaagtttacatacactaagttgactgt------------gcct
ttaaac----aacttggtaaattccagaaaat----------------tatgtcatggct
ttagaagcttct------------------------------------------------
----------------------------------------------gata----ggctaa
ttgacatcatttgagtcaatt-ggaggtgtacctgtggatgtatttcaaggcctaccttc
aaactcagtgcctcttcgcttg-----------aaatcaaaag-----------------
-------------------------------------------------------aaatc
agccaagacctcagaaaaagaattgtggacctccacaagtctggttcatccttgggagca
atttccaaatgcctgatggtaccacgttcatctgtacaaacaaatagtaaaaacaataaa
caatagtacgcaagtataaacaccatgggactacgcagctgtcat---------accact
caggaaggagacgcgttctgtctcctagagatgaacgtactttggc-gcaaaaagtgcta
atcaatcccagaacaacagcaaaggacattgtgaagatgctggaggaaacaggaacaaaa
gtatctatatccacagtaaaacgagtcctatatcgacataa-------------------
------------------------------------------------------------
------------------------------------------------------------
------------------------------------------------------------
------------------------------------------------------------
------------------------------------------------------------
------------------------------------------------------------
------------------------------------------------------------
------------------------------------------------------------
------------------------------------------------------------
------------------------------------------------------------
------------------------------------------------------------
--------------cctgaaaggtcgctcagcaaggaagaagccactgatccaaaacccc
gata-aaaaagccagactacggtttgcaactgcacatagggacaaagactgtactttttt
ggagaaatgtcctctggtctgatgaaacaaaaatagaactgt------------------
------------------------------------------------------------
------------------------------------------------------------
------------------------------------------------------------
------------------------------------------------------------
------------------------------------------------------------
------------------------------------------------------------
------------------------------------------------------------
------------------------------------------------------------
------------------------------------------------------------
------------------------------------------------------------
------------------------------------------------------------
------------------------------------------------------------
------------------------------------------------------------
------------------------------------------------------------
------------------------------------------------------------
------------------------------------------------------------
------------------------------------------------------------
------------------------------------------------------------
------------------------------------------------------------
------------------------------------------------------------
------------------------------------------------------------
------------------------------------------------------------
------------------------------------------------------------
------------------------------------------------------------
------------------------------------------------------------
------------------------------------------------------------
------------------------------------------------------------
------------------------------------------------------------
------------------------------------------------------------
------------------------------------------------------------
------------------------------------------------------------
------------------------------------------------------------
------------------------------------------------------------
------------------------------------------------------------
------------------------------------------------------------
------------------------------------------------------------
------------------------------------------------------------
------------------------------------------------------------
------------------------------------------------------------
------------------------------------------------------------
------------------------------------------------------------
------------------------------------------------------------
------------------------------------------------------------
------------------------------------------------------------
------------------------------------------------------------
------------------------------------------------------------
------------------------------------------------------------
------------------------------------------------------------
------------------------------------------------------------
------------------------------------------------------------
------------------------------------------------------------
------------------------------------------------------------
------------------------------------------------------------
------------------------------------------------------------
------------------------------------------------------------
------------------------------------------------------------
------------------------------------------------------------
------------------------------------------------------------
------------------------------------------------------------
------------------------------------------------------------
------------------------------------------------------------
------------------------------------------------------------
------------------------------------------------------------
------------------------------------------------------------
------------------------------------------------------------
------------------------------------------------------------
------------------------------------------------------------
------------------------------------------------------------
------------------------------------------------------------
------------------------------------------------------------
------------------------------------------------------------
------------------------------------------------------------
------------------------------------------------------------
------------------------------------------------------------
------------------------------------------------------------
------------------------------------------------------------
------------------------------------------------------------
------------------------------------------------------------
------------------------------------------------------------
--------------------------ttggccataatgaccatcgttatgtttggaggaa
aaagagggat-gcctgcaagccgaagaacaccatctcaaccgtgaagcacgggggtggca
gcatcatgttgtgggggtgctttgctgc-aggagggactggtgcacttcacaaaatagat
ggcttcatgaggtaggaaaatgatgtggatatattgaagcaacatctcaagacatcagtc
aggaagttaaagcttgg------tggcaaatgggtcttccaaattgacaatgaccccaag
c---atacttccaaagttgtggc-aaaatggcttaaggacaacaaactcaaggtattgga
gtggccattac--------------------------aaaatttgtgggcagaactgaaa
aagtgtgtgcgagcaaggaggcctacaaacctgattcagttacaccagct----------
-ctgtcaggaggaatgggccaaaattcacccaatttattgtgggaagcttgtggaaggct
acccg----------------------agacgtttgacccaagttaaaca---atttaaa
ggcaatgctaccaaatactaattgagtgtatgtaaacttctgacccactgggaatgtgat
gaaggaaa-taaaagctgaaata------aatcattctctctattattattctgac----
atttcaaattcttaaaataaagtggtgatcctaactgacctaagacagggaatttttact
aggattaaatgtcagtatttgtgaaaaactgagcttaaatgtatttggctaaggtgtatg
taaacctt-cggc------------------------------------ttcaactgtat
gt----------------------------------------------------------
------------------------------------------------------------
-------------------------------ggcccaaaaaatattgggttaaatatgtg
tgtg------------------------------------------------gagacgtg
gggaggccgtaggagggcaaca--------------------------------------
------------------------------------------------------------
------------------------------------------------------------
------------------------------------------------------------
-------------------------------------acccagcagcaggaccgctacct
ccgc--------------------------------------------ctttgtgcaagg
aggagcagg---------------------------------------------------
------------------------------------------------------------
------------------------------------------------------------
------------------------------------------------------------
--------agaagcactgccagagccctgcaaaatgacctccagcag-------gccaca
aatgt-------------------------------------------------------
------------------------------------------------------------
--gcatgtgt---ctgctcaaacg------------------------------------
-------------------gtcagaaacagactc-----catgagggtggtatgagggcc
c---gacgtc-----------------------------cacaggtggggttgtgc----
------------------------------------------------------------
-----------------------------------------------------ttacagc
ccaa------cactg---------tgcaggaggtttggcattt-----gccagagaacac
caagattggcaaattcgccactggcgccctgtgctcttcacagatgaaagcaggttcaca
ctgagc-------------------------------------------------acgtg
acagacgtg-------------------------acagagtctggagacgccgtggagaa
-----cgttctgccgcc-----------------tgcaacatcctccagcatgaccggtt
tggcg-------------------------------------------------------
-------------------------------------------------------gtggg
tcagtcatggtg-------------------------------------------tgggg
tggcatt--------------tctttggg-------gggccgcaca----gccctccatg
tgctcgccagag------------------------------------------------
-----------------------gt-----------------------------------
-agcctgactgccattaggtaccgaga-----tg--------------------------
----------------------agatcctcagaccccttgtgagaccata----------
------------------------------------------------------------
------tgctggtgcggttggccctgggttcctccta----------atgcaagag----
------------------aatgttagacctcatgtggctg------------gag-----
----tgtgtcagcagttcctgcaagaggaaggcattgatgctatggactggcccgcccgt
tccccaga-------cctgaatccaattgagcacatctgggaca---------------t
catgtctcgctccatccaccaacaccac-gttgcaccacagactgtcca-----------
----------------------------------------ggagttggcggat-------
--------------gctttagtccaggtctgggaggagatccctcaggagaccatccgcc
acctcatcaggagcatgcccaggcgttgtagcgaggtcatacaggcacgtggaggccaca
cacaa-----------tactgagcctcattttgact-tgttttaaggacattacatcaaa
gttggatcagcctgtattgtggttttccact-----------ttaattttgagtgtgact
ccaaatccagacctcc-----atgggttgataaattggatttccattga---ttattttg
gtgtgattttgttgtcagcaca--------------------ttcaactatgtaaagaaa
aaagtatttaataagattatttctttcattcagatcttggatgtgttgtttaagt-----
-------gttccctttattttttttgagcagtatatatatttcctgggcttcttatatct
cctagatataggatagacacttcaagacctgtgcttattttgccatttatgaatgtgttt
ttctatgtgtttctaggtgct-----atagtaataaa--gaccaaattcaatattttatc
aaatcattttgttatattttttgtggagatacctaaaggggt------------------
-------------------------------------------cctaaaattctatatca
agttaaatgatccatggttcgaccatcttatatatgcatattctagttactgggtaggag
tggtaaccagattaaatcgggtatgtt---------------tttactgccccctagccc
t----------------aacaggttaaatgatcctattggttcgacca------------
---------------------tcttatatatgcatattctagttactgggtagtaactgc
cccc-tagccctaacaggttaaatgatcc-tattggttcgagcatcttatatatgcatat
tctagttactgggtaggagtggtaaccagattaaatcg----------ggtatgttttta
ctgccccccta--gccctaacaggttaacctgttagggctagggggcagttactacccag
taactagaatatgcatatataagatggtcgaaccaataggatcatttaacctgttagggc
tagggggcagtaaaaacatacccgatttaatctggttaccactcctacccagtaactaga
atatgcatatataagatggtcgaaccatgtatcatttaacctgttagggctagggggcag
taaaaacatacccgatttaatctggttaccactcctacccagtaactagaatatgcatat
ataagatgctcgaaccatggatcatttaa-----cctgttagggctaggggggcagtaaa
aacatacccgatttaatctggttaccactcctacccagtaactagaatatgcatatataa
gatgctcgaaccaataggatcatttaaatgatcctattggttcgaccatctt-----aaa
aacaattccatgtgtttagttttagttttattaagaaacatggatgaacgtttagttctg
acgtgagactgtgagagcttgttgctataggtgtgttgttcaaatgtttttaa-------
--------atgtctttaaatgtcttcaaatgtctttaaatgtcttcaaatgtgtttaaat
gtctttaaatgtctttaaaggataaaaaaaaaactctagttttgtctgtgtgtgttcatg
ttgtcggtttcatctcatcgacagtagtataaatcaagttttcataaatgttcttgtttg
ggaatgagacgtcttcatcgatacaatacaacattagca-----tattctacagtcaaca
actgtagaagctttttaattagtaaaagtcttgtccaggggattta---tgaa-------
------cggtactaaggtcatgttttattatgttagtatggacagatacaatcaaagtct
ctaacagaggctcatttacaacca-------------cagtcccacccctctctctctct
cctctctctctct------ctctctctctctctctctctctctctctctctctctctctc
tctctgggcttttactgagattaaaaaaacacattcaggaaaaaaagttgtcatcgactt
tgaaacactgcaacacccctcccctct--ctctctctctctgtctctctctctgtctctg
tctctgcctctgtctctctctgtctctgcctctgtctctctctctgtctctctctctgtc
tctgcctctctctgtctctgcctctgtctctctctctgtctctctctc----tgcctctg
tctctgcctctgtctctctctctctctctctctgtctgtctctgcctctgtc--------
--------tctctctctgtctctctctctgtctc--tctctctgtctctctctgtctctc
tctgtctctct-ctctgtctctgtccttctctgtctctctctctctctgcctg--tctct
ctctgtctttctgtctctgtc---------------------------tctctctctctg
tctctgcctctctctttc----------------------tctgtctctgcctctgtctc
tctgtctctgtctctgcctctgtctctctgtctctctctgtctctct-------------
-------------------
>_R_C100_587465-593118
------------------------------------catgtagtaaccaaaaaaaa----
gtgttaa----------------------------acaaattcaaat-------------
-------------ctatttta--------------tatttgagattcttgaaagtag---
-----------------------ccaccctttgccttgatgacagctttgcacac-----
---------------------tcttggcattctctcaaccagcttca--tgaggta----
-gtcacctggaatgcatttcaattaacaggtgtgccttgttt----------aaagttaa
tttgtggaatttatttccttcttaat-gc-----------------------------gt
ttgagccaatcagttgtgttgtgacaaggtaggggttgtatacagaagatagccctattt
ggtaaaag--------accaagtccatattat----------------------ggcgag
aacagctcaaataag----------------------caaag------------------
--------------------------agaaatgacagtccatcaagacatgaaggtcagt
caattcggaacat--------------------------------ttcaaaaactatgaa
agtttcctcagggtgttaacatt-------------------------------------
-----------------------------------cattctcactgtgaa----------
ctgtatt-------ctatatctttacacacacaataacctgacagttcacagtgagaatg
tattctatatctatatctgtattctatatctttacacaca--------------------
------------------------caataacctgac------------------------
------------------------------------------------------------
agttcacagtgagaatgtattctatatctat----------atctgtattctatatcttt
acac--acacaataacctgacagttcacagtgagaatgtattct-----atatctatatc
tgtattctatatctttacacacacaataacc---tgacagttcac---------------
--agtgagaatacagttcagtgagaata--cagatcacagtgagaatacagatcacagtg
agaatacagttc------------------------------------acagtgagaata
cagttcagtgagaatacagatcacagtgagaatacagttcacagtgagaatacagttcac
agtgagaatacaga----tcacagtgagaatga---------------------------
---atgttaacaccctgaggtcgatgtccgtg----------------------------
---------------------------------------------------cccctgcgg
aaa----ttcaaattattatcataacaacctccc---------------------aatca
aaatctgttcatttaagctagagatatcgcttttttttt---------------------
----------------------tcaccgcatcctccg--------atgtcgcacttccgc
atctgcggtgaaaggtgaccgggc------------------tagagcgggttttgtcaa
accatgagacatccggtaaaatcggtctt-------ctcacaaaattgtctgtac-----
-------------------------------ggtttggcttacaaactattatgacccct
ctatgga----aagatg-------cgactcgcaaaacacgatgttgttctccgttttgct
ctggga--------------------------------------------ctcgtctgaa
gtcgctaca-----gccgacccgc-------------------------catcttctgtc
tgtagcttccgaaccaggagactcgtctgaagtcgctacagccga---------cccgcc
atcttctgtctgtagcttccgaac-------------------------------cagga
gactcgtctgaagtcgctacagccgacccgccatcttctgtctgtagcttccgaaccagg
agactcgtctgaagtcgctacagccgatccgccatcttctgtctgtagcttccgaaccag
------------gaggctcgt-ctgaagtcgctaca------------------------
---------------gccgacccgcc-------atcttctgtctgtagcttccgaacca-
-----------ggagactcgtctgaagtcgctaca-----gccgatccgccatcttctgt
ctgtagcttccaaacaggttg------ggctacacattaatatgacctctctgtgga---
---aaggtgagactctcagcaacacgaa----------catgtcggttgt-ttttgctct
aggatgcccacaggcctca-------caagactcgtcttgtg------------------
------------------------------------------------------------
-------------------------------------aaaaatgtatggaag--------
-------------------------------------------------tatatatggag
actgttaattgccaaaaatac---------------------------------------
-----------------------ggggttaattacatgttaaataaaaaatttacaaatg
tttcctgatcgttcttgtatctct--------------------cagaca----------
-----------------------------------taggacacttcagaacaaa------
---------------------------------------------------------ctt
cct---------------------------------------------------------
------------------------------------------------------------
------------tttgatttttttgggggggactatctgttattcaatgcattt------
--------------ctattgcagcaaggccaaaatatatttttttatatttggatttttt
ttatactt-----------------------------------------cttaaaa----
-----------------caattccatagagcttag-------------------------
-----tagaagccaatgttaaaacacacaataacctgacagttcacagtgagaatcaatg
tt------aaaacacataacctgtcgattcacagtgacagtt---------------aat
gttaaaacacacatagagtagaagtcggaagtttaaa-----------------------
---tacacttaggttggagtcat----taaaactagtttttcaa----------------
---------------------------------------------------ccactccac
aaatttcttgttaataaactatagttttg---------------------------gcaa
gtcggttagg--------------------acatctactttgtgcatgacac--------
-----aagtaattattccgacaattgtttactgacagattatttcacttataattcactg
ta---------tcacaattgcagt------------------------------------
-----------ggatcagaagtttacatacactaagttgactgt------------gcct
ttaaac----agcttggaaaattccagaaaat----------------gatgtcatggct
ttagaagcttct------------------------------------------------
----------------------------------------------g------------a
ttgacatcatttgagtcaatt-ggaggtgtacctgtggatgtatttcaaggcctaccttc
aaactcagtgcctctttgcttgacatcatgtaaaaatcaaaag-----------------
-------------------------------------------------------aaatc
agccaagacctcaggaaaaaaattgtagacctccacaagtctggttcatccttgggagca
atttccaaacacctgaaggtgccacgttcatctatac--------------------aaa
caatagtacgcaagtataaacaccatgggactacgcagccgtcat---------accgct
caggaaggagacgcgttctgtttcctagagatgaatgtactttggt-gcgaaaagtgcaa
atcaatcccagaacaagggcaaaagaccttgtgaagatgctggaggaaacaggaacaaaa
gtatctatatccacagtaaaacgagtcctatatcgacataa-------------------
------------------------------------------------------------
------------------------------------------------------------
------------------------------------------------------------
------------------------------------------------------------
------------------------------------------------------------
------------------------------------------------------------
------------------------------------------------------------
------------------------------------------------------------
------------------------------------------------------------
------------------------------------------------------------
------------------------------------------------------------
--------------cctgaaaggccgctcagcaaggaagaagccactgctcaaaaaccgc
cata-aagaagccagactacggtttgcaactgcacatagggacaaagaaagtac-ttttt
ggagaaatgtcctctggtctgttgaaacaaaaatagaactgt------------------
------------------------------------------------------------
------------------------------------------------------------
------------------------------------------------------------
------------------------------------------------------------
------------------------------------------------------------
------------------------------------------------------------
------------------------------------------------------------
------------------------------------------------------------
------------------------------------------------------------
------------------------------------------------------------
------------------------------------------------------------
------------------------------------------------------------
------------------------------------------------------------
------------------------------------------------------------
------------------------------------------------------------
------------------------------------------------------------
------------------------------------------------------------
------------------------------------------------------------
------------------------------------------------------------
------------------------------------------------------------
------------------------------------------------------------
------------------------------------------------------------
------------------------------------------------------------
------------------------------------------------------------
------------------------------------------------------------
------------------------------------------------------------
------------------------------------------------------------
------------------------------------------------------------
------------------------------------------------------------
------------------------------------------------------------
------------------------------------------------------------
------------------------------------------------------------
------------------------------------------------------------
------------------------------------------------------------
------------------------------------------------------------
------------------------------------------------------------
------------------------------------------------------------
------------------------------------------------------------
------------------------------------------------------------
------------------------------------------------------------
------------------------------------------------------------
------------------------------------------------------------
------------------------------------------------------------
------------------------------------------------------------
------------------------------------------------------------
------------------------------------------------------------
------------------------------------------------------------
------------------------------------------------------------
------------------------------------------------------------
------------------------------------------------------------
------------------------------------------------------------
------------------------------------------------------------
------------------------------------------------------------
------------------------------------------------------------
------------------------------------------------------------
------------------------------------------------------------
------------------------------------------------------------
------------------------------------------------------------
------------------------------------------------------------
------------------------------------------------------------
------------------------------------------------------------
------------------------------------------------------------
------------------------------------------------------------
------------------------------------------------------------
------------------------------------------------------------
------------------------------------------------------------
------------------------------------------------------------
------------------------------------------------------------
------------------------------------------------------------
------------------------------------------------------------
------------------------------------------------------------
------------------------------------------------------------
------------------------------------------------------------
------------------------------------------------------------
------------------------------------------------------------
------------------------------------------------------------
------------------------------------------------------------
------------------------------------------------------------
------------------------------------------------------------
--------------------------ttggccataatgaccattgttatgtttggaggaa
aaagggggag-gcttgcaagccgaagaacaccatcccaaccgtgaagtatgggggtggca
gcatcatgttgtgggggtgctttgctgc-aggagggactggtgcacttcacaaaatagat
ggcatcatgagggaggaaaatgatgtggatatattgaagcaacatctcaagacatcagtc
aggaagttaaagcttgg------tcgcaaatgggtcttccaaatggacaatgaccccaag
c---atacttccaaagttgtttc-aaaatggcttaaggacaacaaagtcaaagtcttgga
gtggccatcacaaagccc--tggcctcaatcctattgaacatttgtgggcagaactgaaa
aagcgtgtgcgagcaaggaggcctacaaacctgactcagttacaccagct----------
-ctgtcaggaggaatgggccaaaattcacccaatttattgtgggaagcttgtggaaggct
acccg----------------------aaacgtttgacccaagttaaaca---atttaaa
ggcaatgctaccaaatactaattgagtgtatgtaaacttctgacccagtgggaatgtgat
gaaagaaa-taaaagctgaaata------aatcattctctctactattattctgac----
atttcacattcttaaaataaagtggtgatcctaactgacctaagacagggaatttttact
aggattaaatgtcaggaatta-gaaaaacggagtttaaatgtatttggctaaggtgtatg
taaacttc-cgac------------------------------------ttcaactgtat
atat--------------------------------------------------------
------------------------------------------------------------
------------------------------------------tatatatatatataactg
catg------------------------------------------------aaattgca
catttccaaacacaagaaaaca--------------------------------------
------------------------------------------------------------
------------------------------------------------------------
------------------------------------------------------------
-------------------------------------cttgag-----------------
------------------------------------------------------------
------------------------------------------------------------
------------------------------------------------------------
------------------------------------------------------------
------------------------------------------------------------
---------------------------aattacttgttcataatc----------tcatg
ttgct-------------------------------------------------------
------------------------------------------------------------
--cacactaatgaaagcaaacaca------------------------------------
-------------------cacacacgcacaca---------------------------
---------c-----------------------------ctggcctgatttccagt----
------------------------------------------------------------
-----------------------------------------------------cctgggt
ctgc---------------------------------------------gtcccaaactg
caccttattccctatatacactgaccagggccc----------------atgggactcta
tagtgcactatg------taggaaa-----------------------gagaacagtttg
tgcactacgta-----------------------------------------------gg
gaagaggggtgattt-----------------------gggacacatcccaaatgtgggc
tg----------------------------------------------------------
------------------------------------------tattatataacaccaaga
atccctctgatg-------------------------------------------ctgc-
tgatacg--------------agtgggtg-------aagtgtgtgtgtgtgt-----gtg
tgtgtgtgtgtgtgtgtgtgtgtgtgtgtgtgtgtgtgtgtgtgtgtgtgtgtgtgtgtg
tgtgtgtgtgtgtgtgctggtacat-----------------------------------
-aat----atgctttaccagtatataatttattt--------------------------
--------------------------------------------ccagga----------
------------------------------------------------------------
------gcgtcatgcagacagcctgatacagaatcaa----------cactatcaggtat
ttctctctcattttttgttttgtgaactcagtgcagtttc------------gagg--tg
gtctgacttcg-----ggtcgattgaattccacagtctggttcc---------------c
ttttt---------------aggacaatgtgaacaaaaagctc-----------------
--cctacagtgtcgctgacataacccct-cacactagactactgttttaacccctcacac
tagact-------------------actgttataacccctcacactagactactgtttta
acccctaacactagactactg----------------------tcataacccctcacact
ag---------actactgtcataacccct------------------cacactagactac
tgttataacccctcacactagactactgttataacc-cct------cacactagactact
gttataacccctcacactagactactgt--------------------------------
---------------------------------tataacccctca---------------
-cactagactactgttataacc--------------------cctaacactagact----
------------------actgtcataacccctcacactagactactgtcataac-----
-------ccctcacactagactactgac--------------------------------
------------------------ataacccctcacactagactactgttataacccctc
acactagactactgtcataa----------------------------cccctcacacta
gactactgttataacccctcacactagactactgttataacc------------------
-------------------------------------------cct--------------
---------------------------------------------cacactagac-----
------------------tactgttataacccctcacactagactactgttataacccct
c----------------acactagactactgacataacccctca----------------
-----------------------cactagactactgttataacccctcac-----actag
actactgacgtaacccctcacactagactactgttataacccc-----------------
--------tcacactagactactgtt----------------------------------
------------------------------------------------------------
------------------------------------------------------------
------------------------------------------------------------
------------------------------------------------------------
------------------------------------------------------------
------------------------------------------------------------
------------------------------------------------------------
------------------------------------------------------------
------------------------------------------------------------
------------------------------------------------------------
------------------------------------------------------------
------------------------------------------------------------
------------------------------------------------------------
-----------------------------------ataa-----cccctcacactagact
actgttataacccctcacacta--------------------------------------
---------gactactgttataacccctcacactagact--------actgttataaccc
ctcacactagactactgacataac-------------ccctcacactagactactgacat
aacccctcacactagactactgacataacccctcacactagactactgacataacccctc
acactagactactgtta----taacccctcacactagactactgacataacccctcacac
tagactactgttataacccctcacactagactactgtcataacccctcacactagactac
tgacataacccctcacactagactactgtcataacccctcacactagactactgttataa
cccctcacactagactactgttataacccctcacactagactactgttataacccctcac
actagactactgacataacccctcacactagactactgttataacccctcacactagact
actgttataacccctcagactggactactgttataacccctcagactggactactgttat
aacccctcaca-ctagactactgacataacccctcacactagactactgacataacctca
cactagactactgacataacc---------------------------cctcacactaga
ctactgacataacccctcacac------------tagactactgttataacccctcacgc
tagactactgccataacccctcacactagactactgttataaccactac---c-------
-------------------
>C100_776122-781713
--------gtat------------------------------gttaagtggggaagtatc
atagatttga-------------------agtacagttttgctacct-------------
------------------------------------------------------------
-------------ctgtagtcaaacaatttcgaataaatcggaaattagctaggttgaat
ttggttatttgagttacatttttcacctgctttttaaaagagaggtt--ggaatcaagtg
tgatgccaaggtagttaaaatcagataccacctggagcttctcccctgacacatagacat
ctggctcagtagcatctgttgccctc-tt--------------------------tgtga
agaacataaagacagttttttccacattgagatgcaaa----------------------
----------cacgagtcactgagccactttgtaacctg---------------------
---gaccattacagtagtgagt----------tcttgtgcagcttgttgtttgctctttg
catgcacatatatcactgtatcatctgcatacatttgaacttcagacccagtac------
------------------------------------------------------------
------------------------------------------------------------
------------------------------------------------------------
------------------------------------------------------------
------------------------------------------------------------
---------------------------------------agacagaaggcagatcatta-
------------------------------------------------------------
----------atgtacaggctgaaaaggagg-----------------------------
-----ggccccagtattgacggggcacgcccacatcatagctaagagt-gggcgacagct
cattgctcactctcggcattct-------------------------ctcaaccagcttc
acccggaatgcttttccaaca-----------tataaatttatctttttttttaaa----
------------------------------------------------------------
------------------------------tatatttttctttatta----ctttctaat
cctacctcccctcccctaattggagtaaactat---------------------------
---agcacaacaa--tgctttggcttctacttccagtttatacatacta-----------
----------------------------------------------tgtacattttatgg
aca------------------------------------cagtatattt-----------
-----tacaatagttatatttagtttggttatactccttcctctaacctcaacccctcc-
--------------------catctatttcttccacaaa----------------ggttc
tgaccctatatatgt---------------------------------------------
------------------------------------------------------------
---tttacattagttatctt----------------------gttgttattaatcccacc
cttcagctccattcaacc-----cctcccatctatctcttaac-----------------
---accatccatttgg------------gatttctattttcc---atatatttttccaac
tgtgctgtgatgtttcacaaaaagattgtaaattaaaaataaacatgttttct-------
--------------------------aaaagtattattgtattattgatcgattgactat
gacttttgacttccgtcaatgatacca-------------agctgtccag--gccctgag
gcagcaaagc-----agccccaaaccatgatgctccctccaccatactttacagttggga
tgaggttttgatgttggtgtgctgtgcctttttttctccacatagtgttgtgtg----at
ccttccaaaaaactcaaatgtagtttcatctgtccaaagaatattttgccag--------
----------------------tagcgctgtggaacatccaggtgcacttttgtgaactt
ca--------------------------------------gacatgcagcaatggttttt
attgga-----------------cagcagtggc-ttcttccgtggtgtcctcccatgaac
accattcttg----------------------------tttagtgttttacgtatcgtag
actcgtcaacagaga---------------------------------tgttagca----
-------------------tcttcc----------agagatttctgtaagtctttagctg
acactctag----gattcttcttaacctcat---tgagcattctgctctgtgctc-----
--------------------------------------ttgaagtcatttttgcaggatg
gcca--------------------------------------------------------
----------ctcctagggagagtag----------------------------------
---------------------------------------------caacagtgctg----
----------------aactttctccatttatagactattagtcttaccgtggactga--
---------------------------------------tgaacatcaaggcttttagag
atactt-----------ttgtaaccctttccagctttatg--------------------
------------------------------------------------------------
----------------------------------------caagtcaacaattctagtta
gct---------------------------------------------agctaactatct
agctaggtgtc------------------------------------------------a
tcatctaaaataaccctaatttacaagacagtccttatttgattaa--------------
-----tggtggtcg--------------------gacccatctatgtgaagctagccaca
ataaggattagccacaatagtggactttgcggttagccttca------------------
----aaataaaagtatggcataattctactatttgtattc--------------------
--atttgcatcactctcaatgacaa------acttctattttgaaggaaaaccacaaatt
ccactattgtggct---aatccttattgtggctagcttcacaacacataacccggtccgg
tcgagcctcattagccagatgaagctagctggctgctt----------ataacgttagct
ttaggcaacagggttaag-tagctggctagctatttacactgctcaaaaaaata------
-----aatggaacacttaaacaacacaatgtaact---ccaagtcaatcacacttctgtg
aaa--------tcaaactgtccacttag--------------------------------
-----------gaagcaaacactgattgacaatacatttcacat------------gctg
ttgtgcaaatggaatagacaacaggtggaaattat-------------------------
------------------------------------------------------------
------------------------------------------------------aggcaa
ttagcaagaca-cccccaataaaggagtggttctgcaggtggggaccacagaccacttct
cagttcctaagcttcctggctgatattttggtcacttttgaatgctggcggtgctttcac
tctagtggtagcatgagacggagtctacaacccacacaagtggctcaggtagtgcagctc
atccaggatggcacatcaatgcgagctgtggcaagaaggtttgctgtgtctgtcagcgta
gtgtccaga-gcatggaggcgctac-----------------------------------
---caggagacaggccagtacatcaggagacgtggaggaggccgtaggagggcaacaacc
cagcagcaggaccgctacctccgcctttctgcaag------------gaggagcaggaga
agcactgccagagccctgctaaatgacctc---------cagcaggccacaaatgtgcat
gtgtctgctcaaacggtcagaaacagactccatgagggtgg-------------------
------------------------------------------------------------
------------------------------------------------------------
------------------------------------------------------------
------------------------------------------------------------
------------------------------------------------------------
------------------------------------------------------------
------------------------------------------------------------
------------------------------------------------------------
------------------------------------------------------------
------------------------------------------------------------
------------------------------------------------------------
--------------tatgagggcccgacgtccacaggtgggggttgtgcttacagcccaa
cacc-gtgcaggatgtttggcatttgccagagaacaccaagattggcaaattcg-ccact
ggcgccctgtgctcttcacagatgaaagcaggttcacactga------------------
------------------------------------------------------------
------------------------------------------------------------
------------------------------------------------------------
------------------------------------------------------------
------------------------------------------------------------
------------------------------------------------------------
------------------------------------------------------------
------------------------------------------------------------
------------------------------------------------------------
------------------------------------------------------------
------------------------------------------------------------
------------------------------------------------------------
------------------------------------------------------------
------------------------------------------------------------
------------------------------------------------------------
------------------------------------------------------------
------------------------------------------------------------
------------------------------------------------------------
------------------------------------------------------------
------------------------------------------------------------
------------------------------------------------------------
------------------------------------------------------------
------------------------------------------------------------
------------------------------------------------------------
------------------------------------------------------------
------------------------------------------------------------
------------------------------------------------------------
------------------------------------------------------------
------------------------------------------------------------
------------------------------------------------------------
------------------------------------------------------------
------------------------------------------------------------
------------------------------------------------------------
------------------------------------------------------------
------------------------------------------------------------
------------------------------------------------------------
------------------------------------------------------------
------------------------------------------------------------
------------------------------------------------------------
------------------------------------------------------------
------------------------------------------------------------
------------------------------------------------------------
------------------------------------------------------------
------------------------------------------------------------
------------------------------------------------------------
------------------------------------------------------------
------------------------------------------------------------
------------------------------------------------------------
------------------------------------------------------------
------------------------------------------------------------
------------------------------------------------------------
------------------------------------------------------------
------------------------------------------------------------
------------------------------------------------------------
------------------------------------------------------------
------------------------------------------------------------
------------------------------------------------------------
------------------------------------------------------------
------------------------------------------------------------
------------------------------------------------------------
------------------------------------------------------------
------------------------------------------------------------
------------------------------------------------------------
------------------------------------------------------------
------------------------------------------------------------
------------------------------------------------------------
------------------------------------------------------------
------------------------------------------------------------
------------------------------------------------------------
------------------------------------------------------------
------------------------------------------------------------
------------------------------------------------------------
------------------------------------------------------------
------------------------------------------------------------
------------------------------------------------------------
------------------------------------------------------------
------------------------------------------------------------
------------------------------------------------------------
------------------------------------------------gca---------
-------------------------------cgtgacagacgtgacagagtctggagacg
ccgtggagaa-cgttctgctgcctgcaacatcctccagcatgaccggtttggcggtgggt
cagtcatggtgtggggtggcatttctttgggggggccgcacagccctccatgtgctcgcc
ag-------aggtagcctgactgccattaggtaccgagatgagatcctcagacccc--tt
gtgagaccatatgctggtgcggttggccctgggttcctcctaatgcaagacaatgcaaga
cctcatgtggctggagt-gtgtcagcagttcctgcaagaggaaggcattgatgctatgga
ctggccc-cccgttccccagagacctgaatccaat----------tgagcacatctggga
catcatgt-----------------ctcgctccatccaccaacgccacgttgcaccacag
actgtccaggagttggcggatgctttagtccaggtctgagaggagatccctcaggagacc
atccgccacctcatcaggagcatgcccaggcattgtagggagggcatacaggcacgtgga
ggccacac------acactactgagcctcattttgacttgtt-----ttaaggacattac
a--------tcaacgttggatcagcctgtagtgtggttttccactttaattttgagtgtg
actccaaatccagacctccatgggttgat--aaattggatatccattgattatttttgtg
tgattttgttgtcagcacattcaactatgtaaagaaaaaagtatttaataagattatttc
attcattc-agatctaggatgtgttattttagtgttccctttatttttgttgagcagtat
atttt--c--------------------------------------------atgaactg
aagttcaatttcaataggtga---------------------------------------
------------------------------------------------------------
----------acaacaagtggcaacctagcta----------atacttacaaggattcct
aaatcattgctaagaataatgaaaatgactgcaggttctactggtcgttgttttcaggct
ggttgtattggtgcta--gctaggtaccaggctaaagcta--------------------
---------actaccccag----------aagttgcggtccaacaaattatgctttattt
cgagcgcagtgttgtaaaca-----------------------------catcgttcgtg
gccggtgtttgcttgtttgctgactttttttgtacagctttgacagcgctactgtatctt
ttttgacacgcaaag--------------------------ac--ccaaacggcgttcca
tagtatgtatgttgtgaagataa-------------tagcagtgacgctactactgtgta
actcctgtagggcaacatctgaaaaatagcgcacttggt--------------agtgtta
accggtgctcgaccagtcggcgaaagccaacatcacccacgacagagaacggttgattgt
caagggcaatgaattccattatcttggc--------------------------------
------------------------tttaatggatttagcctttgagttgtctcgcagaaa
attgtctga-----------------ctctttc---------------------------
------------------------------------------------------------
-------aaatgactacacgagccacacagcag---------------------------
--------------------------------------------acattgtgggctagtt
taggaatttccgtggcatcattacgtcatgtacccatgttaaagggtatgcacgacag--
------------------------------------------------------------
--ctttgacatcggttttgtacttcggggcgttaaactagacatcggccggtatcagcta
aaaatgccaacatcggtattgggctgattccaatatgttcaccgatatatcgtgcat---
--------------------------ccctaataataatgtacattgaaaaattgaacaa
caataagatcattagaaccaaggaatcaatttacatttgagtcatttagcagatgctctt
atccagaacgacttacagtagtgaa-----------------------------------
---------tacatacatttcatacgttttttttctccgtactggtcccccgtgggaatc
gaacccacaacccttgcgttgcaaacaccatgctctaccaactgagccacacg--ggacc
catcaaaaatattttccctaaa-------------aattgaacaacaataacacgatgcg
aaccgaggaatca-------------------------atctagaaagacaacaataaca
cgatgcg--------------aaccaagg-------aatcaatctggaaagacaacaata
acacgatgcgaaccaaggaatcaa------------------------------------
------------------------------------------------------------
------tctggaaagacaacacaataacacgatgcgaacc--------------------
------------------------------------------------------------
-----------------------------------------------------------a
aggaatcaatctggaaagacaacaataacacgatgcgaaccaaggaatcaatctggaaa-
----------------------------------------------------gacaa---
------------------------------------------------------------
------------------------------------------------------------
------------------------------------------------------------
---------------------------caataacacgatgcgaaccaaggaatcaatctg
g--------------------------------------------aaagacaacaataac
acgatg------------------------------------------------------
-------------------------------------cgaaccaaggaatcaatctggaa
agacaacacaataacacgatgcgaaccaaggaatc-------------------------
------------------------aatctggaaagacaacaataacacgatgcgaaccaa
ggaatcaatctggaaagacaacacaataaca-----------------------------
------------------------------------------------------------
------------------------------------------------------------
------------------------cgatgcgaaccaaggaatcaat--------------
------------------------------------------------------------
-----------------------------ctggaaagacaacaataacacgatg------
----------------------------------------cgaaccaaggaatcaatct-
------------------------------------------ggaaagacaacacaataa
cacgatgcaaaccaaggaatcaatctggaaaga-caa-----------------------
------------------------------------------------------------
----------cacaa---------------------------------------------
-----taacacgatgcgaaccgaggaatc-aatctggaaagacaacaataaca-------
cgatgcgaaccaaggaatcaatctggaaagaca-acaata--------------------
-------------acacgatgcgaaccaaggaatcaatctggaaagacaacaataacacg
atgcgaaccaaggaatc--------------------------------------aatct
ggaaagacaacaataacac-----------------------------------------
------------------------------------------------------------
------------------------------------------------------------
------------------------------------gatgcgaaccaaggaatcaatc--
------------------------------------------------------------
---------------------------------------------------------tgg
aaagacaacaa-------------------------------------------------
-------------------------------taacacgatgcgaaccaaggaa-------
-------tcaatctggaaagacaacaa---------------------------------
-------------------------taacacgatgcaaaccaagg---------------
--------------------------------aatcaatctagaaagacaacacaataac
acgatgcgaa----------------------------------------ccaaggaatc
aatctggaaagacaacacaataacacgatgcgaaccgagggatcaatctagaa-------
------agacaaca--ataacacgatgcgaaccaaggaatcaatctggaaagacaa----
------------------------------------------------------------
------------------------------------------------------------
-------------------------caataacac--------------------------
------------------------------------------------------------
------------------------------------------------------------
------------------------------------------------------------
------------------------------------------------------------
------------------------------------------------------------
------------------------------------------------------------
------------------------------------------------------------
------------------------------------------------------------
---------------------gatgcgaacc-----------------------------
-------------------
>C100_825994-830836
--------------------------------------tgttgttcctccagacagttca
gc----------------------------------------------------------
------------------------------------------------------------
-------------ctgttggtgatcatgttg--------------------------ttc
ctccaga-------cagtacagcctgttgttcctccagacag------------------
-------------------------tacagcctgttgttcctccaga-------------
------cagtacagcctgttgttcct-cc-------------------------------
agacagtacagcctgttgttcc--------------------------------------
-----------tccagacagtacagcctgttgttcctcc---------------------
---ggacagtacagcctgttgt----------tcctccagacagtacagcctgttgttcc
tccagacagtacagcctgttgttcctccagacagtacagcctgttgttc-----------
--------------------------------------------------------ctcc
agacagtacagcttgttgttcctccag---------------------------------
----------------------------------acagtacagcctgttgttcctccag-
------------------------------------------------------acagta
cagcctgttgttcctccagacagtacagcctgttggtgatcatgttgttcctccagacag
tacagcccgttattcctccagacagtacagcctgtt-----gttcctccagacagtacag
cctgttggtgatcatgttgttcctccagacagtacagcctgttgttcctccagacagtac
agcccgttgttcctccagacagtacagcctgttggt--gatcatgttgttcctccagaca
gtac--agcctgttgttcctccagacagtacagcctgttgttcctccagacagtacagcc
tgttgttcctccagacagtacagcctgttgttc--------------ctccagacagtac
agcctgttgttcctccagaca-----------gtacagcccgttattcctccagac----
------------------------------------------------------------
------------------------------agtacagcccgttgttc-------------
-------ctccagacagtacagcctgttgttcct--------------------------
ccagacagtacagcctgttggtgatcatgttgttcctccagacagt--------------
-------------------------------------------------acagcctgttg
ttc----ctccagacagtacagcccgttgttcctccagacagtac---------------
-----agcctgtatcatgttgttcctccagacagtacagcctgttgttc------ctcca
gacagtac--ag-------------------------------------------cccgt
tgttcctccagacag-----------tacagcccgttgttcctccagacagtacagcctg
tt--ggtgatc-------------------------------------atgttgt--tcc
tccagacagtacagcttgttattcctccagacagtacagcctgttgttcctccagacagt
acagcctgttgg------------tgatcatgctgttcctccagacagtacagcctgttg
gtgatcatgtta------------------------------------------------
-----ttcctccagacagtacagcctgttgttcctccagacagtacagcctgttgttcct
cc------------------------agacagttcagcctgttggtc------agcctgt
tgttcctccagacagttcagcctgttggtgatcatgttgttgaggaaaaagagcagtgta
gatattaaga-----tgttcacca-----agctgatgaaagattcagttctccgtcctcg
gggacagaccggaggagcaagaacacaacattgat-----------------------tt
cctagtagagaaaggaatatt-aatggactccccctccaaaaagttata-----------
-----------------------agttatataaagttacta-------------------
------------------------------------------tataaagttactatctat
atgata------------------------------ttatattactatatgtattatatt
ac-------------------------------------------tatatatattatttt
actatatatattata---------------------------------ttatatta----
-----------------------------------ctatattactatatatgttatatta
tattactatatatattatattactatattac---------tatatatattatatt-----
--------------------------------------actatattactatttatattat
atta--------------------------------------------------------
------------------------------------------------------------
---------------------------------------------ctatattacta----
----------------aatatattatattactatattactatatatatgttatatata--
---------------------------------------tgttatattactatattacta
tatata-----------ttatattatattatattcctatat-------------------
------------------------------------------------------------
----------------------atattatattata-----ttactatatatattatatta
tta---------------------------------------------tattactatatt
ac----------------------------------------------------taaata
tattatattactat----atatattatattactatattactatata--------------
------------------------------------------------------------
-----------------tattatattactatattactatata------------------
--------tattatattactatattactatatatattatattatattact----------
--atatatattatattatattactgtatatattatattacattagtgtatatattatatt
---------------------------------------actatatatattttattatat
tactatattactatatatattatattata--------------------ttactatatat
-tttattata---------ttactatattactatatacactgctcaaaaaaata------
-----aagggaacacttaaacaacacaatgtaact---ccaagtcaatcacacttctgtg
aaa--------tcaaactgtccacttag--------------------------------
-----------gaagc-aacactgattgacaataaatttcacat------------gctg
ttgtgcaaatggaatagacaacaggtggaaattat-------------------------
------------------------------------------------------------
------------------------------------------------------aggcaa
ttagtaagaca-cccccagtaaaggagtggttctgcaggtggggaccacagaccacttct
cagttcctatgcttcctggctgatgttttggtcacttttgaatgctggcggtgctttcac
tctagtggtagcatgagacggagtctacaacccacacaagtggctcaggaagtgtagctc
atccaggatggcacatcaatgcgagctgtggcaagaaggcttgctgtgtctgtcagcgta
gtgtccaga-gcatggaggcgctac-----------------------------------
---caggagacaggccagtacatcaggagacgtggaggaggccgtaggagggcaacaacc
cagcagcaggaccgctacctccgcctttgtgcaag------------gaggagcaggaga
agcactgccagagccctgcaaaatgacctc---------cagcaggccacaaatgtgcat
gtgtctgctcaaacggtcagaaacagactccatgagggtgg-------------------
------------------------------------------------------------
------------------------------------------------------------
------------------------------------------------------------
------------------------------------------------------------
------------------------------------------------------------
------------------------------------------------------------
------------------------------------------------------------
------------------------------------------------------------
------------------------------------------------------------
------------------------------------------------------------
------------------------------------------------------------
--------------tatgagggcccgacgtccacaggtgggggttgtgcttacagcccaa
cacc-gtgcaggacgtttggcatttgccagagaacaccaagattggcaaattcg-ccact
ggcgccctgtgctcttcacagatgaaagcaggttcacactga------------------
------------------------------------------------------------
------------------------------------------------------------
------------------------------------------------------------
------------------------------------------------------------
------------------------------------------------------------
------------------------------------------------------------
------------------------------------------------------------
------------------------------------------------------------
------------------------------------------------------------
------------------------------------------------------------
------------------------------------------------------------
------------------------------------------------------------
------------------------------------------------------------
------------------------------------------------------------
------------------------------------------------------------
------------------------------------------------------------
------------------------------------------------------------
------------------------------------------------------------
------------------------------------------------------------
------------------------------------------------------------
------------------------------------------------------------
------------------------------------------------------------
------------------------------------------------------------
------------------------------------------------------------
------------------------------------------------------------
------------------------------------------------------------
------------------------------------------------------------
------------------------------------------------------------
------------------------------------------------------------
------------------------------------------------------------
------------------------------------------------------------
------------------------------------------------------------
------------------------------------------------------------
------------------------------------------------------------
------------------------------------------------------------
------------------------------------------------------------
------------------------------------------------------------
------------------------------------------------------------
------------------------------------------------------------
------------------------------------------------------------
------------------------------------------------------------
------------------------------------------------------------
------------------------------------------------------------
------------------------------------------------------------
------------------------------------------------------------
------------------------------------------------------------
------------------------------------------------------------
------------------------------------------------------------
------------------------------------------------------------
------------------------------------------------------------
------------------------------------------------------------
------------------------------------------------------------
------------------------------------------------------------
------------------------------------------------------------
------------------------------------------------------------
------------------------------------------------------------
------------------------------------------------------------
------------------------------------------------------------
------------------------------------------------------------
------------------------------------------------------------
------------------------------------------------------------
------------------------------------------------------------
------------------------------------------------------------
------------------------------------------------------------
------------------------------------------------------------
------------------------------------------------------------
------------------------------------------------------------
------------------------------------------------------------
------------------------------------------------------------
------------------------------------------------------------
------------------------------------------------------------
------------------------------------------------------------
------------------------------------------------------------
------------------------------------------------------------
------------------------------------------------------------
------------------------------------------------------------
------------------------------------------------------------
------------------------------------------------------------
------------------------------------------------gca---------
-------------------------------catgtgacagacgtgacagtctggagacg
ccgtggagaa-cgttctgctgcctgcaacatcctat------------------------
------------------------------------------------------------
------------------------------------------------------------
------------------------------------------------------------
------------------------------------------------------------
----------------------------------------atatatatatatatat----
------------------------------------------------------------
------------------------------------------------------------
---------------------------------------------atacaggcacgtgga
ggccacac------acactactgagcctcatttttacttgtt-----ttagggacattac
a--------tcaaagttggatcagcctgtagtgtggttttccactttaattttgagtgtg
actccaaatccagacctccatgggttgat--aaattggatttccattgattatttttgtg
tgattttgttgtcagcacattcaactatgtaaagaaaaaagtatttaataagattatttc
tttcattc-agatctaggatgtgttgtttaagtgttccctttattttt-ttgagcagtat
atatt--ctatgacta-----------------------------------tattactat
atatattatattactatattactatatatattatattactatattacaatatatattata
ttatattactatatatat--attatattactgtatatattattttatattactatattac
tatatatattatattatattaccatattactatatatattatattactatatattatatt
a-------------------------------------------------tattcctata
tattatattatatt----actatattactatatgtattat--------------------
---------attactatatatattatattatattactgtata------------------
------------------------------------------------------------
-------------tattatattatattactatatattactatatatattatattatatta
ct----------------atatatattatattatat------------tatattatatta
ctatatatattatattatattactatatatattatattgtattac--tatatatattata
ttatattactatatatattatattactata-----------tatattatattgcattact
atatatattatattatattactatatatattatattgtattactatatatattatattat
attactatatatgttacattatattactagaacc--------------------------
----------------acacacagcttatggtgtcttttccatcttgtggagatgagagg
tgtgtttat-------gatgcaggaattcccttttcccatctgggaatcctcgactaggc
tccaacattcctctccctccaattttcctgggtcgcgttacgatattccagtcacttttt
gaagaggaggagagagagattaagggagggagagagagagagagagagaga---------
------------------------------------------------------------
---------------------------------------gagagagagagagagagagag
a-----------------------------------------------------------
----------------------------------------gagcgatggaaggaaagaga
gcaa--------------------------------------------------------
----------------------------------tggacggaggaagagagatggaaggt
ggaatatatgac------------------------------------ggtgaatctgga
ttctcttcagacagaaagggagaaa-----------------------------------
----------------------------------cacacaacaggccttaatgatgaagt
aatggtggaaacagaggaacacagtgtgcagcttt--------------------ccaca
agtccaaaccatttaccatagaggagtcaaacagcaaggttaagatagtgtgtgacagag
aggaagagagagagagatagataaaagagag-----------------------------
---------------------agagagag-------agagagagagagagagagagagag
agagagagagagagagagagagag------------------------------------
------------------------------------------------------------
------------------------------------------------------------
------------------------------------------------------------
------------------------------------------------------------
----agaggactagagagagagagaagactagagagagagaaagagagagagaggacta-
----------------------------------------------------gaga----
------------------------------------------------------------
------------------------------------------------------------
------------------------------------------------------------
----------------------------------------------gagagagaagacta
g---------------------------------------aaagagagaggactagagag
ag----------------------------------------------------------
-------------------------------------agaacgagagagaggactagaga
gagagagagattgagaggactagcgagagagag---------------------------
-----------------------------agattgagagagagagagagaggactagaga
gagagagagagagagagagagagagagagag-----------------------------
------------------------------------------------------------
------------------------------------------------------------
------------------------gttggggtagacagatggtgac--------------
------------------------------------------------------------
------------------------------------------------------------
------------------------------------------------------------
------------------------------------------------------------
----------------------------------cag-----------------------
------------------------------------------------------------
------------------------------------------------------------
----------------agaacagaggttt-------------------------------
atattactgttcagcagcctgtgctacagtgtc-ataaca--------------------
------------------------------------------------------------
-------------------------------a------------------ccgctcccct
gtggagaggaggaggagga-----------------------------------------
----ggaggaggaggag-------------------------ga----------------
------------------------------------------------------------
------------------------------------------------------------
------------------------------------------------------------
---------------------------------------------------------ggg
aaaaagagtga-------------------------------------------------
-------------------------------caaaaaggagatgaatgatggg-------
-------agtgtgtgtgacataaatgaaaa------------------------------
------ca---------------cacacacacacataaaacacac---------------
--------------------------------acacacacaaaagggtgaccacacacat
acattttaaa----------------------------------------gcattagctc
catctac-----------------tggctaagtaccaaacctacagccaaggaggactcg
tcgtcctgacagca--aatacactacactgtacaaaacattatgatatagactgac----
------------------------------------------------------------
------------------------------------------------------------
------------------------------------------------------------
------------------------------------------------------------
------------------------------------------------------------
------------------------------------------------------------
------------------------------------------------------------
------------------------------------------------------------
------------------------------------------------------------
------------------------------------caggcgaatccaggtgaaagcta-
------------------------------------------------------------
------------------------------------------------------------
-------------------
>_R_C100_1316600-1322849
------------------------------------------atacctacggaccacaca
gcaataacac-------------------ggtacgctacgacactgt-------------
------------------------------------------------------------
-------------gtgtgtgtgtgtgtgttgaataggtttgtgtgctactaacgggccac
ccccagg---tggtgagaataggcagcaacacatcc------------------------
-----------------------------gctacactcaccctcaaggatgacagcttcc
ctgt---------------------------------------------------agctc
agttggtagagcatggtgttt---------------------------------------
--------g--caacgccagggttgtgggttcgattcccacggggggccagtacaaaaaa
aataaaaataaatgaatgaaatgtatgcattcactactgtaa-------------gtcgc
tctggataagagcgtctgctaaatgactaaaatgtaaa----------------------
---------------------------------------------------tgtaacacg
ggctgcttgcttagtcccctcctgtactt-------------------------------
-------------------------------cctgttcacccacgacagcgtggtc----
------------------------------------------------------------
---tgtccctcaatgtgag-----------------------------------------
------------------caagacaaaggagctgatcgtggactacaggaaaaggagga-
------------------------------------------------------------
----------ctgaacaggctgggtctgtag-----------------------------
-----tggagcgggttgagagcttcaagttcctcggtgtccaaatcac-taaggaattat
catggtccacacttacaaaatt-------------------------aaaaactaaaaac
atttgaaaaaataaaactatg-----------ctgaaatgtttatatttgactgaa----
----------------------------------------------aaatttaaagaaaa
tac---------------------------aatattttttaattttt----ttgtcattt
agtagacgctgttatccagag---------------------------------------
---cgacttacag--tagtgaatgcatacatttcacacatttcatt--------------
-------------------------------------------------tcatgcatttt
ttat--------------------------------------------------------
---------------------tttttttgtactgtttatttttttttcttattatctttg
agcaaaa------------aaacgaatgcggttttcaa-----------------gctat
ttttttctaatgggg----------------attttcgagcttctgaatctgccgggtaa
at--gctacca-gtagatgccgccgctat----------------------------cac
tagctatcactagctatcactagctatcaccagctatcaccagctatcaccagctatcca
ccagctatccactagcta-----tccaccagctatccactagctatccaccagctatcca
ccagctatccaccagc------------tatcaccagctatc---caccagctatccacc
agctatccaccagctatccaccagctatccaccagctatccaccagctatcca-------
--------------------------ccagctatccaccagctatccaccagctatccac
------------cagctatccaccagc-------------tatccactagctatccacca
gctatcgccagctatcactagccatcactagccaacagggaacgaatctgagggtgaaca
cggac---cgtgactgggtcaagctagaa-----------------------------ca
gcttgttaagttgctgtagcc-gttctcattccacac-----------------------
cgaccaacttcaaactgtcagccggtttgctgtctgatgtgttgccgtgctttctctacc
tt--------------------------------------ggaggcacactttcagtcaa
ctactg-----------------ttgcaaaaccgtttggcacaggtcgtcctgaagtcac
tg---tgtga----------------------------gagcttctcatgcatactgaat
cctctggaagccaga---------------------------------ctttcatc----
-------------------cgatcc----------agaaacccctgca------------
-----------gcaacttgcctgatggacacaagtgtgtctcttccacttcgctccaaca
gag-----------------------------------atggagccgctgatgagggaag
caga-------------------gtctctttttgt-------------------------
--------acaactcggagagaacag----------------------------------
---------------------------------------------ccgtggagcag----
----------------caggacccccccccccaggaatatgtcagcacgatgaatccagc
aagcatctcgaccgtagtccttcagaaatacagattcctcacattgaagattgtgcctga
ggtcac-----------tgtccagctggagggtcatcctg--------------------
------------------------------------------------------------
----------------------gcagggcattaaatgccctgtgtgagctgtagaaaata
cct---------------------------------------------ggaagagggttt
caaggag-----------------------------------------------agaatg
tttacagagtcacctctccaggtctgacaggtaaggatggcggctg---tttatccaaac
c----tgagggctg----------------------------------------------
---------tggcactgggtctggtttctgccccggcgtctg------------------
----------------------------gtttctgccccggcgtcccaagcgttcgtgga
gagaatatt----------------------ctctgtctggacaacggtcatcaga----
---cttgagaaacccgtaag-------------------acagctaaagagtcagtccgg
g-----------------------------------------------------------
--------------------tagcgattggttaactacactgctcaaaaaaata------
-----aagggaacacttaaacaacacaatgtaact---ccaagtcaatcacacttctgtg
aaa--------tcaaactgtccacttag--------------------------------
-----------gaagc-aacactgattgacaataaattccacat------------gctg
ttgtgcaaatggaatagacaacaaggggaaattat-------------------------
------------------------------------------------------------
------------------------------------------------------aggcaa
ttagcaagaca-cccccaataaaggagtggttctgcaggtggggaccacagaccacttct
cagttcctatgcttcctggctgatgttttggtcacttttgaatgctggcggtgctttcac
tctagtggtagcatgagacggagtctacaacccacacaagtggctcaggtagtgcagctc
atccaggatggcacatcaatgcgagctgtgacaagaaggtttgctgtgtctgtcagcgta
gtgtccaga-gcatggaggcgctac-----------------------------------
---caggagacaggccagtacatcaggagacgtggaggaggccgtaggatggcaacaacc
cagcagcaggaccgctacctccgcctttgtgcaag------------gaggagcaggaga
agcactgccagagccctgcaaaatgacctc---------cagcaggccacaaatgtgcat
gtgtctgctcaaacggtcagaaacagactccatgagggtggtatgaatcaaatcaaattt
atttatatagcccttcgtacatcagctgatatctcaaagtgctgtacagaaacccagcct
aaaaccccaaacagcaagcaaagcatgtgaaagaagcacggtggctaggaaaaactccct
aggaaaaactccctagaaaggccagaaacctagagaggaaccaggctatgaggggtggcc
agtcctcttctggctgtgcagggtggatattataacagaacatggtcaagatgttaaaat
gttcataaatgaccagcatggtcaaataataataataatcatagtagttgtcgagggtgc
aacaagcacgttcggtgaacaggtcagggttccatagccgcaggcagaacagttgaaact
ggagcagcagcacagccaggtggactggggacagcaaggagtcatcataccaggtagtcc
tgaggcatggtcctagggctcaggtcctccgagagaaagacagaaagagagaaagagaga
attagagagagcatatttaaattcacacaggacaccggataagacaagagaaatactcca
gatgtaacagactgaccctagccccccgacacataaactactgcagcataaatactggag
gctgagacaggagggatcagaagacactgtggccccatccgatgacacccccggacaggg
ccaaacaggcaggatatgagggcccgacgtccacaggtgggggttgtgcttacagcccaa
cacc-gtgcaggacgtttggcatttgccagagaacaccaagattggcaaattcg-ccact
ggccccctgtgctcttcacagatgaaagcaggttcacactga------------------
------------------------------------------------------------
------------------------------------------------------------
------------------------------------------------------------
------------------------------------------------------------
------------------------------------------------------------
------------------------------------------------------------
------------------------------------------------------------
------------------------------------------------------------
------------------------------------------------------------
------------------------------------------------------------
------------------------------------------------------------
------------------------------------------------------------
------------------------------------------------------------
------------------------------------------------------------
------------------------------------------------------------
------------------------------------------------------------
------------------------------------------------------------
------------------------------------------------------------
------------------------------------------------------------
------------------------------------------------------------
------------------------------------------------------------
------------------------------------------------------------
------------------------------------------------------------
------------------------------------------------------------
------------------------------------------------------------
------------------------------------------------------------
------------------------------------------------------------
------------------------------------------------------------
------------------------------------------------------------
------------------------------------------------------------
------------------------------------------------------------
------------------------------------------------------------
------------------------------------------------------------
------------------------------------------------------------
------------------------------------------------------------
------------------------------------------------------------
------------------------------------------------------------
------------------------------------------------------------
------------------------------------------------------------
------------------------------------------------------------
------------------------------------------------------------
------------------------------------------------------------
------------------------------------------------------------
------------------------------------------------------------
------------------------------------------------------------
------------------------------------------------------------
------------------------------------------------------------
------------------------------------------------------------
------------------------------------------------------------
------------------------------------------------------------
------------------------------------------------------------
------------------------------------------------------------
------------------------------------------------------------
------------------------------------------------------------
------------------------------------------------------------
------------------------------------------------------------
------------------------------------------------------------
------------------------------------------------------------
------------------------------------------------------------
------------------------------------------------------------
------------------------------------------------------------
------------------------------------------------------------
------------------------------------------------------------
------------------------------------------------------------
------------------------------------------------------------
------------------------------------------------------------
------------------------------------------------------------
------------------------------------------------------------
------------------------------------------------------------
------------------------------------------------------------
------------------------------------------------------------
------------------------------------------------------------
------------------------------------------------------------
------------------------------------------------------------
------------------------------------------------------------
------------------------------------------------------------
------------------------------------------------------------
------------------------------------------------------------
------------------------------------------------gca---------
-------------------------------cgtgacagacgtgacagagtctggagacg
ccgaggagaa-cgttctgctgcctgcaacattctccagcatgaccggtttggcggtgggt
cagtcatggtgtggggtggcatttctttgggggggtcgcacagccctccatgtgctcgcc
ag-------aggtagcctgactgccattaggtaccgagatgagatcctcagacccc--tt
gtgagaccttatggtggtgc-gttggccctgggttcctcctaatgcaagacaatgctaga
cctcatgtggctggagt-gtgtcagca------------------------------gga
ctggcccgcccgttcccc--agacctgaatccaat----------tgagcacatctggga
catcatgt-----------------ctcgctccatccaccaacgccacgttgcaccacag
actgtccaggagttggcggatgctttagtccaggtctgggaggagatccctcaggagacc
atccgcctcctcatcaggagcatgtccaggcgttgtagggaggtcatacaggcacgtgga
ggccacac------acactactgagcctcattttgacttgtt-----ttaaggacattac
a--------tcaaagttggatcagcctgtagtgtggttttccactttaattttgattgtg
actccaaatccagacctccatgggttgat--aaattcgatttccattgattatttttgtg
tgattttgttgtcagcacattcaactatgtaaagaaaaaagtatttaataagattatttc
tttcattc-agatctaggatgtgttgtttaagtgttccctttattttt-tttagcagtat
attt------------------------------------------------aacaatct
gcattcaccctttttccatt--------aactcttttgactcggcacagccagaagagga
ctggccacccctcatagc--ctggttcctctctaggtttcttcccaggttctggcctttt
ctagggagtttttcctagccaccgtgcttctacat-------------------------
----------------------------ctgcattgcttgc---------tgtttggggg
ttttaggctgggtt----tctgtacagcactttgagatatc-------------------
--------agctgatgtaagaagggatttatacatttttggg------------------
------------------------------------------------------------
-------------gatttgatcacataccctgctgctactattcattatctatcctgttg
c--------------------ctagtcattttttct------------ttacttatatgg
acatatctatctca----------------attacctcgtacccctgcacatcgacttgg
tactgctaccccatgtaatagggtgtcatt-----------tgggacccaccccaacagg
gtgtatgactgtctgggt-----------------cagaggtcaacctgtttcatgcctg
tttacccaccaagggctctgctggcaatggattc--------------------------
----------------atacagcatttctaaactctctctct------------------
--------------------------ctctctctctccctc-------------------
-------tccctctccctctccctctcct--------------ctctccagacccctaga
gaggtggtagtgtggatggctgtgcgtcataaacagaagaaagctctggagttcttcgcc
cgggagatagcacc-----tgcaggaacgggcatgggtaggaacacacactgtacacaca
cacacacacacacacacacacacacacacacacaca------------------------
--cacacactgtaaacactgtacacacacacacactgtac-------------acacaca
cacacacacactgtaaacactgta----cacacacactgtaaacactgtaacacacacac
acactgtaaacactc---------acacacactgtacacatacagtatacacacacacac
acacacacacacacactgtacacacacactgtaaacactgtatacacacacactgtacac
actcacacactc------------------------------------acacacactgta
cacatacagtatacacactgtacac-----------------------------------
--atacacacacacacacctctctctctctctctctctctctctctc-------------
-------------------------------------------------------tctct
ctctctctctgttcct-------------------tagttgaactctgtatgagtcagtg
aatgcgggaacaagtgttatgttg--------------aggcagagttacagtaatagca
tattgccatatggct-----aactggatg-------------------------------
------------------------------------------------------------
-----------------------------------------------------catccca
aatagctccctattccctatatagtgcaccactattaacca-------------------
------------------------------------------------------------
------------------------------------------------------------
------gagtcctgtggggctttgctactgggcccctggtcaaa---agtagtgcactt-
----------------------------------------------------ggg-----
------------------------------------------------------------
------------------------------------------------------------
------------------------------------------------------------
--------------------actgatccactgtctgtacatggactgaggtggtttcctc
a--------------------t-------------------agtcacaaccaccagctaa
accgtg------------------------------------------------------
-------------------------------------tgtgtgtgtgtgtgtgtgtgtgt
gtgttacctggtttcctcataatcac----------------------------------
---------------------------------aaccaccagctaaaccgtgtgtgtgtg
tgtgtgtgtacctggtttcctcataatcaca---accaccagctaaaccgtgtgtgtgtg
tgtg-----tgtgtgtgtgtgctccct---------------------------------
-------ctctctctcctagctcctggact-c----------------------------
------------------------atgggcatagttggaggacgac--------------
------------------------------------------------------------
-----------------------------caagagtgtaagtattcaacaggta------
----------------------------------------ttctcctacacgctgacac-
------------------------------------------acagggttgttatggtga
ccgtattaccgccaaaccgccggtcacgt-------------------------------
------------------------------------------------------------
----------ttta----------------------------------------------
----------------gtcacggtaactc-ggcttctccaagctctgatgctg-------
ctgatggtcgttagtagcctacctaactgcctg-gtactc--------------------
-------------agcacttgtgaatgatg--------------------------ccca
gcataaggcaagaaaca----------------------gtatttttctttttgtaactt
tttctaatcgcagtcgcac-----------------------------------------
----------acctca----------------------------tg--------------
------------------------------------------------------------
------------------------------------tatcctagcccatagtcctata--
------------------------------------------------------------
---------------------------------------------------------tgt
tttaataaggt-------------------------------------------------
-------------------------------tagtagcccgtaaggttagtat-------
-------cacaactaaagtggc--------------------------------------
-----------------------------------caaataagt-------------t--
--------------------------------cttaaaattaagcacattaatcggcttt
acaaaggggg----------------------------------------gtgtagagcc
cagctgg------tatacacaagcagtgtgtgagtttccagtttgg----gga-------
------agagatca--ttttcaccatttaaaaatgcgcctttataattaaaaacat----
------------------------------------------------------------
------------------------------------------------------------
-------------------------tagatgcat--------------------------
------------------------------------------------------------
------------------------------------------------------------
------------------------------------------------------------
------------------------------------------------------------
------------------------------------------------------------
------------------------------------------------------------
------------------------------------------------------------
------------------------------------------------------------
------------------------------------------------------------
-------------------
>_R_C100_1393648-1399280
-------------agaaagaaaagtgttttcaaagacgtgtttccaatgaagttga----
aaaattgtg-aagtttccctttcactctctaagtctgactctctaactc-tgactcttaa
ctctctaagtttgactcttaagttagg---gctagggggcagcatttgcacgtctggata
aaaaaaatgtacccgatttaatctggttactaatcctacccagtaactagaatatgcata
tact----------tattatatatggatagaaaacactctaaagttt--ctaaaactg--
------tttgaatggtgtctgtgagtataacagaactcatttggcag---gcaaaaccct
gagacattttctgacag------------gaattggatacctgatgtgttg------tat
tacctttaaacctatcccattgaaaaacacaggggctg----------------------
-------------aggaatattttggcacttcctattgc-------ttccactagatgtc
accagcctttacaaagtgttttgagtc-------ttctggag------------------
------------------------ggagatctgaccg-----------------------
--------aacaagagccatggaacgatgatgtcccattagacacctggcgcgcgagttc
atgttgggtaccctcgttccaatacgttataaaagagtatgcattcgtccaccttgaata
ttattcatgttctggttaaaaaaggccctaatgatttatgctacacaacgtttg------
----------------------acatgtttgaacgaacgtaa----------------at
atattttttcccctcgttcatgacgagaagtccggctggc--------------------
------------------------ttagatcatgtgct----------aacaagacggag
atttttggacataa--------------------------atgatgagcttttttgaaca
aaactacattcgttatggacc-------------------------tgtgatacctggaa
gtga--catctgatg-aagagaatcaaaggtaatggattatttac----atagtattttc
gattttagatctccccaacatgacgtctagtctgtatcgcaacgcgtattttctgggcgc
agtgctcagattattgcaaagtgtgatttcccagtaaggttatttttaaatctggcaagt
tgattgcgttca------------------------------------------------
-------------------agagatgtaaatctataattcttt-----------------
------------------------------------------------------------
----------aaatgacaatataatattt-------------------------------
---------------------------------------------------------tac
caa----tgttttctaattttaattatttaattt---------------------gtgac
gctgacttgactgccggttattggagggaaacgatttcc---------------------
----------------------tcaacatcaatgc-----------catagtaaaacgct
gtttttggacat------------------------------aaatatgaacttgataga
ac--taaaa---atgcatgcattgtctaa-------cataatgtcctaggagtg------
----------------tcat------ctgatggagattgtaaaaggttagtgca------
------------------------------------------------------------
------------------------------------------------------------
------------------------------------------------------------
--------------------------------tcattttagctgg--------ttttatg
gttttggtgaccctgtctttgactt-----------------------gacaaaacatta
cacacaactcttgtaaatgtactgtcctaacatactctaaatttatgctttcg--ccgta
aaacctttttgaaatcgtaaaacgtggttagattaaggagatgtttatctttcaaa----
-----------------gggt-gtaaaatagttgta------------------------
---------------------------------------tgtttgaaaaatttgaattt-
-----------tgacatttatttggattcaaattt-----gccgctc-------------
------------------------------------ttgaaatgcacctgctgttga---
---------------------------tggagtgcaccacgggtggcacgctagcgtccc
acctagcccatagaggttaac-tctctaagtctgactttcta------------------
------------------------------------------------------------
-------------------------------------agtgactcataactc--------
-------------------------------------------------tctaagtctga
cttttaactctctaagtct-----------------------------------------
------------------------------------------------gacttttaactc
tctaagtctgactcttacctcttg--------------------ccggta----------
----------------catgtcctctagctgtttctggac---------gtggctttgct
--------------------------------------------------gctccttcag
tttccg-----------taacaa-------cgcagcc-----------------------
---ga-------ccgtttccttagcgatgtcaggttcatggccaacccctcagcaaactc
cacgtacctcagctcagacactgtagtcacaatcaatcaatcaatcaatcaatcaaaaca
gaagatggagg-------------------------------------------------
------------------------------------------------------gaagag
tgaaggag------------------agagaaagggggaagaaggaaaactgggggaagc
-----agagagaaaaacagatgga------aggcaattgattgatagatatt-------g
tagaaagatcgatggcttggttggt-----------agacggacagatgaacagacaaac
agatatcgattgatacagttgaagccagaagtttaca-----------------------
---ttcacttaggttggagtcat----taaaactcgtttttcaa----------------
---------------------------------------------------ccactccac
aaatgtcttgtcaacaaactatagttttg---------------------------gcaa
gtcggttagg--------------------acatctactgtgtgcatgacac--------
-----aagtcatttttccaacaattgtttacagacagattatttcacttataattcactg
ta---------tcacaattccagt------------------------------------
-----------tgatcagaagtttatatacactaagttgactgt------------gcct
ttaaac----aggttggaaaattccagaaaat----------------tatgtcatggct
ttagaagcttct------------------------------------------------
----------------------------------------------gatt----gcctaa
ctgacatcatttgagtcaatt-ggaggtgtacctgtggatgtatttcaaggcctaccttc
aaactccgtgcctctttgcttgacatcatgggaaaatcaaaag-----------------
-------------------------------------------------------aaatc
agccaagacctcagaaaaataattgtag------acaagtctggttcatccttgggagca
atttccaaatgcctgaaggtaccacgttcagctgtac--------------------aaa
caatagtacgcaagtataaacaccatgggaccacgcatccgtcat---------gccgct
caggaaggagacgcgttctgtctcgtagagatgaatgtactttggt-gcgaaaagtgcaa
atctatcccagaacaacagcaaaggaccatgtgaagatgctggaggaaacaggtagaaaa
gtatctatatccacagtaaaatgagtcctatatcgacataa-------------------
------------------------------------------------------------
------------------------------------------------------------
------------------------------------------------------------
------------------------------------------------------------
------------------------------------------------------------
------------------------------------------------------------
------------------------------------------------------------
------------------------------------------------------------
------------------------------------------------------------
------------------------------------------------------------
------------------------------------------------------------
--------------cctgaaaggccactcagcaaggaagaagccactgatccaaaatccc
cata-aaaaagccagactatggcttgcaactgcacatggggacaaagatcgttc-ttttt
ggagaaacgtcctctggtctgatgaaacaaaaatataactat------------------
------------------------------------------------------------
------------------------------------------------------------
------------------------------------------------------------
------------------------------------------------------------
------------------------------------------------------------
------------------------------------------------------------
------------------------------------------------------------
------------------------------------------------------------
------------------------------------------------------------
------------------------------------------------------------
------------------------------------------------------------
------------------------------------------------------------
------------------------------------------------------------
------------------------------------------------------------
------------------------------------------------------------
------------------------------------------------------------
------------------------------------------------------------
------------------------------------------------------------
------------------------------------------------------------
------------------------------------------------------------
------------------------------------------------------------
------------------------------------------------------------
------------------------------------------------------------
------------------------------------------------------------
------------------------------------------------------------
------------------------------------------------------------
------------------------------------------------------------
------------------------------------------------------------
------------------------------------------------------------
------------------------------------------------------------
------------------------------------------------------------
------------------------------------------------------------
------------------------------------------------------------
------------------------------------------------------------
------------------------------------------------------------
------------------------------------------------------------
------------------------------------------------------------
------------------------------------------------------------
------------------------------------------------------------
------------------------------------------------------------
------------------------------------------------------------
------------------------------------------------------------
------------------------------------------------------------
------------------------------------------------------------
------------------------------------------------------------
------------------------------------------------------------
------------------------------------------------------------
------------------------------------------------------------
------------------------------------------------------------
------------------------------------------------------------
------------------------------------------------------------
------------------------------------------------------------
------------------------------------------------------------
------------------------------------------------------------
------------------------------------------------------------
------------------------------------------------------------
------------------------------------------------------------
------------------------------------------------------------
------------------------------------------------------------
------------------------------------------------------------
------------------------------------------------------------
------------------------------------------------------------
------------------------------------------------------------
------------------------------------------------------------
------------------------------------------------------------
------------------------------------------------------------
------------------------------------------------------------
------------------------------------------------------------
------------------------------------------------------------
------------------------------------------------------------
------------------------------------------------------------
------------------------------------------------------------
------------------------------------------------------------
------------------------------------------------------------
------------------------------------------------------------
------------------------------------------------------------
------------------------------------------------------------
------------------------------------------------------------
------------------------------------------------------------
--------------------------ttggccataatgaccatcgttatggttggaggaa
aaagggggag-gcttgcaagccgaagaacaccatcccaaccgtgaagcacgggggtggca
gcaacatgttgtggaggtgctttgctgc-aggaggaactggtgcacttcacaaaatagat
ggcatcatgaggcaagaaaatgttgtggatatattgaagcaacatctcaagacatcagtc
aggaagttaaagcttgg------tcgcaaatgggtcttccaaatggacaatgatcccaag
c---atacttccaaagttgtggc-aaaatagcttaaggacaacaaagtcaaggtattgga
gtggccatcacaaatccc--tgacctcaatcctatagaaaatgtgtgggtagaactgtaa
cagtgtgtgcgagtaaggaggcctacaaacctgactcagttacaccagct----------
-ctgtcaggaggaatgggccaaaattcacccaacttattctgggaagcttgtggaaggct
acctg----------------------aaacgttttacccaagttaaaca---atgtaaa
ggcaatgctaccaaatactaattgagtgtatgtaaacttctgacccactgggaaggtgat
g----------aaagctgaaata------aatcattctctctactattattctgac----
atttcacattcttaaaattaagtggtgatccaaacttacctaagacagggaatttttact
tggattaaatgtcaagaattgtgaaaaactgagtttaaatgtatttggctaaggtgtata
taaacttc-tgac------------------------------------ttcaactgtag
atag--------------------------------------------------------
-----------------------------------ataatgtagaatgatcgatggctcg
gttggtagacagacagac-------------agacagacagacattgattgatatgtatt
ttttgattgatcgatagatcgattggagctgttgtcac-------------ctactgtgt
gtcttgacgatggccttgcggttgat------------------------attgtagatg
tgtttgg-----------------------------------------------------
------------------------------------tggtcaccatggatgctgtagccg
cgtcc----------------------------------------------tcgtacctg
taggaatgtttcttgg-------cttt--------aactttcacaacatgtaatatgttt
------------------------------------------------------------
------------------------------------------------------------
------------------------------------------------------------
------------------------------------------------------------
------------------------------------------------------------
---------aactag-gtttaatctcagttaacttctatgggctaggtgggacgctagtg
aaaatactg-----------------ccccct----------------------------
----------------------------------------------------agcccaga
caggttaacccagacctaaagtct------------------------------------
-------------------gacataattggtcag----ctgctcaatgaatttctgggtc
catacgtgtt-----------------------------gagagaagagatgaggagatc
cta---------------------------------------------------------
----------------------------------------gaacgaggacat-cctagaa
tgag-------------------------gagatcctagaattaggagatcctagaatga
ggagataagcagatcctagaaggaggacat---cctagaatgaggagataaggagatcct
agaagg-------------------------------------------------aggag
atcctagaatgagaagatgaggaga-------tcctagaattaggagat-cctagaatga
ggagataaggagatcct-----------------agaaggaggacatcctagaatgagga
gataaggagatcctagaacgaggacatcctagaatgaggagatcctagaatgaggacatc
ctagaacgatgatatcctagaatgaggagatcctagaacgaggagatgctagaatgagga
gattctagaatgaggagattctagaatgaggagattctagaatgaggagatcctagaatg
aggagat--------------gctagaat-------gaggagattctagaacgaggagat
cctagaatgagatcctagaatgag-----------------------------------g
agaggaaccggaatgaggagatcct-----------------------------------
-agaatgaggagatcctagaatgaggagatcctagaac----------------------
----gaggagatcctagaacgaggagatcctagaacgaggagatcctagaatgaggagag
gaactgg----------------------------------------------------a
atgaggagatcctagaatgaggagatcctagaatgaggagagga-accggaatgag----
------------------gagatcctagaatgaggagatcctagaatgaggagag-----
----gaaccgg-----aatgaggagatcctagaatgaggagatc----------------
---------------------ctagaatgaggataggaaccggaatgaggagat--ccta
gaatgaggagatcctagaatgaggagat-cctagaacgaggagatcctagaacgaggaga
ggaactggaatgaggagatcctagaatgaggagatcctagaatgaggagagga-------
--------------accggaa----------------------tgaggagatcctagaat
ga---------ggagatcctagaatgagg------------------agatcctagaatg
aggag-----------atcctagaatgaggagatcc-tagaatgaggataggaaccggaa
tgaggagatcctagaatgaggagatcct--------------------------------
---------------------------------agaatgaggagaggaa---ctggaatg
aggagatcctagaatgagga----------------------------------------
------------------------------------------------------------
------gatcctagaatgaggataggaac-------------------------------
------------------------cggaatgaggagatcctagaatgaggagatcctaga
atgaggagatcctagaatga----------------------------------------
----------------------------ggagcggaaccgga------------------
------------------------------------------------------------
------------------------------------------atgaggagtaagt-----
------------------taagggcca---------------aatgtcccctccctttc-
---------------------tgaaattccgaa---------------------------
------------------------------------------------------------
-----agatactaacatctgcaaaatcgt-gattcgtccaaat-----------------
--------aaccagtgacgaacaacaccggaactactgctgctcgtcaaggccggttcta
gggcggttctagggcggttctaggccggttctagggcggttcaaggccggttctaagccg
gttctagggcggtccca---------------------------------gctataagtg
ttataagcggtcgc----------------------------------------------
------------------------------------------------------------
------------------------------------------------------------
------------------------------------------------------------
------------------------------------------------------------
------------------------------------ttaaggcccctggctg-----cat
gaccaaaac---------------------------------------------------
-----------------------------aataaaacaataatatattattaa-------
--------caatatataatatatataa---------------------------------
------------------------------------------------------------
------------------------------------------------------------
------------------------------------------------------------
------------------------------------------------------------
-------gttcctaaaatatatatatatatatatatatataaacaattaaacaata----
------------------------------------------------------------
------------------------------------------------------------
----------------------------------------atataatata----------
------------------------------------------------------------
------------------------------------------------------------
------------------------------------------------------------
------------------ttattaacaatatataatatatataa----------------
--------gttcctaaaatatatatata--------------------------------
------------------------------------------------------------
--------tatatatatatat---------------------------ataaacaattaa
acaataatata-------------------------------------------------
------------------------------------------------------------
-------------------
>_R_C100_1408193-1413822
------------------------------------agggatggttctgtgggtgg----
aggaggg----------------------atggttctgtgggtgggg-------------
-------------gagggatggttctgtgggtggaggagggatggttctgtgggtggag-
-gagggatg----------------------------gttctgtgggtggaggagggatg
gttc----------tgtgggtggaggagggatggttctgtgggtgga--ggaggggtggt
-----------------tctgtgggtggaggagggatggttctgtgg---gtggggggag
ggatggttctgtgggtg------------gag----------------------------
------------------------------------------------------------
------------gagggatggt--------------------------------tctgtg
ggtaggggggagggatggttctgtggg-------tggaggag------------------
------------------------ggatggttctgtgggtagggggagggat--------
--------ggttctgtgggtggaggagggatggttctgtgggtggaggagggatggttct
gtgggtg-----------------------gaggagggatggttctgtgggtagggggga
gggatggttctgtgggtggaggag------------------------------------
----------------------ggatggttctgtgggtggag----------------ga
ggggtggttctgtgggtagaggagggatggttctgtgggta-------------------
----------------------------------------------ggggggagggatgg
ttctgtgggtggag--------------------------gagggatggttctgtgggtg
gaaatgtagtggaggtg-------------------------------------------
------aatcagattaaagtacagctctcgtaatgaggtatccat----gccttctgctt
caaaatccctgtcccc------------------------------------ctcggcac
aataggacatttaatgttaagatggtttccctggct------------------------
------------------------------------------------------------
-------------------ggagaccggggttcagatcccacct----------------
-----------------------gtggcatgag---------------------------
---actgaactggtctctccttcctgaccctc----------------------------
---------------------------------------------------cctccaggt
aaggagtgtgaggacatctacaggaaaggaggaaggga-----------------ttctg
ggatgtatctcgtccagcctgactccttctaccagccct---------------------
----------------------acaaggtctactgtgacca-------------------
----------------gaccactcagaat-------------------------------
------------------------------------------------------------
--------------ggaggtgggtggttgtcattctctccctattctctctctctctgtt
tctctct----gtttct-------ctctctctgtttctctctctatttctctctgtttct
ctctctctcccccctc------------tctccctctccccccccctctctctctccaaa
ccccctctc-----tccctctccc-------------------------ccctctctctc
tccaccccccc---------------------tctctcccactcc---------ctctcc
ctctccatctctctctctctccac-------------------------------cactc
ctctctctctccctctctccctctccaccacccccccctctctctctctattcttctacc
agccc----------tacaaggtctgtccctccctccctccttctcaacctc--------
------------acttcctgt-ctcacattccctcgatagacagttctc-----------
cgttcaaat-----ccccgaattggccaggtgaaaaatctgtcgttgcgtccttgagca-
-----------aggcacttaaccctaattgctcctgtaa---------------------
------------------------------------------------------------
------------------------------------------------------------
---gtgtctctggagaagag----------------cgtctgctga-atgtcctct----
-------------------tcctctttcttcttctctatgtccccttccaggctggacca
c---------------cattcagaacaggatggatggttctgtagatttcggccggcgat
gggacaactaccgcagcggattcgggaatatcgcct--------tcgatgtcgggaaggg
acactgcaacactccaggt-----------------------------------------
-----------------------gagaccaaacaaatggtaaaaaaaaaaacaaaaaaaa
actgtaaatagtttaatgacatttagaatcagtcaattcaggttaaggtaacatt-ggat
actggat---------actgctgtccaatgccattcattaacatctattgttaaatgatg
tc-------------------------------------------actgaccctgtgttt
gtcctg-----------tgtcacgtgacaggggagtact--------------------g
gctgggtaacgagcgcatcagtcagctgaccaagcagggtcccactgaggtc-----ctc
atggagatggaggattggtctggcaacaaggtccacgcccagtacaaacagtttactata
-----------------------caggtaacacagccacgcccagtaccaacagtttacc
atacaggtaacacagccacgcccagtaccaacagtttaccatacaggtaacacagccacg
cccggtaccaacagtttactatacaggtaacacag-------------------------
-----ccacgcccagtacagtttact---------------------------atacagg
taacacagccacgcccagaacagacagttta-----------------------------
----ctatacacgtacagttgaagttggaagtttaca-----------------------
---taaacttaggtcggagtcat----taaaactcattttccaa----------------
---------------------------------------------------ccactcccg
aaatgtcttgtcaacaaactatagttttg---------------------------gcaa
gtcggttagg--------------------acatctactttgtgcatgacac--------
-----aagtaatttttccaacaattgtttacagacagattatttcacttataattcactg
ta---------tcacaattccagt------------------------------------
-----------ggatcagaagtttacatacactaagttgactgt------------gcat
ttaaac----agcttggaaaattccagaaaat----------------ggtgtcatggct
ttagaagcttct------------------------------------------------
----------------------------------------------gata----ggctga
ttgacatcatttgagtcaatt-ggaggtgtacctgtggatgtatttcaaggcttaccttc
aaactcagtgcctctttgcttgacatcatgggaaaatcaaaag-----------------
-------------------------------------------------------aaatc
agccaagacctcagaaacaaaattgtagacctccacaagtctggttcatccttgggagca
atttccaaacgcctgaaggtaccacgttcatctgtac--------------------aaa
caatagtacgcaagtataaacaccatgggaccatgcagccatcat---------accgct
caggaaggagacgagttctgtctcctagagatgaacgtactttggt-gcaaaaagtgcaa
atcaatcccagaacaacagcaaaggaccttgtgaagatgctggaggaaacaggtacaaaa
ttatttatatccacagtaaaacgagtcc----tcaacataa-------------------
------------------------------------------------------------
------------------------------------------------------------
------------------------------------------------------------
------------------------------------------------------------
------------------------------------------------------------
------------------------------------------------------------
------------------------------------------------------------
------------------------------------------------------------
------------------------------------------------------------
------------------------------------------------------------
------------------------------------------------------------
--------------cctgaaaggccgctcagcaaggaagaagccactgctccaaaaccgc
catt-aaaaagccagactacggtttgcaactgcacatggggacaaagatcgtac-ttttt
ggagaaatgtcctctggtctgatgaaacaaaaatagaactgt------------------
------------------------------------------------------------
------------------------------------------------------------
------------------------------------------------------------
------------------------------------------------------------
------------------------------------------------------------
------------------------------------------------------------
------------------------------------------------------------
------------------------------------------------------------
------------------------------------------------------------
------------------------------------------------------------
------------------------------------------------------------
------------------------------------------------------------
------------------------------------------------------------
------------------------------------------------------------
------------------------------------------------------------
------------------------------------------------------------
------------------------------------------------------------
------------------------------------------------------------
------------------------------------------------------------
------------------------------------------------------------
------------------------------------------------------------
------------------------------------------------------------
------------------------------------------------------------
------------------------------------------------------------
------------------------------------------------------------
------------------------------------------------------------
------------------------------------------------------------
------------------------------------------------------------
------------------------------------------------------------
------------------------------------------------------------
------------------------------------------------------------
------------------------------------------------------------
------------------------------------------------------------
------------------------------------------------------------
------------------------------------------------------------
------------------------------------------------------------
------------------------------------------------------------
------------------------------------------------------------
------------------------------------------------------------
------------------------------------------------------------
------------------------------------------------------------
------------------------------------------------------------
------------------------------------------------------------
------------------------------------------------------------
------------------------------------------------------------
------------------------------------------------------------
------------------------------------------------------------
------------------------------------------------------------
------------------------------------------------------------
------------------------------------------------------------
------------------------------------------------------------
------------------------------------------------------------
------------------------------------------------------------
------------------------------------------------------------
------------------------------------------------------------
------------------------------------------------------------
------------------------------------------------------------
------------------------------------------------------------
------------------------------------------------------------
------------------------------------------------------------
------------------------------------------------------------
------------------------------------------------------------
------------------------------------------------------------
------------------------------------------------------------
------------------------------------------------------------
------------------------------------------------------------
------------------------------------------------------------
------------------------------------------------------------
------------------------------------------------------------
------------------------------------------------------------
------------------------------------------------------------
------------------------------------------------------------
------------------------------------------------------------
------------------------------------------------------------
------------------------------------------------------------
------------------------------------------------------------
------------------------------------------------------------
------------------------------------------------------------
------------------------------------------------------------
--------------------------ttggccataatgaccatcgttatgtttggaggaa
aaagggggag-gcttgcaagccgaagaacaccatcccaaccgtgaagcacgggggtggca
gcatcatgttgtgtgggtgctttgctgc-aggagggactggtgcacttcacaaaatagat
ggcatcatgaggcaggaaaatgatgtggatatattgaagcaacatctcaagacatcagtc
aggaagttaaggcttgg------tcacaaatgtgtcttccaaatggacaatgaccccaag
c---atacttccaaatttgtggc-aaaatggcttaaggacaacaaagtcaaggtattgga
gtggccaccacaaagccc--tgacctcaatcctatagaaaatgtgtgggcagaaccgaaa
aagtgtgtgcgagcaaggaggcctacaaacctgactcagttacaccagct----------
-ctgtcaggaggaatgggccacaattcacccaacttattgtgggaagcttgtggaaggct
acccg----------------------aaacgttttacccaagttaaaca---atgtaaa
ggcaatgctaccaaatactaattgagcgtatataaacttctgacccactgggaaggtgat
g----------aaagctgaaata------aatcattctctctactattattctgac----
atttcacattcttaaaattaagtggtgatcctaactgacttaagacagggaatttttaat
aggattaaagggcaagaattgtgaaaaactgagtttaaatgtatttggctaaggtgtata
taaacttc-tgac------------------------------------ttcaacagtaa
gagt--------------------------------------------------------
----------------------------aacttt-actagacagacagacagacagacag
acagacagacagacagaca-gacagacagacagacagacagacagacagacagacagaca
gacagacagacagacagacagacagaca------------------------gacagaca
gacagacagacagacagacagacaga------------------------cagacagacg
agacaga-----------------------------------------------------
------------------------------------cagacagacagacagacagacaga
cagacagacagaca-----------------------------------gacagacgaga
cagacagacagacagacagacagacag---------------------------------
-------------------------acaga------------------------------
------------------------------------------------------------
------------------------------------------------------------
------------------------------------------------------------
------------------------------------------------------------
--------cagacgagacagacagacagacgagacagacagacagacagacagacagaca
gacagacagacagacagacagacag-----------------------------------
-------------------------------------------------------acaga
cagacagacagacagacagacaga---------------------c-agacagacagaca
gacagacagacagacgagacagacagacagaca------gacagacgagacagacagaca
gacagacaga-----------------------------cagacagacagacagacaga-
------------------------------------------------------------
-----------------------------------------cgaacagacagacagacag
acag------------------------------------------acagacagacagac
agacagacgagacagacagacagacagacagacagacagacagacagacagacagacaga
cgagac--------------agaca-----------------------gacagacagaca
gacgaacgacagacagacagacaga-------cagacagacgaacagac-agacagacag
acagacagacagacgac-----------------gacagacagac-----agacagacga
gacagacagacagacagacagacagacagacagacagacagac-----agacaagacaag
acaagacaaagacaagacaagacaagacagacagacagacagaacagacagacagacaga
cagacgagacagacagacagacagacagacagacagacagacagacagacagacagacag
acgagac--------------agacagac-------agacagacagacagacagacagac
agacagacagacagacagacagac------------------------------------
------------------------------------------------------------
------------------------------------------------------------
-----agaccagacagacagacagacagacgagacagacagacagacagacagacgagac
agacagacagac-------------agacagacagacgagacagacagacagacagacag
acagacagacagacagacgagacgagacagacagacagacagac-agacgaacaaga---
------------------cagacagacagacagacagaca------------gac-----
------------------------------------------------------------
------------------------------------------------------------
------------------------------------------------------------
--------------------------------aagacagacagacagacagac-------
--------------gagacag----------------------acagacagacagacaga
ca---------gacagacagacagacaga------------------cagaccagacaga
cagacagacaga-------------------------cagacagacgagacagacagaca
gacagacagacagacagacagacagacagacagacaagacagacagacagacagacagac
agacagacagaca--------------------gacagacgagacagacagacagacaga
cagacagacagacagacaagacag-------------------------acagacagaca
gac---------------------------------------------------------
------------------------------------------------------------
------------------------agacagacagacagacaagacagacagacagacaga
cagacagacag-------------------------------------------------
----------------------acagacagacagacaagacagacagacagacagacaga
cagacagacagacagacagacagacagacagacagacagacagacagacaag--------
---------------------------------------------acagacagac-----
-------------agacagacagacagacagacagac-aagacagacagacaagacagac
agacagacagacagacagaccagacagacagacagacagacaga----------------
---------------------cagacagacagacagacagacagac--------------
-------agacagacagacaagacagaca-gacaagacagaca-----------------
------------------------------------------------------------
------------------------------------------------------------
------gacagacaaga---------------------------------cagacagaca
gacagacagacagacagac-----------------------------------------
----------------------------------------------agacagacagaca-
------------------------------------------------------------
---------------------------------------gacagacagacagacaga---
------------------------------------------------------------
------------------------------------------------------------
------------------------------------------------------------
------------------------------------------------------------
------------------------------------------------------------
------------------------------------------------------------
------------------------------------------------------------
--------------------------------------------------cagacagaca
gacagacaagacagacagacagacagacagacagacag----------------------
-----------------------------acagacagacagacagacaagacagac----
------------------------------------------------------------
------------------------------------------------------------
----------------------------------------agacagacag----------
------------------------------------------------------------
------------------------------------------------------------
------------------------------------------------------------
------------------------------------------------------------
------------------------------------------------acagacagacag
acagacagacagacagacaagacagacagacagacagacagacagacagacagacagaca
gacaagacagacaagacagacagacagacagacagacagacagacagacaagacagacag
acagacagacagacagacagacagacagacagacaagacagacaagacagacagacagac
agacagacagacag----------------------------------------------
-------------------
>C100_1435252-1440882
--------------------------atatagcctccacattgactctgtaccggt----
acccc-------------------------------------------------------
------------------------------------------------------------
-----------------------------ctgtatatagcctccacattgact-------
--------------------------ctgtaccggtacccccctgta--tatagcc----
-tccacattgactctgt--------accggtaccccctgtat----------atagcctc
cacattgactctgtatcggtaccccc-ct-----------------------------gt
atatagcctccacattgactctgtaccggtaccccctgtatatagcctccacattgactc
tgtaccgg-------taccccctgtatatagc----------------------ctccac
attgact-----------------------------------------------------
------------------------------------------------------------
-----------------------------------------------------ctgtacc
ggtaccccctgtata-tagcctc-------------------------------------
-----------------------------------cacattgactctgtaccggtacccc
ctgtata-------tagcctccacattgactctgtaccggtaccccctgtatatagcctc
cacattgactctgtaccggtaccccctgtatatag-------------------------
------------------------------------------------------------
------------------------------------------------------------
cctccacattgactctgtaccggtaccccct----------gtatatagtctccacattg
actctgaatcggtaccccctgtatatagcctccacattgactct-----gtaccggtacc
ccctgtatatagcctc-----cacattgactctgtaccggtaccc---------------
--cctgtatatagcctccacattgactc--tgaatc--------------ggtacccccg
tatatagcctcc------------------------------------acattgactctg
ta-------------------------------------------------ccggtaccc
cctgtatatagcct----ccacattgactctgt---------------------------
---accggtaccccctgtatatagcctccacattgactctgtaccgg-------------
------------------------------------------------taccccctgtat
aaag-cctccacattgactctgtaccggtaccccctgtatatagcctccacattgactca
gtaccggtaccccctgtatatagcctccacattgactct---------------------
----------------------gtaccggtaccccct--------gtatatagcctccac
attgactctgtaccggtaccccct------------------gtatatagcctccac---
--------------------attgactct-------gtaccggtaccccctgta------
--------------------------------------------------tatagtctcc
atattgactctgtaccg-------gtaccccctgtatatagcctccacattgactctgta
ccggtacc-----------------------------------------ccctgtatata
gcctccacattgactctgtaccgg-------------------------taccccctgta
tatagcctcca----------------------cattgactctgt---------accggt
accccctgtatatagcctcca---------------------------------------
--------------cattgactctgtaccggtaccccctgtatatagcctcca-------
---------------cattgactctgtaccggtaccccctgtatatagcctccacattga
ctctgtaccgtaataccctgt-atatagcctccacattga--------------------
--------------ctctgtaccggt-------aacccctgtatatagcctccacattga
ctctgtaccgtaataccctgtatatagcctccacattgactctgtaccggtaccccctgt
atatagcctccacattgactctgtaccggtaccccctgtatatagcctccacattgactc
tgtaccgtaataccctgtatatagcctc----------cacattgactctgtaccgtaat
accctgtatataggctcca-------cattgttattttactgctgc-tctttaatt----
-------------------acttgttacttttatttgttattcttatctgtattttt---
------------------tttttaat--------tgcattgttgtttagggg--------
-------------------------------------------------cttgtaagtaa
gcatttcactgtaaggtctac---acctgttgtat-----------tctgcg--------
----------catgtgacgaataaaatttgatttgacatttggcaggaggttaggaagtg
cagctcagtttccacctcattttg--------------------tgggcagtgtt-gcac
atag------------cctgtcttctcttgagagccaggtctgcctacggcggc------
---------------------------------------------------------ctt
tctcaa-----------tagcaaggctacgctcactg-----------------------
---agtctgtacatagtcaaagct-------------------------ttc--------
------cttaagtttgggtcagtcacagtggtcagttattctgccgctgtgttc------
--------------tctctgt-ttagggccaaatatcattctagtttgctctgttttttt
gttaattc-----------------------------------------tttccaatgtg
tcaagtaatgatctttttgtttcctcatgatttgg-------------------------
-----ttgggtctaattgtgttgc------tgtcctgtggctctgtagggtctgtttgtg
tttgtgaacagccccaggaccagcttgcttagggggactcttctccaggttcatctctat
g------------tatagttgaagttggaagtttaca-----------------------
---tacacttaggttggagtcat----taaaactcgtttttcaa----------------
---------------------------------------------------ccactccac
acatttcttgttaacaaactatagttttg---------------------------gcaa
gttggttagg--------------------acatctactttgtgaatgacaa--------
-----aagtcatttttccaacaattgtttacagacagattatttcacttataattcactg
ta---------tcacaattccagt------------------------------------
-----------gggtcagaagtttatatacactaagttgactgt------------gctt
ttaaac----agcttggagaattccagataat----------------gatgtcatggct
ttagaagcttct------------------------------------------------
----------------------------------------------gata----ggctga
ttgacatcatttgagtcaatt-ggaggtgtacctgtggatgtatttcaaggcctaccttc
aaactccgtgcctctttgcttgacatcatgggaaaatcaaaag-----------------
-------------------------------------------------------aaatc
agccaagacctcagaaacaaaattgtagaccggcacaagtctggttcatccttgggagcg
atttccaaacgcctgaaggtaccacgttcatctgtac--------------------aaa
caatagtacacaagtataaacaccatgggactacgcagccgtcat---------accgct
caggaaggagacgcgttctgtctcctagagattaacgtactttggt-gcaaaaagtgcaa
gtcaatcccagaacaacagcaaaggaccttgtgaagatgctggaggaaacaggtacaaaa
gtatctatatccacagtaaaacgagtcctatatcgacataa-------------------
------------------------------------------------------------
------------------------------------------------------------
------------------------------------------------------------
------------------------------------------------------------
------------------------------------------------------------
------------------------------------------------------------
------------------------------------------------------------
------------------------------------------------------------
------------------------------------------------------------
------------------------------------------------------------
------------------------------------------------------------
--------------cctgaaaggcagctcagcaaggaagaagccactgctccaaaaccac
cata-aaaaagacagactacggtttgcaactgcacatgacgacaaagatcgtac-ttttt
ggagaaatgtcctctggtctgatgaaacaaaaatagaactgt------------------
------------------------------------------------------------
------------------------------------------------------------
------------------------------------------------------------
------------------------------------------------------------
------------------------------------------------------------
------------------------------------------------------------
------------------------------------------------------------
------------------------------------------------------------
------------------------------------------------------------
------------------------------------------------------------
------------------------------------------------------------
------------------------------------------------------------
------------------------------------------------------------
------------------------------------------------------------
------------------------------------------------------------
------------------------------------------------------------
------------------------------------------------------------
------------------------------------------------------------
------------------------------------------------------------
------------------------------------------------------------
------------------------------------------------------------
------------------------------------------------------------
------------------------------------------------------------
------------------------------------------------------------
------------------------------------------------------------
------------------------------------------------------------
------------------------------------------------------------
------------------------------------------------------------
------------------------------------------------------------
------------------------------------------------------------
------------------------------------------------------------
------------------------------------------------------------
------------------------------------------------------------
------------------------------------------------------------
------------------------------------------------------------
------------------------------------------------------------
------------------------------------------------------------
------------------------------------------------------------
------------------------------------------------------------
------------------------------------------------------------
------------------------------------------------------------
------------------------------------------------------------
------------------------------------------------------------
------------------------------------------------------------
------------------------------------------------------------
------------------------------------------------------------
------------------------------------------------------------
------------------------------------------------------------
------------------------------------------------------------
------------------------------------------------------------
------------------------------------------------------------
------------------------------------------------------------
------------------------------------------------------------
------------------------------------------------------------
------------------------------------------------------------
------------------------------------------------------------
------------------------------------------------------------
------------------------------------------------------------
------------------------------------------------------------
------------------------------------------------------------
------------------------------------------------------------
------------------------------------------------------------
------------------------------------------------------------
------------------------------------------------------------
------------------------------------------------------------
------------------------------------------------------------
------------------------------------------------------------
------------------------------------------------------------
------------------------------------------------------------
------------------------------------------------------------
------------------------------------------------------------
------------------------------------------------------------
------------------------------------------------------------
------------------------------------------------------------
------------------------------------------------------------
------------------------------------------------------------
------------------------------------------------------------
------------------------------------------------------------
------------------------------------------------------------
--------------------------ttggccttaatgaccatcgttatgtttggaggaa
aaagggggag-gcttgcaagccgaagaacaccatcccaaccgtgaagcacgggggtggca
gcatcatgttgtgggggtgctttgctgc-aggagggactggtgcacttcacaaaatagat
ggcatcatgaggcaggaaaattatgtggttatattgatgcaacatctcaagacatcagtc
aggaagttaaagcttgg------tcgcaaatgggtcttccaaatggacaatgaccccaag
c---atacttccaaagttgtggc-aaaatgacttaaggacaacaaagtcaaggtattgga
gtggccatcacaaagccc--tgacctcaatcccatagaaaatttgtgggcagaactgaaa
aagcgtgtgcgagcaaggaggcctacaaacctgactcagttacaccatct----------
-ttgtcaggaggaatgggccaaaattcacccaactttttgtgggaagcttgtggaaggct
acccg----------------------aaacgttttacccaagttaaaca---atgtaaa
ggcaatgctaccaaatactaattgagcgtatataaacttctgacccactgggaaggtgat
g----------aaagctgaaata------aatcattctctctactattattctgac----
atttcacattcttaaaataaagtggtgatcctaactgacctaagacagggaatttatact
aggattaaatgtcaggatttgtgaaaaactgagtttaaatgaatttggctaaggtgtatg
taaacttc-cgac------------------------------------ttcaactatag
gtga--------------------------------------------------------
----------------------------cggccttgttatggaaggtttgggaatcgctt
ccttttaggtggttgtag------------aatttaacggctcttttctgtattttgata
attag------cgggtatcggcctaattctgctctgca-------------ttatttgct
gttttacgttgtacacagaggatagt------------------------tttgcaga--
-attctg-----------------------------------------------------
------------------------------------cattcagtctctcagttcgatgtt
tgtcc----------------------------------------------cattttttt
tttaattctctctct---------------------ctttcaattaaattcagtagactt
------------------------------------------------------------
------------------------------------------------------------
------------------------------------------------------------
------------------------------------------------------------
------------------------------------------------------------
---------tattgacatggaaagttaaattacttacattgtcaaagtatacatataaca
aaaat-------------------------------------------------------
------------------------------------------------------------
--ggtgggaccaacagcaataataatagtagtagtggaaat----g-ggattaacagcaa
ctacaacaacaatattaatcagaacaacaataca-----ttaaagcgacggtagtagacc
agtgtcaaca-----------------------------tgactgagaagacacatggt-
------------------------------------------------------------
-----------------------------------------atgaaagacaaaacaaaac
taca---------------------------------------------tgggaaatatt
atccacattacattgcacttttcactggctgtccct----caggttgagacaggaggaca
ta-tct-------------------------------------------------gtctg
tccctcaggttgtggtaggaggac-------------acatatctgtctgtccctcaggt
tgtggcaggaggacaca-----------------tatctgtctgtccctcaggttgtggc
aggaggaca---------------------------------------------------
----------------------------------------catatctgtctgtccct---
caggttgtggta-------------------------------------------ggagg
acacata--------------tctgtctgtcccccaggttgtggtaggaggacacatatc
tgtctgtctgtccctcaggttgtg------------------------------------
-----gcaggaggacacatatctgtctgtccctcaggttgaga--------------cag
gaggacacatatctgtctgtccctcaggttgtggtag-----------------------
--------------gaggacacatatctgtctgtcccccaggttgtggtaggaggacaca
tatct-------------------------------------------------------
----gtctgtctgtccctcaggttgtggcaggaggac----------acatatctg----
------------------tctgt-ccctcaggttgagaca------------gga-----
----ggacaca-----tatctgt-----ctgtccctcaggttgt----------------
---------------------ggcaggaggacacatatttggctgacaaaaca-----tt
ttggcttttcacccaataaatattagat-ttttttcttcatcttttatagtttg------
--------------------------------aaattctttgtattgaattat-------
--------------aattttg----------------------ggaaagaaatattctct
ta---------ggtgtg---agtatttgt------------------caca---gtgtaa
tagga-----------aatgcagctctgtctctacc-tct------------cccctgga
gcagagtgagcacagcctgtcctctctg--------------------------------
---------------------------------gacagccagcctgtcc---tctctgga
cagccagcctgtcctctcagcca--------------gcctgtttgtctgtgacga----
------------------ccggtctctat------agccagactgtcctctctggacagc
caggtttgtctgtgacgaccagtctctat-------------------------------
------------------------agccagactgtcctctctggacagccaggtttgtct
gtgatgaccggtctctatag----------------------------ccagcc------
---------tgtcctctctgg---acagccaggtttgtctgtgacgaccag---------
-----------------------------------------tctct--------------
---------------------------------------------atagccagac-----
------------------tgtcctctc---------------tgggcagccaggtttgt-
-----------------------ctgtgacgaccggtctctata----------------
-----------------------gccagactgtcctctctggacagccag-----actgt
cct----ctctggacagccagcctgtcct-ctctgggcagccaggtttgt----------
--------ctgtgacgaccggtctctatagccggact-----------------------
-------------gagctctctgagtc-tgtacctagtcagtgttttcctcagttttcta
tcagt-------------------------------------------------------
--cacagtggtcagatagt-----------------------------------------
----------------------------------------------ctgccaccatgtac
--------tgtctgtttagagacaaatacca------------------------tatgt
atggggt--------------tggtttgg-----gtt--agtgaactgagcctcaga---
------------------------------------------------------------
------------------------------------accagctggctgactg-----ctg
tcctgagac---------------------------------------------------
-------------------------------tctatggggttggtttgggtta-------
--------gtgaactgagcctcag------------------------------------
------------------------------------------------------------
------aaccagctggctgactgctgtcctgaggctctatggggttggtttg--------
------------------------------------------------------------
---------ggttagtgaactg--agcctcagaaccagctggctga---ctgc-------
------tgtc-ctgaggctctatggggttggtttgggttag-------------------
tgaactgggcctcagaaccagctggctgagtggactctggtttca---------------
--------------------------------------------------tctcttgacg
ttgtagaac----------------tgtgtgatgtaatg---------------------
------------------------------------------------------------
------------------------------------------------------------
------------------------------------------------------------
------------------------------------------------------------
------------------------------------------------------------
------------------------------------------------------------
------------------------------------------------------------
------------------------------------------------------------
------------------------------------------------------------
-------------------
>_R_C100_1494761-1499355
------------------------------------------gatagcggggtgaacag-
acagtggctcgggtggttgttgtccttg-attatctttttgtccttcctgtgacatcggg
tgct------------------ttaggtgtcctggagggcaggtagtttgcccccggtg-
-atgcgttgtg-------------------------------------------------
----------cagacctcactaccctctggagagccctgcggttgagg-gcggtgcagtt
---gccgtaccaggcggtgatacagcccaacaggatgctctcgattg-------------
--------------------------------tgcatctgtaaagttttgtgagtgtttt
tggtgacaagccaaatttcttcagcctcctgaggtt------------------------
-------------gaagaggcgctgctgtgccttcttca-------ccacactgtctgtg
tgggtggaccatttcagtttgtccgtgatgtgtacgccgagg----------aacttaaa
actctccaccctctccactactgtcccgttgatgtggataggggggtgc-----------
------------------------------------------------------------
------------------------------------------------------------
--accctctgctgtttcctgaagt----ccacgatcatctcctttgttttgttg------
----------------------------------------------acgttgagtgagag
gttattttcctgacaccacactccgagggccctcacctcctccc----------------
------------------------------------------------------------
------------------------------------------------------------
------------------------------------------------------------
------------------------------------------------------------
----------------------------------------------------tgtaggcc
atctcgtcgttgttggtaatcaagcctattactgttgtgtcgtctgcaaacttgat----
--------------------------------------gattga----------------
------------------------------gttggaggcgtgcatgg----ccacgcagt
cgtgggtgaacagggagtacagtagagggctgagatcgcacccttgtggggacccagtgt
tgaggatcagcaaagtggaggtgttgtttcctaccctcaccacctgggggcggcccgtca
ggaagtccaggacccaattgcacagggcgtggttgagacccagggcctccagcttgatga
tga----gtttggagggtactatggtgttaaacgctgagc--------------------
-----tgtaatcgatgaacagcattcttacatagatattcctcttgtccagatgggatag
ggcagtgtgcaatgtgattgcgattgcgtcgtctgtgga----------------cctaa
tgtggcggtaagcaa----------------attgaagtgggtctagggtgtcaggtagg
gt--ggaggtg-atatgatccttgactag-------------------------------
--------------tctctcaaagcacttcctgatgacggaagtgagtgctacggg-gca
atagtcatttagc----------tcagttaccttagctttctt-gggtacaggaacaatg
gtggccatcttgaagc--------------------------------------------
-----------atgtgggaacagcagactgggataaggattgattgaatatgtcagt---
--------------------------aaacacaccagccagctggtc------tacgcat
gctctgaaaacgcggctagggatgcca-------------tctgggcctacagccttgcg
agggttaacac-------------------------------------------------
------------------------------------------------------------
----------------------gtttaaatgttttg------------------------
------------------------------------------------------------
------------------------------------------------------------
------------------------------------------------------------
------------------------------------------------------------
------------------------------------------------------------
------------------------------------------------------------
------------------------------------------------------------
------------------------------------------------------------
------------------------------------------------------------
------------------------------------------------------------
------------------------------------------------------------
------------------------------------------------------------
------------------------------------------------------------
------------------------------------------------------------
------------------------------------------------------------
------------------------------------------------------------
------------------------------------------------------------
------------------------------------------------------------
------------------------------------------------------------
------------------------------------------------------------
------------------------------------------------------------
------------------------------------------------------------
---ctcacgtcggctgcagtgaagga----------------------------------
-----------------gag-------------------------------------ccc
gcaggttttggtagtgggccgtgtcggtggcactgtattgtcctcaaagcgagcaaagaa
gttgtttagt--------ctgcctgggagcaagacatcctggtccacgacgg--------
-----ggctggttttcc---------------------ttttgtagtccgtgattgactg
tagaccctgccacatacctctcgt------------------------------------
-----------gtctgagccgttgaattgc---gactctacttt------------gtct
ctatactga-cgctcagcttgtttgagggaatagc-------------tacactgtttgt
attcggtcaccttg----------------------------------------------
------------------------------------------------------ccctga
ttaaaagca-------------gtggttcgcgcattcagttttgcgcaaatgctgccatc
aa--tccacggtttctggtttggttttattagacgctgtgggt-----------------
-------------------------------------------------------acaac
atcaccgatgcttaataaac--------tcgcacaccgaatcagcgtattcatcaatgtt
gttgttc---gccgcaatgcggaacattttccagtccacgtga--------------tcg
aagaaatcttgaagtgtggaatccgattggtcgaaccagcgttga---------acagac
ctgagggcgggagcttcctgtttttagtttctgtctataggctggg--------------
--------------agcaacaaaatggaccaacagtgcagttcaagaagaagatataaaa
gtatttaccaagtaggctaaa---------------------------------------
------------------------------------------------------------
------------------------------------------------------------
------------------------------------------------------------
------------------------------------------------------------
------------------------------------------------------------
------------------------------------------------------------
------------------------------------------------------------
------------------------------------------------------------
------------------------------------------------------------
------------------------------------------------------------
------------------------------------------------------------
------------------------------------------------------------
------------------------------------------------------------
------------------------------------------------------------
------------------------------------------------------------
------------------------------------------------------------
------------------------------------------------------------
------------------------------------------------------------
------------------------------------------------------------
------------------------------------------------------------
------------------------------------------------------------
------------------------------------------------------------
------------------------------------------------------------
------------------------------------------------------------
------------------------------------------------------------
------------------------------------------------------------
------------------------------------------------------------
------------------------------------------------------------
------------------------------------------------------------
------------------------------------------------------------
------------------------------------------------------------
------------------------------------------------------------
------------------------------------------------------------
------------------------------------------------------------
------------------------------------------------------------
------------------------------------------------------------
------------------------------------------------------------
------------------------------------------------------------
------------------------------------------------------------
------------------------------------------------------------
------------------------------------------------------------
------------------------------------------------------------
------------------------------------------------------------
------------------------------------------------------------
------------------------------------------------------------
------------------------------------------------------------
------------------------------------------------------------
------------------------------------------------------------
------------------------------------------------------------
------------------------------------------------------------
------------------------------------------------------------
------------------------------------------------------------
------------------------------------------------------------
------------------------------------------------------------
------------------------------------------------------------
------------------------------------------------------------
------------------------------------------------------------
------------------------------------------------------------
------------------------------------------------------------
------------------------------------------------------------
------------------------------------------------------------
------------------------------------------------------------
------------------------------------------------------------
------------------------------------------------------------
------------------------------------------------------------
------------------------------------------------------------
------------------------------------------------------------
------------------------------------------------------------
------------------------------------------------------------
------------------------------------------------------------
------------------------------------------------------------
------------------------------------------------------------
------------------------------------------------------------
------------------------------------------------------------
------------------------------------------------------------
------------------------------------------------------------
------------------------------------------------------------
------------------------------------------------------------
------------------------------------------------------------
------------------------------------------------------------
------------------------------------------------------------
------------------------------------------------------------
------------------------------------------------------------
------------------------------------------------------------
------------------------------------------------------------
------------------------------------------------------------
------------------------------------------------------------
------------------------------------------------------------
------------------------------------------------------------
------------------------------------------------------------
------------------------------------------------------------
------------------------------------------------------------
------------------------------------------------ata---------
-------------------------------------------------------aaaag
caatagtaagctgttagtagcccatgtgcctcagactaataatttggtctattttcacca
aagcggtattgtaaacacatttt-------------------------------------
--------------ggaaaattacgtggatatattgaagcaacatctcaagacatcagtc
aggaagttaaagcttgg------tcgcaaatgggtcttccaaatggacaatgaccccaag
c---atacttctaaagttgtggc-aaaatggcttaaggacaacaaagtcaaggtattgga
gtggccatcacaaagccc--tgacctcaatcctatagaaaatgtgtgtgcagaactgaaa
aagtgtgtgtgagcaaggaggcctacaaacctgactcagttacaccagct----------
-ctgtcaggaggaatgggacaaaattcacccaacttattgtgggaagcttgtggaacgct
acccg----------------------aaacgtttgacccaagttaaaca---atttaaa
ggcaatgctaccgaatactaattgactgtatgtaaacttctgacccactgggaatatgat
gaaagaaa-taaaagctgaaata------aatcattctctctactattattctgac----
atttcacattcttaaaataaggcgatcatcctaactgagctaagacagggaatatttact
aggattaaatgtcaggaattgtgaaaaactgatttgaaatgtatttggttaaggtgtatg
taaacttc--------------------------------------------aactgtaa
gtgc--------------------------------------------------------
----------------------------atgtga--------------------------
------------------------------taccaagaagcaaactaagttttaataaca
ttttattt----------------------------------------------------
------------------------------------------------------------
------------------------------------------------------------
------------------------------------------------------------
------------------------------------------------------------
------------------------------------------------------------
---------------------------------------------------atcgtaaaa
gggaagacgcattgagacctaggtataaatatata--aatataag--tatgcataaaaca
atataaatacctaaacat------------------------------------------
------------------------------------------------------------
------------------------------------aatcacacactaaaatacaaaaaa
acacagtcatgagaaataaaacatcgcctagaaaaactgttatattcct------ccaca
aataagttgtcaatcaa---------tactct----------------------------
----------------------------------------------------aaaattgt
ccgaacggcaccagagcatcaagatgaaat-----------------gtatttgtaatta
aaactaaa-----------agcagatttatctat----ttatttatacacggtggagacc
ctaggaacctcaagagttaacca-------------------------------------
------------------------------------------------------------
--------------------------atcctgtgaacgggtactacggcaaatcaggtgt
ctag--------------------------------------------------------
------------------------------------------------------------
------------------------------------------------------------
-------------------------------acttcaacagcaaagtttgagtagacaga
ggtttatgacagaggtg-----------------tatggagtagggccttgtaaacagaa
agggag-------------------------------------------------acgag
tattaaaactgtcgcctgtaacaaaacgaac----ggcactatgggagatggcgtccaaa
ggtttaagagta-----gtagcagctgcactttgataaacaacatcaactgtcgcaggcg
tcgaaatgagtagaccaaagcgcagcgtgt------aaagtttttaaaactttttaaatc
aaaacactaaatcaaaacaacaaa------------------------------------
-aaacaaggaacaacaactacccacaaaaacccaaaggaaaaaacaggc-----------
-tgcctaagtatggttcctaatcagagacaacgatagacacctgcctctgattggaaacc
atacccggccaaaaacatagaaatagaaatctagaaaaaaaaaaaacacatataaacaga
aaacccaaaaccaccacctgtcatgccctgactactctactatgacaaatgacctctt--
--acaagggtcacaggacgtgacatcaccataatcaagagcagataaaaatattga----
--ct------------------------------------------------gaa---tc
atctgcttccta---ctgcttagagaacgacaccgtctgttttctgtagaaaaaaa----
------aatgacaactttaaaatcttagcttcttaaccagctcatctacatg--------
-----------------------------ttttttaatttattttttaaacggc------
------------------------------------------------------------
-----aaatcc--------------------------------agatcaatcccaatgac
taagtatt----------------------------------------------------
-------------------------------------gatatgcgggagcacgtttgatt
ggaacacgtagtagttcatctgaaacattcttacgagag--------tttgaaaacaaca
tgtatttcgttcttcccgtattaatcacaagttttaaaatcagcaagggattcctgcata
gctataaaatgtgagtgtagttttgacacag----------ccaggtcaacagtcaaggc
aat------agcatacataaaaagcttaattgttaataaagtcaccctttcgttacaa--
tatgattgccaatttcttatatttgttac---aaatacattta-----------------
----------------------------------------aatgcatgttggaattcatt
tcataaaacatttgtaaata-----tatatttaccaaatgtatcgataaatacattataa
aatctattctaaaatacattactttgaaatgcattaaataca------------------
----------------------------------------ttttctgatgcatt------
-------taacatacagtgccttcgg----------------aaagtgttcagac-----
------------------------------------------cccttgactttgtccaca
t---------------tttgttacgttacaagccttattctaaaaatg------------
-----------------attaaattgacgctacaagcttggcacacctgc----------
-------atttggggagtttctcacattc-ttctctgcagatc-----------------
--------ctctcaagctctgtcaggttggatggggagcgtcgc----------------
------------------------------------------------------------
------------------------------------------------------------
------------------------------------------------------------
------------------------------------------------------------
------------------------------------------------------------
---------------tgcagttatt-----------------------------------
------------------------------------------------------------
------------------------------------ttcagatctctctctct----cac
cgctccgttca-------------------------------------------------
-------------------------------tctttccctcgatcctgactagtctccca
gt----------------------------------------------------------
------------------------------------------------------------
--------------------------------ccctgccgctgaaaaacatccccacagc
atgatgctgcca--------------------------------------ccaccatgct
tcaccgaaggga------------------------------------------------
------tggtgccaggtctcctccagatgtgacgcttggcattcaggcaaaagagttca-
--------atctgagtttcatcagaccagacaatcttgtttctcatg-------------
-----------------------------------------gtctgagagtctttaggtg
ccttttggcaa-------------------------------------------------
------------------------------------------------------------
------------------------------------------------------------
------------------------------------------------------------
------------------------------------------------------------
------------------------------------------------------------
------------------------------------------------------------
------------------------------------------------------------
------------------------------------------------------------
---------------------actccaagctgactgtcatgtgccttttactgaggagtg
-------------------
>C100_1610902-1615960
--------gagga---------------------ttattattattaccataataac----
ttgttac----------------------atgctgtaatcgtaaggt-------------
-------------------------------aaaggagatgggattattactaccatcat
gaggattatta-------------------------------------------------
----------ttattaccattataacttgttacatgctgtaatcgtag-gtaaaggag--
-----------------------------atgggattattac---------taccatcat
gaggattattattattacc----------attataacttgttacatgctgtaatcgtagg
taaaggagatgggattattactaccatcatgaggat------------------------
-------------tattattattaccattataacttgtt-------acatgctgtaatcg
taggtaaaggagatgggattattactac----catcatgagg----------attattat
tattaccattataacttgttacatgctgtaatcgtaggtaaagga---------------
------------------------------------------------------------
--------------------------------------------------------gatg
ggattattactaccatcatgagga----ttattattattaccattataacttgttacatg
ctgtaatcg------------------------------------taggtaaagtagatg
ggattattactaccatcat-----gaggattattattattaccattat------------
------------------aacttgttacatgctgtaat--cgtaggtaaaggagatggga
ttattactaccatc--------------------------atgaggattattattattac
cattataacttgttacatgctgtaatcgtag-----------------------------
----------------------gtaaaggagatgggattattact----accatcatgag
gattattattattaccattataactt----------------------------------
------------------------------------------------------------
------------------------------------------------------------
------------------------------------------------------------
------------------------------------------------------------
-----------------------------------------------g------------
----ttacatgctgtaatcgtaggtaaaggagatgggatt----attactaccatcatga
gga----ttattattattaccattataacttgttacatgc--------------------
-----tgtaatcgtaggtaaaggagatgggattattactaccatcatgaggat-------
------------tatta-t-tattaccattataacttgtta--------------catgc
tgtaatcgtaggtaa---------------------aggagttctagaggaggagatcag
ac----agacgctggagaagtttgatgag-------tccaaagaagtggcagagca----
--------------gagtatgttcaacctgctggagagtgatgtaaggactatgtctctg
tctctctctctctctctcgtctgtctgtctgtctctctcggtctgtctgtctgtctgtct
gtctctctctctctctctctctcgtctgtctgtctgtctctctcgctctgtctgtctgtc
tgtctgtctctctctctctctctc-------------------------ctgtctgtctg
tctgtctgtct----------------------cgctctctctct--------cttctgt
ctgtctgtctgtctgtctgtctgtctgtctggc------tggctggctggctggctggct
ctttctctctctctctctgtctgtctgtctcgctctctctctcctgtctgtctgtctgtc
tgtct----------gtctgtctgtctgtctgtctgtctgtctgtctgtctg--------
------------tctgtctgt-gtctgtctgtctggctggctggctggctggc---tctt
---------------------------------tctctctctctctctgtctgtctgtc-
-----------tcgctctctctcctgtctgtctgtctgt-------------ctgtctgt
ctgtct--------------------------------------gtctgtctgtctggct
gg------------------------------------ctggctggctggctggctggct
ggctggctggccggc--------------------------------tctttctct----
-------------------ctctctctctgtctgtctgtctcgctctctctcctgtctgt
ctgtc-------------------------tgtctgtctgtctgtctgtctgtct-----
------------------------------------------------------------
-----------------------gtctgtctgt---------------------------
------------------------------------------------------------
------------------------------------------------------------
------------------------------------------------------------
--------------------------------------ctgtctgtctgtctgtctgtct
gtctgt------------------------------------------------------
------------------------------------------------------------
------------------------------------------------------------
------------------------------------------------------------
------------------------------------------------------------
------------------------------------------------------------
------------------------------------------------------------
------------------------------------------------------------
------------------------------------------------------------
---------------------------------ctgtctgtctg----------------
------------------------------------------------------------
-----tctggctggctggctggctggctg---------------------------gctg
gctggctggc--------------------------------------------------
-----tggccggctctttctctctctctctctgtctgtctgtctcgctctctctcctgtc
tg---------tctgtctgtctgtctgtctgtctgtctgtctgtctgtctgtctgtctgt
c----------------tgtctgtctgtctgtctgtctgtctgt------------ctgt
ctggct----ggctgg------------------------------ctggctggctggct
ggctggctggct------------------------------------------------
----------------------------------------------ggct----ggctgg
ctggctctttctctctc------------tctctctgtctgtctgtctcgctctctctcc
tgtctgtctgtctgtctgtctgtctgtct-------------------------------
------------------------------------------------------------
--------------------------------------gtctgtctgtctgtctgtctgt
ctgtctgtctgtctg-------tctgtctgtctgtct--------------------gtc
tgtctgtctgtctgtctg------------------------------------------
----------------tctgtctgtc-----------------------------tgtct
gtctgtcccagaacaacagcaaaggaccttgtgaagatgctggaggaaacaggtagaaaa
gtatcttcatccacagtaaaacgagtcctatatcgacataa-------------------
------------------------------------------------------------
------------------------------------------------------------
------------------------------------------------------------
------------------------------------------------------------
------------------------------------------------------------
------------------------------------------------------------
------------------------------------------------------------
------------------------------------------------------------
------------------------------------------------------------
------------------------------------------------------------
------------------------------------------------------------
--------------cctgaaaggccgctcagcaaggaagaagccactgctccaaaaccgc
cata-aaaaagccagactacggtttgcaactgcacatggggacaaagatcgtac-ttttt
ggagaaatgtcctctggtctgatgaaacaaaaatagaactgt------------------
------------------------------------------------------------
------------------------------------------------------------
------------------------------------------------------------
------------------------------------------------------------
------------------------------------------------------------
------------------------------------------------------------
------------------------------------------------------------
------------------------------------------------------------
------------------------------------------------------------
------------------------------------------------------------
------------------------------------------------------------
------------------------------------------------------------
------------------------------------------------------------
------------------------------------------------------------
------------------------------------------------------------
------------------------------------------------------------
------------------------------------------------------------
------------------------------------------------------------
------------------------------------------------------------
------------------------------------------------------------
------------------------------------------------------------
------------------------------------------------------------
------------------------------------------------------------
------------------------------------------------------------
------------------------------------------------------------
------------------------------------------------------------
------------------------------------------------------------
------------------------------------------------------------
------------------------------------------------------------
------------------------------------------------------------
------------------------------------------------------------
------------------------------------------------------------
------------------------------------------------------------
------------------------------------------------------------
------------------------------------------------------------
------------------------------------------------------------
------------------------------------------------------------
------------------------------------------------------------
------------------------------------------------------------
------------------------------------------------------------
------------------------------------------------------------
------------------------------------------------------------
------------------------------------------------------------
------------------------------------------------------------
------------------------------------------------------------
------------------------------------------------------------
------------------------------------------------------------
------------------------------------------------------------
------------------------------------------------------------
------------------------------------------------------------
------------------------------------------------------------
------------------------------------------------------------
------------------------------------------------------------
------------------------------------------------------------
------------------------------------------------------------
------------------------------------------------------------
------------------------------------------------------------
------------------------------------------------------------
------------------------------------------------------------
------------------------------------------------------------
------------------------------------------------------------
------------------------------------------------------------
------------------------------------------------------------
------------------------------------------------------------
------------------------------------------------------------
------------------------------------------------------------
------------------------------------------------------------
------------------------------------------------------------
------------------------------------------------------------
------------------------------------------------------------
------------------------------------------------------------
------------------------------------------------------------
------------------------------------------------------------
------------------------------------------------------------
------------------------------------------------------------
------------------------------------------------------------
------------------------------------------------------------
------------------------------------------------------------
------------------------------------------------------------
--------------------------ttggccataatgaccatcgttatgtttggaggaa
aaagggggat-gcttgcaagccgaagaacaccatcccaaccgtgaagcacgggggtggca
gcatcatgttgtggaggtgctttgctgc-aggagggactggtgcacttcacaaaatagat
ggcatcatgaggatgtaaaatgatgtggatatattgaagcaacatctcaagacatcagtc
aggaagttaaagcttgg------tcgcaaatgggtcttccaaatggacaatgaccccaag
c---atacttccaaagttgtggc-aaaatggcgtaaggacaacaaagtaaaggtattgga
gtggccatcgcaaagccc--tgacctcaatcctatagaaaatttgtgggcagaacttaaa
aagcgtgtgtgagcaaggaggcctacaaacctgactcagttacaccagct----------
-ctgtcaggaggaatgggccaaaattcacccaacttattgtgggaagcttgtggaaggct
acctg----------------------aaacgtttgacccaagttaaaca---atttaaa
ggcaatgctaccaaatactaattgagtgtatgtaaacttctgacccactgggaatgggat
gaaagaaa-taaaagctgaaata------aatcattctctctactattattctgac----
atttcacattcttaaaataaagtggtgatcctaactgacctaagacagggaatttttact
gggattacatttcaggaattgtgaaaaactgagtttaaatgtatttggctaaggtgtatg
taaacctc-tgac------------------------------------ttcaactgtat
atat--------------------------------------------------------
----------------------------atatatatatatata-----------------
------------------------------tatatatatatatatatatatatatgtaca
ttttactc---tcctctctctctctgtctctctctctctgtctctct-------------
----------------------------ctctctctctctct-gtctctctctctctctc
tgtctctctctctctctgtctgtctctctgtctctctctctctgtcccccccctctctct
ctctctctctctctctctctctctgctctctctctctctctgctctccctctctctgtct
ctctc----------------------------------------------tctctctct
ctctgtcttcctctctctgtctctctctctctctctctctctgtctccctctctctgtct
ctct--ctctctctctctctgtcaattcaattcaattcgctttattggcatgacgtaaga
atacacatattgccaaagcttattttggatattta-caatataaa--aataaataaaaat
gtgtgtgtgtgtgtgtgtgtgtgtgtgtgtgtgtgtg----tgtgtgtgtgtgtgtgtgt
gtgtgtgtgtgtgtgtgtgtgtgtgtgtgtgtgtgtgtgtgtgtgtgtgtgtgtgtgtgt
gtgtgtgtgtgtgtgtgtgtgtagattgagcaggtgagtcagctagcagcgttggtccag
gcccaggtggagtatcacagacaagctacggaaatactacagcagctctccagcaaggtg
cacgagaggtcagtcacacacacacacacaccgc--------------------------
------------------------------------------------------------
-------acacacacatgcacaca---------------------c-acacacacacaca
cacacaca-----------gggaaaagtgtctcc----ttatagttaagtcgaatagatc
caatgagaaa-----------------------------aagggagagagagagagagag
g-----------------------------------------------------------
---------------------------------------gagacagagagagacagaggg
agag--------------------agagggagagcgagaga-------------------
--------gagagagggagagagagagacagagagacagagagagagggagacagagaga
ggagag------------------------------------------------------
------------------------------------------------------------
--------------------------------------------------agagagagag
agagagagaga-------------------------------------------------
-----------------------gagagagagagagagagagagggagagggagagagag
agagagagagga-----gagggagacagacacagagagagagagagagagggagagggag
gagagag--------------agagacag-------agagagagagagagagagggagac
agacagagagagagagagagaggg------------------------------------
------------------------------------------------------------
------------------------------------------------------------
------------------------------------------------------------
------------------------------------------agacagacagagagagag
agagagagagagagagagaggaggagagagagagagagagagagagagagagagagaga-
------------------gagagagagagagagggagaca------------gag-----
------------------------------------------------------------
------------------------------------------------------------
------------------------------------------------------------
------------------------------------------------------------
------------------------------------------------------------
------------------------------------------------------------
-------------------------------------agagagagagagagagagagaga
gagagagagagagggagacagagagagagagagaggaga---------------------
---------------------------gaagagagagagagagagagggagagagagaga
gagagagagagagagagagagagagagagag-----------------------------
---------agagttaaagctgtgtctctctgtctctctccctctctctctctct-----
-------gtctctctctctccctctctctc------------------------------
------------------------------------------------------------
------------------------------------------tctgtctctctctctctc
tgtctctctctctctctctctcc-------------------------------------
------------------------------------------------------------
------------------------------------------------------------
------------------ctctctctctc-------------tctctctctctctctctg
t----------------ctctctgtctgtctccctctctctctc-------tgtctctct
ctctctctgtctctc--tctctctctgtctcgctacaccttcattcctgc-----cctgt
gttttatacggacattgacgtgtcatttcctgtgtgttgacct-----------------
--------ctgtcctgacctctgacctctgtccgtttcctgtgtgttgacctctgtcctg
ac----------------------------------------------------------
------------------------------------------------------------
------------------------------------------------------------
------------------------------------------------------------
------------------------------------------------------------
------------------------------------------------------------
------------------------------------------------------------
------------------------------------ctctgtccgtttcctg-----tgt
gacctctgtcctgacc--------------------------------------------
-------------------------------tctgtccatttcctgtgtgttg-------
-----acctctgtcctgacctctgtgt---------------------------------
-----------------------------------------------------------g
ttgtctccaggattcaggaggcac-------aggataaacccaggaaggagtatgttcct
aaaccccgaa--------------------------------------------------
------------------------------------------------------------
------tggtcctggagctgttaccccccagcgacagccacagtgaggggctcaacacc-
--------gccccaggccccgcccgctccccaggccccgctcgcact-------------
--------------------------------------------------cccggtcgct
cccctggtg----------------agaatacacacacacacacacacacacacacacac
------------------------------------------------------------
------------------------------------------------------------
------------------------------------------------------------
------------------------------------------------------------
------------------------------------------------------------
-------------------acacacacagacacacacacagacacacacacagatagaca
cacacacaaacagacacacacacacag---------------------acagacagacag
acagacagacagacagacagacagacagaca-----------------------------
------------------------------------------------------------
-------------------
>C100_1653699-1659291
-acacac-----------------------------------acacacacacacacacac
acacacacac-------------------acacacctgtatcaatat-------------
------------------------------------------------------------
-------------acacacatatacct---------------------------------
----------tcatcaatatacacacacacacacacacacacacaca--cacacacacac
acacacacacacacacacacacacacacacacacacacacacacacacacacacacacac
ctgtatcaatatacacacatacacct-tc--------------------------atcaa
tatacagacacacagtgatcactcaccgaaggacca------------------------
------------aacgtcagacttgctgctgtacttgc------------------agaa
attgaagacttcagggggagac-----cacttgactgggaac-------------ttagt
tcctgatgaactagtgtactggtcatctagcacgtacc----------------------
---------------------------------------------------taacacaca
cgcacgcacgcacgcacgcacacacac---------------------------------
----------------------------------acacacacacacgtacgtggttgaa-
------------------------------------------------------atacca
cagtgtgccatcacagcag-----------------------------------------
------------------caagatgtgtgacctgtt-----gccacaagaaaaggtcaa-
----------------------------------------------ccagtgaagaacaa
actccattgtaaatacaacccatatttatgt-----------------------------
-----tgatttattttccccttttgtactttaactatttgcacatcattacaacactgcg
tatag----------------------------------------------acatatgac
atttgaaatgtctttattatt-----------ttgaaatgtttgtgtgtgtttact----
------------------------------------------------------------
------------------------------aacatttcccttgttta----tttcccttt
tgtttattgtctattccagtg---------------------------------------
---gttcccacag--tgtttatagtccccatgccccttctaacattc-------------
------------------------------------------------aacctccagctg
tacc------------------ccctctagcaccagggtcagcacactct----------
-------------------------------caaatgttgtgtttttgccatcattgtaa
gcctgcc------------acacacacacagtatacaa-----------------tacat
ttattaaacataaga-----------attagtgtgattttttttgtcacgacccggctcg
tg--ggaagtg-acaaagagttcttataggaccagggcacaaataataatataat--aat
aatcaataattttgctctttatttaaccat--------------------------ctta
catataaaaccttatttg-----ttcatcaaattgtgaatgactcaccacaggttaatga
g-----------------------------------------------------------
------------------------------------------------------------
--------------------------aagggtgcgcttgcaatgtt-------gggttgt
attttgtatttgcatttgagagtctca---------------------------------
-------------------------------actaaatacaggaaaattattaaattatt
taagtctttcatgctagtgagggccgagaatccactctcacatcgggacgtggt------
------------tgcaaaggg-aatcagtgtcttaacagagtgatttgataa--------
-----------------------ggcgggatactatttttgagcgcagcccaatccaatc
cagaaatct-------------------------------ggcaatggcttctgattaaa
ttacattt---------------tcacagaaccgcttgttgcaattttgatgaggctctc
gt---gttca----------------------------gatatcggtaagtggactggag
gcagggcatgaaagggataacgaatccag------------------ttgtttgtg----
-------------------tcgtccgtttttgggaaagtacctgcgtaatggtgcaccca
actcactca----ggtcgttcgctacgtcacatttga---cttttttattttatt-----
--------------------------------------taacatttatttaactaggcaa
gtcagttaattaagaatac----attcttatttac--aatgacg----------------
--------gcctaccggggaacagtg----------------------------------
---------------------------------------------ggttaacattc----
----------------tacttttcccgcagagagagtaatgtg-----------------
-------------------------------------attggatgttaaatatttgacta
ggcttc-----------cagcagctacgtttggccgttagtgga----------------
------------------------------------------------------------
------------------------------------aatccagcgagagggtagtggtta
act----------tgattggg---------------------------tgttaaatattt
gactaggcttc-------------------------------------ctgtatttgaca
ttgtgtcgttatttctctgaacactggatggttttcattttatttt--------------
-----tggcagtgaaacg------------aggcgactcaggtgagtgaaaaaacctcac
ccaaatgtacagccccgttggaaattataaatggactgtttg------------------
----aaaatgtgagaaaacattttcttaaccactttatt---------------------
---------------------------tattttttgtttgttaaatgggaatcacattct
----------------------tatttggtgttcctccgacggcgcataccccagtttgg
gaatacctgctctattatatatatatata--------------------tatatatatat
atatattatatatatatt------------atatatatactgctcaaaaaaata------
-----aagggaacacttaaacaacacaatgtaact---ccaagtcaatcacacttctgtg
aaa--------tcaaactgtccacttag--------------------------------
-----------gaagc-aacactgattgacaataaattgcacat------------gctg
ttgtgcaaatggaatagacaacaggtggaaattat-------------------------
------------------------------------------------------------
------------------------------------------------------aggcaa
ttagcaagaca-cccccaataaaggagtggttctgcaggtggagaccacagaccacttct
cagttcctatgcttcctggctgatgttttggtcacttttgaatgccggcggtgctttcac
tctagtggtagcatgagacggagtctacaacccacacaagtggctcaggtactgcagatc
atccaggatggcacatcaatgcgagctgtggcaagaaggtttgctgtgtctgtcagcgta
gtgtccaga-gcatggaggcgctac-----------------------------------
---caggagacaggccagtacatcaggagacgtggaggaggccgtaggagggcaacaacc
cagcagcaggaccgctacctccgcctttgtgcaag------------gaggagcaggagg
agcactgccagagccctgcaaaatgacctc---------cagcaggccacaaatgtgcat
gtgtctgctcaaacggtcagaaacagactccatgagggttg-------------------
------------------------------------------------------------
------------------------------------------------------------
------------------------------------------------------------
------------------------------------------------------------
------------------------------------------------------------
------------------------------------------------------------
------------------------------------------------------------
------------------------------------------------------------
------------------------------------------------------------
------------------------------------------------------------
------------------------------------------------------------
--------------tatgagggcccgacatccacaggtgggggttgtgcttacagcccaa
cacc-gtgcaggacgtttggcatttgccagagaacaccaagattggcaaattcg-ccact
ggtgccctgtactcttcacagatgaaagcaggttcacacagc------------------
------------------------------------------------------------
------------------------------------------------------------
------------------------------------------------------------
------------------------------------------------------------
------------------------------------------------------------
------------------------------------------------------------
------------------------------------------------------------
------------------------------------------------------------
------------------------------------------------------------
------------------------------------------------------------
------------------------------------------------------------
------------------------------------------------------------
------------------------------------------------------------
------------------------------------------------------------
------------------------------------------------------------
------------------------------------------------------------
------------------------------------------------------------
------------------------------------------------------------
------------------------------------------------------------
------------------------------------------------------------
------------------------------------------------------------
------------------------------------------------------------
------------------------------------------------------------
------------------------------------------------------------
------------------------------------------------------------
------------------------------------------------------------
------------------------------------------------------------
------------------------------------------------------------
------------------------------------------------------------
------------------------------------------------------------
------------------------------------------------------------
------------------------------------------------------------
------------------------------------------------------------
------------------------------------------------------------
------------------------------------------------------------
------------------------------------------------------------
------------------------------------------------------------
------------------------------------------------------------
------------------------------------------------------------
------------------------------------------------------------
------------------------------------------------------------
------------------------------------------------------------
------------------------------------------------------------
------------------------------------------------------------
------------------------------------------------------------
------------------------------------------------------------
------------------------------------------------------------
------------------------------------------------------------
------------------------------------------------------------
------------------------------------------------------------
------------------------------------------------------------
------------------------------------------------------------
------------------------------------------------------------
------------------------------------------------------------
------------------------------------------------------------
------------------------------------------------------------
------------------------------------------------------------
------------------------------------------------------------
------------------------------------------------------------
------------------------------------------------------------
------------------------------------------------------------
------------------------------------------------------------
------------------------------------------------------------
------------------------------------------------------------
------------------------------------------------------------
------------------------------------------------------------
------------------------------------------------------------
------------------------------------------------------------
------------------------------------------------------------
------------------------------------------------------------
------------------------------------------------------------
------------------------------------------------------------
------------------------------------------------------------
------------------------------------------------------------
------------------------------------------------------------
------------------------------------------------------------
------------------------------------------------------------
------------------------------------------------------------
------------------------------------------------------------
---------------------------------------acgtgacagagtctggagacg
ccgtggagaa-cgttctgctgcctgcaacatcctccagcatgaccggtttggcggtgggt
cagtcatggtgtggggtggcatttcttt-ggggggccgcacagccctccatgtgctcgcc
ag-------aggtagcctgactgccattaggtaccgagatgagatcctcagacccc--tt
gtgagaccatatgctggtgtggttggccctgggttcctcctaatgcaagacaatgctaga
cctcatgtggctggagt-gtgtcagcagttcctgcaagaggaaggcattgatgctatgga
ctggcccgcccgttcccc--agacctgaatccaat----------tgagcacatctggga
catcatgt-----------------ctcgctccatccaccaacgccacgttgcaccacag
actgtccaggagttggcggatgctttagtccaggtctgggaggagatccctcaggagacc
atccgccacctcatcaggagcatgcccaggcgttgtagggaggtcatacaggcacgtgga
ggccacac------acactgctgagcctcattttaacttgtt-----ttaaggacattac
a--------tcaaagttggatcagcctgtagtgtggttttccactttaattttgagtgtg
actccaaatccagacctccatgggttgat--aaattggatttccattgattatttttgtg
tgattttgttgtcagcacattcaactatgtaaagaaaaaagtatttaataagattattta
tttcattc-agatctaggatgtgttgtttaagtgttccctttattttt-ttgagcagtgc
atat----------------------------------------------------atat
atacatattttcaccatgccaata----aagccctttgaattgaattga--gagtgagaa
attatgactttttattgttcatttcatttttgtatataatatatatatataatttgatat
tgtttatttcacttcctttggcaatgtaaacatatatttcccatgccaataaagcccctt
aaattgaagttgaaatttagagaa-----------------------tggtttgagagtt
gagtgtgttattcc----attacgtacctggccattccaa--------------------
---------agtccgataccttcaccaccagagcatcgttcaccagacagttcctcgctg
cctagagagagagagagagagagagagagagcgagagacagtgattggctgttactctaa
ccaggtatgtgcctactggctgaacgactcgccagctctctcctgtcattaatgtgatga
ttgctacttatcgaataattacctactacgtttaat--------------tattactcga
ttaaatgaatcacgtaaca---------------------attaactctttaggaatttg
gggcaccacgggaaacgtttatttaatgagttaccatctcctgaattaactcaagaatat
atagatatcataccagtcaccaattaataataatttcctcatatcagtcccaatattcgg
atgttgaaatatattgtccgtggtttga--------------------------------
------------------------tgttgtagttttgggccataaact------------
--------------------------cttcctg---------------------------
------------------------------------------------------------
-----------agacacaaagacattccgatcacccaaaaggaatc--------------
----gtctgctgcctacggtttacgatcg---------------acgtgatgtgtcataa
aaaaaccccacatccatccctctccccctctacgggagagagagagagagctctgtagag
ctgatccattgtaacctcacaggagggtcatgacacttcctattggcttgttgacccact
aagtctgcccctattggctggttga---cctacaaagt----------------------
------------------------------------ctctccctatttactagg------
----------------------------------tgtctgtattatatgatcttattggt
tgatagactcaccaggtctcagtaaagactctccctat--------tggttgatattctc
cccccagtctctgcgcattggctag-----gtgtccgtaatctgtaaccctattggttga
cagactcaccaggtttctcctattgactgatacgcaccaggtctatccctattggcggac
agactcaccaggtctctatgtatgaagccgtttgcctccaggtattcc-------atccc
ctccga-----------------------------gacgtcctgacagatactcagtaag
gaccccgggctgaaggtgtcccgacgctgcc----tgaaataaatgaaccccccaaaata
ttagaacctatgc--------actgaagg-------aggctgttaagccgaaacatctgt
a-----------------------------------------------------------
--------------------------------------------------------tgcc
agggctacccaaccctccacctagagggatgttaggc-----------------------
------------------------------------------------------------
------------------------------------------------------------
-----------------------------------------------taaggttggact-
----------------------------------------------------gaa-----
------------------------------------------------------------
------------------------------------------------------------
------------------------------------------------------------
------------------------aacctacaggatggtagatctccaggaagaaggttg
ga-------------------------------------------ctaaaaacctacagg
atggta------------------------------------------------------
-------------------------------------gatctccaggaagagggttggac
taaaaacctacaggaaggtagatgtcctggaagag-------------------------
------------------------ggttggactaaaaacctacaggacggtagatgtcct
ggaagagggttggactaaaaac--------------------------------------
------------------------------------------------------------
------------------------------------------------------------
------------------------------------------------------------
------------------------------------------------------------
------------------------------------------------------------
-------------------------------------------------------ctac-
------------------------------------------aggacggtagatctccag
ga-----------agaaggttggactgaa------aa-----------------------
----------------cctacaggatggtagatgtccaggaagaaggttggac-------
------------------------------------------------------------
----------------tgctctgctgtat-gctatccaaagtatgtgagtgga-------
gttgagcggtctggaaatccggc-------------------------------------
------------------------------------------------------------
------agctaaaaacc----------------------gctcctcacttttg-------
------------------------------------------------------------
--------gggcggca--------------------------------------------
------------------------------------------------------------
---------------------------------------ggtagcctagtggttagag--
------------------------------------------------------------
---------------------------------------------------------tgt
aggggcggcaggtagc--------------------------------------------
------------------------------------------------------------
-----ctagtggttagagcgtaggggc---------------------------------
-------------------------ggcaggtagcctagtgg------------------
---------------------------------------ttagagcgtaggggcggcagg
tagtctagtg--------------------------------------------------
---------gttagagcgtaggggcggcaggtagcctagtggttagagtgtag-------
------ggacggcaggtagtctagtggttagagtgtaggggcggcaggtagcctag----
------------------------------------------------------------
------------------------------------------------------------
------------------------------------------------------------
------------------------------------------------------------
------------------------------------------------------------
------------------------------------------------------------
------------------------------------------------------------
------------------------------------------------------------
------------------------------------------------------------
------------------------------------tggttagagtgtaggggcggcag-
-----------------------------------------------gtagcctagtggt
tagagtggagggga---------------------ggcaggtagcttattggttagagtg
gaggggaggcaggtagcct
>C100_1996178-2006301
tccac---------------------tcttctgggaaggctttccactagat--------
-------------------------------gttggaacattgctgc-------------
-------------tataacttgttatg---gatagggggcagtattttcacggccggat-
-aaaaaacgtacccgatttaatctggttactactcctgcccagtaactagaatatgcata
taat----------tagtagatttggatagaaaacactccaaagttt--ctaaaactg--
------tttgaatggtgtatgtgagtataacagaactcatatggcag---gccaaaacct
gagaagattctgtacag------------gaagtagcctgtctgaccattt------ctt
ggccttctttgccatctctatccaaaacaggggatctc----------------------
-------------tgctataacgtgacactttctaatgc-------tcccataggctctc
agaaggcgccagaacgttgaatgatga-------ctctgcag----------t----ctc
tggctgaaaaacagtagcgcatttggatagtggtcgatctgagaa-----------caat
gagacgggggcgc-acgcacgagccgacaccatgttta----------------------
----------------cattttcagtctttgaacgaaaacaacgactcccggtctgaata
tta-tcgcttttttacgagaaaatcgcataaaaattgattttaaacagcgtttg------
----------------------acatgcttcgaagtacggta-----atggaatattttg
acattttttgtcacgatacgcaccgggcacgtcacccttcat------------------
------------------tacccttcggatagtgtctt--gaacgcacaacaaaacgcca
ctatttgggtataa--------------------------ctatggattatttggaacca
aaccaacatttgttattgaag-------------------------tagaagtcctggga
gtgc--attctgacgaagaacagcaaaggtaatccaatttttctt----atagtaaatct
gagtttggtgagtgccaaacttggtgggtgtcaaaatagctagccatgatggccgggcta
tctactcagaatattgcaaaatgtgctttcaccgaaaagctattttaaaatcggacaccg
cgattgcataaa------------------------------------------------
-------------------ggagttcggtatctaaaattctta-----------------
------------------------------------------------------------
----------aaataattgttatgttttt-------------------------------
---------------------------------------------------------tgt
gaa----cgtttatcgtgagtaatttagtaaatt--------------------------
--------caccggaagtgttcggtgggaatgctagttc---------------------
----------------------tgaacgtcacatgc----------taatgtaaaaagct
gtttttgatata-----------------------------tatatatgaacttgattga
ac--aaaac---atgcatgtattgtataa-------cataatgtcctaggagtg------
----------------tcat------ctaatgaagatcatcaaaggttagtgctgc----
------------------------------------------------------------
------------------------------------------------------------
------------------------------------------------------------
-----------------------------------atttagctgt--------ggttttg
ttttttgtgacattatatgctagctt---------------------caaaaatgggtgt
ctgattatttctggctgggtactctcctgacataatctaatgttttgctttcg--ttgta
aagcctttttgaaatcggacagtgtggttagattaacgagagtcttgtctttaaaa----
-----------------tggt-gtaaaatagtaata------------------------
---------------------------------------tgtttgaaaaattgacgttt-
-----------ttggattttcgaggagtttgtattt------------------------
----------------------------------------cgcgccacgcctatcat---
---------------------------tggatattggagcgggtgttccgctagcggaac
gtctagatgtaagaggataa------cagcctccactcttct------------------
------------------------------------------------------------
------------------------------------------------------------
------------------------------------------------------------
------------------------------------------------------------
------------------------------------------------------------
------------------------------------------------------------
------------------------------------------------------------
------------------------------------------------------------
------------------------------------------------------------
--------gggaaggctttccactagatgttgg---------------------------
----------aacattgctgctataacagcctccactcttctgggaaggctttc------
--cactagatgt-t------------ggatcattgctgctataaaagcctccactcttct
gggaaggc-----------------------------------------tttccactaga
tgttggaacattgtt---------------------------------------------
----------------------------gcagggacttgcttccattcagcc--------
------------------------------------------------------------
------acaagagtattagtgaggtcgggcactgatgttg-----------------ggc
gattatatctggctcgcagtcggtgt-tccaattcatcccaaag----------------
---------------------------------------------------gtgttcgat
ggggtt-------gagatcaggactctct---------------------------gcag
gccagtcaagtt--------cttc-----cacaccgatctcg--------ac--------
-----aa-----------aacatttctgtatggac---------ctcgctttgtgcacgg
gg---------gcattgtcatgct------------------------------------
-----------gaaacaggaaagggccttccccaaactg---tt------------gcca
caaagttggaagcacagaatcttttagaatgtc-----------attgtatgctgtggca
ttaagatttccc------------------------------------------------
----------------------------------------------ttcactggaacaaa
ggggcataatttgagtcaatt-ggaggtgtacctgtggatgtttttcaaggcctaccttc
aaactcagtgcctctttgcttgacatcatggggaaatcaaaag-----------------
-------------------------------------------------------aaatc
agccaagacctcagaaagaaaattgtagaccttcacaagtctggttcatccttgggagca
atttccaaacgcctgaaggtaccacgttcatctgtac--------------------aaa
caatagtacacaagtataaacaccatgggaccacgcagccgtcat---------accgct
caggaaggagacgagttctgtctcctagagatgaacgtactttggt-gcgaaaggtgcaa
atcaattccagaacaacagcaaaggaccttgtgaagatgctggaggaaacaggtacaaaa
gtatctatatcgacagtaaaacgagtcctatatcgacataa-------------------
------------------------------------------------------------
------------------------------------------------------------
------------------------------------------------------------
------------------------------------------------------------
------------------------------------------------------------
------------------------------------------------------------
------------------------------------------------------------
------------------------------------------------------------
------------------------------------------------------------
------------------------------------------------------------
------------------------------------------------------------
--------------cctgaaaggccgctcagcaaggaagaagccactgctccaaaaccgc
catagaaaaagccagactacggtttgcaactgcacatggggacaaagatcgtac-ttttt
ggagaaatgtcctctggtctgatgaaacgaaaatagaattgtttgctgtcatgactgtcc
tgatcatgtcaggttagaggagaccacaaccctacagattatctctcacccccaacagag
gaggagagatctaggggtatgaagatatgggggttttatgaaccctcacgcccaggataa
atcttaggcaacagacgaaattcctttgttctctcactatggagaaccagcctcagaaca
ttaaacatgcaataaatggactttggaacaatggtttccgtcagccacaatggtggtcat
gacgatagatggaatatgaaaattaatatcacttttgttttgttattaaaagttaaagga
taacgttattacaaaaacattgtaactttaagagttttcctagtatacgcttgatgttta
tacattgtacgttgtgtggaaaatgtccaaatcaaagagaatgttttggtaaagatgaaa
tgaaatgtgaagttagttgtctaaattggatctgagttaaatccagacctcccagcctca
taactagttaaatccagacctccagcctcttaactagttaaatccagatctccagcctct
taactaattaaatccagacctccggcctcttaactagttaaatccagacctcgtaactag
ttaaatccagacctccagcctcgtaactagttaaatccagacctcccagcctcataacta
gttaaatccagacctcccagcctcgtaactagttaaatccagacctccagcctcctacct
agtaaaatccagacctccagcctcataactagttaaatccagacctccggcctcgtgact
agttaaatccagacctccagcctcttaactagttaaatccagacctccagcctcttaact
agttaaatccagacctccagcctcataactagttaaatccagatctccagcctcttaact
agttaaatccagacctcccagcctcataactagttaaatccagacctccctgcctcgtaa
ctagttaaatccagacctccagcctcataactagttaaatccagacctccagcctcataa
ctagttaaatccagacctccagcctcataactagttaaatccagacctcccagcctctta
actagttaaatccagacctccagcctcataactagttaaatccagacctccagcctcata
actagttaaatccagacctccagcctcataactagttaaatccagacctccagcctcata
actagttaaatccagacctcccagcctcgtaactagttaaatccagacctccagcctcct
aactagtaaaatccagacctccagcctcataactagttaaatccagacctccagcctcat
aactagttaaatccagacctcccagcctcgtaactagttaaatccagacctccagcctcc
taactagtcaaatccagacctccagcctcataactagttaaatccagacctcccagcctc
ttaactagttaaatccagacctccagcctcgtaactagttaaatccagacctccagcctc
ataactagttaaatccagacctccagcctcataactagttaaatccagacctcccagcct
cttaactagttaaatccagacctccagcctcataactagttaaatccagatctccagcct
cttaactaattaaatccagacctccggcctcttaactagttaaatccagacctcgtaact
agttaaatccagacctccagcctcgtaactagttaaatccagacctcccagcctcataac
tagttaaatccagacctcccagcctcgtaactagttaaatccagacctccagcctcctac
ctagtaaaatccagacctccagcctcataactagttaaatccagacctccggcctcgtga
ctagttaaatccagacctccagcctcttaactagttaaatccagacctccagcctcttaa
ctagttaaatccagacctccagcctcataactagttaaatccagatctccagcctcttaa
ctagttaaatccagacctcccagcctcataactagttaaatccagacctccctgcctcgt
aactagttaaatccagacctccagcctcataactagttaaatccagacctccagcctcat
aactagttaaatccagacctccagcctcataactagttaaatccagacctcccagcctct
taactagttaaatccagacctccagcctcataactagttaaatccagacctccagcctca
taactagttaaatccagacctccagcctcataactagttaaatccagacctcccagcctc
gtaactagttaaatccagacctccagcctcctaactagtaaaatccagacctccagcctc
ataactagttaaatccagacctccagcctcataactagttaaatccagacctcccagcct
cgtaactagttaaatccagacctccagcctcctaactagtcaaatccagacctccagcct
cataactagttaaatccagacctcccagcctcttaactagttaaatccagacctccagcc
tcataactagttaaatccagatctccagcctcttaactagttaaatccagacctcccagc
ctcataactagttaaatccagacctccctgcctcgtaactagttaaatccagacctccag
cctcataactagttaaatccagacctccagcctcataactagttaaatccagacctccag
cctcataactagttaaatccagacctcccagcctcttaactagttaaatccagacctcca
gcctcataactagttaaatccagacctccagcctcataactagttaaatccagacctcca
gcctcataactagttaaatccagacctccagcctcataactagttaaatccagacctccc
agcctcgtaactagttaaatccagacctccagcctcctaactagtaaaatccagacctcc
agcctcataactagttaaatccagacctccagcctcataactagttaaatccagacctcc
cagcctcgtaactagttaaatccagacctccagtctcctaactagtcaaatccagacctc
cagcctcataactagttaaatccagacctcccagcctcttaactagttaaatccagacct
ccagcctcgtaactagttaaatccagacctccagcctcataactagttaaatccagacct
ccagcctcataactagttaaatccagacctcccagcctcttaactagttaaatcaagacc
tccagcctcataactagttaaatccagatctccagcctcttaactaattaaatccagacc
tccggcctcttaactagttaaatccagacctcgtaactagttaaatccagacctccagcc
tcgtaactagttaaatccagacctcccagcctcataactagttaaatccagacctcccag
cctcgtaactagttaaatccagacctccagcctcctacctagtaaaatccagacctccag
cctcataactagttaaatccagacctccggcctcgtgactagttaaatccagacctccag
cctcttaactagttaaatccagacctccagcctcttaactagttaaatccagacctccag
cctcataactagttaaatccagatctccagcctcttaactagttaaatccagacctccca
gcctcataactagttaaatccagacctccctgcctcgtaactagttaaatccagacctcc
agcctcataactagttaaatccagacctccagcctcataactagttaaatccagacctcc
agcctcataactagttaaatccagacctcccagcctcttaactagttaaatccagacctc
cagcctcataactagttaaatccagacctccagcctcataactagttaaatccagacctc
cagcctcataactagttaaatccagacctcccagcctcgtaactagttaaatccagacct
ccagcctcctaactagtaaaatccagacctccagcctcataactagttaaatccagacct
ccagcctcataactagttaaatccagacctcccagcctcgtaactagttaaatccagacc
tccagcctcctaactagtcaaatccagacctccagcctcataactagttaaatccagacc
tcccagcctcttaactagttaaatccagacctccagcctcgtaactagttaaatccagac
ctccagcctcataactagttaaatccagacctccagcctcataactagttaaatccagac
ctacggcctcataactagttaaatccatgaaatgtatatttctctcgtgtactttctctt
tttcactctcttttaaatccccattttgggtaacacgcgccatagtgtgttggcccgtta
tactaagtcctaatcaatagcctagactgtgtttttgtgtatgtgtatcttttatcatca
ttttagctttctagtaaataaataatcaactaagattggtgtggtaaactcattggtggg
acccgggtccgtgcagattcccggattatgcgacgttcagaaatgagactgtagaggaaa
ttgatcaattagcgactgttgcaaaatcgatattctgatattctttgagttcatttggga
aatagaaactcaataaaactaattttcccatggtgcccccaggttaatgagttaataatt
gcttgattcatttaatcacgtaattataaacctttaatcattcgatgagcagcggtcgtc
tcattaactaatacaacgttacgacattggtcataatgaccatcgttatgtttggaggaa
aaagggggag-gcttgcaagccgaagaacaccatcccaaccgtgaagcacgggggtggca
gcatcatgttgtgggggtgatttgctgc-aggagggactggtgcacttcacaaaatagat
ggcatcatgaggatggaaaattatgtggatatattgaagcaacatctcaagacctcagtc
aggaagttaaagcttgg------tcaccaatgcatcttccaaatggacaatgaccccaag
c---atacttctaaagttgtgga-aaaatggcttaaggacaacaaagtcaaggtattgga
gtggccatcacaaagccc--tgacctcaatcctatagaaaatgtgtgggcagaactgaaa
aagcgtgtgagagcaaggaggcctacaaacctgactcagttacaccagct----------
-ctgtcaggaggaatgggtcaaaattcacccaacttattgtgggaagcttgtggaaggct
acccg----------------------aaacgtttgacccaagttaaaca---atttaaa
ggcaatgctaccaaatactaattgagtgtatgtaaacttctgacccactgggaatgtgat
gaaagaaattaaaagctgaaataa---ataattattctctctactattattctgac----
atttcacattcttaaaataaagtggtgatcctaactgacctaagacaggggatttttact
aggataaaatatcaggaattgggaaaaactgagtttaaatgtatttggcgaaggtgtatg
taaacttctcgac------------------------------------ttcagctgttc
taag--------------------------------------------------------
-----------------------------------tcagtcaggatcaac----------
---gttatgtgtatgttg------------tgttgatagatccgtatagtagcatatacc
ttattaat-----ataaattgtattgtgacacttccct-------------gtcccctac
gtttccatagtgaccgtacgga--gt------------------------acccgagact
tcatggggttccttt---------tacagg------------------------------
----------------------------------ctcggtcgctagggatcgccgggggg
cgggg----------------------------------------------tcgtggggg
cagggtggcgggcacatggaccgttac--------cccgcccggaacacacacccagcgt
t-----gcctc-------------------------------------------------
------------------------------------------------------------
------------------------------------------------------------
------------------------------------------------------------
------------------------------------------------------------
--------------------------------------------------ggcgacaatg
actccctca-----------------cgcact----------------------------
----------------------------------------------------ctgacaaa
cagctgaagagaaatctgtctttcgtc---------------------------------
---------------------------tggaggg----ctccggatacagctctaggaga
catacgtttc-----------------------------tagtgagtacaggaggaagag
gag---------------------------------------------------------
----------------------------------------gaggagggggaggaggagga
agag-----------------------gggag----------------------------
------------------------------------aggatggggaggaggaggagtggg
aggagg-------------------------------------------------aggag
g---------aagaggagtgggagg-------tccccagatacagctct-aggagacata
cgtttctagtgagtaca-----------------ggaggaggagggggaggagaggagga
gaggaggaggaatgggaaaggggaggtccccagat--------------------acagc
cataggagatatattcttctactgagtacaggaggaagaggagtggagaggagaaggaga
ggatgtggaggaggagagctccgga----------tacagctctaggagacatgggagag
------------------------------------agaagggttttattacacactcat
tacagagtatcaacggtagagaag-----------------------------------g
ctgagagggatacctagccagcctc-----------------------------------
-tgaatcagagaggtgcagg----agggctgccataatcaaca-----------------
--tccacgtcattggtgcacggggagaagttaactcaagggcagaacggctcggggattc
gaaccagcaacctctttcggttactggcccaacgctctaaaccgctagactacctcctag
gggaagaggcaggagggtgagaggagaggggagtggagggaaga-gagggagagga----
------------------gggagaagtggaagaggagggagtggggggggggaga-----
----gaagtgaga-----------------------------------------------
------------------------------------------------------------
------------------------------------------------------------
------------------------------------------------------------
-------------------------------------------ggaagggaacttctcta
ac---------tgtattttaaaactctttctctctctctctc---tgtctggctttctct
cgctc-----------agcatcactgtggtccagtcgtattttgtgtactgggcacgg--
atcgagtctgcagtgcttcatgacagtagcc-----------gtcgtttcccgggctggg
ggaacgccactgt--------------------ggtggatggaggaagtgccctctcaga
acgacaggaagaagtcaccactatctc---------tgctgcctcaaccataacccacga
------------------cctgtccccta---------------gccctgaacct-----
-------ctctccctgtcactaggtgatg-------------------------------
------------------------agacggatagagggaggaaggatgaagagatgcagg
atggagggatg-------------------------------------------------
------------------------aaagatgagggtatgatagataaagagat-------
------gacggttggaaggatggagaataaaggggtgaagcttccagaaac---------
---------------------------------------------gaccctgggc-----
------------ctgacatccagtccccagcacctac-ctaacccagaacctctacctaa
cccagaacctctacctaacccagaacctctgaccaggccccaga----------------
---------------------cccagcacctacctaacccagaacctctg-----accag
gccc----------cagacccagcaccta-cctaacccagaac-----------------
--------ctctgaccaggccccagacccagta---------------------------
-------tct---acctaacccagaacctctgaccaggccacagacccagcacctaccta
acccagaacccctacct---------------------------------aacccagaac
ccctacctaacccagaacctctgac-----------------------------------
----------------------------------------------caggccacagacc-
------------------------------------------------------------
---------------------------------------cagcacct---acctaac---
------------------------------------------------------------
------------------------------------ccagaacccctacctaa--cccag
aacctctac---------------------------------------------------
-------------------------------ctaacccagaacctctgaccaggccccag
cacctacctaacccagaacctctacctaacc-c---------------------------
------------------------------------------------------------
------------------------------------------------------------
------------------------------------------------------------
--------agaacctctgacca--------------------------------------
-------ggccccagacccagtacctacctaacccagaacccctacctaacccagaacct
ctgaccaggccccagacccag---------------------------------------
------------------------------------------------------------
------------------------------------------------------------
------------------------------------------------------------
------------------------------------------------------------
------------------------------------------------------------
------------------------------------------------------------
------------------------------------------------------------
------------------------------------------------------------
--------cacctacctaacc---------------------------cagaacctctga
ccaggccccagacccagtacc---------------------------------------
----------------tacctaacccagaacctctg------------------------
-------------------
>C100_2104717-2110063
----------------------------------gtgctgttgctaccatgctgtg----
ttgtcat----------------------gtgtttctaccatgctgt-------------
-------------gttgtcatgttgtgt-tgctaccatgctgtgttgtcatgttgtgttg
---------------------------------tcatgttgtgttgtcatgttgtgtttc
taccatgct--gtgttgtcatgttgtgttgctaccatgctgtgttgt--catgtggtgtt
-----tctaccatgctgtgttgtcgtgtggtgttgctaccat------------------
------------------------------------------------------------
------------------------------------------------------------
----------------gctgtgttgtcatgtggtgttgc-------tgccatgatgtgtt
gtca---------------------------------tgtgg------------------
------------------------------------------------------------
------------------------------------------------------------
------------------------------------------------------------
-----------------------------------tgttgctactatgctgtgtt----g
tcatgtggtgttgt---------------------------------catgttgtgttgt
catgttgtgtttctaccatgctgtgttgtcatgttgtgttgc------------------
------------------ta----ccatgctgtgtt------------------------
------------------------------------------------------------
gtcatgtgctgctaccatgctgtgttgtcatgttgt--gttgctaccatgctgtgttgtc
atgt--tgtgtttct-accatgctgtgttgtcatgtggtgttgc-----------tacca
tgctgtgttgtcatgtggtgttgctaccatgctgtgttgttgtgt---------------
tgttaccatgttgttgtcatgtggtgctgc------------------------------
------------------------------------------------------------
------------------------------------------------------------
------------------------------------------------------------
----------catgctgtgttatgtgttgttg----------------------------
---------------------------------------------------ctaccatgc
tgt----gttgtcatgttgtgttgctaccatgctgtgt-----------------tgtca
tgttgtgtttctaccatgctgtgttgtcatgtggtgttt---------------------
----------------------ctaccatgctgtgttgtcatgtggtgttgctaccatgc
tgtgttgttgtgttgttaccatgctgtgt-------------------------------
------------------------------------------------------------
--------------tgtcatgtggtgctgccatgctgtgttatgtgttgttgctaccatg
ctgtgtt----gtcatg-------ttgtgttgttaccatgctgtgttgtcatgtggtgct
gccatgctg----------------------------------------tgttatgtgtt
gttgctacc---------------------------------------------------
------------------------------------------------------------
------------------------------------------------------------
---------------------------------------atgctgtgttgtca-------
------------------------------------------------------------
------------------------------------------------------------
------------------------------------------------------------
------------------------------------------------------------
---------------------------------------------------tgttgtgtt
gctaccatgctgtgttgt--------------------catgttgtgttgctgccatgtt
gtgttgtc---------------atgtggtgttgctgccatgctgtgttgttgtct----
-------------------taggtctctctttatgtagtgttgtctttcttgtcgtgatg
tatg---------ttttgtccaatat--------tgaaatgttttatcccagccc-----
----------------cagtcccggcaggatgccttttggtaggctgtcattgtaaataa
gagttctacctgcaaccaaaatggttcta-------------------------------
---------ccttcaaccaataagagttctacctgcaaccaaaaatggga----------
-------------gcttttctatg--------------------gagacagacga-aaaa
accc------------ctttgtgtcacagaaaagccaagaagatcatcaaggacctagtc
tccaa-----------------------------gg---tgcagggtaaagtactggcta
gaacag-----------tgactgagttcagggtaa-a-----------------------
---gtactggctagaacagtgactgagttcagggtaaagtactggctagaac--------
-----------agtgactgagttcagggtaaagtactggctagaacagtgactgagttca
------------------------------------------------------------
---------------------------------------------------------ggg
taaagtactggctagaacagtgactgagttcagggcagggtactg------ggtggtagc
cggctagaacagtgactgagttca------gggcagggtactgggtggtagccagctaga
acagtgactgagttcagggtagagt-actgggtggagtccggctagaacagtgactgagt
tc-------agggtagagtactgggtggtagccggct-----------------------
---agaacagtgactgagttcagggc-agggtactgggtggtag----------------
---------------------------------------------------ccagctaga
acagtgactgagttcagggtagagtactgg------------------------gtggta
gccagctaga--------------------acagtgactgagttcagggcagggtactgg
gtggtagccagctagaacagtgactgagttcaggacagggtactgggtggtagccagcta
ga---------acagtgactgagttcagg----------------------acagggtac
tgggtggagtccggctagagattgctatttaacagtctgatggcctggagatagaagctg
tttaac----agtctgatggcctggagatagaagctgtttaacagtctgatggcctggag
atagaagctgtttatcagtctctctgtccctgctttgatgcacctgtactgtctcctcct
tctagattgtagcggggtgaacaggccgtggcccgggtgcataggagata----ggctaa
ttgacataatttgagtgaatt-ggaggtgtacctgtggatgtatttcaaggcctaccttc
aaactcagcgcctctttgcttgacatcatgggaaaatctaaag-----------------
-------------------------------------------------------aaatc
agccaagacctcagaaaataaattgtagaccttcacaaatctggttcatccttgggagca
atttccaaacgcctgaaggtaccatgttcatctgtac--------------------aaa
caatagtacgcaagtataaacaccatgggaccacgcagccgtcat---------accgct
caggaaggagacgtgttctgtctcctagagatgaacgtactttggt-gcaaaaagtgcaa
atcaatcccagaacaacagcaaaggaccttgtgaagatgctggaggaaacaggtacaaaa
gtatctatatccacagtaaaacaagtcctatatcgacataa-------------------
------------------------------------------------------------
------------------------------------------------------------
------------------------------------------------------------
------------------------------------------------------------
------------------------------------------------------------
------------------------------------------------------------
------------------------------------------------------------
------------------------------------------------------------
------------------------------------------------------------
------------------------------------------------------------
------------------------------------------------------------
--------------cctgaaaggccgctcagcaaggaagaagccactgctccaaaaccgg
cata-aaaaagccaaactatggtttgcaactgcacatggggacaaagatcgtac-ttttt
ggtgaaatgtcctctggtctgatgaaacaaaaatagaactgt------------------
------------------------------------------------------------
------------------------------------------------------------
------------------------------------------------------------
------------------------------------------------------------
------------------------------------------------------------
------------------------------------------------------------
------------------------------------------------------------
------------------------------------------------------------
------------------------------------------------------------
------------------------------------------------------------
------------------------------------------------------------
------------------------------------------------------------
------------------------------------------------------------
------------------------------------------------------------
------------------------------------------------------------
------------------------------------------------------------
------------------------------------------------------------
------------------------------------------------------------
------------------------------------------------------------
------------------------------------------------------------
------------------------------------------------------------
------------------------------------------------------------
------------------------------------------------------------
------------------------------------------------------------
------------------------------------------------------------
------------------------------------------------------------
------------------------------------------------------------
------------------------------------------------------------
------------------------------------------------------------
------------------------------------------------------------
------------------------------------------------------------
------------------------------------------------------------
------------------------------------------------------------
------------------------------------------------------------
------------------------------------------------------------
------------------------------------------------------------
------------------------------------------------------------
------------------------------------------------------------
------------------------------------------------------------
------------------------------------------------------------
------------------------------------------------------------
------------------------------------------------------------
------------------------------------------------------------
------------------------------------------------------------
------------------------------------------------------------
------------------------------------------------------------
------------------------------------------------------------
------------------------------------------------------------
------------------------------------------------------------
------------------------------------------------------------
------------------------------------------------------------
------------------------------------------------------------
------------------------------------------------------------
------------------------------------------------------------
------------------------------------------------------------
------------------------------------------------------------
------------------------------------------------------------
------------------------------------------------------------
------------------------------------------------------------
------------------------------------------------------------
------------------------------------------------------------
------------------------------------------------------------
------------------------------------------------------------
------------------------------------------------------------
------------------------------------------------------------
------------------------------------------------------------
------------------------------------------------------------
------------------------------------------------------------
------------------------------------------------------------
------------------------------------------------------------
------------------------------------------------------------
------------------------------------------------------------
------------------------------------------------------------
------------------------------------------------------------
------------------------------------------------------------
------------------------------------------------------------
------------------------------------------------------------
------------------------------------------------------------
------------------------------------------------------------
--------------------------ttggccataatgaccatcgttatgtttggaggaa
aaaggggggacgcttgcaagccgaagaacaccatcccaaccatgaagcacgggggtggca
gcatcatgttgtgggggtgctttgctgc-aggagggactggtgcacttcacaaaatagat
ggcatcatgaggaaagaaaattatgtggatatattgaagcaacatctcaagacctcagtc
aggaagttaaagcttgg------tcaccaatgcatcttccaaatggacaatgaccccaag
c---atacttccaaagttgtggc-aaaatgacttaaggacaacaaagtcaaggtattgga
gtggccatcacaaagccc--tgacctcaatcccatagaaaatgtgtgggcagaactgaaa
aagcatgtgagagcaaggaggcctacaaacctgactcagttacaccagct----------
-ctgtcaggaggaatgggtcaaaattcacccaacttattgtgggaagcttgtggaaggct
cccca----------------------aaacatatgacccaagttaaaca---atttaaa
ggcaatgctaccaaatgctaattgagtgtatgtaaacttctgacccactgggaatgtgat
taaagaaa-taaaagctgaaata------aatc--tctctctactattattctgac----
atttcacattcttaaaataaagtggtgatcctaactgacttaagacagtgaacttttact
aggattaaatgtcaagaattgtg--aaactgagtttaaaagtatttggttaaggtgtatg
taaacttc-tgac------------------------------------ttcaactgtat
gtga--------------------------------------------------------
----------------------------gaatgc--------------------------
--------------------------------------------------------tgtc
cattcact-----acagctcagcgttcaacaccatag---------------tgcccact
aagctcatcactaagctaagga-----------------------------ccctgggac
taaacacctccctctgcaactggatcctgg------------------------------
----------------------------------acttcctgatgggccgcccccaggtg
gtaag----------------------------------------------attaggtaa
caacacatccgccacgctgatcctcaacacgggggtccctcaggggtgcgtgctcagtcc
c-----ctcctgtactccctgttcactca-------------------------------
------------------------------------------------------------
------------------------------------------------------------
------------------------------------------------------------
------------------------------------------------------------
---------tgactgcacggccagtc----------------------aaagctctaaca
ccatcatta-------agtttgctgacgatac----------------------------
----------------------------------------------------aacagtgg
taggcctgatcaccgacaacgatgagacagcctatagg----------------------
-------------------gaggaggtcagagac----ctggcagtgtggtgccaggaca
acaacctctcc--------------------------cttaatgtgagcaagataaagga
gct---------------------------------------------------------
----------------------------------------gatcgtggactacaggaaaa
ggag-----------------------ggccg----------------------------
-aacaggccccccattaacatcgacgggaccgtagtggagcaggttga----gagcctca
agttcc------------------------------------------------------
--------------------------------------------------ttggcgtcca
catcaccaacaaactat-----------------gatgttccaaacacaccaagacagtc
gtgaagagggcacgacaaaacctattccccctcag--------------------gagac
tgaaaagatttggcatgtgtcctcagatcctcaaaaggttctacagctgcaccatcgaga
gcatcctgaagg-----------------------------------------------g
ttgcatc--------------accgcctg-------------------------------
-gtatggcaactgctcggcctccg----------------------accgtaaggcgcta
cagagggtagtgagtacggcccaatacatcactggggccaagc--------------ttc
ctgccatccaggacctctataccaggcggtgtcagaggaa--------------------
--------------ggcccccaaaaatcgtcaaagactccagtcaccctagtcatagact
gttctctct---------------------------------------------------
------gctaccgcacggcaagcggtaccggagcgcc----------aagtctagg----
------tcca------------------------------------------aaa-----
----ggctccttaa-cggcttctacctccaagccatcagactgctgaacag---------
----------------ttaataaaatggccacacggactatttacattgacccccccccc
tttgtttttcacactgctgctacttgctgtttattatctgacttgactaacctg------
--------------------------------tacccccgcatattgacccggta-----
-------------------------------------------ccggtatcccctgtata
ta---------gcctaacctgtacccccg------------------catattgacccgg
taccgg-------------------------------tat------------cccctgta
tatagcctaacctgtacccccgcatattgac-----------ccggtacc----------
-ggtatcccctgt--------------------atatagcctaacctgtacccccgcata
ttgacccggtaccggtatcccc--------------------------------------
--------------------------------tgtatatagcctaacctgtacccccg--
catattgacccggtaccggtatcccctgt---atatagcctaac----------------
-----------------------ctgtaccccgcatattgacccggtaccggtatcccct
gtatatagcctaacctgtac-ccccgatattgacccg--gtaccggtatcccctgtatat
agcctaacctgtacccccgcatattgacccggtaccggtatc------------------
-------------------------------------------ccctgtat---------
-------------atagcctaacctgt------------------acccccgcat-----
------------------attgacccg---------------gtaccggtatcccctgta
t--atagcctaacctgtacccccgcatattgacccggtaccggta---------------
------------------tcccctgtatatagcctaacctgtacccccgc---atattga
cccg---gtaccggtatcccctgtatata-gcctaacctgtac-----------------
--------ccccgcatattgac--------------------------------------
-------------ccggtaccggtatcccctgtatatagcctaacctgtacccccgcata
ttgacccggtaccggta---------------------------------tcccctgtat
atagcctaacctgtacccc-----------------------------------------
-------------------------------------------------------cgca-
------------------------------------------------------------
---------------------------------------tattgacccggtaccggta--
------------------------------------------------------------
-------------------------------------------tcccctgta-----tat
agcctaacc---------------------------------------------------
-------------------------------tgtacccccgcatattgacccg-------
--------gtaccggtatcccctgta----------------------------------
----------------------------------------------------------ta
tagccta----acctgtacccccgcatattgac---------------------------
------------------------------------------------------------
------------------------------------------------------------
-----------ccggtaccggtatcccctgtatatagcc---------taacctgtaccc
ccgatattgacccggtaccgg---------------------------------------
------------------------------------------------------------
------------------------------------------------------------
------------------------------------------------------------
------------------------------------------------------------
------------------------------------------------------------
------------------------------------------------------------
--------tatcccctgtatatagcctaacctgtacccccgca-----------------
------------------------------------------------tattgacccggt
accggtatcccctgtatatag---------------------------cctaacctgtac
ccccagatatt-------------------------------------------------
------------------------------------------------------------
-------------------
