# Supplementary material for: Functional validation of transposable element–derived cis-regulatory elements in Atlantic salmon
Source: G3 (Bethesda). 2023 Feb 8;13(4):jkad034. doi: 10.1093/g3journal/jkad034 (PMC10085797; doi:10.1093/g3journal/jkad034)
Supplement: jkad034_Supplementary_Data [file jkad034_supplementary_data.zip › Supplementary_File_9_G3-2022-403942.fa]

>DTT_SsalEle0351#DNA_TcMar-Tc1
------------------------------------------------------------
------------------------------------------------------------
--------------tataacagcctccactcttctgggaa--------------------
------------------ggctttccactagatgttggaacattgctgcta---------
--------taac--------agcctc----------------------------------
---------------------------------------------cactcttctgggaag
gctttccacta-------------------------------------------------
------------------------------------------------------------
------------------------------------------------------------
------------------------------------------------------------
------------------------------------------------------------
------------------------------------------------------------
------------------------------------------------------------
----------------------------------gatgttgg----aacattgctgctat
aacagcc-------------------------------tccactcttctgggaaggcttt
ccactagatgttggaaca------------------------------------------
------------------------ttgct-------------------------------
------------------------------------------------------------
------------------------------------------------------------
------------------------------------------------------------
------------------------------------------------------------
------------------------------------------------------------
------------------------------------------------------------
----------------------gctataacag----------------------------
------------------------------------------------------------
------------------------------------------------------------
------------------------------------------------------------
------------------------------------------------------------
------------------------------------------------------------
------------------------------------------------------------
------------------------------------------------------------
--------------------------------------------------------cctc
cactcttctgggaaggctttccactagatgttggaa------------------------
------------------------------------------------------------
------------------------------------------------------------
------------------------------------------------------------
------------------------------------------------------------
------------------------------------------------------------
------------------------------------------------------------
------------------------------------------------------------
------------------------------------------------------------
------------------------------------------------------------
------------------------------------------------------------
------------------------------------------------------------
------------------------------------------------------------
------------------------------------------------------------
------------------------------------------------------------
------------------------------------------------------------
------------------------------------------------------------
------------------------------------------------------------
------------------------------------------------------------
--------------------------cattgctgctata---------------------
------------------------------------------------------------
------------------------------------------------------------
------------------------------------------------------------
------------------------------------------------------------
------------------------------------------------------------
------------------------------------------------------------
------------------------------------------------------------
-------------------------------acagcctccactcttctgggaaggctttc
cactagatgttgg-----------------------------------------------
------------------------------------------------------------
--------aaca------------------------------------------------
------------------------------------------------------------
------------------------ttgctgctataacagcctccactcttctgggaaggc
tttccactagatgttggaacattgctgctataacagcctccactcttctgggaaggcttt
ccactagatgttggaacattgctgctataacagcctccactcttctgggaaggctttcca
ctagatgttggaacattgctgctataacagcctccactcttctgggaaggctttccacta
gatgttggaacattgctgctataacagcctccactcttctgggaaggctttccactagat
gttggaacattgctgctataacagcctccactcttctgggaaggctttccactagatgtt
ggaacattgctgctataacagcctccactcttctgggaaggctttccactagatgttgga
acattgctgctataacagcctccactcttctgggaaggctttccactagatgttggaaca
ttgctgctataacagcctccactcttctgggaagnctttccactagatgttgnnacnttg
ctnnggggacttgcttccattcagccacaagagcattagtgaggtcgggcactgatgttg
ggcgattagg-cctggctcgcagtcggcgttccaattcatcccaaaggtgttcgatgggg
ttgaggtcagggctctgtgcaggccagtcaagttcttccacaccgatctcgacaaaccat
ttctgtatggacctcgctttgtgcacgggggcattgtcatgctgaaacaggaaagggcct
tccccaaactgttgccacaaagttggaagcacagaatcgtctagaatgtcattgtatgct
gtagcgttaagatttcccttcactggaactaaggggcccgaaccatgaaaaacagcccca
gaccattattcctcctccaccaaactttacagttggcactatgcattggggcaggtagcg
ttctcctggcatccgccaaacccagat---tngtccgtcggactgccagatggtgaagng
tgattcatcactccagagaacgcgtttcca---ctgctccagagtccaatggcggcgagc
tttacaccactccagccgacgcttggcattgcgcatggtgatctt-aggcttgtgtgcgg
ctgctcggccatggaaaccc--------atttcatgaagctcccgacgaacagttcttgt
gc-tgacgttgcttccagaggcagtttggaactcggtagtgagtgttgcaaccgaggaca
gangattttta-----------------ctacgngcttcagcactcggcggtcccgttct
gtgagcttgtgtggcctaccacttcgcggctgagccgttgttgctcctagacgtttccac
ttcacaataacagcacttacagttgacc--ngggcagctctagcagggcagaaatttgac
gaactgac-ttgttg-gaaaggtggcatcctatgacggtgccacgttgaaagtcactgag
-ctcttcagta-aggccnattctactgccaatgtttgtctatggagattgc-atggctgt
gtgctcgattttatacacctgtcagcaacgggtgtggctgaaatagccgaatccactaat
ttgaaggggtgtccacatacttttgtat--------------------------------
------------------------------------------------------------
------------------------------------------------------------
------------------------------------------------------------
------------------------------------------------------------
------------------------------------------------------------
------------------------------------------------------------
------------------------------------------------------------
------------------------------------------------------------
------------------------------------------------------------
------------------------------------------------------------
------------------------------------------------------------
------------------------------------------------------------
------------------------------------------------------------
------------------------------------------------------------
------------------------------------------------------------
------------------------------------------------------------
------------------------------------------------------------
------------------------------------------------------------
------------------------------------------------------------
------------------------------------------------------------
------------------------------------------------------------
------------------------------------------------------------
------------------------------------------------------------
------------------------------------------------------------
------------------------------------------------------------
------------------------------------------------------------
------------------------------------------------------------
------------------------------------------------------------
------------------------------------------------------------
------------------------------------------------------------
------------------------------------------------------------
------------------------------------------------------------
------------------------------------------------------------
------------------------------------------------------------
------------------------------------------------------------
------------------------------------------------------------
------------------------------------------------------------
------------------------------------------------------------
------------------------------------------------------------
------------------------------------------------------------
------------------------------------------------------------
------------------------------------------------------------
------------------------------------------------------------
------------------------------------------------------------
------------------------------------------------------------
--------------------------------------------------
>C100_1865888-1871111
------tacccctccctccttccttcctccctcctctcgctcctccctcccctccctccc
cctccctcctccctctactcaccccccctccctccctcctccctctccttccctccctcc
ctcccctcccgccccctccctcctccctctcctcccccctccctccctcctcc-------
------------------------------------------------------------
----------------------------------cctccctccctccctccctccctcat
ccctacg----------------------tctcctccctccttccatccctccctcccct
cccccctacctc-tccccccctacctctcctccctccctccctcccctcctccctatctc
cctccccatctctcccttcctcccccctcccctccctccctccccct-------------
---------------------------acctctc--------------------------
---------------------------------------ccccctccctct---------
------------------------------------------------------cctccc
tcctccctccctccatccacccccc-----------------------------------
----------------------------------------------ctccctccctccct
ccctccctccccc-----------------------------------------------
----------------------------------catctctccctccctccccc--ctcc
cctccctccctcccccct------------------------------------------
-------------acctctcccccc-----------------------------------
------------------------------------------------------------
------------------------------------------------------------
------------------------------------------------------------
------------------------------------------------------------
------------------------------------------------------------
------------------------------------------------------------
------------------------------------------------------------
------------------------------------------------------------
------------------------------------------------------------
------------------------------------------------------------
------------------------------------------------------------
------------------------------------------------------------
-----------------------------------tccctctcctccctcctccctccct
ccaccccgcctccctccctc-----------------------------cctcccccccc
tc------------------------------------------------------tcct
ccctcctcctc----------------------cctccctccaaccccctcctccctccc
cct------------acctctccc-ccctacctctccctccctccctccctccctccctc
cctccctccctccctcc------------------ctccctccctccctccctccctccc
tccctccaccactctctctccctccctcccccctcccctccctccctcccccctacctct
ccccctccctcctccctccccccccaggtgtatcagggtcctcagtag------------
------------------taacatcagatgcccactccggcctgctgttctctctatttc
tggtccggtctgagaccaccctctcacacaccctgcagacctggagctttgtgtctcagc
tggctgtgagtccacacacacacacacacacacacacacacacacacacacacacacaca
cacacacacacacacacacacacacacacacacacacacagacacacacacacaca----
------------------------------------------------------------
---------------gacacacacacacagacacacacacacacacacacacagacacac
acacacacacaccaca--------------------------------------------
-cacacacacacac-acacacacacacacacacac-acacacacacacacacacacacac
acacacacac--------------------acacacacacacacacacacac--------
-------acacacacacacacacacacacacacttca------------------aatca
a------------------------attgtatttgtcacatgc-----------------
---------------------------------------------gtcgaatacaacagg
tgt---------acaccgtgcttctacacc-------------tgcattgcttgctgttt
ggggttttaggctgggtttctgta---cag-------------cactttgagatatcagc
t-gatgtacgaagggctatataaatacatttgattt----------------gatgtgta
gacct--------------taccgtgaaatgcttacttacaagcccatgtgtgtgtgtgt
gtgtgtgtgtatatatgtgtgtgtgtgtgtgtgtatatatgtgtgtgtgtgtgtgtgtcg
tgtgtgtatatatgtgtgtgtgtgtgtgtgtgtgtgtgcgtgtgtgtgtgtgtgtgtgtg
tgtgcgtgtgtgtgtgtgtatatttgtgtgtgtgtgtgtgtatatatgtgtgtgtgcgtg
tgtgc-----------------------------------gtgtgtgcgtgcgtgcgtgt
gtgtgtgtgtgcgtgtgtgcgtgtgtgtgtgtgtgtgtgtgtgtatatatgtgtgtgtgt
gtgtgtgtgtgcgtgtgtgtgtgcgtgcgtgcgtgtgtgtgtgtgcgtgcgtgcgtgcgt
gtgtgtgtatatatctacctgtgtcaggtgcgtgattactctggctcctacacggtggtc
ctgctcccctgtctgatctctgaccacactgaccccccggtctgccaccctagacccccc
ctctcattcagcctggacgtacgcttccaacaggtg----------------aggtcaag
tcaagttcgagtttttaaaacttta--ttttccatgaaggtt---aaagtggaaatctat
atgaccaaaaggtatgtggacagctgctcgtcc-aacatctcattccaaaatcatgggta
ttaatatggagttggtccccccat------------------------------------
------------------------------------------------------------
------------------------------------------------------------
------------------------------------------------------------
------------------------------------------------------------
------------------------------------------------------------
------ttgctgctataacagcctcctctcttctgggaaggctttccactagatgttgga
acattgctgctataacagcctccactcttctgggaaggctttccactagatgttggaaca
ttgctgctataacagcctcctctcttctgggaaggctttccactagatgttggtacattg
ctgcggggacttgcttccattcagccacaagagcattattgaggtcaggcactgatgttg
ggcgattaggccctggctcgcagtcggtgttccaattcattccaaaggtgttagatgggg
ttgaggtcaggacgctgtgcaggccagtcaagttcttccacaccgatctcgacaaaccat
ttctgtatgttcctcgctttgtgcacgggggcattgtcatgctgaaacaggaaagggcct
cccccaaaatgatgccacaaagttggaagcacagaatcatctagaatatcattgtatcct
gtagatttaagatttcccttcactggaacaaagggg-ccaaaccatgaaaaacaacccca
gaccattattcctcctccaccaaactttacagttggcactatgcattggggcaggtagcg
ttctcctggcatccgccaaacccagat---acgtccgtcggactgacagatggggaagcg
tgattcatcactccagagaacgtgtttcca---ttgctacagagtccaatggcggcgagc
tttacaccactctagcagacgcttggtttcgcgcatggggatcttaaggcttgtgtgcgg
ctgctcggccatggaaaccc--------atttcatgaaactcccgaagaacagttgttgt
gc-tgacgttgtttccagaggcagtttggaactcggtagtgagtgttgcaaccgaggaca
gatgatttt--------------------tacgctctacagcactctgcggtcccgttct
gtgagcttgtgtggcctaccacttcgctgctgagccgttgttgctcctagacgtttccac
ttcacaataacagctcttacagctgacc--cgggcagctctagcagggaagaaatttgat
gaactgac-ttgttg-gaaaggtgacatcctatgacggtgccacgttgaaagtcactgag
-ctcttcagta-cgggccgttctattgccaatgtttgtctatggagattgc-atggctgt
gtgctcgattttataca---------------tgtggctgaaatagccgaatccgctaat
ttgaaggggtgtccacatacttttgtatatatagtctatattta----------------
------------------------------------------------------------
------------------------------------------------------------
---gcaggacattcatgtgattactatgatcgtctaca----------------ctattg
cgctctctctctccatctttctctctctatctttctctctctctctctctctttcttgct
ctctttctctctctcgctccacacctctccaggtcagtggtccagtcccactggaatctg
tatatacgtttcaaaataaaagtctttgtttcagaataaaagtcc---------------
---------------------tctctctcttttccaggttagtgg---------------
------------------------------------------------------------
tccagtcccagtagaattcagtctgaacacagtcctggtgttgttgtctaagagagaact
gtggctgt------------------ctgatgg---------------------------
--------------gtcaatgggattcgg-------------acaggatgacgacatagc
-ttttagtaaagg-----------------------------------------------
---------------------tacacacaccacaacacagacac----------------
------ctagaacaaacacactgtttcaattattcccaccccccccccttcactctgtcc
t--------------------------------------------tagggtgaccacatg
tccagg-attgtgtcggacagtcccttattttggccctttgtcccgcaaccaaacaatca
cgt----------------------------------------tccgggaatttttgtca
--------agaaattcaaacaccactggtttagaataaaaggt-ggat-----ttgtccc
cgtatttaagtcagacattccaacctgtctcttgtagccgtgttgcgcttatgaaaagat
acagtgccttcagaaagtattcataccccttgacttattccacatttttgt-tgttacag
cctggattcaaaatatctatttttttttactcacccatctacacacaatatcccataatg
tattgaaaatgaaatacataaatagct---------------------------------
------------------------------aatttacataagtattcacacccctttgtt
atgacactccaaattgagctcaggtgcatccaatctcctttgatcatccttgacacacac
ctgtctatataaag-----------gtcccacagttgacagtgtagaaactataccatga
agtccaaagaactgtccatagatctcggagaaatagttgtgatgaggtttatatatctgg
ggaagggtataa--aacacattatacagtgttgaaagtttctaag---aacacaatggtc
tcaatcattgggaaatagaagaaatatggaactagccagagctggccgtccaacc----a
aactgacaaacccgggcaagaaggaccttggtcaggaaagt---gaccaagaacccaatg
ac----------cactctgacagaactacagagttctttggctgagatgggagaacctac
cagaaggacaacagtctctacaccacttcacacattctgggctttatgggagagtggcca
gacggaagccacccctgagaaaaaggcagatgacagcatgcctggagtttggcacgtgaa
agccctacgtctggagaaaaccagacacaactcttca---------cccatctaacacca
accctgccgtgaagcatggtggtggcagcatcagggactgggagactggtaaagatagag
ggaacaatgaatgaagccaaatacagtcaaat----------------------------
gccttgaagggaaacctgcttcagaattcaaacgaccttagactgggggggggcgaagat
ttacattccatcaggacaatgaccc----------------caagcatacagccaaagca
gtggcggaatggcttcagaac------------aagaatgtgaaaggctttgagtgaccc
agccaaggc--------ccagacttacgtaaatcccagtgaaaatctttggaaagacttg
aagattgctgttcaccgccgctccccatctaatttaacagaccttgagaaaatctgcaag
gaagaatgggagaaaatccccaaatctagatttgcaaa-------------------gct
gctatagacaaacccaagatgactcaaagctgatacagacatacccaagacgactcaaag
ctgatacagacatacccaag----------------------acgactcaaagctgatac
agacatacccaagacgactca-------aagctgatacagacatacccaagacgactcaa
---agctgctacagacatacccaggacgactcaaagctgata--------cagacatacc
caagatgactcaaagctgcta------------------------caga-
>C100_1904121-1909421
------ggacatcaccttctgggtgtcagaggcaccgcgctggggggtcatcgtcaacac
agccctgggtaacggcagtgtcacctccttcactcagggtaagtccaggacgactggaga
ttttatatctgactcgtgtatattgcttttgtactccatgatcaatgttttccgtgggcg
aaccgcaccggtttggagttatattttgggag-gttaagttttgattgactcagggaagg
tggggaaataaa--------gtgtagttgatattcagacctcacttcctctctgtcagat
gatatcgaccagaggaggatctgttatattcttcctgctacggtcaactctaccagtgat
gtgttccacttcaccgtccaatacaacggtaaggtctctctctctctctctctctctctc
tcgctctctcgctctctctttctctctttctctctctctctcctccttggttggggacag
aagcaccagatcatcagcaaacagtagacgtttg--------------------------
---------------------------------------acttcagattctagtagggtg
agggccgggtgctg------------------------------------cagactgttc
tagtgccgtcgccaattcattatatatatgttgaagagggtggggcttaa----------
---------------------------------------------gctgcatccctgtct
caccccacggccctgtgggaagaaatgggtgttttttgtcaattttaaccgcacactt--
---gttgtttgtgtacatggattaaaatgtcatatattttttcccccaacacca--cttc
ccatcaatttgtaaagca------------------------------------------
-------------gactctcatgctaaattgagtcaaaa---------------------
-------------------------------gccttttagaaatcaacaaataatgagga
gacttta-----------------------------------------------------
------------------------------------------------------------
-----------------------------------------------cctttggtttggt
ttgtttgtttgtcagtt--------------agggtgtgcagggtgaatacgtggtctgt
cgtacggtaatttggtaaaaagccaatttgacatttgctcagtacattgttttc------
------------------------------------------------------------
------------------------------------------------------------
--------------------------aactgaggaaatgtacga----------------
------------------------gtctgctgttaatgataatgcagaggatttccccaa
ggtttctgttgacgtatatcccatggtagtta----ttggggtcaaatttgtctccactt
ttgtggattggggtgatcagtccttggttccaaatattggggaagatgccagagctgagg
atgatgttaaagagttgaagcatagccaattggaatttgtggtctgtatattttatcatt
tcatttaggataccatcaac-----------------------------accacaggcct
ttttgggttggaaggtttgtattttgtcctgtagttcattcaatgtaattggagaatcca
gtgtgttctgg----------------------tagtctttcagttcatctctctctcta
cct------------ctctctctctacctctctctctctacctctctctctacctctctc
tctacctctctctctac------------------ctctctctctctctctctctctctc
tctctctacctctctctctacctctctc--------------------------------
-------------tctagctcattcaaggtaattggagaatccagtgggttctggtcgtc
tttcagctcttcaatagttgattctattagtgtttttttttttttttttgttcttgtttg
ttgcccaaaatgagaccagtttgtaaagaatgttgcgttctttgcagcttttgtacctc-
------------------------------------------------------------
------------------------------------------------------------
------------------------------------------------------------
------------------------------------------------------------
------------------------------------------------------------
------------------------------------------------------------
------------------------------------------------------------
------------------------------------------------------------
------------------------------------------------------------
---------------------------------------------attgagaagagcaaa
taa---------ccaacatcaactctttgt-------------tatttaaacagctgttg
ggaccctggtgtaatgttgatttgaacctctcag---------cagtctctgaccttagt
tagacaaagagagagacagagagatacattttacctttatttaaactaggcaagtcagta
gactg--------------aaacaacagccattt--------------------------
------------------------------------------------------------
------------------------------------------------------------
------------------------------------------------------------
------------------------------------------------------------
------------------------------------------------------------
------------------------------------------------------------
-------------------tggttctaatgcatggtgtcctctgttattatcaaatatgt
attttttatttttttttattaacccaagatagaaccacagcctgt---------------
---------------------agtttccaatgggcagaacaagcaaggaggtgggtggag
ccaagcacgagctagcaagatcct-----attggcgaattct----agcgtgtagactac
atgaccaaaaagtatgtggacagctgctcgtcg-aacatctcattccaaaatcatgggta
ttaatatggagttggt-ctcccatttgctgttataaaagcctccactcttctgggaaggc
tttccactagatgttggaacattgctgctataacagcctcctctcttctgggaaggcttt
ccactagatgttggaacattgctgctataacagcctcctctcttctgggaaggctttcca
ctagatgttggatcattgctgctataacagcctccactcttctgggaaggctttccacta
gatgttggtacattgctgctataacagcctccactcttctgggaaggctttccactagat
gttggtacattgctgctataacagcctcctctcttctgggaaggctttccactagatgtt
ggaacattgctgctataacagcctcctctcttctgggaaggctttccactaa----tgtt
tcattgctgctataacagcctccactcttctgggaaggctttccactagatgttggtaca
ttgctgctataacagcctcctctcttctgggaaggcttcccactagatgttggaacattg
ctgcggggacttgcttccattcagccacaagagcattattgaggtcgggcactgatgttg
gacgattagt-cctggctcacagtcggcattccaattcatcccaaaggtcttcgatgggg
ttgaggtcagggctctgtgcaggccagtcaagttcttccacaccgatcttgacaaaacct
ttctgtatggacctcgctttgtgcacagaggcattgtcatgctgaaacaggaaagggctt
tctccaaactgttgccacaaagttggaagcacagaatcatctagaatgttattgtatgct
gtagctttaagatttcccttcactggaacaaaggggcctgaac-----------------
-----------------------------cagttggcactttacagt-aggcagatagcg
ttctcctggcatccgacaaaccaagat---ttgtccgtc-gacggccagattgtgaagag
tgattcatccctccagagatcgtgtttcca---ctgctccagagtccaatggcggtgaga
tttacaccactccacccgacgcttggcattgctcatggtgatctt-aggcttgtgtgcag
ctgctcggccatggaaaccc--------atttcatgaagctcctgatgaacagttattgg
gcttgacgttgcttccagaggcagtttggaactcggtaatgagtgttgcaaccgaggaca
gattatttttaat-------------cgctacgtgcttcagcactcgacggtcccgttct
gtgagcttgtgtggcctaccacttcgctgctaagccgttgttgctcctagacgtttccac
ttcacaataacagctcttacagttgaac--------------------------------
-----------------------------------gggtgacacgttgaaagtcactgag
-ctcttaagta-caggccattctactgccaatgtttgtctatggagattgc-atggcttt
gtgctcgattttatacacctgtcagcaacgggtgtggctgaaatagctgaatccacta--
----------------------ttgtatatatagtggatttggatattttcatta-----
-----------g------------------------------------------------
------------------------------------------------------------
---gcaaggccttc--------tctatga-agtgtttg----------------cctttg
cactccttctaaacaacacaattattttaaacttt-------------------------
-------------------------------gaccaaaaggtaaagtctacaaaacttag
tccactctgttcgtaacagattgaggtttttgggaagagaaaactgtattgagatcatcg
acgagaaaatgagcagaatggtcttcctctcatcaaatctgatgaaacatggctccttgt
tcaatctgtgctatttaatgctccacttgccaggaggaaaccgtgtgacccagcagccat
tccgggtccagtgggcctgggtttccatggagacacggctctacacggtgcaggagagct
cccagttt------------------ctagaggtcgctctgaggaggaggggccatctgg
gggagacgtctttcgtcagtgagtagcagcaccccagcaaacacacgaccaccacacaac
gttgtagtagcag-----------------------------------------------
---------------------caccccagcaaacacacaaccac----------------
------ca--------tacaacgttgtagtagcatcacccc-------------------
----------------------------------------------------agcaaaca
cacaac-gttgtagtagcagaac----------cccagcaaacacacaaccaccacacaa
cgt----------------------------------------tgtggtagcatcacccc
--------agcaaacacacaaccaccacacaacgttgtagtag-----------------
------------------------------------------cagcaccccagcaaacac
acaaccaccacacaacgt----------------------------------tgtggtag
catcaccccagcaaacacaca---------------accaccacacaacgttgtagtagc
agcaccccagcaaacacacaacca------------------------------------
---------------------------------------------ccacacaacgttgtg
gtagcat--------------------------------------------------cac
cccagcaaacacac-----------aaccaccacacaacgttgtagtagcagcaccccag
caaacacacgaccaccacacaacgttgtagtagcagc-----------------acccca
gcaaacacatgaccaccacacaacgttgtagtagcagcaccccag---caaacacacaac
caccacacaacgttgtagtagca----------------------tcaccccagc----a
aacacacaacgttgtagtagcatcaccccagcataaacgca---caactaccacacaacg
ttgtagtagcagcaccccagcataaacacacaaccaccacacaacgttgtagtaa-----
cagcaccccagcaaacacacaactaccacacaacgttgt--------agtaacagcaccc
cagcaaacacacaaccgctaataatatacat-------------------------ttat
agtaatactttgggaagtggttatatttatcctgttgtgagtgtttcttgcataacccaa
ctcctcctgagacacc-------------agcagggagtg-------------------g
ggggtaacagcccagggtcaccataacccaac----------------------------
tccctctgag-----------------------------acaccagcagggagtgggggg
taacagcccagggccaccataacccaactccctctgagacaccagcagggagtgggggta
acagcccagggccaccataacccaactccctctgagacaccagcagggagtgggggtaac
agcccaggg--------ccaccataacccaactccctctgaga--caccagcagggagtg
ggggtaacagcccagggccac------cataacccaactccctctgaga----caccagc
agggagtgggggtaacagcccagggccaccataaccca-------------------act
ccctctgagacaccagcagggagtgggggggtaacagcccagggccaccataacccaact
ccctctgagacaccagcagg---------g--agtgggggtaacagcccagggccaccat
aacccaactccctctgagacaccagcagggagtgggggtaacagcccagggccaccataa
cccaactccctctgagacaccagcagggagtggggggtaacagcccagggccaccataac
ccaactccctctgagacaccagcagggagtggggggtaacagcccagggc
>_R_C100_1929562-1934418
atca---------------------tcaacaacaacaaacacagaaacactcatataggc
cagaggaggcgtg-----------------------------------------------
-----------------gtatacggccaatataccacggctaagggtttgttctt-----
---------------------------------------------ttgcccgacgcaacg
cctggatacagcccttagccgtggtatatatggccgtataccacaacccccccgaggtgc
cttgttg-------------ctgttataaactggttaccaag------------------
----------------gtaattagagcagtaaaaatacatgttttgtcacacccgtggt-
-------------------------------------------------atacggtctga
tatta--acacggctatcagccaatcagcattcagggct---------------------
------------------------------------------------------------
--------------------------------------------------cgaaccaccc
agttgctaaatgccaatatatatatatatatatatatattcagaaagtat----------
---------------------------------------------tcagacctcttatat
aagttaaagttttttttaaaataaat-------------------tagca----------
---------------------------------------------------aaaagcccc
aaaaaagtgttttttgctttgtcattatggggtattgcgtgtg-----------------
gattgataatggaaaacgttttatttaatccatttttagaata-----------------
-----------------------aggctgtaaacttaacaaaatgtggaaaaagtgaaga
ggtctgaata--------------------------------------------------
-----------------------------------------------------ctttcca
aatgcacactgtactgtatctcaaccatcaatcactgtactgtatctcattcattacgag
tcatctagctgtgtgtccttcctgtggcagatgggagctcagtgtgtgtatgagctcaga
cgtgacggctgtggttagatgcacaggaagactgacattcagctagcaagcta-------
----------------------gctacagca-----------------------------
-----------------------------ctgtaggccctacctcacgc-----------
--------------------------acgcgggtacacacacac----------------
------------------------------------------------acacacacacac
acacaacacacacaacacacacacacacacac----------------------------
------------------------------------------------------------
------------------------------------------------------------
------------------------------------------------------------
------------------------------------------------------------
------------------------------------------------------------
--------------aaacacacacacactacacacacaacacacacacacacacacacag
acacacacaaacacaca------------------cacactacacacacaacacacacac
acacacacacacacacacacacacacacacacacacacacacacacacacacacac----
------------------------------------------------------------
------------------------------------------------------------
-------------acacacacagacacacacactacacac--------------------
------acactacacacacacacacatccacacacacacatccacacacacacacacaca
cacacacacacacacacacacacacacacacacacacacacacacacacacacacacaac
acatcca-----------------------------------------------------
----cacacacacacaacacacacacacacacacacacacacacacacacacacacacac
acacacacacaacaca--------------------------------------------
-tccacacacacacaacacatccacacacacacacaacacacacacacacacacaaacac
acacacacacaacacatccacacacacacaacacacacacacacacacacac--------
-------acacacacacacacacacacacacactgtcccatta-cgttacctggtgatga
t------------------------gttgtaatcgcgtcattcgacacggtaccgtcaag
ttgcacttcctcagatcggccgttggtcgcccccgacggcgtggtttccgcggcaaccgt
tgtcacgtcgtcccgcgaggttccaacacccacatcttcgttctggtcttggttctggtt
ctggtcttgggtttggttgccatc-----------tctactg-ccgacggtgatgttgtt
--ggtaaggttagagtcacggtagtctggctggacc----------------aaggtagt
aactg--------------taggattg---------ttctgagcggctgagggggta-gc
aggagtggcagtaagggtggtagtggggatggggtcactgccatcgttgtcgtcgagccc
tgttttattatactcgtctgc---------------------------------tttgac
tatgtagaggatcagtaccacacctagaagagaggaggagaaaacattcatcctcacaaa
aatactgactaaacacatacactacatgaccaaaagtctagtgtgtg-atgtgtgtgtgt
gtgtgtgtgtgtgtgtgtgtgtgtgtgtgtgtgtgtgtgtgtgtgtgtgtgtgtgtgtgt
gtgtgtgtgtgtgtgt--------------------------------------------
------------------------------------------------------------
------------------------------------------------------------
------------------------------------------------------------
---------------------------------------------atattgtgcatctat
cagtttcaaaagtatgtggacacctgctcgtcg-aacatctcgttccaaaatcatggaca
ttaatatgtagttggt-cccccttttgatgct----------------------------
------------------------------------------------------------
------------------------------------------------------------
------------------------------------------------------------
------------------------------------------------------------
------------------------------------------------------------
------------------------------------------------------------
------------------------------------------------------------
------------------------------------------------------------
------------------------------------------------------------
------------------------------------------------------------
---------------------------------------------------acaaaacat
ttctgtatggacctcgctttgtgcacagaggcattgtcatgctgaagcaggaaaggtcct
tccccaaactgttgctgcaaagttggaaggacagaatcatctagaatgtcattgt-----
---------agatttcccttcactggaacaaagaggcccgaaccatgaaaaatagcccca
gaccattattcctcctccaccaaactttacagttggcactatgcattggggcagatagcg
ttctcctggcatccgacaaacccggattccaaatccgtcggactgacagatggtgaa---
---------------------gcgtttcca---ctgctccagagtccaatggcggcgagc
tttacaccactctagccgacgcttggcatttctcatggtga-------------------
----tcgaccatggaaacccatttatttatttcatgaagctcccgactaacagttatttt
gc-tgacgttgtttccagaggcagtttgaaactcggtagtgagtgttgcaaccgtggaca
gaccgtttttaac-------------acctacgcgtttcagcactcggcggtcccgttct
gtgagcttgtgtggcctaccacttcgctgctaagccgttgttgctcctagacgtttccac
ttcacaataaaagctcttacagctgaacggggagcagctctagcagggaagaaacttgat
aaactgactttgttg-gaaaggtgacatcctatgtcggtgccacgttgaaagtcactgag
actcttcagta-caggccgttctactgccaatgtttgtctatggagatttcaatggcttt
gtgctcgattgtatacacctgtcagcaacgggtgtggctgatatagccgaatccactcat
ttgaaggggtgtccacatacttttgtatatatagtgtattaggcaacatcaactagaggg
tatggaaggagggagataacaagagagagagagagagagagagagagagagataacagag
agagagagagagagagagagagagagataacagaaagagagagagataacagaaagagag
aga---------------------------------------------------------
------------------------------------------------------------
-------------------------------taacagagagagagagagataac------
---------------------------------ggagagagagagagagagagacagatg
gatggagagagagagag---------------------------------------agag
acagagagagagagagagagagagagagataacagag---------agagaga-------
---gagagagagagagagagagatagagagacagagagagagataacagaaagagagaga
gataacagaaagagagag--------ataacgg--agagagagagagataacggagagag
agagagagagagagagagagagagagagagagagagagagagagagagagagagagagag
agagagagagagagagagagagagataacagagagagagagagcatggtgtttgcaacgc
cagggttgtgggtttgattcccacgggggaccagtacaatttttttttttaaatgcatga
aataaaatgatatgtacgaaat-----------------------gtatgcattcactac
tgtaagtagctctggataagagcgtctgctaaaatgacaaaaaaatgtaaagaacagaga
gacagataaagagacggaaaggtgctg--tcgaatcataaacaattaaataaactcaccc
aggatataaaggggaatgaagttcgatgccatattgctgatttatcaatagatccgtctg
cctctgatggcagaaccaagtccgtgacaagcgaagacaagaaagtatttttctcttccg
tgtctctctgacaggaattgag---------tcacagaccacaaacaccttagctgggct
gtctcaacagtgacttccttcc---ccttgtctcctctccttcatctgcactgattcctc
gtgactcagaatcaacgtgct-------------------gaaaacaatatattttactg
gatgctagcaaacgtacggattcatctgcccagttggttcataaaggagagagaaattag
aggagatgaggagaggagatgaggagatgaagctgcttcagactattgagacgcagccct
ggtcctcctcctgacaggatgctgagcactttgacacgttctctctctctgtcactcctc
tctcgctgtcttgctctctctctctgtctctctctc------------tctctctctctc
tctgtgtctgtctctctctctgtgtc-----tctctctctgtctctctctctctctctc-
---------------------------------------tctgtgtctgtctctctctct
ctct-------------------------ctctgtcactctctcgctctctctctctctg
tcactctctctctctctcgctgtcttgctctctctttctctctgtcactctctctctctc
tc----------tctctctctctcgctgtcttgctctctctctctctctgtcactctctc
tctctctctctctcgctctctctctctctgtcactctct------------ctctctctc
tctctcgctgtctt----------------------------------------------
----------------------------------------actctctctctctctctctc
tctctctctctctctc--------------------------------------------
--------------aattcaattcaagggtctttattggcatggggaaacagatgttaaa
attgccaaagcaagt----------------------------------------gaaat
agataataaacacaagtgaaataaa----------------caataaaatgaacagtaaa
ca------------------------------ttatacgcacaaaagttacaaaagaata
aagaca---------ttacaaatgtcatattatgtctatattcagtgttgtaatgatgtg
aaaatagt-------------------taaagtacaa-----------------------
-------aagggaaaataaataaacataaatataggttgtatttacaatggtatttgttc
ttcactggtt-------gaccttttcttgtggcaacaggt------cacacatcttgctg
ctgtgatggcacactgtggtatttcacccagtagatatggaagtttatcagaatgta-at
ttgttttcgaattctttgtgg-------gtctttgtaatctgagggtaatatgtgtctct
----ctctctctatgtcactctctctctctgtcactctccc---------tctctctctc
tctgc---------------------------------------------
>_R_C100_1995677-2000178
aactaaatagtgtacatgg------tgacaggtagggaactaaatagtgtacatggtgac
aggaagggaactaaatagtg------------tacatggtgacaggaagggaactaaata
gt----------------------------------------------------------
---------------------------------------------gtacatggtgacagg
tagggaactaa---------atagtgttcatggtgacaggtagggaactaaatagtgtac
atggtgacaggaagg-----gaactaaatagtgtacatggtg------------------
----------------acaggaagggaactaaatagt-----------------------
-------------------------------------------------gtacatggtga
cagga--agggaactagctcactgctattcttctaagtttgaacacagtttcagatttcc
acagaaagacacaatgtagaaagaat----------------------------------
--------------------------------------------------ttagtaagct
agaggtacactacattaccacaagtatgtggacagctgctcggcgaacatctcattccaa
aatcatgggcattaatatggagttggtccaccctttgttgctataacagcctcctctctt
ctgggaaggctttccacta---------------gatgttgg----aacattgctgctat
aacagcc-------------------------------tccactcttctgggaaggcttt
ccactagatgttggaacattgctgctataacttgttatggatagggggcagtattttcac
ggccggataaaaaacgtacccgatttaatctggttacta---------------------
-----------------------ctcctgcccagtaactagaatatgcatataattagta
gatttggatagaaaacactccaaagtttctaaaactgtttgaatggtgtatgtgagtata
acagaactcatatggcaggccaaaacctgagaagattctgtacaggaagtagcctgtctg
accatttcttggccttctttgccatctctatccaaaacaggggatctctgctataacgtg
acactttctaatgctcccataggctctcagaaggcgccagaacgt-----tgaatgatga
ctctgcagtctctggctgaaaaacagtagcgcatttggatagtggtcgatctg-------
----------------------agaacaatg-----------------------------
------------------------------------------------------------
--------------------------agacgggggcgcacgcac----------------
------------------------------------------------gagccgacacca
tgtttacattttcagtctttgaacgaaaacaacgactcccggtctgaatattatcgcttt
tttacgagaaaatcgcataaaaattgattttaaacagcgtttgacatgct---tcgaagt
acggtaatggaatat---------------------------------------------
------------------------------------------------------------
--------------------------------------------------------tttg
acattttttgt-------------------------------------------------
------------------------------------------------------------
-----------------------------------cacgatacgcaccgggcacgtcacc
cttcattacccttcggatagtgtcttgaacgcacaacaaaacgccactatttgggtataa
c------------tatggattatttggaacca----------------------------
------------------------------------------------------------
-------------aacca-------acatttgttattgaa--------------------
------gtagaagtcctgggagtgcattctgacgaagaacagcaaaggta----------
-----------------------------------------atccaatttttcttatagt
aaatctgagtttggtgagtgccaaacttggtgggtgtcaaaatagctagccatgatggcc
gggctatctactcagaatattgcaaaatgtgctttcaccgaaaagctattttaaaatcgg
acaccgcgattgcataaaggagttcggtatctaaaattcttaaaataattgttatgtttt
ttgtgaacgtttatcgtgagtaatttagtaaattcaccggaagtgttcggtgggaatgct
agttctgaacgtcacatgctaatgtaaaaagctgtttttgatatatatatatgaacttga
ttgaacaaaacatgcatgtattgtataacataatgtcctaggagtgtcatctaatgaaga
tcatcaaaggttagtgctgcatttagctgtggttttgttttttg------tgacattata
tgctagcttcaaaaatgggtgtctgattatttctggctgggtactctc------------
------------------------------------ctgacataatctaatgttttgctt
tcgttgtaaagcctttttgaaatcggac--------------------------------
--agtgtggttagattaacgagagtcttgt------------------------------
------------------------------------------------------------
------------------------------------------------------------
------------------------------------------------------------
------------------------------------------------------------
------------------------------------------------------------
------------------------------------------------------------
------------------------------------------------------------
--------------------------------------------ctttaaaatggtgt--
------------------------------------------------------------
---------------------------------------------------aaaatagta
atatgtttgaaaaattgacgtttttggattttcgaggagttt---gtatttcgcgccacg
cctatcattggatattggagcgggtgttccgct-agcggaacgtctagatgtaagagg--
------------------------------------------------------------
------------------------------------------------------------
------------------------------------------------------------
------------------------------------------------------------
------------------------------------------------------------
------------------------------------------------------------
--------------ataacagcctccactcttctgggaaggctttccactagatgttgga
acattgctgctataacagcctccactcttctgggaaggctttccactagatgttggatca
ttgctgctataaaagcctccactcttctgggaaggctttccactagatgttggaacattg
ttgcagggacttgcttccattcagccacaagagtattagtgaggtcgggcactgatgttg
ggcgattata-tctggctcgcagtcggtgttccaattcatcccaaaggtgttcgatgggg
ttgagatcaggactctctgcaggccagtcaagttcttccacaccgatctcgacaaaacat
ttctgtatggacctcgctttgtgcacgggggcattgtcatgctgaaacaggaaagggcct
tccccaaactgttgccacaaagttggaagcacagaatcttttagaatgtcattgtatgct
gtggcattaagatttcccttcactggaacaaaggggcataattt----------------
------------------------------------------------------------
------------------------------gagtcaattggaggtgtacctgtggat---
---------------------gtttttcaaggcctaccttcaaactcagtgcctctttgc
ttgacatcat--------------------------------------------------
----ggggaaatcaaaagaa--------atcagccaagacctcagaaagaaaattgtaga
cc----------ttcacaagtctggttcatccttgggagcaatttccaaacgcctgaagg
taccacgttcatctgtacaaacaatagtacacaagtataaacaccatggg----------
-----------------accacgcagccgtcataccgct---------------------
----------------------caggaaggagacgagttctgtctcctaga------gat
gaacgtactttggtgcgaaaggtgcaaatcaattccagaacaacagcaaaggaccttgtg
------------------------------------------------------------
------------------------------------------------------------
------------------------------------------------------------
------------aagatgctggaggaaacaggtacaaaagtatctatatcgacagtaaaa
cgagtcctatatcgacataacctgaaaggccgctcagcaaggaagaagccactgctccaa
aac---------------------------------------------------------
------------------------------------------------------------
-------------------------------cgccatagaaaaagccagactacggtttg
caactgcacatggggacaaagatcgtactttttggagaaatgtcc---------------
--------------------------------tctggtctgatgaaac------------
------------------------------------------------------------
---gaaaatagaattgtttgctgtcatgactgtcctgatcatgtcaggttagaggagacc
acaaccctacagattatctctcacccccaacag---------------------------
--------------aggaggagagatcta-------------ggggtatgaagatatggg
-------------g----------------------------------------------
-----------gttttatgaaccctcacgcccaggataaatctt----------------
------aggcaacagacgaaat-----------------------tcctttgttctctca
c--------------------------------------------tatggagaaccagcc
-----------------------------tcagaacattaaacatgcaataaatggactt
tgg----------------------------------------aacaatggtttccgtca
--------gccacaatggtggtcatgacgatagatggaatatgaaaattaatatcacttt
tgttttgttattaaaagttaaa-----------------ggataacgttattacaaaaac
attgtaactttaagagttttcc--------tagtatacgcttgatgtttatacattgtac
gttgtgtggaaaatgtccaaa-------------------tcaaagagaatgttttggta
aagatgaaatgaaatgtgaagttagttgtcta----------------------------
------------------------aattggatctgagttaaatccagacctcccagcctc
ataactagttaaatccagacctccagcctcttaactagttaaatccagatctccagcctc
ttaactaattaaatccagacctccggcctcttaactagttaaatccagacctcgtaacta
gttaaatccagacctccagcctcgta-----actagttaaatccagacctcccagcctca
taactagttaaa--tccagacctcccagcctcgtaactagttaaatccagacctccagcc
tcct-------------------------acctagtaaaatccagacctccagcctcata
actagttaaatccagacctccggcctcgtgactagttaaatccagacctccagcctctta
ac----------tagttaaatccagacctccagcctcttaactagttaaatccagacctc
cagcctcataactagttaaatccagatctccagcctctt------------aactagtta
aatccagacctccc----------------------------------------------
agcctcataactagttaaatccagac---------------------------------c
tccctgcctcgtaact--------------------------------------------
--------------agttaaatccagacctcc----------------------------
agcctcataactagttaaatccagacctc--------------------------cagcc
tcataactagttaaatccagacctc----------------cagcctcataactagttaa
at------------------------------ccagacctcccagcctcttaactagtta
aatccagacctccagcctcataactagttaaatccagacctccagcctcataactagtta
aatccagacctccagcctcat---------------------------------------
-------------aactagttaaatccagacctccagc-------------------ctc
ataactagttaaatccagacctcccagcctcgtaactagttaaatccagacctccagcct
cctaactagtaaaatccagacctccagcc--------tcataactagttaaatccag-ac
ctccagcctcataactagtta-------aatccagacctcccagcctcgtaactagttaa
----atccagacctccagcctcctaactagtcaaatccaga---------cctccagcct
cataactagttaaa------------------------------------
>_R_C100_2229362-2233881
gttgtgggaatgtacatttttggtttc---------------------------cccatt
ggttctgggtacgaacccagaagtttcct-------------gaccggtaaaacggaaac
gttctgagaacagaagtgaacatgtttcctgttctgggaacataacattttttttggg--
------------ttgcagggatgttctgagaacgttttactatggttccct---------
--------gaac--------gttttcttaacgttctgagaatggaaattctaggttattt
gaaggtaattaaa--------------------------------taacgttctgagaac
atgtttcaataa------------------------------------------------
----------------------------------------tactacttagtttgggttaa
cggttttgaacaccaagcacagactggacacatggaaatt-------------aatttgt
ttagtcattaatcatgcaaacacatttaaaaaaatatatatgttttattgtggcacggcg
tcagtgagattcaaaccttctttatccatggaattagtccacttcgccaccaggatggac
ctatgcggccaacacacctgaacacacttattaacaagacagagagtttt----------
---------------------------------------------gtt------------
--------gatgctgagaacgggaatgtatatatgtttttaa----aataacattcttag
aacgttcattgaaaatgtataatgttttcttgtgtttttttttttttaatggaaagtttt
gtttatgttctgagaaca------------------------------------------
------------------------taacttgaaccagaaaacgttacgctgaagtactga
aattcgccacgggtgaaagttgcttcttaacgttttttttattttttgaaacaatgtgag
aaaatta-----------------------------------------------------
------------------------------------------------------------
-----------------------------------------------ctttaaaatagag
ccat-------------------------------------gaggaaacctgtaggaaac
gttatgatgaagtagtgtaatccccacctaaga-------aacacatggttctcataacg
ttgtgtgttagctggggagttcgttataataggaaaacaggagacaggttcctactgact
ggccctaatggggacctgaggggggggtactgccgactggtcctaatggggacctggggg
ggtactgccgactggccctaatggggacctgagggggggtactgccgactggccctaatg
gggacctggggggggggtactgccgactggccctaatggggacctgagggggttactgcc
gactggccctaatggggacctgaggggggtta----ctgccgactggcc--------cta
atggggacctgggggggttactgccgactggccctaatggg----------gacctgggg
gggttactgccgactgg------ccctaatggggacctgggg------------------
------gggttactgccgactggccctaatggggacctgaggggggggtactactgactg
gtcctaatgaggacctgggtggttcctactg-------actggtccaaatggggactctc
accctctctgaataaaataaacaataaaccactgaggttcactgtctgtctctctctctg
tctaaaccactgaggttcactgtctgtctctctctctgtctaaaccactgaggttcactg
tctgtctctctctctgtctaaaccactgaggttcactgtctgtctctctctctgtctaaa
ccactgaggttcactgtctgtctctctc--------------------------------
-------------tctgtcccactgaggttcactg-------------------------
--tctgttctctctctgtctaaaccactgaggttcactgtctgtctctctctctgtctaa
accactgagg------------------------------ttcactgtctgtctctctc-
------------------------------------------------------------
------------------------------------------------------------
------------------------------------------------------------
------------------------------------------------------------
------------------------------------------------------------
------------------------------------------------------------
------------------------------------------------------------
------------------------------------------------------------
------------------------------------------------------------
---------------------------------------------tct-----gtctaaa
cca---------ctgaggttcactgtctgtc----tctctctctgtctaaaccactg-ag
gttcactgtctctctctccgtctaaaccactgaggttcactgtctgtctctctctctgtc
taaacca------------cttgttccattgcttctttatggcgagggtgaatggcacag
tactagcggtgacccaattaaacagctgaccttg--------------------------
------------------------------------------------------------
------------------------------------------------------------
------------------------------------------------------------
------------------------------------------------------------
------------------------------------------------------------
------------------------------------------------------------
-------------------ggacccctcctcatcacctccactgttacaatgagaagttc
atctcctttcttt-----------------------------------------------
------------------------------------------------------------
--------aacactcccagaccct-----gacagtgtatacttcagtgtgtgaggactac
gtgaccaacagtatgtgggacagctgctcgtcgaaacatctcattccaaaatcatgggta
ttaatatggagttggtccccccctttgctgctataacagcctccactcttctgggaaggc
tttccactagatgttggtacattgctgctataacagcctccactcttctaggaaggcttt
ccactagatgttggtacattgctgctataacagcctccactcttctaggaaggctttcca
ctagatgtaggaacattgctgctataacagcctccactcttctaggaaggctttccacta
gatgttggtacattgctgctataacagcctccactcttctgggaaggctttccactagat
gttggaacattgctgctataacagcctccactcttctgggaaggctttccactagatgtt
ggaacattgctgctataacagcctcctctcttctgggaaggctttccactagatgttgga
acattgctgctataacagcctccactcttctgggaaggctttccactagatgttggaaca
ttgctgctataacagcctcctctcttctgggaaggctttccactagatgttggaacattg
ctgcggggacttgcttccattcagccacaagagcattattgaggtcgggcactgatgttg
ggcgattagg-cctggctcacagtcggtgttccaattcatcccaaaggttttcgatgggg
ttgaggtctgggctctgtgcaggccagtcaagttcttccacaccgatcttgaaaaaccat
-----------------------------------------------------------t
tccccaaactgttgccacaaagttggaaggacagaatcgtctagaatgtcatggtatgct
gtagtattaagatttcccttcactggaacaaaggggcccgaaccatgaaaaacagcccca
gaccattattcctcctccaccaaactttacagttggtactatgcattggggcaggtagcg
ttcacctggcatccgccaa----------------------gatgccagatggtgaaacg
tgattcatgactccagagaacgtgtttcca---ctgctccagagtccaatggcggcgagt
tttacaccactccagccgacgcttggcattgcacatggtgatcttaaggcttgtgtgcga
ctgcttggccat-gaaatcc--------atttcatgaagctcccgaagcaaagttattgg
gcttgacgttgttcccagaggtcgtttggaactcggtagtgagtgttgcaacagaggaca
gacgatttttaac------------gtgctacgcacttcagcactcgacagtccc-----
--gagcttgtgtggcctaccactttgcggctgagccgttgttgctcctagacgtttccac
ttcacaataacagcacttacagttgacccgggggcagctctagcagggcagaaacttgac
gaactgactttgttg-gaaaagtggcatcctatgacggtgccacgttgaaagtcactgag
actcttcagtacggggccgttctactgccaatgtttgtctatggagatcgc-atggcggt
gtgctcgattttatacacccgtcaacaacaggtgtggctgagaaagccgaatccactcat
ttgaagtggcgtccacatacttttgtgcatataatgtgtatataaa--------------
------------------------------------------------------------
------------------------------------------------------------
----------cctc--------accttgc-agtgtgtggagacactggcccgtccgtatg
tcccagacccggacagtagagtcagcgttaccaga-------------------------
-------------------------------gaccaggatgt------------------
-----------------------tgttctttagttccataccgctggtcagcgattggtg
gccggtcagggtgtggacacacccccccgtcactacgtc---------------ccatac
tcggatggacgtgtccagagatccactgaccacgtaggctccgtcaaactgga-------
---ggaggaggaggaggaagaggaagaggaagaggaagaggaagaagaggaagaggagga
ggaggagg------------------aggaagaggaggaagaggaggaggaggaagagga
ggaagaggaggaagaggaggaagaggaagaggaggaagaggaggaggaggaggaggagga
agaggaggaagag-----------------------------------------------
---------------------gactagggttaacg-------------------------
------------------------------------------------------------
------------------------------------------------------------
----------------------------------tcaggagaaccaaattcacattatag
tg----------------------------------------------------------
-----------aaacacaagaacaacacagcgtgttgttttaa-----------------
------------------------------------------ctaca-------------
-------------gatgg----------------------------------gatggttt
tatttacccagaaga-------------------------------agagatagaccggg
gggattgcaggaag----------------------------------------------
-----------------------------------------------acaggagagtgtg
tgggtgt--------------------------------------------------gtt
ctaaccaa----------------------------------ggggtagaaccggttcag
ggaata------------------------------------------------------
-------------------------------------------------gaaccaaaaac
cggaaaataat-------------------------------------------------
-----------------------------------------------------tacattt
tcagaggaacagaaaccgaaccaggaatgacagtgatc-tttagtattccaggaa-----
cagaacctttattttcaaatctagagaacacgttaatta--------tgttatattctct
ctccatccaatc---------tagtatatat-------------------------atat
atatatatatatatatatatatatatatatatatgtgttaacctttatt-----------
------------------------------------------------------------
------------------------------------------------------------
------------------------------------------------------------
taactaggcaagtcagttaagaacaaattctcatttaca------------------acg
acggcctaccccggccaaacccagactc------------------------------ac
aatcacggc--------cggttgtgatacagcct--------------------------
--ggattcgaaccagggtgtc------tgta-----------------------------
------------------------------gtgacgcc-------------------tct
agcactgagatgc--------------------agtgccttagaccgctgcaccacggaa
tctac------------------------------------------------------c
aacccatctcccacatacact---------------------------------------
------------------------------------------------------------
--------------------------------------------------
